# Supplementary material for: Differential transcriptomic landscapes of multiple organs from SARS-CoV-2 early infected rhesus macaques
Source: Protein Cell. 2022 Apr 4;13(12):920–39. doi: 10.1007/s13238-022-00915-5 (PMC8978510; doi:10.1007/s13238-022-00915-5)
Supplement: Supplementary file 2 — Supplementary file2 (XLSX 14 kb) [file 13238_2022_915_MOESM2_ESM.xlsx]

## Sheet: Viral RNA copies
Supplementary Table S1. Vrial RNA copies in multiple-tissue samples.
Tissue	Sapmples	ORF copies	N copies	IC copies	ORF（copies/ml)	N（copies/ml)	ORF（log10(copies/ml))	N（log10(copies/ml))
Cerebral cortex	Infected.1	5.8	0	15503.2	3866.67	0	3.58734	0
	Infected.2	7.4	0	13042.1	4933.33	0	3.69314	0
	Infected.3	0	4.3	18843.7	0	4300	0	3.63347
Brain stem	Infected.1	0	0	10533.8	0	0	0	0
	Infected.2	0	0	15750.5	0	0	0	0
	Infected.3	16.1	23.1	48724.8	3220	4620	3.50786	3.66464
Cerebellum	Infected.1	3	0	47583.8	3000	0	3.47712	0
	Infected.2	2.8	2.8	21976.5	1866.67	1866.67	3.27107	3.27107
	Infected.3	1.6	3.2	25448.9	1066.67	2133.33	3.02803	3.32906
Medulla	Infected.1	0	0	58302.6	0	0	0	0
	Infected.2	3.2	3.2	35128.1	640	640	2.80618	2.80618
	Infected.3	12.2	38.5	67832.2	2440	7700	3.38739	3.88649
Left Ventricle	Infected.1	0	0	77089.4	0	0	0	0
	Infected.2	0	0	62509.8	0	0	0	0
	Infected.3	0	0	67748	0	0	0	0
Right Ventricle	Infected.1	3	0	27608.5	1500	0	3.17609	0
	Infected.2	10.2	1.5	56590.4	5100	750	3.70757	2.87506
	Infected.3	3.5	0	36143.7	700	0	2.8451	0
Muscle	Infected.1	10.5	10.5	67908.9	2100	2100	3.32222	3.32222
	Infected.2	2.2	2.2	66127.2	440	440	2.64345	2.64345
	Infected.3	18.7	18.7	64065.9	3740	3740	3.57287	3.57287
Lung	Infected.1	2.3	0	44826.3	1150	0	3.0607	0
	Infected.2	5365.3	12021.5	47540.2	3.57687e+06	8.01433e+06	6.5535	6.90387
	Infected.3	6	1.5	35935.9	2400	600	3.38021	2.77815
Kidney	Infected.1	4	2.6	50849.4	2000	1300	3.30103	3.11394
	Infected.2	2.9	4.4	48342.1	966.667	1466.67	2.98528	3.16633
	Infected.3	9.2	3.1	59340.3	4600	1550	3.66276	3.19033
Spleen	Infected.1	10.3	23.1	119089	2060	4620	3.31387	3.66464
	Infected.2	0	0	93835.3	0	0	0	0
	Infected.3	5.5	0	68576.8	1100	0	3.04139	0
Liver	Infected.1	11.7	0	21419.2	5850	0	3.76716	0
	Infected.2	4	0	21794.1	2000	0	3.30103	0
	Infected.3	1.7	5.1	31004.5	850	2550	2.92942	3.40654
Intestine	Infected.1	2.6	3.9	43281	2600	3900	3.41497	3.59106
	Infected.2	3.1	4.7	30681.7	1550	2350	3.19033	3.37107
	Infected.3	42.7	325.1	34736.7	26687.5	203188	4.42631	5.3079
Stomach	Infected.1	0	0	20485.7	0	0	0	0
	Infected.2	1.7	0	29186.3	340	0	2.53148	0
	Infected.3	8	8	45150.5	1600	1600	3.20412	3.20412
Testis	Infected.1	0	0	134667	0	0	0	0
	Infected.2	1.2	1.2	161477	240	240	2.38021	2.38021
Ovary	Infected.3	0	0	114139	0	0	0	0
