# Supplementary material for: Differential transcriptomic landscapes of multiple organs from SARS-CoV-2 early infected rhesus macaques
Source: Protein Cell. 2022 Apr 4;13(12):920–39. doi: 10.1007/s13238-022-00915-5 (PMC8978510; doi:10.1007/s13238-022-00915-5)
Supplement: Supplementary file 3 — Supplementary file3 (XLSX 9 kb) [file 13238_2022_915_MOESM3_ESM.xlsx]

## Sheet: Sheet1
Supplementary Table S2. Distribution and expression of SARS-CoV-2 in rhesus macaque.
Rhesus macaque	Cell type	SARS-CoV-2
		Expression	Replication
Lung	Epithelial cell	+	+
Heart	Myocadiac cell	+	+
Kidney
Proximal tubule	Epithelial cell	+	+
Distal convoluted tubule	Epithelial cell	+	+
Collecting tubule	Epithelial cell	+	+
Liver	Hepatocyte	+	+
Stomach	Epithelial cell	+	+
Jejunum	Epithelial cell	+	+
Colon	Epithelial cell	+	+
Testis	Sertoli cell	+	+
Muscle	Strait muscle cell	+	+
Microvessels	Endothelial cell	+	+
Cerebral cortex	Neuron	+	+
Cerebellum	Purkinje cell	+	+
Brainstem	Glial cell	+	+
	Neuron	+	+
	Nerve fiber	+	+
