# Supplementary material for: Differential transcriptomic landscapes of multiple organs from SARS-CoV-2 early infected rhesus macaques
Source: Protein Cell. 2022 Apr 4;13(12):920–39. doi: 10.1007/s13238-022-00915-5 (PMC8978510; doi:10.1007/s13238-022-00915-5)
Supplement: Supplementary file 4 — Supplementary file4 (XLSX 14 kb) [file 13238_2022_915_MOESM4_ESM.xlsx]

## Sheet: Sequencing information
Supplementary Table S3. Sequencing depth and alignment statistics for RNA-seq in multipe-tissue samples.
Samples	Tissues	Total reads	Clean reads	Filter efficiency	Unique mapped reads	Unique mapping efficiency
Control	Cerebral cortex	61845079	59365311	0.959904	39209961	0.660486
	Brain stem	59560787	57530295	0.965909	48492577	0.842905
	Cerebellum	49117629	47323433	0.963471	42950752	0.9076
	Medulla	50478145	47799876	0.946942	30615132	0.640486
	Left ventricle	56863880	55407817	0.974394	49545895	0.894204
	Right ventricle	52046962	50781928	0.975694	44636992	0.878994
	Muscle	53896539	51753719	0.960242	47647008	0.920649
	Lung	50163693	48342372	0.963692	41317569	0.854686
	Kidney	62056030	60272111	0.971253	52808278	0.876164
	Spleen	43864929	43187317	0.984552	40001362	0.926229
	Liver	57021723	55567158	0.974491	50883445	0.915711
	Intestine	55477473	54522395	0.982784	50983747	0.935097
	Stomach	45511362	44904306	0.986661	39155059	0.871967
	Testis	45163635	44308738	0.981071	30884012	0.697019
Infected.1	Cerebral cortex	54657449	53174268	0.972864	49122697	0.923806
	Brain stem	60506204	56804928	0.938828	31920027	0.561924
	Cerebellum	51657644	49278396	0.953942	33872885	0.687378
	Medulla	57662918	53460997	0.92713	26555540	0.496727
	Left ventricle	53702221	52453771	0.976752	47243566	0.900671
	Right ventricle	55873328	54230416	0.970596	43964808	0.810704
	Muscle	51805914	49481272	0.955128	45918223	0.927992
	Lung	57158363	55123182	0.964394	52015483	0.943623
	Kidney	53068745	51303745	0.966741	44856186	0.874326
	Spleen	50560435	49646078	0.981916	45314338	0.912748
	Liver	64033533	62373360	0.974073	52169996	0.836415
	Intestine	48212821	47063353	0.976158	40123124	0.852534
	Stomach	39689497	38725673	0.975716	30378395	0.784451
	Testis	41742914	41194241	0.986856	38877247	0.943754
Infected.2	Cerebral cortex	54832696	53224422	0.970669	49065513	0.921861
	Brain stem	48070444	45059588	0.937366	30615832	0.679452
	Cerebellum	49202009	46369179	0.942425	26666436	0.57509
	Medulla	52349362	49777008	0.950862	32917984	0.661309
	Left ventricle	55588165	54234983	0.975657	41881252	0.772218
	Right ventricle	57080981	54709434	0.958453	36151293	0.660787
	Muscle	46060916	43951922	0.954213	39196332	0.8918
	Lung	56088126	54219228	0.966679	44768574	0.825696
	Kidney	50948254	49147453	0.964654	44902887	0.913636
	Spleen	42352392	41790887	0.986742	38919782	0.931298
	Liver	48953601	47708996	0.974576	43717515	0.916337
	Intestine	42697455	41927177	0.98196	39486242	0.941782
	Stomach	52088999	50888555	0.976954	34976029	0.687306
	Testis	49111326	48374493	0.984997	45570044	0.942026
Infected.3	Cerebral cortex	57403492	55801092	0.972085	50980431	0.91361
	Brain stem	58977662	56001895	0.949544	38420915	0.686065
	Cerebellum	51475880	49003919	0.951978	34377078	0.701517
	Medulla	50755110	48378581	0.953177	33419132	0.690784
	Left ventricle	57055324	55681332	0.975918	51248863	0.920396
	Right ventricle	52608981	50093168	0.952179	30814328	0.61514
	Muscle	53829062	51554232	0.95774	47776510	0.926723
	Lung	50429395	48654227	0.964799	43177721	0.88744
	Kidney	49949593	48684005	0.974663	42078438	0.864318
	Spleen	46770088	45926336	0.98196	41296165	0.899183
	Liver	54845586	53331960	0.972402	49110397	0.920844
	Intestine	46702059	45857025	0.981906	42026357	0.916465
	Stomach	46662232	46039440	0.986653	36880696	0.801067
	Ovary	45747242	44996100	0.983581	40956485	0.910223
