# Supplementary material for: Differential transcriptomic landscapes of multiple organs from SARS-CoV-2 early infected rhesus macaques
Source: Protein Cell. 2022 Apr 4;13(12):920–39. doi: 10.1007/s13238-022-00915-5 (PMC8978510; doi:10.1007/s13238-022-00915-5)
Supplement: Supplementary file 5 — Supplementary file5 (XLSX 20 kb) [file 13238_2022_915_MOESM5_ESM.xlsx]

## Sheet: Tissues marker expression
Supplementary Table S4. Expression profiling of tissues marker genes for multiple organs in rhesus macaque.
TissuesMarkers	GeneID	GeneName	Brain	Brainstem	Cerebellum	Medulla	Left ventricle	Right ventricle	Muscle	Lung	Kidney	Spleen	Liver	Intestine	Stomach	Testis
Lung	ENSMMUG00000013029	SFTPC	2.23975	0.212111	0.558091	0.121171	0.632882	0.0779673	0.067348	3725.36	0.172863	0	0.189922	0.0768416	0	0
Lung	ENSMMUG00000017818	SFTPB	1.17918	1.70045	4.77239	4.20944	1.99387	0.33336	2.66359	956.778	2.12491	3.27362	0.507523	2.38196	0.70302	0.303709
Lung	ENSMMUG00000047229	SFTPA1	0.484137	0.0903499	0.166406	0.103227	0.0141884	0.0664213	0	712.081	0.0920401	0	0.17528	0	0	0
Lung	ENSMMUG00000013402	NAPSA	1.10361	1.71416	9.55771	1.3751	0.0343645	0.764148	0.72955	60.5174	29.7824	0.867334	0.228593	0.515289	0.678528	0.195419
Lung	ENSMMUG00000002787	SFTPD	0.29481	0	0	0	0.0244796	0	0	234.245	0	0	1.39576	0	0	0.0696035
Lung	ENSMMUG00000010555	LAMP3	0	0.0549682	0.0867771	0.0628029	0.00863213	0.0101026	0.00872657	13.5241	0.0223986	1.29165	0	0.11948	0.0319578	0
Lung	ENSMMUG00000057864	SFTA2	0	0	0.0233449	0.0506859	0	0.0326136	0.0140858	2.35087	0.0361542	0.0251191	0	0.0482141	0.670591	0.0198085
Lung	ENSMMUG00000047114	CCL18	0	0	0	0	0.178692	0.278842	0.0602157	20.4286	0.154557	0.0357941	0.264147	9.93917	0.171514	0
Lung	ENSMMUG00000002610	MARCO	0	0.396199	0.0987586	0.107211	0	0.0229949	0	1.68713	0	0.24795	9.95176	0	0	0
Lung	ENSMMUG00000058486	C1QB	2.30278	7.71762	1.20497	9.17751	6.19871	1.37611	1.20022	23.5085	4.0285	121.958	30.5376	13.9837	9.95998	0.973753
Lung	ENSMMUG00000012535	MCEMP1	0.0640561	0.0677403	0.32082	0	0.319135	0	0	9.03832	0	1.15068	0.30327	0.515347	0.0787666	0
Lung	ENSMMUG00000002296	MSR1	0.0439094	0.99061	0.244352	0.23874	1.1959	0.375506	0.176924	2.98796	1.49479	8.9131	6.44449	1.76631	1.29584	0.0414674
Lung	ENSMMUG00000020987	FABP4	1.09168	0	0	0	105.623	101.973	22.3235	38.673	1.97579	35.495	21.0875	73.0232	7.38314	0
Lung	ENSMMUG00000002974	ACP5	0.1083	0.435208	0.180804	0	0.992794	0.252589	0.261823	5.10454	15.0646	60.8536	57.6524	18.5213	4.79415	0.214781
Lung	ENSMMUG00000011620	MRC1	0.307803	3.639	0.61928	0.371901	5.55997	2.05244	1.9796	19.1448	4.1322	35.4864	23.3987	10.0959	4.65835	0.301865
Lung	ENSMMUG00000003515	SLC6A4	0	1.69059	0.0988481	1.89578	0.88496	1.1738	0.298214	33.3584	1.30123	0.106361	0.29901	62.4701	0.0728065	0.195707
Lung	ENSMMUG00000023326	EPAS1	6.49616	21.8961	8.28402	13.4225	65.3724	46.4527	11.6381	558.23	40.54	80.5076	54.2383	35.4096	27.0864	1.48376
Lung	ENSMMUG00000018322	FCN3	0.374568	2.86081	1.73704	1.08617	8.01198	4.83399	1.04809	44.3179	5.2404	21.7707	2.30144	0.516599	1.19753	0.0471649
Lung	ENSMMUG00000019897	VIPR1	1.23745	2.19194	20.5039	0.280338	0.893941	0.198421	0.638837	53.5653	0.639888	4.47358	15.4961	32.64	4.0133	0
Lung	ENSMMUG00000019018	SMAD6	0.379782	4.10894	0.634038	1.69429	7.85958	4.32666	0.971125	41.7034	2.56813	1.88924	4.48132	2.78683	4.02339	0.744911
Lung	ENSMMUG00000022893	VWF	0.573049	8.4024	1.63927	5.30956	40.8842	25.8334	8.72031	85.0277	2.0851	19.1364	2.68563	5.28744	3.51929	2.49459
Kidney	ENSMMUG00000006935	UMOD	1.09486	0	0	0	0	0.275383	0.173	0.0644491	2490.72	0.0385638	0.0406552	0.0246734	0.0263979	0.0304108
Kidney	ENSMMUG00000003144	KCNJ1	0.0882736	0.0622338	0.130996	0.071104	0.293193	0.228758	0.0988003	0.103059	74.7209	0.105714	0.0650108	0.0563637	0.144728	0.0277881
Kidney	ENSMMUG00000003700	KNG1	0.108031	0.274187	0.0721421	0	0.0645868	0.0503926	0	0.194594	112.425	0.271687	484.114	0.59598	0.106272	0.153034
Kidney	ENSMMUG00000050889	FXYD4	0	0.170605	1.61598	0.292382	0.321499	0.564397	0.162508	1.21081	122.839	1.449	0.152758	1.48333	0.595126	0
Kidney	ENSMMUG00000038256	AQP2	0.102421	0.0309462	0.024427	0.0530354	0	0.0511881	0.00736937	0.252574	102.302	0	0.0138545	0.0168164	0	0.0103634
Kidney	ENSMMUG00000053229	DEFB1	1.05213	1.11264	0	0	134.191	56.6851	5.08721	4.10622	193.957	0.378	6.17675	10.6413	13.455	0
Kidney	ENSMMUG00000006664	CALB1	1.09108	1.09975	33.9546	3.98578	1.44391	1.90857	1.9749	0.665352	365.586	0.826865	0.661853	1.11685	0.859497	0.0241501
Kidney	ENSMMUG00000016727	CDH16	0.113138	0.00997043	0.0472203	0.0170873	0.122128	0.164921	0.113967	0.665158	79.3461	0	0.00892743	0.140868	0.0579668	0.0267115
Kidney	ENSMMUG00000008793	SPP1	5.01707	57.8333	23.8119	53.163	2.24099	2.0399	1.5297	2.04865	106.855	1.62293	2.18419	6.91505	1.13457	0.462912
Kidney	ENSMMUG00000014124	FOXI1	0	0	0	0	0	0	0	0.381404	6.85106	0	0.0343706	0.250311	0	0
Kidney	ENSMMUG00000017762	CLNK	0	0.0321896	0.118573	0	0.01011	0.0118322	0.0919858	0.670132	3.69892	2.86154	0.105682	0.524762	0.411722	0
Kidney	ENSMMUG00000014844	DMRT2	0.0558796	0	0	0	0	0	0.464383	0	4.73164	0.0125475	0	0	0	0.0890525
Stomach	ENSMMUG00000048466	PGC	2.36243	0.108035	0.170552	0.0925749	0.0381727	0	0.0514538	127.739	0.198101	0.458786	0.0241834	0.146767	7027.32	2.82197
Stomach	ENSMMUG00000023148	LIPF	4.86346	0	0	0.128677	0	0	0	0	0.780173	0.510161	0	0.0816011	24402.5	9.40387
Stomach	ENSMMUG00000008857	CHIA	0	0	0	0	0	0	0	0	0	0	0	0	2.35018	0
Stomach	ENSMMUG00000037611	PGA4	6.35766	0.0689572	0.489875	0.0590892	0.0649736	0.0380207	0.0656844	0	0.379335	1.28848	0.0926154	0.299774	12238.2	4.29523
Stomach	ENSMMUG00000006938	PDILT	0	0.0525838	0.0830128	0	0	0.086979	0	0	5.17462	0.0446609	0.376664	3.37177	0	0
Stomach	ENSMMUG00000053087	KCNE2	0	1.1235	1.3795	0	0.352865	0.688289	0	0	0.76301	0.424097	0.335323	0.27134	260.259	0.167218
Stomach	ENSMMUG00000000604	PDIA2	3.33232	1.40959	7.51035	3.06282	4.57741	3.60844	0.21579	0.57166	0.0923117	0.171029	0.112691	1.14897	77.6493	0.134871
Liver	ENSMMUG00000002955	CLEC1B	0	0.0372079	0.0587393	0	0.0701169	0.0410305	0	0.580953	0.136454	0.379221	0.0999468	0.040438	0.346115	0
Liver	ENSMMUG00000055035	CLEC4G	0	0	0	0	0.294644	0.284864	0.16836	0.0964929	0	0.300235	4.4556	0.147764	0	0
Liver	ENSMMUG00000020404	OIT3	0	0.0562434	0.932298	0.144585	0.0529943	0.0620216	0.0803612	0	0.309396	5.30238	32.0289	6.08205	0.0326992	0
Liver	ENSMMUG00000014403	FCN2	0.00711037	0.0451159	0.0237412	0.193299	0.0141699	0	0	0.0106731	0.0367679	0.255455	11.2369	0.0081721	0.0612029	0.0201448
Liver	ENSMMUG00000018322	FCN3	0.374568	2.86081	1.73704	1.08617	8.01198	4.83399	1.04809	44.3179	5.2404	21.7707	2.30144	0.516599	1.19753	0.0471649
Liver	ENSMMUG00000021303	FGA	0.437613	0.0661118	0.0782769	0.623161	0.280317	0.0729038	0.031487	0.351903	0.0202046	1.40377	4351.53	0.161665	0	0.575634
Liver	ENSMMUG00000015120	APOH	0.32533	0.0764537	0	0.196539	0.0360186	0.252925	0	0.325562	1.77575	0.324672	2037.97	0.457	0.444492	0.102412
Liver	ENSMMUG00000004516	APOA2	3.73766	0.608097	0.239997	1.82377	0.716211	1.84407	0.144809	1.51051	0.185842	5.42299	9916.29	0.495666	0	0
Liver	ENSMMUG00000021354	CRHBP	0.475273	0.20376	0.0428896	0	0.153591	0.164775	0	0.0192815	5.46329	0.207671	0	0.103343	0.236927	0.564084
Brain	ENSMMUG00000022699	NEUROD6	1.0669	0.216973	0.376784	0.0743695	0	0.0239264	0	0.431168	0	0	0	0	0	0
Brain	ENSMMUG00000022485	PPP1R17	0.728298	0.723509	2.40719	0.466646	0.0146605	0.0514734	0	0.0220853	0.0285307	0	0	0.00845504	0.018092	0.0208423
Brain	ENSMMUG00000064586	FABP7	2.93138	6.22292	16.4941	3.65988	0.0216363	0.0253219	0	0	0	0.0780119	0.061682	0.124781	0.0534011	0.0307595
Brain	ENSMMUG00000007814	GPM6A	18.6988	18.3265	78.034	4.25336	0.508833	0.253408	0.032834	3.14768	0.75848	0.117105	0.144032	0.511986	0.280566	0.0461737
Brain	ENSMMUG00000000697	TAGLN3	3.52293	3.54564	10.8635	2.90336	0.0141261	0.0165324	0	0.0319204	0.12829	0.0381998	0.0201357	0.211818	0.0871624	0.0100413
Brain	ENSMMUG00000015312	DCX	0.544307	0.94976	0.454353	0.295945	0	0	0	0	0	0.0122221	0	0.0390989	0.0836634	0.0385526
