# Supplementary material for: Differential transcriptomic landscapes of multiple organs from SARS-CoV-2 early infected rhesus macaques
Source: Protein Cell. 2022 Apr 4;13(12):920–39. doi: 10.1007/s13238-022-00915-5 (PMC8978510; doi:10.1007/s13238-022-00915-5)
Supplement: Supplementary file 6 — Supplementary file6 (XLSX 4837 kb) [file 13238_2022_915_MOESM6_ESM.xlsx]

## Sheet: K-means clustering
Supplementary Table S5. Transcriptome K-means clustering results for multiple organs of rhesus macaque.
GeneName	GeneID	Brain	Brainstem	Cerebellum	Medulla	Left ventricle	Right ventricle	Muscle	Lung	Kidney	Spleen	Liver	Intestine	Stomach	Testis	Clusters	Related organs
-	ENSMMUG00000064799	0.259156	1.13442	1.02761	1.88506	-0.888687	-0.888687	0.267564	1.40863	-0.888687	-0.201375	-0.888687	-0.44894	-0.888687	-0.888687	1	Neuro system
-	ENSMMUG00000050812	0.191483	-0.177573	-0.109685	3.36274	-0.164792	-0.360212	-0.556506	-0.281044	0.128105	-0.21124	-0.561268	-0.0925053	-0.587433	-0.580069	1	Neuro system
-	ENSMMUG00000060427	-0.41754	-0.186458	1.86654	2.23184	-0.443356	-0.231234	-0.855593	0.057665	-0.572445	-0.199844	-0.671243	-0.827623	-0.825668	1.07496	1	Neuro system
Metazoa_SRP	ENSMMUG00000052401	1.16323	-0.342811	1.0816	2.60441	-0.610824	-0.610824	-0.610824	-0.610824	0.699704	-0.610824	-0.610824	-0.319544	-0.610824	-0.610824	1	Neuro system
Metazoa_SRP	ENSMMUG00000057396	1.45346	-0.175883	1.45694	2.38311	-0.612931	-0.612931	-0.612931	0.00742601	-0.612931	-0.612931	-0.221603	-0.612931	-0.612931	-0.612931	1	Neuro system
-	ENSMMUG00000053368	-0.636044	-0.299886	0.219324	1.88937	-0.00561082	-0.41925	-0.199361	2.52072	-0.378275	0.113591	-1.00208	-0.415577	-0.801815	-0.585109	1	Neuro system
-	ENSMMUG00000054073	-0.435571	-0.435571	-0.435571	2.57781	-0.435571	-0.435571	-0.435571	2.06022	-0.435571	-0.435571	-0.435571	-0.435571	-0.435571	0.153257	1	Neuro system
Metazoa_SRP	ENSMMUG00000064143	-0.816857	0.912646	0.379316	1.65552	-0.640086	-0.11623	-0.633256	0.616568	-0.917258	2.11208	-0.840625	-0.54429	-1.04426	-0.12326	1	Neuro system
Metazoa_SRP	ENSMMUG00000051554	-0.861232	0.995762	0.410978	1.83494	-0.656407	-0.844123	-0.341884	0.426812	-0.165547	1.99518	-0.281724	-0.964196	-0.584365	-0.964196	1	Neuro system
-	ENSMMUG00000054974	-0.671102	-0.531687	1.28857	2.67911	-0.433914	-0.491532	-0.333633	-0.41318	1.20881	-0.180015	-0.45282	-0.32072	-0.614764	-0.73313	1	Neuro system
Metazoa_SRP	ENSMMUG00000050628	3.24388	-0.210074	0.449753	0.532405	-0.515924	-0.515924	-0.224589	-0.515924	-0.515924	0.00361094	-0.515924	-0.183522	-0.515924	-0.515924	1	Neuro system
Metazoa_SRP	ENSMMUG00000054679	0.205755	-0.282526	1.03386	3.17791	-0.413501	-0.413501	-0.413501	-0.413501	-0.413501	-0.413501	-0.413501	-0.413501	-0.413501	-0.413501	1	Neuro system
FMN2	ENSMMUG00000059650	0.571348	0.483098	1.15438	2.91254	-0.522188	-0.520344	-0.523937	-0.507355	-0.512836	-0.484119	-0.525156	-0.492239	-0.509752	-0.52345	1	Neuro system
Metazoa_SRP	ENSMMUG00000061518	-0.129892	0.44459	1.271	3.0043	-0.479378	-0.2756	-0.479378	-0.479378	-0.479378	-0.479378	-0.479378	-0.479378	-0.479378	-0.479378	1	Neuro system
U2	ENSMMUG00000034442	0.28947	-0.270749	-0.313051	3.21142	-0.295711	-0.294428	-0.644054	0.611448	0.0517543	0.0311443	-0.537038	-0.434501	-0.702853	-0.702853	1	Neuro system
Metazoa_SRP	ENSMMUG00000057171	0.298045	-0.515609	0.842767	3.17099	-0.515609	-0.041184	-0.515609	-0.515609	-0.515609	-0.515609	-0.130389	-0.515609	-0.0153535	-0.515609	1	Neuro system
GNG4	ENSMMUG00000053807	1.20822	1.38929	0.216246	2.54411	-0.645648	-0.618282	-0.598371	-0.645648	-0.190598	-0.645648	-0.645648	-0.402912	-0.385946	-0.579163	1	Neuro system
Metazoa_SRP	ENSMMUG00000051579	3.04837	-0.403656	0.00799112	1.38386	-0.403656	-0.403656	-0.403656	-0.403656	-0.403656	-0.403656	-0.403656	-0.403656	-0.403656	-0.403656	1	Neuro system
Metazoa_SRP	ENSMMUG00000058535	-0.120047	0.196195	0.727529	1.53421	-0.239257	-0.849208	-0.806394	2.24195	-0.939713	0.681415	-1.2771	-0.063282	-0.678452	-0.407843	1	Neuro system
Metazoa_SRP	ENSMMUG00000058848	0.817898	0.264585	2.38757	1.77303	-0.626346	-0.626346	-0.626346	-0.626346	-0.470758	0.238447	-0.626346	-0.626346	-0.626346	-0.626346	1	Neuro system
C1H1orf198	ENSMMUG00000005886	0.116314	1.37729	-0.600379	1.13223	0.735169	1.19463	-0.939923	1.45591	-0.0144094	-0.58299	-0.942508	-0.632684	-0.828541	-1.47011	1	Neuro system
Metazoa_SRP	ENSMMUG00000052224	-0.484653	-0.0173021	0.057268	2.99664	-0.25561	-0.73171	-0.66784	0.720473	-0.0497817	0.300009	-0.640785	0.489228	-0.833829	-0.882113	1	Neuro system
RGS4	ENSMMUG00000005185	3.40201	0.166147	-0.242887	-0.254584	-0.340959	-0.360815	-0.427359	-0.365552	-0.26709	-0.421704	-0.390772	0.212772	-0.272324	-0.436887	1	Neuro system
ILDR2	ENSMMUG00000023462	0.879946	1.16596	2.24992	1.2062	-0.64771	-0.768589	-0.835911	-0.356064	-0.0421345	-0.766042	-0.639228	-0.839838	-0.863133	0.256624	1	Neuro system
MAEL	ENSMMUG00000023463	-0.497407	0.164707	-0.288354	0.296903	0.687936	-0.424393	-0.497407	-0.497407	-0.254587	-0.497407	-0.497407	-0.425448	-0.497407	3.22768	1	Neuro system
Metazoa_SRP	ENSMMUG00000058464	3.4744	-0.267261	-0.267261	-0.267261	-0.267261	-0.267261	-0.267261	-0.267261	-0.267261	-0.267261	-0.267261	-0.267261	-0.267261	-0.267261	1	Neuro system
XCL1	ENSMMUG00000060218	2.06958	-0.402434	0.555442	0.822913	0.245208	0.804898	-0.963808	-0.622309	-0.767736	1.48826	-0.892001	-0.876649	-0.497557	-0.963808	1	Neuro system
-	ENSMMUG00000051559	-0.18465	0.0956738	0.55521	3.24115	-0.147106	-0.191457	-0.539193	-0.461138	0.272323	-0.272463	-0.548747	-0.471321	-0.649841	-0.69844	1	Neuro system
-	ENSMMUG00000058865	0.535119	-0.449038	0.20001	3.29692	-0.0880645	-0.376143	-0.496725	-0.0468794	-0.298421	-0.239116	-0.489997	-0.460129	-0.457826	-0.629705	1	Neuro system
-	ENSMMUG00000057372	0.266534	-0.322422	0.58801	3.28895	-0.213975	-0.442664	-0.331446	-0.512552	-0.0477047	-0.404897	-0.399058	-0.443674	-0.512552	-0.512552	1	Neuro system
-	ENSMMUG00000052789	0.2259	-0.293574	-0.255213	3.37567	-0.345753	-0.365167	-0.377151	-0.291359	0.327159	-0.317618	-0.422535	-0.354049	-0.453154	-0.453154	1	Neuro system
BRINP2	ENSMMUG00000022935	0.994205	1.75849	0.941911	1.17771	-0.459764	1.43653	-0.816524	-0.809974	-0.804162	-0.674987	-0.792202	-0.494452	-0.805418	-0.651358	1	Neuro system
U5	ENSMMUG00000036230	-0.380091	-0.380091	-0.380091	1.62304	-0.380091	-0.380091	-0.380091	2.93804	-0.380091	-0.380091	-0.380091	-0.380091	-0.380091	-0.380091	1	Neuro system
FAM163A	ENSMMUG00000055256	-0.232737	3.3116	-0.370018	0.456212	-0.271039	-0.495221	-0.495221	-0.382648	-0.349795	-0.158425	-0.495221	0.366717	-0.495221	-0.388984	1	Neuro system
Metazoa_SRP	ENSMMUG00000062633	0.914272	-0.578651	0.413932	1.88758	0.907983	-0.844329	-0.844329	1.79545	-0.194773	-0.844329	-0.368558	-0.555587	-0.844329	-0.844329	1	Neuro system
-	ENSMMUG00000054762	-0.709491	-0.575093	0.0204402	3.22748	-0.14467	-0.0739888	-0.220901	-0.214198	0.654829	0.0991381	-0.566335	-0.249957	-0.505112	-0.742142	1	Neuro system
ZNF648	ENSMMUG00000059328	-0.358897	2.4962	-0.230293	1.18976	-0.550995	-0.550995	-0.550995	-0.550995	-0.550995	-0.550995	-0.550995	-0.550995	-0.314782	1.62597	1	Neuro system
Metazoa_SRP	ENSMMUG00000051399	-1.45154	0.793355	1.20643	1.43393	-0.041398	-1.03895	-1.27334	0.67277	-0.76547	0.455115	-1.11653	-0.434962	0.506191	1.05439	1	Neuro system
-	ENSMMUG00000065201	0.965468	-0.435671	0.322167	3.10476	-0.523464	-0.4982	-0.671771	-0.224934	-0.286943	-0.137032	-0.460369	0.0980207	-0.580261	-0.671771	1	Neuro system
U6	ENSMMUG00000058965	2.30771	-0.519527	-0.519527	2.04247	-0.0500057	-0.519527	-0.519527	0.895097	-0.519527	-0.519527	-0.519527	-0.519527	-0.519527	-0.519527	1	Neuro system
LHX9	ENSMMUG00000012259	-0.286871	0.347783	-0.434893	0.369915	-0.434893	-0.262276	-0.434893	-0.434893	-0.434893	-0.168993	-0.294733	-0.434893	-0.434893	3.33943	1	Neuro system
Metazoa_SRP	ENSMMUG00000062588	-0.660218	0.300956	1.36115	2.36592	-0.884394	-0.884394	-0.432757	-0.211387	-0.594588	-0.884394	1.02604	-0.111442	0.493901	-0.884394	1	Neuro system
Metazoa_SRP	ENSMMUG00000052463	1.80076	0.101129	-0.00244718	2.74045	-0.430751	-0.457894	-0.471019	-0.554256	-0.394021	-0.257383	-0.554256	-0.4118	-0.554256	-0.554256	1	Neuro system
KIF21B	ENSMMUG00000005921	0.323385	1.15923	0.743795	1.73552	-0.790963	-0.800041	-0.823576	-0.0353924	-0.795663	1.90626	-0.687779	-0.46217	-0.695761	-0.776848	1	Neuro system
Metazoa_SRP	ENSMMUG00000057582	-0.354414	-0.0831874	-0.337577	3.27772	-0.404443	-0.445508	-0.503436	0.093076	-0.310786	0.745816	-0.4564	-0.27507	-0.442354	-0.503436	1	Neuro system
ASCL5	ENSMMUG00000017419	0.940019	1.86834	0.15954	2.01523	-0.819767	-0.819767	0.165054	0.354257	-0.819767	-0.819767	-0.819767	-0.595038	-0.819767	0.0111913	1	Neuro system
PHLDA3	ENSMMUG00000061689	-0.949868	0.842586	-0.95699	2.02847	-0.181643	-0.772211	0.401519	1.98132	-0.0482566	-0.121109	-0.813847	-0.152429	-0.356839	-0.900695	1	Neuro system
NAV1	ENSMMUG00000001908	-0.63563	2.11449	1.06062	1.5376	0.539145	-0.351635	-0.633595	0.415845	-0.853917	-0.0505071	-1.07691	-0.411658	-0.496318	-1.15752	1	Neuro system
SHISA4	ENSMMUG00000001921	0.225386	1.18268	1.0418	2.23842	0.183393	-0.251644	0.937977	-0.611761	-0.851323	-0.916328	-0.891639	-0.772305	-0.739512	-0.77514	1	Neuro system
GPR37L1	ENSMMUG00000013788	0.0845966	1.63303	2.20385	1.56713	-0.550185	-0.553414	-0.555402	-0.551282	-0.541394	-0.551522	-0.556203	-0.526732	-0.547687	-0.554788	1	Neuro system
ARL8A	ENSMMUG00000031357	-0.126174	1.2579	1.25666	2.23817	-0.231794	-0.648709	-0.580508	0.695635	-0.319857	-0.041742	-1.13326	-0.498845	-0.672212	-1.19527	1	Neuro system
-	ENSMMUG00000058821	-0.585662	1.62274	0.712934	2.14803	-0.493012	-0.631278	-0.630728	0.15402	-0.747513	1.12341	-0.834403	-0.256586	-0.836259	-0.745695	1	Neuro system
Metazoa_SRP	ENSMMUG00000060692	-1.2484	-0.771188	0.25832	2.02296	0.550167	-1.2484	-0.339277	1.46105	-0.081671	1.18345	-0.393821	-0.729761	-0.693511	0.0300781	1	Neuro system
ADORA1	ENSMMUG00000008714	-0.0821276	1.5694	1.91614	1.94315	-0.527266	-0.595234	-0.593432	-0.641198	-0.524896	-0.161322	-0.630616	-0.673901	-0.631945	-0.366749	1	Neuro system
PLEKHA6	ENSMMUG00000017114	-0.1528	1.14204	1.49525	1.68698	-0.760415	-0.893467	-1.08854	-0.82024	0.478802	-0.995167	-0.253982	0.237745	0.965127	-1.04134	1	Neuro system
CNTN2	ENSMMUG00000018797	-0.300246	2.08703	1.69578	1.72279	-0.500476	-0.510511	-0.528156	-0.527662	-0.525803	-0.52629	-0.528406	-0.509861	-0.521296	-0.526897	1	Neuro system
-	ENSMMUG00000050259	0.273461	-0.0737728	-0.361592	3.4201	-0.361592	-0.361592	-0.361592	-0.225413	-0.244311	-0.361592	-0.361592	-0.257324	-0.361592	-0.361592	1	Neuro system
TMCC2	ENSMMUG00000010480	0.203076	1.37099	2.11883	1.86174	-0.55185	-0.53525	-0.442986	-0.467975	-0.602806	-0.532527	-0.647886	-0.584407	-0.628139	-0.560819	1	Neuro system
Metazoa_SRP	ENSMMUG00000049995	0.438445	0.490808	-0.47199	3.2406	0.208394	-0.47199	-0.47199	-0.130335	-0.47199	-0.47199	-0.47199	-0.47199	-0.47199	-0.47199	1	Neuro system
CDK18	ENSMMUG00000004109	-0.444673	1.33378	0.990272	2.37213	0.512686	-0.226483	-0.923882	-0.788703	-0.334581	-0.834617	-0.325199	0.419996	-0.838576	-0.912149	1	Neuro system
-	ENSMMUG00000064105	-0.518438	0.838139	0.749817	2.60573	-0.834835	-0.834835	-0.834835	-0.834835	0.392239	0.870251	-0.235649	-0.471193	-0.0567186	-0.834835	1	Neuro system
Metazoa_SRP	ENSMMUG00000059567	-0.477429	-0.139033	2.09017	1.96922	-0.478515	-0.485988	-0.628061	1.19315	-0.715527	0.218562	-0.685126	-0.54838	-0.532127	-0.780916	1	Neuro system
CAMK1G	ENSMMUG00000003369	3.10544	0.468237	0.772746	0.163898	-0.598607	-0.497875	-0.517059	-0.276127	-0.586677	-0.566402	-0.600602	0.147892	-0.490207	-0.524661	1	Neuro system
-	ENSMMUG00000052871	1.59693	-0.452607	1.65775	2.20957	-0.558263	-0.50833	-0.543885	-0.536838	-0.207688	-0.558263	-0.558263	-0.476243	-0.505611	-0.558263	1	Neuro system
SLC30A1	ENSMMUG00000000868	-0.0323816	0.240707	0.19108	2.45526	1.02933	-0.894522	-1.45951	-0.428284	-0.0464833	-0.621593	-0.705228	0.386986	-0.968892	0.853535	1	Neuro system
-	ENSMMUG00000054466	0.983108	0.195867	-0.312534	2.80088	-0.540187	-0.877219	-0.877219	0.138225	-0.658587	0.641786	-0.236665	0.289024	-0.66926	-0.877219	1	Neuro system
USH2A	ENSMMUG00000022640	-0.362431	3.45102	-0.124595	-0.362431	-0.238223	-0.248215	-0.28171	-0.322335	-0.281858	-0.362431	-0.354	0.0673701	-0.318637	-0.261527	1	Neuro system
-	ENSMMUG00000056106	-0.854599	-0.0928104	-0.339191	3.06205	-0.854599	-0.37457	0.389345	-0.545655	-0.189422	0.809139	-0.464829	0.328146	-0.601517	-0.271489	1	Neuro system
TGFB2	ENSMMUG00000004071	-0.863638	1.41304	1.02938	1.5106	-0.457756	-0.691826	0.377812	1.03163	-1.11576	0.498367	-1.22027	-0.178623	0.0812006	-1.41417	1	Neuro system
-	ENSMMUG00000052461	3.02011	-0.206236	-0.275066	0.866916	-0.532969	-0.532969	-0.532969	0.858353	-0.532969	-0.532969	-0.532969	-0.000322197	-0.532969	-0.532969	1	Neuro system
-	ENSMMUG00000054365	0.451864	-0.251546	0.759206	3.0993	-0.524283	-0.482899	-0.521625	-0.492739	0.414765	-0.329244	-0.536361	-0.276834	-0.542371	-0.76723	1	Neuro system
Metazoa_SRP	ENSMMUG00000051660	-0.267261	-0.267261	-0.267261	3.4744	-0.267261	-0.267261	-0.267261	-0.267261	-0.267261	-0.267261	-0.267261	-0.267261	-0.267261	-0.267261	1	Neuro system
Metazoa_SRP	ENSMMUG00000057669	-0.479094	1.35034	-0.479094	2.65618	-0.479094	-0.479094	1.26351	-0.479094	-0.479094	-0.479094	-0.479094	-0.479094	-0.479094	-0.479094	1	Neuro system
Metazoa_SRP	ENSMMUG00000063003	-0.267261	-0.267261	-0.267261	3.4744	-0.267261	-0.267261	-0.267261	-0.267261	-0.267261	-0.267261	-0.267261	-0.267261	-0.267261	-0.267261	1	Neuro system
CNIH3	ENSMMUG00000010335	0.443632	-0.276057	-0.166575	0.974615	-0.770945	-0.586169	0.426536	2.95532	-0.862481	-0.350693	-0.702328	-0.250099	-0.666847	-0.167911	1	Neuro system
Metazoa_SRP	ENSMMUG00000050780	-0.952619	-0.743179	-0.62198	2.9957	-0.557937	-0.721662	0.0448817	0.533806	-0.440559	-0.596851	-0.0149648	0.640737	0.26504	0.169591	1	Neuro system
STUM	ENSMMUG00000008640	1.41356	1.16866	0.00826314	1.51433	-0.750156	-0.549576	-0.983257	-0.99664	1.45692	-0.333651	-1.03575	0.46161	-0.523106	-0.851197	1	Neuro system
ITPKB	ENSMMUG00000061649	-0.721677	0.967523	0.217035	2.50914	-0.402429	-0.708069	-0.876533	0.704793	-0.117149	1.10568	-0.977826	-0.28933	-0.711957	-0.699196	1	Neuro system
C1H1orf35	ENSMMUG00000002791	-0.0569302	0.139689	2.05011	2.15654	-0.30404	-0.771639	-0.822984	0.521351	-0.777768	-0.015888	-1.04032	-0.204165	-0.870367	-0.00358316	1	Neuro system
GJC2	ENSMMUG00000023086	-0.191743	0.88513	0.156375	3.23462	-0.419132	-0.400099	-0.446812	-0.284389	-0.451484	-0.380662	-0.447092	-0.430161	-0.448632	-0.375924	1	Neuro system
RNF187	ENSMMUG00000048590	0.185638	0.155741	0.893494	2.62165	-0.488509	-1.04051	-0.658583	0.844266	0.446079	0.0321904	-0.844026	-0.495144	-0.452309	-1.19997	1	Neuro system
5S_rRNA	ENSMMUG00000063734	3.4744	-0.267261	-0.267261	-0.267261	-0.267261	-0.267261	-0.267261	-0.267261	-0.267261	-0.267261	-0.267261	-0.267261	-0.267261	-0.267261	1	Neuro system
5S_rRNA	ENSMMUG00000026427	2.95297	-0.384607	-0.429891	1.5879	-0.387223	-0.429891	-0.386757	-0.365614	-0.26382	-0.429891	-0.429891	-0.331461	-0.271927	-0.429891	1	Neuro system
MPZ	ENSMMUG00000001216	-0.277876	3.47426	-0.257736	-0.247704	-0.267302	-0.272226	-0.275095	-0.266216	-0.269765	-0.263383	-0.274939	-0.256792	-0.264606	-0.280617	1	Neuro system
-	ENSMMUG00000042475	2.12333	1.6818	-0.104623	1.54702	-0.647512	-0.676607	-0.690951	-0.187152	-0.474868	-0.724039	-0.73535	-0.0767935	-0.379186	-0.655073	1	Neuro system
ADAMTS4	ENSMMUG00000050419	-0.488674	2.57106	0.336297	1.71798	-0.126731	-0.622663	-0.651268	0.523035	-0.139196	-0.60447	-0.624874	-0.58587	-0.564818	-0.739808	1	Neuro system
-	ENSMMUG00000062837	-0.431651	0.764511	-0.0649116	3.25577	-0.360917	-0.400807	-0.502841	0.0392877	0.0173614	-0.465976	-0.436195	-0.484428	-0.412003	-0.517204	1	Neuro system
PEA15	ENSMMUG00000017838	1.11553	2.23808	1.16049	1.29187	-0.514035	-0.636538	-0.579854	-0.179856	-0.566943	-0.390576	-0.816655	-0.631415	-0.598144	-0.89195	1	Neuro system
ATP1A2	ENSMMUG00000017833	0.190285	1.86563	1.2551	1.18518	-0.596472	-0.673839	1.54403	-0.717443	-0.725413	-0.724724	-0.739227	-0.458396	-0.697408	-0.707307	1	Neuro system
CFAP45	ENSMMUG00000011342	-1.0146	0.0578872	0.712924	1.08142	0.762791	-0.935374	-0.894362	1.69307	-0.382189	0.528269	-1.07407	-0.800685	1.33898	-1.07407	1	Neuro system
-	ENSMMUG00000063517	-0.483004	-0.0775207	2.20263	2.43792	-0.293917	-0.546335	-0.546335	-0.166079	-0.136977	-0.20504	-0.546335	-0.546335	-0.546335	-0.546335	1	Neuro system
LRRC71	ENSMMUG00000064007	-0.400262	-0.452987	1.89792	2.57836	-0.655139	-0.580832	0.243463	-0.463846	-0.655139	-0.19729	-0.655139	0.223666	-0.498434	-0.384349	1	Neuro system
PRCC	ENSMMUG00000010918	0.352179	-0.515875	1.16968	1.5585	-0.193887	-1.03042	-0.0887994	-0.575485	-0.866935	1.76365	-0.949024	0.581667	0.276853	-1.48211	1	Neuro system
NES	ENSMMUG00000006265	-0.424415	2.11042	-0.596794	0.975845	1.78815	-0.519456	0.0487882	0.631008	-0.191504	-0.342511	-0.948597	-0.857236	-0.85034	-0.823361	1	Neuro system
BCAN	ENSMMUG00000017093	0.198216	1.56802	0.478701	2.78286	-0.50885	-0.505978	-0.509309	-0.509778	-0.506167	-0.496399	-0.506252	-0.483028	-0.494896	-0.50714	1	Neuro system
HAPLN2	ENSMMUG00000060011	-0.29816	1.55215	0.485954	2.85523	-0.467326	-0.462851	-0.465265	-0.467321	-0.447514	-0.467081	-0.466231	-0.421806	-0.463541	-0.466237	1	Neuro system
PAQR6	ENSMMUG00000000085	1.55319	1.67714	0.181278	2.15482	-0.555323	-0.558278	-0.559118	-0.558469	-0.55874	-0.549082	-0.561661	-0.548163	-0.558692	-0.558903	1	Neuro system
SYT11	ENSMMUG00000021312	0.542656	1.12399	1.95798	2.07876	-0.518252	-0.59312	-0.612134	-0.460005	-0.582952	-0.535056	-0.672947	-0.534247	-0.561587	-0.633081	1	Neuro system
-	ENSMMUG00000058124	1.4656	-0.120874	0.091145	2.19807	-0.280739	-0.620216	-0.741939	1.58383	-0.477414	-0.205108	-0.869366	-0.448926	-0.853711	-0.720364	1	Neuro system
FAM189B	ENSMMUG00000018309	-0.348402	0.314935	1.49132	2.24674	-0.431799	-0.742775	-0.728637	1.20457	-0.186268	-0.226013	-1.30538	-0.0788385	-0.244075	-0.965366	1	Neuro system
EFNA3	ENSMMUG00000023350	1.25675	0.967459	1.27153	1.21287	0.752966	0.091637	-1.12562	-1.08597	-0.499592	0.454741	-1.65868	-0.838098	-0.130697	-0.669291	1	Neuro system
Metazoa_SRP	ENSMMUG00000047025	-0.364653	0.360842	-0.364653	3.3654	-0.364653	-0.364653	-0.364653	-0.364653	-0.364653	-0.364653	0.284948	-0.364653	-0.364653	-0.364653	1	Neuro system
LORICRIN	ENSMMUG00000043598	0.378567	0.089475	-0.166055	3.38482	-0.376014	-0.302684	-0.376014	-0.376014	-0.376014	-0.376014	-0.376014	-0.376014	-0.376014	-0.376014	1	Neuro system
-	ENSMMUG00000064774	0.158743	1.84781	1.33589	0.963305	0.109639	1.45624	-0.95398	-0.705921	-0.338314	-0.486064	-0.956707	-0.947573	-0.888461	-0.594599	1	Neuro system
-	ENSMMUG00000054850	-0.264451	-0.350954	0.526199	3.35937	-0.0766336	-0.169925	-0.405764	-0.430074	-0.164566	-0.373581	-0.344253	-0.419523	-0.384716	-0.501128	1	Neuro system
C2CD4D	ENSMMUG00000014358	-0.600897	0.574984	0.512905	3.22802	-0.323909	-0.600897	-0.320878	-0.433989	-0.457151	-0.201413	-0.232391	-0.0897117	-0.532532	-0.52214	1	Neuro system
MINDY1	ENSMMUG00000010067	-1.201	1.0869	-0.105485	2.24246	-0.439862	-0.462615	-0.805163	0.731189	0.381799	0.0153242	-1.10331	0.892191	0.0269432	-1.25938	1	Neuro system
Metazoa_SRP	ENSMMUG00000061867	0.137681	-0.0525688	1.05413	2.51942	0.0151735	-0.79533	-0.45433	-0.576666	-0.780252	0.77735	-0.821445	0.845275	-0.93422	-0.93422	1	Neuro system
-	ENSMMUG00000060724	1.46547	-0.324354	-0.120533	2.96888	-0.149483	-0.539489	-0.545003	-0.304062	-0.262889	-0.348095	-0.571448	-0.0986265	-0.540056	-0.630317	1	Neuro system
OTUD7B	ENSMMUG00000007244	1.07178	2.07141	0.2913	0.742319	-0.360013	-0.797413	-0.0065281	1.23709	-0.59923	-0.630203	-1.13533	0.258206	-0.7402	-1.40319	1	Neuro system
-	ENSMMUG00000052282	1.04847	1.60153	-0.286737	1.70878	-0.0702182	-0.283547	0.757789	0.635169	-0.405253	-0.687279	-1.34465	-0.352822	-1.09969	-1.22154	1	Neuro system
U1	ENSMMUG00000035621	0.3592	-0.403225	1.14751	2.73846	-0.818299	-0.818299	-0.818299	-0.818299	-0.310892	0.59184	-0.818299	0.0839173	0.146977	-0.262292	1	Neuro system
Y_RNA	ENSMMUG00000065199	3.04491	1.43413	-0.373253	-0.373253	-0.373253	-0.373253	-0.373253	-0.373253	-0.373253	-0.373253	-0.373253	-0.373253	-0.373253	-0.373253	1	Neuro system
U1	ENSMMUG00000028051	-0.567752	1.51316	-0.567752	1.21538	-0.567752	-0.567752	-0.567752	2.38595	-0.567752	-0.567752	-0.567752	0.56303	-0.567752	-0.567752	1	Neuro system
-	ENSMMUG00000052186	0.0762924	-0.113288	-0.566375	3.12199	-0.566375	-0.441466	0.620479	0.719873	-0.150968	-0.566375	-0.566375	-0.566375	-0.434665	-0.566375	1	Neuro system
PTGFRN	ENSMMUG00000016900	-0.638082	-0.152737	-0.65362	1.90334	0.803631	-0.471132	-0.435302	0.599816	-0.461638	-0.796015	-1.63746	1.88888	0.07692	-0.026605	1	Neuro system
Y_RNA	ENSMMUG00000025287	-0.496395	-0.496395	-0.496395	2.07326	-0.496395	-0.496395	-0.496395	-0.496395	1.33653	2.05056	-0.496395	-0.496395	-0.496395	-0.496395	1	Neuro system
SYT6	ENSMMUG00000009781	0.0093121	0.650086	-0.0124197	3.30323	-0.462975	-0.447238	-0.462975	-0.402209	-0.428086	-0.366015	-0.450197	-0.400939	-0.429789	-0.0997863	1	Neuro system
Metazoa_SRP	ENSMMUG00000051866	-0.901201	0.0109122	-0.00124306	2.22515	-0.149207	-0.775473	-0.575392	2.01182	0.0744338	0.0671542	-0.799113	0.461831	-0.901201	-0.748475	1	Neuro system
KCNC4	ENSMMUG00000004614	-0.00846379	0.508717	2.01343	2.17645	-0.64241	-0.660253	0.739054	-0.645637	-0.674427	-0.291991	-0.705279	-0.673396	-0.604446	-0.531339	1	Neuro system
-	ENSMMUG00000053602	-0.241845	1.59255	-0.585037	2.83591	-0.585037	-0.384929	-0.239331	-0.585037	0.0804596	-0.276789	-0.585037	-0.585037	-0.585037	0.144201	1	Neuro system
Metazoa_SRP	ENSMMUG00000063766	1.58763	-0.624618	-0.624618	1.78102	-0.624618	-0.108651	-0.178927	2.03197	-0.624618	-0.624618	-0.624618	-0.116101	-0.624618	-0.624618	1	Neuro system
PSRC1	ENSMMUG00000015380	1.10596	2.16065	0.492517	1.18991	-0.905535	-0.923731	-1.0174	0.109608	-0.565753	0.848987	-0.855364	-0.404913	-0.493686	-0.741244	1	Neuro system
TAF13	ENSMMUG00000065038	0.350363	-0.304649	-0.452583	2.6237	0.0417067	-0.416316	-0.198833	-0.842042	1.64094	-0.316615	-0.664705	-0.16649	-0.06763	-1.22684	1	Neuro system
HENMT1	ENSMMUG00000009431	0.0628631	1.25419	0.434695	0.284071	-0.548557	1.13154	-0.372901	-0.988206	-0.175942	-0.724058	-1.26804	-0.938868	-0.435927	2.28513	1	Neuro system
-	ENSMMUG00000031785	1.08007	0.363488	1.88188	1.41602	-0.714106	-0.646486	-1.11107	0.981957	-0.33854	0.320227	-0.922455	-0.653194	-1.11107	-0.546721	1	Neuro system
-	ENSMMUG00000053667	0.557011	-0.13319	0.159621	3.26313	-0.480268	-0.546194	-0.55886	-0.280075	0.185555	-0.352684	-0.56368	-0.364227	-0.246948	-0.639191	1	Neuro system
COL11A1	ENSMMUG00000004103	-0.18049	1.84167	0.162399	2.71593	-0.513842	-0.525483	-0.381155	-0.163978	-0.498895	-0.447838	-0.514394	-0.490163	-0.537939	-0.465823	1	Neuro system
Metazoa_SRP	ENSMMUG00000061839	2.61264	-0.285704	-0.37246	1.94919	0.175554	-0.356929	-0.599462	-0.259112	-0.319953	-0.26031	-0.65144	-0.305899	-0.697533	-0.628576	1	Neuro system
GPR88	ENSMMUG00000055443	0.44257	0.381747	-0.439792	3.3118	-0.319657	-0.246588	-0.500337	-0.418681	-0.500337	-0.142034	-0.311469	-0.333613	-0.500337	-0.423277	1	Neuro system
-	ENSMMUG00000056439	1.62993	1.02354	0.811828	2.29192	-0.617554	-0.617554	-0.617554	-0.617554	-0.340843	-0.617554	-0.617554	-0.617554	-0.551753	-0.54175	1	Neuro system
-	ENSMMUG00000049494	1.33797	0.00770028	-0.39457	3.0714	-0.412498	-0.399975	-0.412498	-0.412498	-0.412498	-0.412498	-0.40233	-0.363128	-0.412498	-0.382073	1	Neuro system
-	ENSMMUG00000054681	2.93603	-0.336821	-0.387173	1.62329	-0.420002	-0.374139	-0.400194	-0.380646	-0.326792	-0.349354	-0.407589	-0.344667	-0.411942	-0.420002	1	Neuro system
Y_RNA	ENSMMUG00000052469	-0.267261	3.4744	-0.267261	-0.267261	-0.267261	-0.267261	-0.267261	-0.267261	-0.267261	-0.267261	-0.267261	-0.267261	-0.267261	-0.267261	1	Neuro system
-	ENSMMUG00000055525	-0.681541	-0.60459	0.210609	3.0597	-0.115219	-0.414797	-0.625139	-0.129065	0.918492	0.177563	-0.329627	0.0263105	-0.556003	-0.936696	1	Neuro system
Metazoa_SRP	ENSMMUG00000042929	0.0333186	0.0633644	-0.489081	3.29803	0.0314504	-0.489081	0.0371453	-0.489081	-0.489081	0.449335	-0.489081	-0.489081	-0.489081	-0.489081	1	Neuro system
-	ENSMMUG00000053628	-0.410615	-0.387512	-0.476997	1.73565	-0.412051	-0.812291	2.42466	-0.812291	0.74552	-0.451514	-0.62212	0.572675	-0.56533	-0.527788	1	Neuro system
Metazoa_SRP	ENSMMUG00000062816	-0.0853767	-0.177563	-0.366715	3.19909	-0.566199	-0.46112	-0.548962	-0.118171	0.969789	-0.079834	-0.443113	-0.330011	-0.493462	-0.498352	1	Neuro system
LPAR3	ENSMMUG00000015402	-0.701695	1.36633	0.302753	2.39352	0.162198	0.178254	-0.778246	1.14085	-0.656543	-0.821294	-0.837671	-0.479247	-0.713688	-0.555516	1	Neuro system
-	ENSMMUG00000057763	0.135796	-0.296133	0.239767	3.375	-0.231131	-0.320131	-0.461019	-0.441999	-0.450023	-0.326824	-0.445109	0.0757462	-0.381401	-0.472538	1	Neuro system
-	ENSMMUG00000057772	0.0183049	-0.282409	0.0568171	3.14996	-0.75815	-0.610046	-0.533586	-0.202954	0.707925	0.326305	-0.44871	-0.231519	-0.323315	-0.868619	1	Neuro system
-	ENSMMUG00000060674	-0.492257	-0.620513	1.14869	2.84553	-0.283717	-0.515794	-0.0655063	-0.737822	0.517767	0.41756	-0.57735	-0.0365465	-0.756871	-0.843171	1	Neuro system
-	ENSMMUG00000062662	2.38996	-0.561978	-0.418979	1.9779	-0.506304	-0.0200675	-0.670166	-0.693766	0.509748	-0.269891	-0.387105	0.0296204	-0.326677	-1.0523	1	Neuro system
Metazoa_SRP	ENSMMUG00000050502	-1.04525	0.36439	0.141613	2.98114	-0.42542	-0.941619	-0.418639	0.822239	-0.126203	-0.406717	-0.624524	0.282496	-0.0617939	-0.541713	1	Neuro system
AK5	ENSMMUG00000020218	3.10205	0.758075	0.669327	0.109505	-0.532562	-0.641191	-0.419425	-0.395747	-0.41109	-0.277945	-0.647465	-0.30439	-0.349554	-0.659585	1	Neuro system
-	ENSMMUG00000053069	0.950877	0.311478	-0.311674	3.14656	-0.513403	-0.599212	-0.425718	-0.469946	-0.376557	0.0195687	-0.436127	-0.203312	-0.493319	-0.599212	1	Neuro system
ST6GALNAC3	ENSMMUG00000005990	-0.636782	2.72299	0.505191	1.02218	-0.258975	-0.58413	-0.794727	-0.628716	-0.249125	1.03414	-0.617734	-0.496898	-0.2197	-0.797715	1	Neuro system
-	ENSMMUG00000061900	0.0462312	-0.313705	-0.304039	2.22016	-0.788926	-0.40056	-0.831255	-0.832127	1.70473	1.24523	-0.63127	-0.00484633	-0.207856	-0.901769	1	Neuro system
-	ENSMMUG00000059469	3.09146	-0.149327	0.228552	0.502271	-0.511044	-0.454548	-0.548024	-0.529498	-0.440297	-0.383607	-0.514762	0.880471	-0.585822	-0.585822	1	Neuro system
-	ENSMMUG00000065181	1.80667	-0.241336	0.0559837	2.77578	-0.432981	-0.434619	-0.476926	-0.465978	-0.298616	-0.479346	-0.478266	-0.359103	-0.471996	-0.499261	1	Neuro system
Metazoa_SRP	ENSMMUG00000059691	-0.656214	-0.401536	0.147896	3.27199	0.063684	-0.0945283	-0.413623	-0.656214	-0.656214	0.209009	0.0278962	0.17415	-0.36008	-0.656214	1	Neuro system
-	ENSMMUG00000050619	-0.100053	-0.0269252	2.33413	2.17896	-0.399458	-0.723875	-0.629041	-0.712782	0.222341	-0.346004	-0.542958	-0.0392042	-0.640314	-0.574819	1	Neuro system
Metazoa_SRP	ENSMMUG00000053416	-0.176255	-0.148942	-0.254735	3.22181	-0.414544	-0.374242	-0.172776	0.774516	-0.344182	0.201918	-0.651134	-0.651134	-0.359166	-0.651134	1	Neuro system
KANK4	ENSMMUG00000010351	-0.486349	3.40111	-0.100869	0.210574	-0.216705	-0.358843	-0.454823	-0.315077	-0.0808422	-0.455347	-0.0693038	-0.421838	-0.166895	-0.484795	1	Neuro system
Metazoa_SRP	ENSMMUG00000054861	-0.0269033	0.435838	-0.441907	3.31878	-0.441907	-0.441907	-0.441907	0.181041	-0.441907	-0.441907	-0.441907	-0.441907	0.068403	-0.441907	1	Neuro system
-	ENSMMUG00000057445	0.34279	-0.3328	-0.540338	3.01644	-0.442564	-0.311479	-0.540338	0.0488319	1.23559	-0.540338	-0.540338	-0.314783	-0.540338	-0.540338	1	Neuro system
-	ENSMMUG00000009114	-0.783454	1.5831	0.493884	1.10443	1.74457	0.388488	-0.794848	-0.736082	-0.635805	-0.753147	-1.07331	0.885724	-0.963784	-0.459771	1	Neuro system
Metazoa_SRP	ENSMMUG00000058879	0.247409	0.307018	-0.356426	2.49808	1.01822	-0.637909	-0.788984	-0.788984	1.22072	-0.788984	-0.788984	0.253271	-0.788984	-0.605467	1	Neuro system
Metazoa_SRP	ENSMMUG00000060400	-0.0110867	-0.61614	1.39121	2.36118	-0.0148368	-1.05972	-0.637192	-0.115279	-0.517467	1.20074	-0.265368	0.145496	-0.801827	-1.05972	1	Neuro system
Metazoa_SRP	ENSMMUG00000053923	0.418043	1.64479	-1.19075	1.72497	-0.656406	-1.19075	-0.110366	1.22416	-0.497493	-0.22743	-0.175186	0.658271	-1.19075	-0.431092	1	Neuro system
U6	ENSMMUG00000025663	-0.668455	-0.447211	1.45193	2.72922	-0.471454	-0.172707	-0.0673807	-0.866875	-0.866875	0.202425	-0.115348	0.501416	-0.622887	-0.585797	1	Neuro system
U4	ENSMMUG00000034993	-0.706093	-0.680724	1.06194	1.65071	0.171332	0.395932	-0.925017	1.83222	0.563452	-0.354837	-1.14717	0.120181	-1.14717	-0.83476	1	Neuro system
RAB3B	ENSMMUG00000014035	0.896644	1.18822	1.56895	1.98591	-0.497491	-0.791424	-0.808674	-0.802246	-0.771298	-0.798402	-0.365688	0.360238	-0.453601	-0.711138	1	Neuro system
Y_RNA	ENSMMUG00000034906	3.4744	-0.267261	-0.267261	-0.267261	-0.267261	-0.267261	-0.267261	-0.267261	-0.267261	-0.267261	-0.267261	-0.267261	-0.267261	-0.267261	1	Neuro system
-	ENSMMUG00000056990	0.0910964	0.885528	-0.224892	2.822	-0.384737	-0.621379	-0.621379	-0.621379	1.22074	-0.621379	-0.396501	-0.621379	-0.621379	-0.284953	1	Neuro system
Metazoa_SRP	ENSMMUG00000058023	1.19329	0.673471	-0.568867	2.89094	-0.422545	-0.568867	-0.568867	0.312837	-0.568867	-0.305078	-0.568867	-0.568867	-0.568867	-0.360847	1	Neuro system
FOXD2	ENSMMUG00000018556	0.0222	3.36447	-0.389668	-0.223358	-0.419378	-0.360409	-0.374432	-0.463362	-0.00684271	-0.225478	-0.463362	-0.463362	-0.409083	0.412067	1	Neuro system
Metazoa_SRP	ENSMMUG00000060852	-0.382377	-0.382377	-0.382377	2.89349	-0.382377	-0.382377	-0.382377	-0.382377	-0.382377	-0.382377	-0.382377	1.69503	-0.382377	-0.382377	1	Neuro system
BTBD19	ENSMMUG00000040001	-0.436916	0.156609	-0.418675	1.20866	0.133437	-0.508861	-0.683116	2.99761	-0.396786	0.111637	-0.6726	-0.499797	-0.662988	-0.328216	1	Neuro system
RNF220	ENSMMUG00000023784	-0.257648	2.54978	0.925992	1.57864	-0.332137	-0.66692	-0.486342	-0.264662	-0.757587	0.042567	-0.736919	-0.183026	-0.51581	-0.895919	1	Neuro system
Metazoa_SRP	ENSMMUG00000056209	-0.395889	0.648722	-0.258464	3.3338	-0.231845	-0.299895	-0.395889	-0.025202	-0.395889	-0.395889	-0.395889	-0.395889	-0.395889	-0.395889	1	Neuro system
ERI3	ENSMMUG00000011651	-0.480687	-0.0677341	1.27873	1.16043	0.113967	-0.322062	0.978272	-0.180078	1.16509	1.15543	-1.53995	-1.06902	-1.27845	-0.913941	1	Neuro system
SLC6A9	ENSMMUG00000015158	-0.542227	2.0269	0.610622	2.22951	-0.648854	-0.674604	-0.646196	0.166637	-0.568518	-0.625768	-0.651828	-0.417263	0.411841	-0.670255	1	Neuro system
CCDC24	ENSMMUG00000015156	-0.148975	1.18208	0.471026	2.96479	-0.705386	-0.689655	-0.629688	0.064801	-0.270559	-0.231681	-0.709977	-0.414266	-0.478635	-0.403869	1	Neuro system
B4GALT2	ENSMMUG00000015155	1.69255	1.13784	1.25303	1.378	-0.0655177	-0.731773	0.354121	-0.581935	-0.641179	-0.874649	-1.1721	-0.539001	0.02619	-1.23558	1	Neuro system
Metazoa_SRP	ENSMMUG00000054847	1.80367	-0.221722	-0.247762	2.66628	-0.343165	-0.279831	-0.620994	-0.294891	-0.594368	-0.71496	-0.538304	0.357155	-0.25614	-0.71496	1	Neuro system
MED8	ENSMMUG00000023671	-0.861282	0.983243	0.177519	2.5907	-0.605415	-0.735613	-0.963125	0.569265	-0.232579	0.73128	-0.795008	0.060516	0.149174	-1.06867	1	Neuro system
SLC2A1	ENSMMUG00000000373	-0.562739	2.45396	1.02036	1.1828	-0.456225	-0.656627	-0.825428	-0.830693	0.1105	-0.370116	-0.453588	-0.62607	0.862387	-0.848516	1	Neuro system
-	ENSMMUG00000055029	1.08622	1.22562	1.64993	1.98051	-0.484362	-0.283072	-0.555927	-0.666259	-0.666259	-0.666259	-0.666259	-0.666259	-0.621364	-0.666259	1	Neuro system
-	ENSMMUG00000049561	0.148707	-0.202047	0.452018	3.28021	-0.154585	-0.2408	-0.68016	-0.567052	-0.387926	0.13199	-0.537461	-0.160541	-0.402191	-0.68016	1	Neuro system
-	ENSMMUG00000052393	0.224449	-0.419954	1.24304	3.04898	-0.599106	-0.201111	-0.515279	-0.55756	-0.255427	-0.237476	-0.369323	-0.302661	-0.37744	-0.681137	1	Neuro system
FOXO6	ENSMMUG00000044175	1.52877	-0.362994	-0.320232	0.953556	-0.352472	-0.714901	1.04091	-0.556565	-0.798405	-0.73409	-0.798405	-0.551512	-0.578281	2.24463	1	Neuro system
KCNQ4	ENSMMUG00000019536	-0.842981	1.82428	-0.128063	0.884596	-0.663866	-0.688812	1.1931	0.66724	-0.886965	-0.795323	-0.817765	1.50385	-0.272044	-0.977253	1	Neuro system
-	ENSMMUG00000057845	0.234229	-0.320575	0.46303	2.86233	-0.737342	-0.720857	-0.736283	0.332179	-0.834117	1.08501	-0.558225	-0.0527435	-0.595264	-0.421373	1	Neuro system
COL9A2	ENSMMUG00000018664	-0.244101	1.00416	0.0125109	3.21295	-0.414125	-0.397003	-0.446749	-0.378734	-0.43402	-0.309662	-0.435355	-0.327555	-0.442631	-0.399683	1	Neuro system
Metazoa_SRP	ENSMMUG00000052547	0.290131	-0.639087	-0.244875	2.18214	1.56812	-0.193494	-0.671418	-0.353361	-0.903932	0.994033	-0.71035	0.530604	-0.5282	-1.32032	1	Neuro system
-	ENSMMUG00000054563	1.16203	-0.377644	-0.494426	3.1081	-0.274355	-0.365646	-0.494426	0.168628	-0.494426	-0.494426	-0.494426	-0.367506	-0.0870529	-0.494426	1	Neuro system
-	ENSMMUG00000057080	-0.0102889	-0.284701	0.1611	3.36972	-0.239975	-0.229683	-0.465114	-0.264994	-0.338256	0.127672	-0.617066	-0.0971888	-0.519374	-0.591852	1	Neuro system
Metazoa_SRP	ENSMMUG00000062810	-0.225734	0.562509	1.69642	2.33652	-0.466355	-0.705262	-0.705262	-0.34536	-0.705262	-0.27456	-0.705262	0.948134	-0.705262	-0.705262	1	Neuro system
POU3F1	ENSMMUG00000044406	2.38202	2.12398	-0.368641	0.141107	-0.594517	-0.594517	-0.594517	-0.391427	-0.244704	-0.594517	-0.594517	-0.439017	-0.594517	0.363779	1	Neuro system
C1orf122	ENSMMUG00000005371	0.15081	0.145828	-0.0510387	3.37584	0.0184784	-0.367307	-0.393497	-0.44212	-0.47486	-0.384531	-0.518602	-0.427931	-0.468752	-0.162321	1	Neuro system
EPHA10	ENSMMUG00000022038	1.03496	1.46855	1.10759	2.18248	-0.737321	-0.725247	-0.753302	-0.63293	-0.722202	-0.105068	-0.722929	-0.605837	-0.31943	-0.469309	1	Neuro system
DNALI1	ENSMMUG00000008418	-0.722403	2.16161	0.419711	1.97678	-0.76975	-0.855153	-0.768218	0.0043321	0.846411	-0.320737	-0.599286	-0.479067	-0.448963	-0.44527	1	Neuro system
GRIK3	ENSMMUG00000009679	0.0621353	2.00756	1.56839	1.74217	-0.349383	-0.207347	-0.846598	-0.85376	-0.799953	-0.310991	-0.65126	-0.346674	-0.687116	-0.327175	1	Neuro system
MAP7D1	ENSMMUG00000022500	-0.147799	0.220119	1.68564	2.06912	0.498124	-0.295308	1.13072	-0.29071	-0.912762	-0.537615	-1.01435	-0.664947	-0.895016	-0.845219	1	Neuro system
Metazoa_SRP	ENSMMUG00000062030	1.95478	-0.258548	-0.852241	2.20017	-0.292845	0.457131	-0.286725	-0.852241	-0.852241	-0.852241	0.210934	0.438226	-0.16191	-0.852241	1	Neuro system
C1orf216	ENSMMUG00000059270	1.65272	1.73135	1.18161	1.26343	-0.568213	-0.39822	-0.358149	-0.249287	-0.745979	-0.110977	-0.956023	-0.517947	-0.916851	-1.00746	1	Neuro system
Metazoa_SRP	ENSMMUG00000060204	-0.598387	-0.598387	1.47812	1.65584	0.0212916	-0.598387	0.0280712	2.20216	-0.598387	-0.598387	-0.598387	-0.598387	-0.598387	-0.598387	1	Neuro system
NCDN	ENSMMUG00000019812	1.8973	0.824459	1.63016	1.58501	-0.575576	-0.613642	-0.473264	-0.596185	-0.620065	-0.53561	-0.630587	-0.618082	-0.613409	-0.660512	1	Neuro system
Metazoa_SRP	ENSMMUG00000058564	0.0636014	-0.178196	1.98079	2.58643	-0.551892	-0.357796	-0.618465	-0.243415	-0.226255	-0.387969	-0.6914	-0.128028	-0.588092	-0.659317	1	Neuro system
Metazoa_SRP	ENSMMUG00000055536	-0.10334	-0.445606	0.596533	3.226	-0.336809	-0.432968	-0.568615	0.129793	-0.267871	-0.568615	-0.458474	0.367198	-0.568615	-0.568615	1	Neuro system
-	ENSMMUG00000061357	-0.0688217	-0.34599	0.663935	3.30681	-0.24954	-0.0750121	-0.499814	-0.374179	-0.117884	-0.471458	-0.501986	-0.370798	-0.35925	-0.536015	1	Neuro system
-	ENSMMUG00000053629	0.190316	-0.277276	0.151669	3.40374	-0.211445	-0.401316	-0.388714	-0.396342	-0.149827	-0.391956	-0.418636	-0.333285	-0.400373	-0.376557	1	Neuro system
-	ENSMMUG00000055077	0.535215	1.13517	0.87468	2.75693	-0.602094	-0.602094	-0.602094	-0.602094	-0.54764	-0.526427	-0.602094	-0.602094	-0.550298	-0.0650651	1	Neuro system
MARCKSL1	ENSMMUG00000009951	-0.258044	1.18986	0.323098	2.99943	-0.635314	-0.665718	-0.667895	-0.18638	-0.558506	-0.00736398	-0.613678	-0.536932	-0.051636	-0.330922	1	Neuro system
Metazoa_SRP	ENSMMUG00000060894	0.483001	-0.43357	-0.43357	3.30404	-0.43357	-0.43357	-0.43357	-0.089612	-0.43357	-0.43357	-0.43357	0.356506	-0.151804	-0.43357	1	Neuro system
SPOCD1	ENSMMUG00000005466	-0.191967	0.0389259	-0.349792	0.0667976	-0.274886	-0.394554	-0.356322	-0.202113	-0.391946	-0.381571	-0.399071	-0.22916	-0.367914	3.43357	1	Neuro system
ADGRB2	ENSMMUG00000023401	1.55067	0.8482	2.17146	1.29786	-0.574605	-0.622041	-0.632807	-0.530427	-0.592977	-0.573462	-0.679296	-0.556283	-0.637036	-0.469257	1	Neuro system
COL16A1	ENSMMUG00000023398	-0.788506	0.291527	-0.29379	2.04405	-0.0341106	-0.685864	-0.329433	2.42964	-0.496694	-0.61918	-0.867006	-0.339485	-0.164082	-0.147062	1	Neuro system
SDC3	ENSMMUG00000013519	-0.210243	0.544097	0.658479	1.75539	-0.575092	-0.799374	-0.998053	1.33138	-0.687667	1.71745	-0.743823	-0.468839	-0.603933	-0.919779	1	Neuro system
-	ENSMMUG00000055489	-1.09369	1.0647	1.07613	1.86828	-0.245823	-0.916391	-0.876771	0.984893	-0.587082	0.882678	-0.707256	0.178127	-0.365478	-1.26233	1	Neuro system
Metazoa_SRP	ENSMMUG00000062002	-0.3117	-0.192237	-0.310951	3.26832	0.217692	-0.755771	-0.487376	-0.0891912	-0.52614	0.520565	-0.587576	0.0608374	-0.428139	-0.378334	1	Neuro system
MED18	ENSMMUG00000010353	0.203353	-0.763616	-1.08527	1.88787	-0.697029	-0.667789	0.468504	-1.34044	0.256021	0.039254	0.758877	1.02329	1.18161	-1.26463	1	Neuro system
-	ENSMMUG00000057915	2.36372	-0.30485	-0.299927	0.216378	-0.464023	-0.511543	-0.520993	2.267	-0.517357	-0.407987	-0.521762	-0.29961	-0.51033	-0.488717	1	Neuro system
IFI6	ENSMMUG00000011454	-0.220645	-0.0991141	-0.304643	1.222	-0.514491	2.63436	-1.02179	-0.101524	-0.731472	0.00553778	-0.602284	-0.489471	-0.871611	1.09515	1	Neuro system
TRNP1	ENSMMUG00000021031	0.941933	1.21841	1.1838	2.38844	-0.644284	-0.668987	-0.706272	-0.221132	-0.576565	-0.68985	-0.573521	-0.669828	-0.343353	-0.638789	1	Neuro system
NUDC	ENSMMUG00000010290	0.422762	0.28638	1.88065	2.01886	-0.0782953	-0.65673	-0.812215	0.376407	-0.776934	-0.0533818	0.127648	-0.347999	-0.809698	-1.57745	1	Neuro system
Metazoa_SRP	ENSMMUG00000055712	-0.544744	-0.544744	-0.544744	3.28586	0.157267	-0.544744	-0.544744	-0.0159707	-0.0893504	0.0880502	0.122369	0.264988	-0.544744	-0.544744	1	Neuro system
U3	ENSMMUG00000054753	-0.674506	0.446172	1.97928	2.20641	-0.674506	-0.0566002	-0.674506	-0.674506	-0.674506	0.277319	-0.674506	0.543462	-0.674506	-0.674506	1	Neuro system
Metazoa_SRP	ENSMMUG00000062268	-0.689245	1.64454	0.23183	2.31048	0.959982	-0.689245	0.422269	-0.689245	-0.689245	-0.689245	-0.689245	-0.055147	-0.689245	-0.689245	1	Neuro system
CATSPER4	ENSMMUG00000032213	-0.747175	0.623296	-0.291694	1.72515	-0.747175	-0.747175	2.00109	0.686192	-0.659	-0.747175	-0.747175	0.977446	-0.579433	-0.747175	1	Neuro system
ZNF593	ENSMMUG00000004682	0.89091	0.347231	0.92271	0.606011	0.561537	-1.21389	1.4364	-1.3661	-1.00941	-0.279617	0.237775	0.42589	0.359971	-1.91941	1	Neuro system
EXTL1	ENSMMUG00000061744	0.262024	1.60471	1.68767	2.06555	-0.410974	-0.56216	-0.528402	-0.495652	-0.551857	-0.492417	-0.668298	-0.518019	-0.678499	-0.713683	1	Neuro system
Y_RNA	ENSMMUG00000025936	-0.378423	1.57379	-0.378423	2.96728	-0.378423	-0.378423	-0.378423	-0.378423	-0.378423	-0.378423	-0.378423	-0.378423	-0.378423	-0.378423	1	Neuro system
NCMAP	ENSMMUG00000057675	-0.370119	3.34896	-0.370119	-0.370119	-0.283949	-0.370119	-0.370119	-0.312425	-0.30801	-0.370119	0.648907	-0.336988	-0.192887	-0.342896	1	Neuro system
-	ENSMMUG00000054190	-0.571438	0.341114	2.05832	2.30162	-0.572199	-0.784274	-0.784274	-0.784274	-0.509128	0.362715	-0.582742	-0.29504	0.000869142	-0.181276	1	Neuro system
-	ENSMMUG00000056846	0.826624	-0.393734	-0.280548	3.29249	-0.393734	-0.393734	-0.393734	-0.393734	-0.306088	-0.150157	-0.393734	-0.315813	-0.310367	-0.393734	1	Neuro system
Metazoa_SRP	ENSMMUG00000055596	0.31343	-0.370746	-0.370746	3.34919	-0.370746	-0.370746	-0.370746	-0.370746	-0.370746	-0.370746	-0.370746	0.415593	-0.370746	-0.370746	1	Neuro system
-	ENSMMUG00000059457	-0.519696	-0.312509	-0.192614	3.03108	-0.519696	-0.519696	-0.519696	-0.519696	0.240133	-0.167755	-0.519696	1.2817	-0.519696	-0.242161	1	Neuro system
Metazoa_SRP	ENSMMUG00000061389	-0.350138	-0.350138	-0.350138	3.26313	-0.350138	-0.350138	-0.350138	-0.350138	0.938531	-0.350138	-0.350138	-0.350138	-0.350138	-0.350138	1	Neuro system
WNT4	ENSMMUG00000061414	-0.817657	2.947	-0.240436	0.800471	-0.489922	-0.708005	-0.0377523	-0.232842	-0.261583	-0.338155	-0.790856	-0.105395	0.941922	-0.666785	1	Neuro system
LDLRAD2	ENSMMUG00000014826	-0.621296	-0.209249	1.98066	2.20336	-0.621296	-0.621296	-0.621296	-0.621296	-0.11759	0.0786306	-0.621296	-0.621296	-0.621296	1.03456	1	Neuro system
SH2D5	ENSMMUG00000008847	2.70429	0.719104	-0.0891983	1.63735	-0.531375	-0.517019	-0.535062	-0.465836	-0.461458	-0.498513	-0.499868	-0.513035	-0.511232	-0.438151	1	Neuro system
FAM43B	ENSMMUG00000050796	1.19613	0.550177	0.0046603	2.99169	-0.386444	-0.477442	-0.288313	-0.519384	-0.405293	-0.542072	-0.542072	-0.51891	-0.542072	-0.520661	1	Neuro system
Metazoa_SRP	ENSMMUG00000061927	-0.338493	0.731817	-0.338493	3.33009	-0.338493	-0.338493	-0.338493	-0.338493	-0.338493	-0.338493	-0.338493	-0.338493	-0.338493	-0.338493	1	Neuro system
CAMK2N1	ENSMMUG00000063102	3.03129	-0.0361106	-0.00509191	-0.102523	-0.716269	-0.715765	-0.705795	0.155389	-0.0493128	-0.284203	-0.389261	1.09164	-0.553847	-0.720146	1	Neuro system
VWA5B1	ENSMMUG00000006022	-0.391182	1.89226	-0.271105	2.7457	-0.438104	-0.45367	-0.406461	-0.148823	-0.433475	-0.397545	-0.438878	-0.417761	-0.45367	-0.387281	1	Neuro system
UBXN10	ENSMMUG00000038517	0.746683	-0.0242671	0.885183	2.25972	-0.745633	-0.813212	-0.608257	-0.813212	0.940324	-0.813212	-0.813212	-0.579366	-0.729815	1.10828	1	Neuro system
PLA2G2E	ENSMMUG00000053964	-0.602208	0.195552	-0.602208	2.13219	-0.602208	-0.602208	0.15769	-0.602208	-0.602208	2.10804	0.826407	-0.602208	-0.602208	-0.602208	1	Neuro system
HTR6	ENSMMUG00000063749	2.09285	-0.0855946	-0.469167	1.77721	-0.393563	-0.804492	-0.383957	-0.55011	-0.132446	0.311304	-1.19572	1.0301	-1.17307	-0.023341	1	Neuro system
-	ENSMMUG00000032231	0.493844	1.11763	-0.512475	1.73106	-0.449687	-0.894283	-0.772626	1.74823	-0.824248	-0.611166	-1.19403	0.6961	0.230738	-0.759078	1	Neuro system
Metazoa_SRP	ENSMMUG00000053934	-0.0904034	0.521598	-0.372101	3.37185	-0.372101	-0.372101	-0.372101	-0.372101	-0.250712	-0.203425	-0.372101	-0.372101	-0.372101	-0.372101	1	Neuro system
PADI2	ENSMMUG00000001616	-0.522472	1.23802	-0.0552433	0.892882	-0.706252	-0.704892	1.94972	-0.609581	-0.704932	-0.547042	-0.704975	-0.583266	1.76033	-0.702302	1	Neuro system
ATP13A2	ENSMMUG00000001610	-0.0533382	0.600333	1.34968	2.57042	-0.515237	-0.734367	-0.678996	0.0187805	-0.573587	0.781328	-0.848058	-0.464159	-0.647549	-0.805257	1	Neuro system
CROCC	ENSMMUG00000007315	-0.279002	0.275407	1.66057	2.71865	-0.48835	-0.7188	-0.536847	0.0689275	-0.459403	0.0797846	-0.678856	-0.505933	-0.755145	-0.381002	1	Neuro system
-	ENSMMUG00000047409	0.0764716	0.194885	1.37487	2.91998	-0.271495	-0.58733	-0.622824	0.0431481	-0.532199	-0.276781	-0.672419	-0.468352	-0.644003	-0.533953	1	Neuro system
-	ENSMMUG00000060644	3.21854	0.0459531	0.569242	-0.0603644	-0.0607171	-0.611321	-0.521929	-0.290865	-0.0253539	-0.0686052	-0.993344	-0.294116	-0.245245	-0.661874	1	Neuro system
SRARP	ENSMMUG00000001911	-0.5024	2.23692	1.31999	1.83122	-0.216533	-0.151528	-0.598146	-0.454425	-0.47437	-0.598146	-0.598146	-0.598146	-0.598146	-0.598146	1	Neuro system
PLEKHM2	ENSMMUG00000016281	1.33727	0.341837	1.97495	1.10246	-0.257769	-0.757093	0.67101	0.0119476	-0.957963	0.390985	-1.00061	-0.812236	-0.839567	-1.20523	1	Neuro system
-	ENSMMUG00000050642	-0.0362282	2.25406	-0.136924	1.56305	-0.64554	0.0650143	-0.64554	-0.64554	-0.64554	-0.64554	-0.64554	1.45534	-0.64554	-0.64554	1	Neuro system
C1H1orf158	ENSMMUG00000021870	-0.377178	0.147072	0.450444	3.3664	-0.377178	-0.377178	-0.377178	-0.377178	-0.270367	-0.377178	-0.298943	-0.377178	-0.377178	-0.377178	1	Neuro system
Metazoa_SRP	ENSMMUG00000049931	-0.305633	-0.305633	-0.305633	3.43901	-0.305633	-0.305633	-0.305633	-0.305633	0.228578	-0.305633	-0.305633	-0.305633	-0.305633	-0.305633	1	Neuro system
-	ENSMMUG00000052115	-0.320071	2.39779	-0.0923119	2.11432	-0.660277	-0.660277	-0.317579	0.105729	0.21933	-0.354712	-0.660277	-0.660277	-0.45111	-0.660277	1	Neuro system
MIIP	ENSMMUG00000032248	-0.646603	1.00912	1.88521	1.96211	-0.521575	-0.860849	-0.290418	0.00598346	-0.596692	0.814241	-0.775081	-0.372008	-0.841658	-0.77178	1	Neuro system
Metazoa_SRP	ENSMMUG00000062316	-1.04858	-0.6007	1.53346	1.78058	0.977671	0.663013	-0.431489	0.631389	-0.170153	0.473677	-0.968463	-0.652245	-0.978494	-1.20967	1	Neuro system
-	ENSMMUG00000051669	1.32299	-0.538972	0.0136495	3.06055	-0.415285	-0.49072	-0.455612	-0.290534	-0.21803	-0.241661	-0.421434	-0.348751	-0.437214	-0.538972	1	Neuro system
DRAXIN	ENSMMUG00000057353	-0.418858	0.21033	1.50015	2.74016	-0.61365	-0.386492	-0.61365	-0.61365	-0.61365	0.436095	-0.61365	-0.61365	-0.61365	0.214162	1	Neuro system
FBXO44	ENSMMUG00000032251	0.59316	0.793744	2.43644	1.65264	-0.49524	-0.579768	-0.64154	-0.455838	-0.158501	-0.298692	-0.749469	-0.625286	-0.738509	-0.733139	1	Neuro system
FBXO2	ENSMMUG00000002261	-0.025593	0.794927	0.274943	3.22763	-0.460961	-0.465154	-0.465355	-0.366091	-0.234647	-0.446197	-0.46603	-0.449199	-0.465074	-0.453202	1	Neuro system
-	ENSMMUG00000062201	0.373771	2.22787	1.42982	1.60337	-0.597894	-0.597894	-0.597894	-0.597894	-0.597894	-0.597894	-0.597894	-0.597894	-0.597894	-0.253784	1	Neuro system
Metazoa_SRP	ENSMMUG00000059404	3.4744	-0.267261	-0.267261	-0.267261	-0.267261	-0.267261	-0.267261	-0.267261	-0.267261	-0.267261	-0.267261	-0.267261	-0.267261	-0.267261	1	Neuro system
SRM	ENSMMUG00000019321	-0.214468	0.508416	1.78498	1.57351	0.510529	-0.74582	0.525064	-0.67646	-1.39637	1.09994	-0.58231	-1.03114	-0.64632	-0.709549	1	Neuro system
Metazoa_SRP	ENSMMUG00000062550	-0.405381	-0.0494859	1.97013	2.39883	-0.302656	-0.335863	-0.507677	-0.352749	-0.688544	-0.0722017	-0.62568	0.618796	-0.82376	-0.82376	1	Neuro system
LZIC	ENSMMUG00000013292	-0.283611	0.068982	-0.194635	2.48013	-0.338829	-0.428538	-1.02669	-0.160392	0.877247	-0.216596	-1.13571	0.699344	0.990295	-1.331	1	Neuro system
-	ENSMMUG00000059651	-0.53444	1.025	-0.245238	2.83104	-0.32572	-0.639364	-0.507249	1.21122	-0.401993	-0.403764	-0.490338	-0.458478	-0.607109	-0.453574	1	Neuro system
mml-mir-34a	ENSMMUG00000026899	-0.712979	-0.25463	-0.230589	2.16724	-0.425065	-0.207542	-0.712979	2.32312	0.0340975	0.325124	-0.576178	-0.712979	-0.712979	-0.303663	1	Neuro system
-	ENSMMUG00000051978	0.107124	-0.393856	0.111865	3.18038	-0.243963	-0.309438	-0.629073	-0.461638	0.262179	0.549071	-0.443552	-0.153759	-0.552641	-1.0227	1	Neuro system
Metazoa_SRP	ENSMMUG00000049752	-0.732132	-0.292206	-0.00606451	2.41343	-0.291365	-0.0599735	-0.796865	2.0528	0.046696	0.0727095	-0.496672	-0.405454	-0.933495	-0.571406	1	Neuro system
Metazoa_SRP	ENSMMUG00000058703	0.77277	2.26646	-0.566821	1.86101	0.76798	-0.566821	-0.566821	-0.566821	-0.566821	-0.566821	-0.566821	-0.566821	-0.566821	-0.566821	1	Neuro system
Metazoa_SRP	ENSMMUG00000057249	-1.1113	-0.595961	-0.0265611	2.71584	-0.463875	-0.543018	-0.784046	1.32699	-0.481325	0.347675	-0.64987	0.568932	-0.112595	-0.190881	1	Neuro system
CHD5	ENSMMUG00000016838	1.81858	0.521476	1.82478	1.64405	-0.590099	-0.597165	-0.606129	-0.594222	-0.604727	-0.549304	-0.610413	-0.571554	-0.602448	-0.48283	1	Neuro system
KCNAB2	ENSMMUG00000016837	1.86336	0.793092	1.37835	1.51807	-0.146069	-0.656118	-0.869856	-0.240411	-0.841805	0.393926	-0.811329	-0.696428	-0.81192	-0.872874	1	Neuro system
-	ENSMMUG00000056766	1.39102	-0.593838	1.85374	1.85938	-0.4846	-0.858115	-0.858115	0.642371	-0.53505	-0.184741	-0.739799	-0.283676	-0.704468	-0.504107	1	Neuro system
AJAP1	ENSMMUG00000059970	0.928421	1.84502	1.4466	1.11716	-0.227108	-0.772387	-0.862379	0.875206	-0.609711	-0.580433	-0.883722	-0.66784	-0.85729	-0.751541	1	Neuro system
-	ENSMMUG00000057939	-0.853834	-0.0435957	0.425271	2.84905	-0.344879	-0.853834	-0.0820498	-0.470476	-0.853834	0.981256	-0.853834	-0.266782	-0.225751	0.593289	1	Neuro system
Metazoa_SRP	ENSMMUG00000057775	-0.675002	-0.675002	0.117092	2.76455	-0.202242	-0.675002	0.280863	-0.675002	-0.675002	1.02959	-0.225744	0.960908	-0.675002	-0.675002	1	Neuro system
LRRC47	ENSMMUG00000032284	-0.212816	-0.428992	1.8943	1.97148	0.690738	-0.427182	0.515615	0.361198	-0.77054	0.0331387	-1.32986	-0.531934	-1.0157	-0.749449	1	Neuro system
TTC34	ENSMMUG00000048622	-0.103448	0.26899	-0.473572	3.14703	-0.0265955	-0.553507	-0.738712	-0.381122	-0.533401	0.545094	-0.738712	-0.464916	-0.445779	0.498652	1	Neuro system
MMEL1	ENSMMUG00000012381	-0.827237	1.19093	0.397133	1.25183	0.52529	2.20396	-0.963024	-0.759199	0.265753	-0.231259	-0.705873	-0.806961	-0.963024	-0.578318	1	Neuro system
PRXL2B	ENSMMUG00000012380	0.0888644	0.348024	1.56381	2.79558	-0.573875	-0.706733	-0.791649	-0.49451	-0.334166	-0.288504	-0.517838	-0.179194	-0.478821	-0.430983	1	Neuro system
HES5	ENSMMUG00000063558	0.925377	1.65101	0.714673	2.36273	-0.57817	-0.61243	-0.331473	-0.352267	-0.634344	-0.634344	-0.634344	-0.634344	-0.634344	-0.607724	1	Neuro system
FAAP20	ENSMMUG00000018916	-0.241227	0.262498	0.217928	3.22971	0.350243	-0.128518	-0.469765	-0.685806	-0.536791	0.119008	-0.727146	-0.629192	-0.225943	-0.534996	1	Neuro system
Metazoa_SRP	ENSMMUG00000062804	-0.930346	-0.123427	0.48506	2.14275	-0.25452	-0.63374	-0.759541	1.99669	-0.711142	0.74493	-0.609231	-0.832905	-0.304836	-0.209748	1	Neuro system
FNDC10	ENSMMUG00000040063	0.059864	1.22337	0.825259	2.77015	-0.410589	-0.719366	-0.749479	-0.515412	-0.559813	-0.426945	-0.768087	-0.459732	-0.520844	0.251631	1	Neuro system
-	ENSMMUG00000051354	0.271532	-0.12555	1.78696	2.74003	-0.504146	-0.434564	-0.444041	-0.504146	-0.349875	-0.504146	-0.504146	-0.504146	-0.504146	-0.419622	1	Neuro system
-	ENSMMUG00000050086	-0.784168	0.993064	1.81338	1.95687	-0.418625	-0.773681	-0.885148	0.90845	0.0956132	-0.298971	-0.636292	-0.397449	-0.780411	-0.792623	1	Neuro system
AURKAIP1	ENSMMUG00000059208	0.617169	-0.504664	1.38966	2.75986	-0.0290964	-0.635465	-0.508432	-0.12844	-0.543869	0.0355552	-0.763146	-0.124896	-0.68639	-0.877842	1	Neuro system
B3GALT6	ENSMMUG00000019519	1.05943	1.03076	1.90255	1.66518	-0.426105	-0.792218	-0.277495	-0.811058	-0.926456	-0.690768	-0.903862	-0.558623	-0.570003	0.298668	1	Neuro system
-	ENSMMUG00000059172	-0.382302	-0.124518	0.379517	1.38121	-0.435453	-0.521769	-0.759151	2.61944	-0.389048	0.7679	-0.830023	-0.0944015	-1.07932	-0.532083	1	Neuro system
TTLL10	ENSMMUG00000045769	-0.676169	0.237619	-0.207331	2.88118	-0.540618	-0.452138	-0.734222	0.0847134	-0.263915	1.44801	-0.534713	-0.389848	-0.169896	-0.682674	1	Neuro system
-	ENSMMUG00000065097	-0.0400205	0.0944111	1.04633	1.53781	-0.873548	-1.09212	-1.11468	-0.892206	-0.129556	-0.200476	-0.354536	0.375089	2.21128	-0.567768	1	Neuro system
AGRN	ENSMMUG00000000838	-0.402429	0.690356	-0.401002	2.30212	-0.187984	-0.735428	-0.932567	1.93347	0.338032	-0.236801	-0.829696	-0.325281	-0.698028	-0.514752	1	Neuro system
NOC2L	ENSMMUG00000015800	-0.387074	-0.139193	1.66643	1.73488	-0.0127379	-0.713543	-0.155541	0.553896	-0.721298	1.63077	-0.897587	-0.70904	-0.877674	-0.972282	1	Neuro system
SAMD11	ENSMMUG00000005947	-0.260155	0.58925	-0.0792707	3.09759	-0.361835	-0.555806	-0.586391	-0.431097	-0.504387	0.79394	-0.579131	0.124569	-0.605075	-0.642203	1	Neuro system
-	ENSMMUG00000054477	1.7116	-0.403394	2.15818	1.52567	-0.498164	-0.564576	-0.658258	-0.17591	-0.658258	-0.513949	-0.620225	-0.612093	-0.658258	-0.0323598	1	Neuro system
TNK2	ENSMMUG00000000972	0.135409	0.566067	1.57084	2.67838	-0.600785	-0.678418	-0.577123	-0.260971	-0.604945	0.0841899	-0.709037	-0.327846	-0.654371	-0.621393	1	Neuro system
-	ENSMMUG00000064126	-0.441149	0.180132	1.91796	2.18961	0.232482	0.327664	-0.571969	-0.44057	0.499578	-0.52411	-0.741586	-0.475558	-1.08894	-1.06355	1	Neuro system
-	ENSMMUG00000052546	2.7312	-0.136808	-0.417411	1.89591	-0.401584	-0.384969	-0.44982	-0.352185	-0.372576	-0.499122	-0.452778	-0.161607	-0.499122	-0.499122	1	Neuro system
-	ENSMMUG00000058695	2.95087	0.171527	0.293208	1.33942	-0.551618	-0.316459	-0.477589	-0.381038	-0.348552	-0.600088	-0.530998	-0.348507	-0.600088	-0.600088	1	Neuro system
Metazoa_SRP	ENSMMUG00000045268	-0.862449	-0.257813	-0.0201924	2.1009	-0.30488	0.152605	-0.225928	2.08149	-0.438753	0.311424	-0.939929	0.376412	-0.90032	-1.07257	1	Neuro system
Metazoa_SRP	ENSMMUG00000054597	1.51731	-0.709845	-0.709845	1.9811	0.0298841	-0.709845	1.53362	-0.709845	-0.709845	0.623742	-0.00688963	-0.709845	-0.709845	-0.709845	1	Neuro system
FBXO45	ENSMMUG00000054814	0.889798	0.65053	2.09992	1.8773	-0.575528	-0.818079	-0.510782	-0.768054	-0.876409	-0.133637	-0.822544	-0.168231	-0.698391	-0.14589	1	Neuro system
Metazoa_SRP	ENSMMUG00000052342	1.31993	-0.818871	0.966467	2.57288	-0.0196891	-0.195326	-0.549563	-0.417561	-0.473252	-0.338615	-0.818871	0.410213	-0.818871	-0.818871	1	Neuro system
Metazoa_SRP	ENSMMUG00000064433	3.4744	-0.267261	-0.267261	-0.267261	-0.267261	-0.267261	-0.267261	-0.267261	-0.267261	-0.267261	-0.267261	-0.267261	-0.267261	-0.267261	1	Neuro system
Metazoa_SRP	ENSMMUG00000063476	-0.225521	0.293026	0.196733	3.22263	-0.458879	-0.613099	-0.657112	0.4064	-0.475859	0.204498	-0.596212	-0.232435	-0.60888	-0.455294	1	Neuro system
ATP13A5	ENSMMUG00000009760	-0.312545	3.36092	-0.128141	-0.299443	-0.250482	-0.317481	0.584932	-0.358518	-0.386133	-0.372914	-0.382649	-0.386133	-0.386133	-0.365284	1	Neuro system
-	ENSMMUG00000056150	-0.269866	3.35489	-0.288107	-0.280221	-0.380241	-0.251527	0.620407	-0.380241	-0.380241	-0.380241	-0.380241	-0.380241	-0.380241	-0.223887	1	Neuro system
-	ENSMMUG00000045578	-0.543753	0.167439	-0.263067	0.0656657	-0.376226	-0.347689	-0.543753	-0.291382	-0.326404	0.664319	-0.384554	-0.543753	-0.543753	3.26691	1	Neuro system
Metazoa_SRP	ENSMMUG00000057195	-0.890632	-0.158943	0.408857	3.02801	0.143499	-0.386345	-0.890632	0.27777	-0.443406	0.662981	-0.399271	0.00397864	-0.465237	-0.890632	1	Neuro system
-	ENSMMUG00000063957	0.160423	3.25634	0.354423	0.43689	-0.609095	-0.609095	-0.221517	-0.320321	-0.609095	-0.263513	-0.426933	-0.166883	-0.372535	-0.609095	1	Neuro system
-	ENSMMUG00000051294	-0.559243	-0.542758	0.908669	2.96354	-0.465069	-0.400202	-0.845865	-0.415626	0.389246	0.355513	-0.574466	-0.29683	0.328954	-0.845865	1	Neuro system
Metazoa_SRP	ENSMMUG00000053913	0.448763	-0.717071	-0.230488	2.98053	0.444594	-0.717071	-0.717071	-0.279573	-0.717071	0.85362	-0.717071	-0.382092	-0.358679	0.108677	1	Neuro system
SUSD5	ENSMMUG00000007627	1.00767	2.85088	0.120706	0.341099	-0.466575	-0.201296	-0.743793	0.691853	-0.51374	-0.573847	-0.839943	-0.74669	-0.737704	-0.188617	1	Neuro system
-	ENSMMUG00000058588	1.66056	-0.759765	-0.858758	2.03066	0.326487	-0.425645	-0.706341	0.701234	0.744913	0.486492	-0.665461	-0.725148	-0.650698	-1.15853	1	Neuro system
-	ENSMMUG00000054962	-0.297744	0.503485	-0.0231846	3.37174	-0.321557	-0.332995	-0.367831	-0.379888	-0.415129	-0.246436	-0.415129	-0.307198	-0.38626	-0.381872	1	Neuro system
-	ENSMMUG00000055585	-0.613857	-0.351165	1.06293	2.22891	-0.403351	0.737825	-0.0713518	-0.93397	-0.150211	1.43088	-0.951211	-0.395465	-0.335421	-1.25454	1	Neuro system
-	ENSMMUG00000060127	-0.397239	-0.334929	-0.0101636	3.31708	-0.213433	-0.466795	-0.348879	-0.489788	0.209543	-0.046357	-0.628859	0.382725	-0.344047	-0.628859	1	Neuro system
-	ENSMMUG00000052172	-0.198128	-0.153994	0.315584	2.85893	-0.200872	-0.741753	-0.385745	0.186357	0.770498	0.757545	-0.783816	-0.965461	-0.493685	-0.965461	1	Neuro system
Metazoa_SRP	ENSMMUG00000037957	-0.314235	-0.314235	-0.314235	3.41928	-0.314235	-0.314235	-0.314235	-0.314235	0.351543	-0.314235	-0.314235	-0.314235	-0.314235	-0.314235	1	Neuro system
-	ENSMMUG00000058867	0.0836075	-0.300751	-0.0211175	3.37739	-0.227959	-0.456886	-0.26626	-0.441414	-0.0107448	0.163783	-0.407703	-0.362041	-0.508609	-0.621291	1	Neuro system
EFHB	ENSMMUG00000018836	0.651932	0.00051781	0.0304029	2.59558	-0.581678	-0.683772	-0.705714	1.64095	-0.549495	-0.548696	-0.755392	0.0566536	-0.595969	-0.555317	1	Neuro system
-	ENSMMUG00000054204	1.57051	-0.221672	0.393808	2.77615	-0.0984575	-0.525693	-0.498882	-0.702398	0.0158569	-0.430201	-0.702398	-0.296041	-0.578181	-0.702398	1	Neuro system
Metazoa_SRP	ENSMMUG00000051521	-0.662125	0.569522	-0.11407	2.49063	-0.387008	0.161448	1.49606	-0.175296	0.0507354	-1.13438	-0.923948	0.174666	-0.451191	-1.09503	1	Neuro system
-	ENSMMUG00000065285	2.27689	-0.329869	0.0691253	2.36631	-0.492802	-0.591353	-0.591353	-0.368659	-0.335632	-0.413684	-0.216744	-0.250332	-0.530544	-0.591353	1	Neuro system
-	ENSMMUG00000059947	-0.0576981	-0.15357	0.00333127	3.31801	-0.418449	-0.177917	-0.537401	-0.327587	0.565969	-0.382232	-0.541029	-0.390919	-0.302655	-0.597859	1	Neuro system
Metazoa_SRP	ENSMMUG00000053660	1.92887	-0.449544	-0.449544	2.6854	-0.449544	-0.449544	-0.449544	-0.449544	-0.449544	-0.449544	-0.449544	-0.201038	0.082205	-0.449544	1	Neuro system
RAB6B	ENSMMUG00000008919	0.77199	1.6401	1.96774	1.31958	-0.783621	-0.754159	-0.752309	0.168731	-0.470793	-0.71604	-0.844895	-0.369163	-0.436534	-0.740622	1	Neuro system
-	ENSMMUG00000054372	-0.699459	-0.346535	-0.319503	2.96547	-0.0525751	-0.672467	-0.534632	0.113469	1.02814	-0.570093	-0.861907	0.445022	0.136861	-0.631787	1	Neuro system
MRAS	ENSMMUG00000041198	0.414457	2.40102	1.37029	1.24703	-0.454958	-0.617066	-0.531894	-0.538702	-0.0464324	-0.130929	-0.793	-0.849975	-0.832089	-0.637747	1	Neuro system
Metazoa_SRP	ENSMMUG00000064640	2.57819	-0.0468044	0.278213	0.354102	-0.0792505	-0.608459	-0.608459	1.78323	-0.608459	-0.608459	-0.608459	-0.608459	-0.608459	-0.608459	1	Neuro system
FOXL2	ENSMMUG00000053063	0.118603	2.07014	-0.182181	2.30839	-0.55959	-0.55959	-0.55959	-0.55959	-0.55959	-0.55959	-0.55959	-0.55959	-0.55959	0.72136	1	Neuro system
SPSB4	ENSMMUG00000053344	-0.453653	1.18629	-0.535361	2.95082	-0.530233	-0.447474	0.712468	-0.500826	-0.315955	-0.280357	-0.738783	-0.190699	-0.314179	-0.542061	1	Neuro system
CHST2	ENSMMUG00000002779	-0.060512	1.48996	1.55324	1.35733	-0.712508	-0.856266	-0.947277	1.08568	-0.144687	0.595992	-0.8929	-0.817563	-0.806014	-0.844464	1	Neuro system
-	ENSMMUG00000051153	0.189418	-0.258815	0.0862044	3.31487	-0.415905	-0.50464	-0.503424	0.246029	-0.458694	0.143014	-0.576488	-0.301065	-0.330944	-0.629566	1	Neuro system
-	ENSMMUG00000057236	0.578964	-0.370168	0.359727	3.26163	0.0137437	-0.425829	-0.580335	-0.480896	-0.366236	-0.223332	-0.298062	-0.389991	-0.498876	-0.580335	1	Neuro system
-	ENSMMUG00000062595	-0.261679	-0.402902	-0.402902	3.43631	-0.121466	-0.402902	-0.402902	0.0210678	-0.0377679	-0.149215	-0.402902	-0.240591	-0.229247	-0.402902	1	Neuro system
U6	ENSMMUG00000025640	0.957239	-0.589327	-0.589327	2.21361	-0.589327	-0.589327	-0.589327	-0.589327	1.41001	-0.589327	-0.589327	-0.589327	1.31241	-0.589327	1	Neuro system
-	ENSMMUG00000049332	-0.282985	-0.323203	-0.188919	3.46701	-0.283129	-0.323203	-0.282691	-0.202465	-0.21922	-0.106468	-0.285121	-0.323203	-0.323203	-0.323203	1	Neuro system
-	ENSMMUG00000059788	-0.397475	0.23477	-0.104907	1.97787	-0.183939	-1.12365	-0.500002	0.0936637	-1.09607	1.75259	-0.965161	0.750267	0.631153	-1.0691	1	Neuro system
-	ENSMMUG00000031537	-0.632483	1.38476	0.163661	2.82466	-0.632483	-0.076362	-0.152107	-0.632483	-0.632483	-0.632483	-0.180928	0.4637	-0.632483	-0.632483	1	Neuro system
-	ENSMMUG00000061194	-0.322501	-0.115706	-0.714837	2.80101	0.408882	-0.691317	-0.761571	0.120751	-0.444722	0.911669	-0.927909	0.826303	-0.300643	-0.78941	1	Neuro system
GPR149	ENSMMUG00000056924	0.250302	3.17441	0.652552	0.320276	-0.550152	-0.550152	-0.550152	-0.550152	-0.550152	-0.550152	-0.550152	0.00183503	-0.451724	-0.0965899	1	Neuro system
-	ENSMMUG00000062803	0.683143	-0.041319	0.99218	3.01705	-0.515727	-0.488608	-0.473749	-0.674928	-0.261833	-0.172662	-0.599285	-0.261759	-0.527579	-0.674928	1	Neuro system
SHOX2	ENSMMUG00000019030	-0.551105	0.771808	-0.551105	2.107	-0.422158	-0.24928	2.31677	-0.486354	-0.551105	-0.24115	-0.551105	-0.551105	-0.551105	-0.489999	1	Neuro system
Metazoa_SRP	ENSMMUG00000052096	-0.0938341	-0.0411417	0.519506	2.31081	-1.00998	0.0583924	0.835738	-1.00998	0.174376	-1.00998	-1.00998	0.0429664	1.24311	-1.00998	1	Neuro system
-	ENSMMUG00000054173	-0.557117	0.484922	1.45476	1.68122	-1.19104	-0.451785	0.0860956	-1.19104	-0.781286	-0.0522864	-0.890914	1.72329	-0.0217815	-0.293038	1	Neuro system
-	ENSMMUG00000064893	1.74135	2.01247	-0.374258	0.348625	-0.590537	-0.590537	-0.590537	-0.590537	1.58665	-0.590537	-0.590537	-0.590537	-0.590537	-0.590537	1	Neuro system
PPM1L	ENSMMUG00000003540	-0.299295	0.251463	2.12927	2.00869	0.244923	-0.070483	0.00120659	-0.66465	-0.477933	0.0150786	-0.972643	-0.859484	0.0559581	-1.3621	1	Neuro system
Metazoa_SRP	ENSMMUG00000055530	3.1356	0.516211	-0.617899	-0.617899	0.450695	0.00741249	-0.617899	-0.617899	0.0752965	-0.617899	-0.617899	-0.00161623	-0.617899	0.141691	1	Neuro system
-	ENSMMUG00000053615	-0.0287911	-0.267022	-0.0970249	3.44945	-0.359392	-0.393525	-0.400083	-0.255744	-0.121419	-0.219168	-0.324387	-0.25186	-0.289363	-0.441673	1	Neuro system
Metazoa_SRP	ENSMMUG00000063475	-0.593842	0.79384	1.59686	1.78436	-0.593842	-0.593842	-0.593842	-0.593842	-0.593842	1.76336	-0.593842	-0.593842	-0.593842	-0.593842	1	Neuro system
CLDN11	ENSMMUG00000059260	-0.306326	2.51935	0.112605	2.13174	-0.45426	-0.446652	-0.48336	-0.47063	-0.379045	-0.473825	-0.464495	-0.426562	-0.486805	-0.371735	1	Neuro system
-	ENSMMUG00000059352	-0.519193	0.0253279	-0.152407	2.79646	-0.222152	-0.585779	-0.517001	-0.668677	1.63116	-0.460083	-0.157361	0.098572	-0.450485	-0.818373	1	Neuro system
GHSR	ENSMMUG00000004194	-0.434986	-0.119361	-0.434986	2.81051	-0.28629	-0.434986	-0.284663	-0.434986	-0.434986	-0.434986	-0.434986	1.79468	-0.434986	-0.434986	1	Neuro system
-	ENSMMUG00000059662	0.236478	-0.269649	-0.0896011	3.27029	-0.417918	-0.313929	-0.514926	-0.433574	0.687044	-0.287167	-0.364106	-0.468071	-0.50039	-0.534478	1	Neuro system
PEX5L	ENSMMUG00000003595	1.24594	2.71132	0.695031	0.723251	-0.547701	-0.497312	-0.128041	-0.60044	-0.611172	-0.588541	-0.622573	-0.551194	-0.614189	-0.614377	1	Neuro system
-	ENSMMUG00000050512	-0.256515	0.456631	0.0322274	3.37874	-0.365973	-0.387771	-0.387771	-0.338515	-0.359491	-0.368122	-0.387771	-0.324914	-0.333971	-0.356782	1	Neuro system
-	ENSMMUG00000049713	0.0622264	-0.536823	-0.339964	3.28154	0.575631	-0.326199	-0.193476	-0.369027	0.152768	-0.163064	-0.464664	-0.528902	-0.52197	-0.628074	1	Neuro system
-	ENSMMUG00000057005	-0.0258507	0.0474092	0.379686	3.37407	-0.322103	-0.39794	-0.424573	-0.328803	-0.331248	-0.457583	-0.428146	-0.280248	-0.320533	-0.48414	1	Neuro system
-	ENSMMUG00000052013	0.13665	2.29284	0.428597	2.22553	-0.524995	-0.517815	-0.523776	-0.510023	-0.495252	-0.466007	-0.521655	-0.513811	-0.490877	-0.519407	1	Neuro system
-	ENSMMUG00000063380	-0.00640603	2.44665	1.20753	1.32032	-0.625773	-0.619206	-0.630671	-0.623292	-0.630671	-0.595351	-0.630671	-0.591125	0.60237	-0.623708	1	Neuro system
-	ENSMMUG00000056463	0.483751	2.83535	0.919919	1.04387	-0.528289	-0.528289	-0.528289	-0.528289	-0.528289	-0.528289	-0.528289	-0.528289	-0.528289	-0.528289	1	Neuro system
Metazoa_SRP	ENSMMUG00000063656	0.992835	-0.401582	1.07514	1.67386	-0.902729	-0.902729	1.48408	-0.547058	-0.290103	-0.47709	-0.902729	1.00356	-0.902729	-0.902729	1	Neuro system
-	ENSMMUG00000053420	0.454212	0.47286	2.51428	1.83966	-0.594881	-0.581534	-0.363296	-0.439868	-0.566089	-0.550994	-0.604837	-0.398145	-0.604837	-0.576531	1	Neuro system
Metazoa_SRP	ENSMMUG00000062611	0.0776761	-0.147943	-0.10257	2.94038	-0.197916	-1.01299	-1.01299	-0.6037	-0.660499	-0.0333774	1.05249	-0.386227	0.328149	-0.240483	1	Neuro system
Metazoa_SRP	ENSMMUG00000050612	-0.385879	-0.385879	-0.385879	3.30441	-0.385879	-0.385879	-0.385879	-0.385879	0.491547	-0.385879	-0.385879	-0.385879	0.448715	-0.385879	1	Neuro system
-	ENSMMUG00000051858	-0.853147	2.09798	-0.491622	1.23335	-0.8537	-0.827465	-1.00771	1.54446	0.191195	0.380577	-0.861356	0.235819	-0.437522	-0.350844	1	Neuro system
Metazoa_SRP	ENSMMUG00000064748	-0.272981	-0.244128	1.73788	1.49833	-0.77464	-0.77464	-0.521973	-0.0216171	-0.77464	-0.77464	-0.299625	2.1082	-0.466207	-0.419321	1	Neuro system
DCLK3	ENSMMUG00000006812	-0.307039	3.44079	0.181834	-0.224313	-0.347987	-0.355649	-0.341731	-0.234037	-0.330079	-0.18381	-0.311066	-0.329232	-0.332655	-0.325024	1	Neuro system
Metazoa_SRP	ENSMMUG00000056274	-0.342267	-0.404543	-0.111124	3.3578	0.0191943	-0.257558	-0.486936	0.222006	-0.361767	0.187104	-0.459094	-0.220659	-0.596837	-0.54532	1	Neuro system
-	ENSMMUG00000054175	0.144565	1.04437	0.109689	2.23599	-0.74651	0.366258	0.490338	-0.855868	-1.04593	0.807627	-1.18966	0.471581	-0.642784	-1.18966	1	Neuro system
-	ENSMMUG00000058662	-0.360171	0.850406	0.308978	2.922	-0.182666	-0.511981	-0.44438	-0.677714	-0.185022	-0.0538793	-0.84345	0.728972	-0.577559	-0.973532	1	Neuro system
DLEC1	ENSMMUG00000000987	-0.713121	0.751119	0.977118	0.712276	-0.58704	-0.737882	-0.541373	2.76257	-0.36857	-0.214642	-0.7611	0.0392095	-0.7572	-0.561367	1	Neuro system
Metazoa_SRP	ENSMMUG00000055867	-0.162365	-0.560937	-0.560937	2.32849	-0.560937	2.22785	0.242046	-0.560937	-0.0456802	-0.560937	-0.560937	-0.10285	-0.560937	-0.560937	1	Neuro system
MOBP	ENSMMUG00000051408	2.55265	2.02063	0.237092	0.0309332	-0.483686	-0.481765	-0.484651	-0.484651	-0.484095	-0.484651	-0.484651	-0.484651	-0.483857	-0.484651	1	Neuro system
MOBP	ENSMMUG00000009197	0.118574	2.85601	0.38795	1.5161	-0.48723	-0.485595	-0.48837	-0.48895	-0.488206	-0.48895	-0.48895	-0.487627	-0.488242	-0.486505	1	Neuro system
-	ENSMMUG00000052672	-0.139611	-0.427569	-0.214973	3.31293	-0.392381	-0.491979	-0.522298	-0.287293	-0.132372	-0.231454	-0.0936628	0.643696	-0.451897	-0.571139	1	Neuro system
-	ENSMMUG00000055812	0.147008	-0.226836	0.0551108	1.68693	-0.138141	-0.791883	-0.978458	2.05022	1.24617	0.144443	-0.853635	-0.472948	-0.947152	-0.920831	1	Neuro system
-	ENSMMUG00000050407	0.862011	1.91963	1.31839	1.47812	0.200682	-0.842404	-0.50438	-0.574411	-0.939321	-0.431905	-1.13799	-0.126158	-0.304628	-0.917646	1	Neuro system
ZBTB47	ENSMMUG00000021243	2.33923	0.363082	0.293068	2.08177	-0.0704268	-0.554973	-0.356115	-0.314629	-0.684008	-0.633288	-0.732074	-0.494358	-0.51125	-0.726031	1	Neuro system
Metazoa_SRP	ENSMMUG00000059592	-0.637555	-0.637555	-0.637555	3.02184	-0.134578	-0.637555	-0.129076	0.120156	-0.637555	0.269213	-0.637555	0.522758	-0.637555	0.792571	1	Neuro system
-	ENSMMUG00000063430	-0.351298	3.41528	-0.184865	-0.0355674	-0.422455	-0.422455	-0.279098	-0.208832	0.221467	-0.422455	-0.287699	-0.177108	-0.422455	-0.422455	1	Neuro system
Metazoa_SRP	ENSMMUG00000055463	-0.142539	-0.646835	0.573896	2.42386	-0.279655	-0.432708	-0.943186	-1.01189	-0.693893	1.67086	-0.0727113	0.324741	-0.883706	0.113767	1	Neuro system
CSPG5	ENSMMUG00000031732	1.79746	0.563475	1.44706	1.99561	-0.603069	-0.592506	-0.611979	-0.58834	-0.525548	-0.549959	-0.599582	-0.590295	-0.552272	-0.590054	1	Neuro system
-	ENSMMUG00000055794	2.20382	0.417069	-0.129022	1.04478	0.356608	-0.394978	0.542776	1.1044	-0.22899	-0.705828	-1.19769	-0.896537	-0.925817	-1.1906	1	Neuro system
PLXNB1	ENSMMUG00000003074	-0.664707	1.78711	0.500255	2.33825	0.0519613	-0.54629	-1.08705	0.267139	0.0107322	-0.315395	-0.641952	0.0103276	-0.612272	-1.09812	1	Neuro system
CAMKV	ENSMMUG00000016480	3.1429	1.00914	-0.0485865	0.347074	-0.451343	-0.435034	-0.440778	-0.446095	-0.451343	-0.438782	-0.451343	-0.447325	-0.447044	-0.441438	1	Neuro system
GPR62	ENSMMUG00000022204	-0.356783	2.09289	0.335019	2.4994	-0.35738	-0.507372	-0.397567	-0.37753	-0.523581	-0.473643	-0.523581	-0.379803	-0.506489	-0.523581	1	Neuro system
DUSP7	ENSMMUG00000005300	0.00788747	0.900021	0.441311	1.54871	-0.523177	-0.992952	0.636456	0.365713	-0.553446	1.94469	-0.995862	-0.737673	-0.808872	-1.23281	1	Neuro system
Metazoa_SRP	ENSMMUG00000060956	-0.490794	-0.490794	-0.490794	2.43626	-0.490794	-0.490794	-0.490794	-0.490794	1.59707	-0.490794	-0.490794	1.36541	-0.490794	-0.490794	1	Neuro system
Metazoa_SRP	ENSMMUG00000054852	3.35873	-0.235571	-0.408798	0.481829	-0.408798	-0.408798	-0.408798	0.0829677	-0.197037	-0.408798	-0.408798	-0.220533	-0.408798	-0.408798	1	Neuro system
Metazoa_SRP	ENSMMUG00000051466	-0.826386	-0.0795602	-0.0403878	1.52011	-0.591825	-0.689127	-0.707822	2.17713	-0.0655893	-0.826386	-0.826386	-0.014726	-0.536923	1.50788	1	Neuro system
-	ENSMMUG00000051778	-0.269104	3.44354	-0.193419	0.0276245	-0.269508	-0.382154	-0.382154	-0.382154	-0.0898596	-0.382154	-0.382154	-0.252223	-0.104128	-0.382154	1	Neuro system
U6	ENSMMUG00000060237	-0.315096	-0.315096	-0.315096	3.45025	-0.315096	-0.315096	-0.315096	-0.315096	-0.315096	-0.315096	-0.0340607	-0.315096	0.0498626	-0.315096	1	Neuro system
-	ENSMMUG00000061324	-0.782513	0.0703099	1.57357	2.50601	-0.782513	0.393034	-0.782513	-0.479883	-0.000613929	0.666141	-0.782513	-0.319083	-0.782513	-0.496916	1	Neuro system
-	ENSMMUG00000065043	-0.957787	-0.636274	0.417182	2.17734	-0.107347	-0.715204	-0.856252	-0.17885	1.45885	-0.466768	-0.0570231	1.416	-0.699262	-0.794598	1	Neuro system
FEZF2	ENSMMUG00000021592	3.47258	-0.216877	-0.280378	-0.17155	-0.280378	-0.280378	-0.280378	-0.280378	-0.280378	-0.280378	-0.280378	-0.280378	-0.280378	-0.280378	1	Neuro system
TAFA1	ENSMMUG00000013847	1.13185	3.17329	-0.0818085	-0.324596	-0.415032	-0.415032	-0.415032	-0.415032	-0.415032	-0.325395	-0.367783	-0.300331	-0.415032	-0.415032	1	Neuro system
Metazoa_SRP	ENSMMUG00000052369	-0.497201	2.21487	-0.497201	1.82676	-0.497201	-0.497201	-0.497201	1.42759	-0.497201	-0.497201	-0.497201	-0.497201	-0.497201	-0.497201	1	Neuro system
GPR27	ENSMMUG00000040565	1.66974	1.38335	0.52712	2.144	-0.433341	-0.558792	-0.715917	-0.393186	-0.523864	-0.701872	-0.747755	-0.632888	-0.427313	-0.589272	1	Neuro system
Metazoa_SRP	ENSMMUG00000049350	-0.968179	-0.124904	-0.302549	2.64482	1.01822	-0.503225	-0.566553	-0.369696	-0.452749	1.18047	-0.590649	0.406544	-0.968179	-0.403381	1	Neuro system
GRM7	ENSMMUG00000011231	1.47368	1.3266	1.20818	1.96122	-0.685355	-0.571442	-0.584562	-0.722282	-0.486868	-0.670381	-0.724285	-0.545639	-0.729017	-0.249851	1	Neuro system
-	ENSMMUG00000062010	0.106339	-0.288343	-0.0805158	3.44194	-0.315713	-0.298671	-0.375301	-0.295187	-0.337878	-0.379685	-0.168573	-0.300361	-0.292296	-0.415756	1	Neuro system
OXTR	ENSMMUG00000009703	0.301325	-0.213947	1.55898	1.10593	-0.359274	-0.670067	-0.540429	-1.10848	-0.622472	0.073359	-0.663505	-0.568375	-0.646197	2.35316	1	Neuro system
Metazoa_SRP	ENSMMUG00000064686	0.409684	0.150273	0.50904	3.2491	-0.469704	-0.469704	-0.469704	-0.469704	-0.0907588	-0.469704	-0.469704	-0.469704	-0.469704	-0.469704	1	Neuro system
IL17RC	ENSMMUG00000018282	-1.55986	0.416575	0.509677	2.05529	-0.755064	-0.701024	-1.27958	1.25163	-0.0855314	0.45512	-1.02364	0.548275	-0.0987723	0.266897	1	Neuro system
Metazoa_SRP	ENSMMUG00000060946	-0.382758	0.151564	-0.382758	3.28012	-0.382758	-0.382758	-0.382758	-0.382758	-0.382758	-0.382758	-0.382758	0.778658	-0.382758	-0.382758	1	Neuro system
-	ENSMMUG00000054242	-0.393393	-0.393393	-0.393393	2.37258	-0.393393	-0.393393	-0.393393	-0.393393	-0.393393	2.34814	-0.393393	-0.393393	-0.393393	-0.393393	1	Neuro system
VHL	ENSMMUG00000056789	0.566115	-0.407495	-0.125828	2.90276	-0.597533	-0.742904	-0.76568	1.02715	0.0271282	0.378156	-0.795277	-0.354637	-0.579707	-0.532257	1	Neuro system
Metazoa_SRP	ENSMMUG00000050982	0.368574	-0.895596	0.300053	1.5783	-0.0606984	-0.128238	-0.691981	0.476075	-0.570538	1.17231	-1.12057	1.81343	-1.12057	-1.12057	1	Neuro system
Metazoa_SRP	ENSMMUG00000053054	0.73852	-0.235333	-0.466669	1.36843	-0.570257	-0.633875	-0.723616	2.51077	-0.226198	0.935237	-0.723616	-0.635171	-0.723616	-0.614604	1	Neuro system
SLC6A11	ENSMMUG00000005916	-0.354436	2.21434	0.704687	1.6957	-0.574437	-0.521711	-0.546819	-0.635376	-0.625493	-0.635376	1.15256	-0.635376	-0.635376	-0.602888	1	Neuro system
SLC6A1	ENSMMUG00000005917	0.295204	2.62412	1.59679	0.776284	-0.512977	-0.546318	-0.558163	-0.567541	-0.552362	-0.576421	-0.277168	-0.565186	-0.573333	-0.562931	1	Neuro system
Metazoa_SRP	ENSMMUG00000059874	-0.359973	-0.683846	-0.143148	2.25103	-0.683846	-0.683846	-0.683846	1.26077	-0.683846	0.479737	-0.683846	-0.311612	-0.683846	1.61011	1	Neuro system
-	ENSMMUG00000060829	-0.639766	0.556153	0.499969	1.64802	-0.701134	-0.849102	-0.991443	1.93104	-0.107925	0.189656	-0.537623	-1.009	-1.00344	1.01459	1	Neuro system
HDAC11	ENSMMUG00000001369	0.326298	1.34161	0.524262	2.79512	-0.0470352	-0.378808	-0.530295	-0.207535	-0.364228	-0.640418	-0.751838	-0.641922	-0.725125	-0.700091	1	Neuro system
WNT7A	ENSMMUG00000018445	0.455387	1.03179	1.15044	2.1816	-0.789824	-0.765623	-0.789824	0.674339	-0.682507	0.664124	-0.789824	-0.789824	-0.789824	-0.760425	1	Neuro system
-	ENSMMUG00000058559	0.0583409	1.54988	0.517962	1.23819	-0.628198	-0.628198	-0.628198	-0.628198	-0.628198	-0.628198	-0.628198	-0.628198	-0.628198	2.28941	1	Neuro system
TRH	ENSMMUG00000046670	-0.303691	-0.287952	-0.295142	3.45327	-0.255668	-0.283368	-0.303597	0.111622	-0.307289	-0.31646	-0.313773	-0.309937	-0.307737	-0.280282	1	Neuro system
Metazoa_SRP	ENSMMUG00000043487	-0.46208	0.202795	-0.560623	2.18369	-0.464212	-1.05836	-0.157386	-0.610833	0.0979127	1.08391	1.76471	-1.05836	-0.325142	-0.636022	1	Neuro system
-	ENSMMUG00000063595	-1.09614	-0.211579	1.22727	1.52912	-0.682594	-0.897224	-0.886155	0.982417	0.142544	0.852086	-0.855817	-0.543523	-1.00844	1.44803	1	Neuro system
Metazoa_SRP	ENSMMUG00000061942	-0.45857	-0.45857	-0.45857	3.03466	-0.45857	-0.45857	-0.45857	1.27736	0.0397734	0.233905	-0.45857	-0.45857	-0.45857	-0.45857	1	Neuro system
PODXL2	ENSMMUG00000000164	0.0233879	0.641753	2.41321	1.9882	-0.570383	-0.567125	-0.562987	-0.530719	-0.564932	-0.550911	-0.558959	-0.554596	-0.566815	-0.0391307	1	Neuro system
CFAP100	ENSMMUG00000004192	-0.299177	-0.181602	0.543397	3.18263	-0.533012	-0.299319	0.597024	0.0749235	-0.626079	-0.374408	-0.581859	-0.250363	-0.626079	-0.626079	1	Neuro system
Metazoa_SRP	ENSMMUG00000064579	-0.504795	0.21269	-0.835046	2.15763	1.46844	-0.449921	-0.502376	-0.835046	0.0188224	1.53795	-0.522335	-0.0759177	-0.835046	-0.835046	1	Neuro system
-	ENSMMUG00000058894	-0.296331	-0.259695	1.19353	1.95278	-0.615958	-0.190492	1.63326	-0.933307	-0.933307	0.783048	-0.631734	0.164828	-0.933307	-0.933307	1	Neuro system
-	ENSMMUG00000065284	-0.803729	-0.594117	0.519907	2.42935	0.973794	0.120855	-0.803729	0.386384	1.24618	-0.447671	-0.616045	-0.803729	-0.803729	-0.803729	1	Neuro system
-	ENSMMUG00000064431	0.401758	-0.385338	1.27467	3.02469	-0.285927	-0.3354	-0.421279	-0.3947	-0.453096	-0.46094	-0.481597	-0.464916	-0.458297	-0.559625	1	Neuro system
Metazoa_SRP	ENSMMUG00000049614	-0.39086	0.150028	-0.639825	2.9699	-0.639825	-0.349492	-0.138247	1.22874	0.32573	-0.192595	-0.404082	-0.639825	-0.639825	-0.639825	1	Neuro system
U6	ENSMMUG00000058190	-0.822374	1.88978	1.62426	1.83367	-0.457306	-0.395118	-0.0842499	-0.272416	-0.348736	-0.822374	-0.128535	-0.822374	-0.371856	-0.822374	1	Neuro system
IGSF11	ENSMMUG00000008075	0.190922	2.61803	1.22305	1.06336	0.114157	-0.4226	-0.696203	-0.801063	-0.144033	-0.768064	-0.801063	-0.582894	-0.695649	-0.297958	1	Neuro system
U6	ENSMMUG00000050870	-0.58966	-0.138948	0.121869	3.01501	-0.58966	-0.58966	-0.58966	0.0500932	-0.58966	1.19675	-0.051575	-0.58966	-0.0655831	-0.58966	1	Neuro system
-	ENSMMUG00000061615	0.325522	0.895283	0.501317	2.81534	-0.67315	-0.752274	-0.759167	0.239461	-0.634567	0.522475	-0.474123	-0.753005	-0.696151	-0.556966	1	Neuro system
-	ENSMMUG00000049323	-0.451423	0.0510617	-0.0794807	3.3608	-0.51023	-0.431949	-0.450564	-0.0408639	0.113156	0.168219	-0.513132	-0.366575	-0.280399	-0.568618	1	Neuro system
Metazoa_SRP	ENSMMUG00000040591	-0.48736	0.159006	2.47181	2.17121	-0.426457	-0.48736	-0.48736	-0.48736	-0.48736	-0.267769	-0.429485	-0.417112	-0.337044	-0.48736	1	Neuro system
-	ENSMMUG00000050558	0.0416115	-0.356704	0.706649	3.25467	-0.423941	-0.509331	-0.369664	-0.164642	0.00448832	-0.0267512	-0.483077	-0.540749	-0.502773	-0.629786	1	Neuro system
Y_RNA	ENSMMUG00000052110	-0.347176	-0.347176	-0.347176	3.28209	-0.347176	-0.347176	-0.347176	-0.347176	-0.347176	-0.347176	-0.347176	-0.347176	0.884016	-0.347176	1	Neuro system
-	ENSMMUG00000058765	0.882894	1.5394	1.37337	1.01149	0.47682	1.13943	-0.889708	-0.719057	-0.39687	-0.857049	-1.06263	-0.832449	-0.886723	-0.778924	1	Neuro system
Metazoa_SRP	ENSMMUG00000051295	0.0997551	0.140136	-0.0162738	3.21499	0.621928	-0.19296	-0.602335	-0.602335	-0.148519	-0.602335	-0.602335	-0.602335	-0.602335	-0.105052	1	Neuro system
-	ENSMMUG00000063790	0.188237	-0.409321	-0.123987	3.40014	-0.286774	-0.261403	-0.373975	-0.32539	0.109715	-0.148399	-0.456578	-0.378447	-0.430461	-0.503354	1	Neuro system
ALCAM	ENSMMUG00000009107	-0.294856	0.664282	-0.76644	2.35747	-0.868978	-0.868397	-0.948145	0.0236949	-0.349962	-0.591814	0.755215	1.24799	0.611346	-0.971406	1	Neuro system
Metazoa_SRP	ENSMMUG00000058605	-0.056536	0.494412	0.178963	3.31092	-0.511426	-0.511426	-0.0948604	-0.387277	-0.457966	-0.139997	-0.433111	-0.36884	-0.511426	-0.511426	1	Neuro system
-	ENSMMUG00000057768	1.83838	0.410925	0.270004	2.55766	-0.603602	-0.603602	-0.252193	-0.603602	-0.152618	-0.446936	-0.603602	-0.603602	-0.603602	-0.603602	1	Neuro system
-	ENSMMUG00000057806	-0.228388	-0.127527	0.0731868	3.38941	-0.392674	-0.283135	-0.474377	-0.351295	0.267633	-0.474377	-0.163811	-0.285896	-0.474377	-0.474377	1	Neuro system
EPHA6	ENSMMUG00000023330	1.91193	1.48513	0.457353	1.86576	-0.657619	-0.657619	-0.657619	-0.657619	-0.45275	-0.657619	-0.657619	-0.61859	-0.253963	-0.449162	1	Neuro system
-	ENSMMUG00000058321	2.85713	-0.485654	0.202913	1.57511	-0.153041	-0.476447	-0.575279	-0.448063	-0.520498	-0.423037	0.026593	-0.429171	-0.575279	-0.575279	1	Neuro system
Metazoa_SRP	ENSMMUG00000041045	-0.243121	1.30152	0.0377458	3.00216	-0.571937	-0.59726	-0.509502	0.246131	-0.308171	-0.419585	-0.512399	-0.526524	-0.531928	-0.367132	1	Neuro system
-	ENSMMUG00000056687	-0.242361	-0.2001	1.25499	3.11815	-0.43739	-0.367715	-0.437086	-0.297936	-0.213141	-0.415114	-0.465137	-0.401127	-0.430895	-0.465137	1	Neuro system
-	ENSMMUG00000064687	-0.175928	-0.139553	-0.175552	3.43718	-0.376519	0.120901	-0.376276	-0.398719	-0.22591	-0.198613	-0.377623	-0.347507	-0.398719	-0.367159	1	Neuro system
-	ENSMMUG00000061240	1.76309	-0.36547	0.873141	2.34251	-0.0951899	-0.0579405	-0.915544	0.218165	-0.486461	-0.463991	-0.726612	-0.427146	-0.639194	-1.01935	1	Neuro system
-	ENSMMUG00000060018	-0.342114	3.12772	-0.360156	1.23053	-0.451287	-0.323974	-0.396301	-0.369349	-0.38072	-0.0590606	-0.451287	-0.38855	-0.384165	-0.451287	1	Neuro system
-	ENSMMUG00000052831	2.84389	-0.281952	-0.367341	1.76772	-0.413032	-0.393488	-0.416277	-0.382055	-0.357331	-0.387024	-0.407025	-0.397561	-0.392248	-0.416277	1	Neuro system
-	ENSMMUG00000011029	-0.790045	1.56299	1.59796	1.51431	-0.156588	-0.790045	-0.629948	-0.790045	0.853646	0.637454	-0.639553	-0.790045	-0.790045	-0.790045	1	Neuro system
-	ENSMMUG00000065329	2.01044	0.315691	-0.0914902	2.54234	-0.54375	-0.49862	-0.54375	-0.485659	-0.443691	-0.196156	-0.54375	-0.54375	-0.54375	-0.434107	1	Neuro system
TMEM271	ENSMMUG00000056562	2.11252	0.102274	0.209253	2.46673	-0.498337	-0.498337	-0.489798	-0.498337	-0.498337	-0.498337	-0.498337	-0.498337	-0.498337	-0.414281	1	Neuro system
PDE6B	ENSMMUG00000003282	-0.498476	0.999304	0.976668	2.10776	-0.642089	-0.6658	-0.670355	-0.699247	1.63669	0.176634	-0.699247	-0.699247	-0.663979	-0.658617	1	Neuro system
MYL5	ENSMMUG00000003285	-0.57909	-0.275634	2.05573	2.02121	-0.57909	-0.57909	-0.290036	1.35921	-0.57909	-0.57909	-0.57909	-0.41419	-0.402665	-0.57909	1	Neuro system
CPLX1	ENSMMUG00000005016	0.886562	0.400501	0.664349	3.02266	-0.501833	-0.50155	-0.503158	-0.503493	-0.499185	-0.459791	-0.503493	-0.501195	-0.503493	-0.496884	1	Neuro system
DGKQ	ENSMMUG00000017222	-0.445289	0.221032	1.90432	1.86423	-0.518377	-0.887972	-0.76869	0.135254	-0.710957	0.316388	-0.900939	1.217	-0.526405	-0.89959	1	Neuro system
FGFRL1	ENSMMUG00000032300	-0.317564	0.95034	0.145856	3.05797	-0.358191	-0.670935	-0.235365	-0.614386	-0.354741	-0.79093	0.153852	-0.508669	0.258129	-0.71537	1	Neuro system
SLBP	ENSMMUG00000032303	0.475801	-0.656807	0.506896	1.50799	-0.946604	-1.39571	-1.47187	0.266161	-0.286482	1.72975	-0.905164	0.68798	0.593368	-0.105309	1	Neuro system
FGFR3	ENSMMUG00000019945	-0.115411	0.884951	1.10196	2.92768	-0.52882	-0.557819	-0.609606	-0.262959	-0.34762	-0.382139	-0.542187	-0.585515	-0.486481	-0.496025	1	Neuro system
-	ENSMMUG00000003234	2.81463	0.990445	0.346889	0.184189	-0.447124	-0.890102	-0.591552	-0.222777	-0.506956	-0.623901	-0.609464	-0.890102	-0.343439	0.78927	1	Neuro system
C4orf48	ENSMMUG00000032304	0.40927	0.946654	0.424728	3.00236	-0.562813	-0.567965	-0.489839	-0.567965	-0.561281	-0.530813	-0.553278	-0.538252	-0.567965	0.15716	1	Neuro system
-	ENSMMUG00000060414	0.598747	0.538153	0.730436	3.04291	-0.553156	-0.551474	-0.491426	-0.55252	-0.390037	-0.55441	-0.55441	-0.551516	-0.553378	-0.157915	1	Neuro system
-	ENSMMUG00000055448	-0.890838	2.16407	1.17604	1.35294	-0.479634	-0.890838	0.356272	-0.890838	0.176153	0.591804	-0.500076	-0.890838	-0.383385	-0.890838	1	Neuro system
CPZ	ENSMMUG00000006237	-0.597131	3.37542	-0.485075	-0.217766	-0.608029	-0.200564	-0.324398	0.117556	-0.22393	-0.027028	-0.48615	-0.380867	-0.0175393	0.0755025	1	Neuro system
SORCS2	ENSMMUG00000022416	-0.0834809	2.08546	1.22755	1.97575	-0.0617708	-0.49715	-0.782303	-0.600953	-0.615416	-0.259633	-0.905294	-0.451135	-0.452849	-0.57878	1	Neuro system
-	ENSMMUG00000064424	1.01787	0.257279	0.122893	3.02464	-0.507629	-0.50545	-0.626426	-0.294062	-0.435436	-0.560803	-0.683954	-0.572133	-0.573845	0.337051	1	Neuro system
MRFAP1	ENSMMUG00000021695	0.206218	0.78827	0.284832	2.97167	-0.18435	-0.59712	-0.584937	-0.153221	0.1166	-0.36776	-0.847638	0.083358	-0.457019	-1.2589	1	Neuro system
-	ENSMMUG00000053541	-0.0798011	0.569909	-0.457693	2.67134	-0.365849	-0.931852	-0.931852	0.77346	-0.197522	-0.931852	-0.662919	0.047428	-0.58261	1.07981	1	Neuro system
PPP2R2C	ENSMMUG00000013416	2.27223	1.16544	1.46245	0.953665	-0.593974	-0.60358	-0.604245	-0.568975	-0.570772	-0.54173	-0.606814	-0.58358	-0.581558	-0.59856	1	Neuro system
JAKMIP1	ENSMMUG00000015099	1.01941	0.913013	0.335778	2.79752	-0.640704	-0.650758	-0.654289	-0.412121	-0.631782	0.193342	-0.652907	-0.569831	-0.626036	-0.420643	1	Neuro system
-	ENSMMUG00000056062	1.23453	1.13299	0.318734	2.67393	-0.564072	-0.585663	-0.585663	-0.585663	-0.585663	-0.313186	-0.565145	-0.46114	-0.559018	-0.554967	1	Neuro system
-	ENSMMUG00000023152	0.122682	2.22113	1.05644	1.89147	-0.68194	-0.68194	-0.68194	-0.184615	-0.68194	-0.0867803	-0.68194	-0.246755	-0.68194	-0.68194	1	Neuro system
MSX1	ENSMMUG00000051198	-0.399206	-0.132651	-0.0556624	3.28839	0.0599215	-0.33977	-0.307339	0.0406304	-0.286579	0.524754	-0.610082	-0.635271	-0.579135	-0.568	1	Neuro system
Metazoa_SRP	ENSMMUG00000054217	-0.72094	0.42166	1.98476	2.21633	-0.182643	0.539045	-0.72094	0.0899789	-0.0225549	-0.72094	-0.72094	-0.72094	-0.72094	-0.72094	1	Neuro system
NSG1	ENSMMUG00000020203	0.131419	0.166826	2.28125	2.14764	-0.326844	-0.560298	-0.668635	0.378794	-0.597209	-0.47301	-0.699572	-0.578062	-0.615578	-0.586718	1	Neuro system
DRD5	ENSMMUG00000002783	-0.0513238	2.05072	1.63308	0.917796	-0.955967	-0.805258	-0.955967	-0.567987	-0.788897	0.669094	-0.833596	-0.658902	-0.161399	0.508602	1	Neuro system
-	ENSMMUG00000051707	-0.549512	0.132984	-0.07697	2.55242	-0.394125	-0.680486	-0.705435	0.551002	1.77609	-0.863658	-0.566197	-0.502604	-0.477368	-0.19614	1	Neuro system
Metazoa_SRP	ENSMMUG00000042506	1.23157	0.82778	-0.612622	2.03094	-0.315881	-0.890728	-0.830581	1.45371	0.460902	-0.409712	-0.789448	-0.542392	-0.839826	-0.773718	1	Neuro system
QDPR	ENSMMUG00000005730	0.965965	1.75588	0.327276	0.958989	-0.666222	-0.612692	-0.609915	-0.844761	0.482766	-0.821315	1.67383	-0.756156	-0.763877	-1.08976	1	Neuro system
Metazoa_SRP	ENSMMUG00000063733	0.441215	0.288448	-0.192889	3.33879	-0.397922	-0.349342	-0.429721	-0.41379	-0.420511	-0.462223	-0.309463	-0.350972	-0.462223	-0.279396	1	Neuro system
CLRN2	ENSMMUG00000005731	1.23585	2.14041	0.924757	1.571	-0.646593	-0.646593	-0.646593	-0.646593	-0.524916	-0.646593	-0.290099	-0.646593	-0.530856	-0.646593	1	Neuro system
U6	ENSMMUG00000057366	-0.390324	-0.390324	0.734032	3.27144	-0.390324	-0.390324	0.288088	-0.390324	-0.390324	-0.390324	-0.390324	-0.390324	-0.390324	-0.390324	1	Neuro system
-	ENSMMUG00000056216	2.35836	-0.533208	-0.265256	2.13359	-0.318715	-0.508294	-0.467717	0.0274789	0.410114	-0.22646	-0.558577	-0.687865	-0.587729	-0.77572	1	Neuro system
Metazoa_SRP	ENSMMUG00000063836	-0.327775	-0.123949	1.62567	2.8024	-0.510573	-0.510573	-0.326436	-0.510573	0.434682	-0.510573	-0.510573	-0.510573	-0.510573	-0.510573	1	Neuro system
Metazoa_SRP	ENSMMUG00000063460	-0.486564	-0.486564	-0.486564	2.37795	1.08832	-0.486564	-0.486564	1.88593	-0.486564	-0.486564	-0.486564	-0.486564	-0.486564	-0.486564	1	Neuro system
-	ENSMMUG00000056986	-0.582631	0.344214	-0.800609	1.69527	1.46925	1.32153	-1.05011	0.144502	-0.767724	-0.0976035	-1.19169	0.746782	-0.0394902	-1.19169	1	Neuro system
Metazoa_SRP	ENSMMUG00000059009	-0.707094	-0.707094	1.2835	2.53435	1.37205	-0.359478	-0.406825	-0.259647	-0.321741	-0.707094	-0.707094	-0.0219007	-0.707094	-0.284832	1	Neuro system
Metazoa_SRP	ENSMMUG00000050388	-0.288601	-0.260229	0.041652	2.79427	-0.536134	-0.781903	-0.284988	-0.781903	1.13125	0.990388	-0.548352	-0.214941	-0.478608	-0.781903	1	Neuro system
Metazoa_SRP	ENSMMUG00000051168	-0.555602	-0.0503565	0.357807	3.23337	0.0418154	-0.600135	-0.554136	0.445717	-0.324575	-0.156631	-0.755695	-0.219095	-0.67368	-0.1888	1	Neuro system
UCHL1	ENSMMUG00000013071	1.5626	1.22274	0.956952	2.15352	-0.59994	-0.59678	-0.457036	-0.599979	-0.637834	-0.636209	-0.606645	-0.506895	-0.653702	-0.600793	1	Neuro system
U1	ENSMMUG00000025764	-0.267261	-0.267261	-0.267261	3.4744	-0.267261	-0.267261	-0.267261	-0.267261	-0.267261	-0.267261	-0.267261	-0.267261	-0.267261	-0.267261	1	Neuro system
-	ENSMMUG00000064942	2.01466	0.154334	-0.47842	2.59408	-0.47842	-0.47842	-0.47842	-0.47842	-0.47842	-0.120142	-0.47842	-0.47842	-0.47842	-0.337154	1	Neuro system
GABRA4	ENSMMUG00000009526	3.12758	0.648807	0.479393	0.523824	-0.499652	-0.474323	-0.499652	-0.499652	-0.499652	-0.499652	-0.499652	-0.449725	-0.419528	-0.438116	1	Neuro system
SLC10A4	ENSMMUG00000006703	-0.360766	1.98599	0.72673	2.29976	-0.63617	-0.65799	-0.635779	-0.618051	-0.532696	0.381537	-0.615283	-0.534391	-0.215718	-0.587176	1	Neuro system
ZAR1	ENSMMUG00000006704	0.13548	0.428398	-0.294235	2.95988	-0.694712	-0.637018	-0.648006	-0.613851	-0.359978	-0.179209	-0.674021	-0.505675	-0.0938994	1.17684	1	Neuro system
Metazoa_SRP	ENSMMUG00000053123	-0.475906	0.186215	-0.311194	3.39981	-0.177276	-0.336714	-0.388933	0.0173776	-0.146081	-0.0611936	-0.541332	-0.290703	-0.40352	-0.470554	1	Neuro system
-	ENSMMUG00000057223	-1.19117	-0.307513	-0.340265	2.13499	-0.308396	-0.521533	-0.704303	0.0996233	1.03367	1.26619	-0.933546	0.895384	0.132667	-1.25579	1	Neuro system
Metazoa_SRP	ENSMMUG00000052435	-0.321154	0.205393	0.118719	3.29393	-0.123818	-0.401008	-0.639792	-0.500425	-0.628413	0.251033	-0.491206	0.0989758	-0.238756	-0.623477	1	Neuro system
-	ENSMMUG00000053390	-0.705698	-0.566774	0.371597	2.50321	-0.389068	-0.669308	-0.543651	-0.177565	1.9065	0.184	-0.472252	-0.329759	-0.214731	-0.896499	1	Neuro system
NKX6-1	ENSMMUG00000021161	-0.390488	2.65247	-0.390488	2.03339	-0.390488	-0.390488	-0.390488	-0.390488	-0.390488	-0.390488	-0.390488	-0.390488	-0.390488	-0.390488	1	Neuro system
-	ENSMMUG00000053321	-0.748685	1.04383	0.502185	1.70943	-0.688698	-0.773875	-0.596088	-0.582371	0.0110237	2.28413	-0.608868	-0.461899	-0.623368	-0.46675	1	Neuro system
SCD5	ENSMMUG00000052743	0.147937	1.34264	1.84533	2.15678	-0.601725	-0.595923	-0.631404	-0.31888	-0.616648	-0.596139	-0.644429	-0.582186	-0.427613	-0.477735	1	Neuro system
-	ENSMMUG00000051499	-0.189952	-0.111402	0.471356	3.37987	-0.381529	-0.381529	-0.381529	-0.381529	-0.381529	-0.381529	-0.381529	-0.381529	-0.342267	-0.155376	1	Neuro system
Metazoa_SRP	ENSMMUG00000062489	-0.479745	-0.479745	-0.479745	2.62123	-0.479745	1.51557	-0.479745	-0.479745	-0.479745	-0.479745	1.14039	-0.479745	-0.479745	-0.479745	1	Neuro system
-	ENSMMUG00000049988	-0.0025064	2.57024	0.0713624	2.00977	-0.493441	-0.656307	-0.656307	-0.574524	-0.304138	-0.362692	-0.295179	-0.405831	-0.321329	-0.579127	1	Neuro system
PRDM8	ENSMMUG00000051357	0.344224	0.67654	1.29426	1.88253	-0.514348	-0.455483	-0.972982	1.30964	-0.990967	-0.324906	-1.06327	0.201976	-0.0417755	-1.34544	1	Neuro system
NAA11	ENSMMUG00000021988	-0.549069	2.62619	-0.34856	-0.113729	-0.309722	-0.128892	-0.549069	-0.549069	-0.238541	-0.333322	-0.549069	-0.411032	-0.549069	2.00295	1	Neuro system
-	ENSMMUG00000062999	1.41658	-0.451089	0.0189713	2.97604	-0.186137	-0.368708	-0.515018	-0.62625	-0.0552479	-0.229531	-0.62625	-0.372426	-0.354686	-0.62625	1	Neuro system
Metazoa_SRP	ENSMMUG00000052563	-0.323268	-0.301081	1.86697	2.08745	-0.709016	-0.709016	-0.709016	1.02808	-0.709016	-0.0160747	-0.709016	0.62103	-0.709016	-0.709016	1	Neuro system
Metazoa_SRP	ENSMMUG00000056217	-0.175899	-0.327721	-0.909821	2.74805	-0.178524	-0.0539516	-0.724996	1.29351	0.513353	0.408564	-0.736085	-0.488065	-0.458587	-0.909821	1	Neuro system
-	ENSMMUG00000055625	0.13491	-0.122114	-0.0546128	3.36313	-0.0814761	-0.484372	-0.579039	0.0997188	-0.281554	-0.265976	-0.109789	-0.404662	-0.563154	-0.651009	1	Neuro system
-	ENSMMUG00000039866	-0.530237	-0.385268	0.842926	3.19649	-0.257047	-0.210511	-0.392148	-0.530237	0.355853	-0.283983	-0.530237	-0.215127	-0.530237	-0.530237	1	Neuro system
U1	ENSMMUG00000027929	-0.696928	-0.0460933	0.559259	1.77956	-0.898421	-0.898421	-0.424826	0.00894163	0.403987	0.0667879	-0.707629	-0.66684	-0.815832	2.33646	1	Neuro system
EPHA5	ENSMMUG00000014468	1.46893	1.5601	1.46368	1.33533	-0.720003	-0.733384	-0.72662	-0.52173	-0.707343	0.388329	-0.727026	-0.64078	-0.725127	-0.714361	1	Neuro system
-	ENSMMUG00000059481	0.429295	0.414258	1.71897	2.41773	-0.583211	-0.616779	-0.665545	-0.394804	-0.674484	-0.690514	-0.678794	-0.595385	-0.662547	0.58181	1	Neuro system
IGFBP7	ENSMMUG00000014011	-0.837878	0.81001	-0.750175	1.55001	0.336207	-0.584615	-0.819248	-0.10161	0.400596	0.0151308	-0.711985	-0.813179	-0.839777	2.34652	1	Neuro system
-	ENSMMUG00000062484	-0.997144	-0.301081	1.7134	1.95338	-0.16074	-0.328793	-0.667503	-0.32014	-0.427038	1.42367	-0.692878	0.518104	-0.688886	-1.02436	1	Neuro system
-	ENSMMUG00000061562	-0.38401	0.149287	-0.368698	1.60917	-0.519534	-0.519534	-0.474028	2.87098	-0.344334	-0.519534	-0.519534	-0.0522518	-0.408436	-0.519534	1	Neuro system
PAICS	ENSMMUG00000016366	-0.315247	-0.318846	0.17738	2.701	-0.330501	-0.125241	-1.22155	-0.710044	0.446605	0.507036	0.126097	-0.0809119	0.69142	-1.54719	1	Neuro system
CRACD	ENSMMUG00000016358	-0.0284966	0.645417	0.104932	2.99323	-0.621489	-0.613106	-0.618805	-0.521905	-0.60572	-0.580269	-0.635262	0.880343	0.141884	-0.540756	1	Neuro system
-	ENSMMUG00000051109	0.773751	-0.25464	0.776755	2.70618	-0.120599	0.654206	-0.829037	0.462889	-0.778163	-0.84849	-0.586658	-0.394035	-0.679829	-0.882335	1	Neuro system
U1	ENSMMUG00000026128	1.12169	0.523183	0.347305	2.90611	-0.308214	-0.731963	-0.83153	-0.568832	-0.324359	-0.367276	-0.836071	-0.216298	-0.445214	-0.268532	1	Neuro system
-	ENSMMUG00000062799	-0.638881	0.723262	1.5115	2.16244	1.41464	-0.638881	-0.638881	-0.638881	-0.305851	-0.638881	-0.394951	-0.638881	-0.638881	-0.638881	1	Neuro system
NAP1L5	ENSMMUG00000058544	0.560757	0.474292	2.12301	2.1946	-0.654648	-0.454075	-0.719235	-0.557324	-0.374228	-0.1953	-0.631494	-0.439896	-0.553036	-0.773419	1	Neuro system
-	ENSMMUG00000054580	-0.395348	-0.267967	0.416198	3.28819	-0.459962	-0.35286	0.314881	-0.45914	0.202919	-0.383106	-0.570349	-0.406148	-0.336624	-0.590687	1	Neuro system
Metazoa_SRP	ENSMMUG00000057096	-0.50542	-0.142446	0.0675994	3.22696	-0.50542	0.695373	0.186075	0.00979546	-0.50542	-0.50542	-0.50542	-0.50542	-0.50542	-0.50542	1	Neuro system
SNCA	ENSMMUG00000012123	0.99555	0.910106	2.29398	1.5961	-0.590269	-0.547192	-0.605017	-0.554405	-0.608561	-0.507643	-0.604716	-0.555552	-0.611588	-0.61079	1	Neuro system
-	ENSMMUG00000055876	-0.192859	-0.374869	2.31983	2.38854	-0.457711	-0.449011	-0.450196	-0.36812	-0.361263	-0.363898	-0.457711	-0.431987	-0.343037	-0.457711	1	Neuro system
-	ENSMMUG00000049525	-0.221957	-0.511909	0.785629	2.91854	-0.323899	-0.372867	-0.319517	-0.271888	1.09451	-0.00231153	-0.72448	-0.72448	-0.600894	-0.72448	1	Neuro system
-	ENSMMUG00000064386	-0.494613	-0.201451	-0.366728	2.18288	-0.472686	-0.472192	-0.561589	-0.494517	2.45229	-0.265953	0.0944929	-0.629552	-0.491279	-0.279107	1	Neuro system
-	ENSMMUG00000053868	-0.15165	-0.60331	0.0242077	2.73275	-0.559594	0.303195	-0.322205	-0.151154	1.63065	-0.535938	-0.353823	-0.314727	-0.849201	-0.849201	1	Neuro system
Metazoa_SRP	ENSMMUG00000053192	-0.576939	-0.167034	0.381244	2.45778	0.0162938	-0.278657	-0.873835	-0.0386132	-0.805641	1.46058	-0.888274	0.807642	-0.380041	-1.1145	1	Neuro system
TACR3	ENSMMUG00000049998	-0.219091	3.08713	1.12442	0.352379	-0.501911	-0.501911	-0.501911	-0.501911	-0.420663	-0.501911	-0.501911	-0.140743	-0.270064	-0.501911	1	Neuro system
Metazoa_SRP	ENSMMUG00000050763	-0.420385	-0.420385	-0.420385	3.32224	-0.0462645	-0.20146	-0.231278	-0.138588	-0.420385	-0.420385	-0.420385	0.658435	-0.420385	-0.420385	1	Neuro system
Metazoa_SRP	ENSMMUG00000055759	-0.267261	-0.267261	-0.267261	3.4744	-0.267261	-0.267261	-0.267261	-0.267261	-0.267261	-0.267261	-0.267261	-0.267261	-0.267261	-0.267261	1	Neuro system
-	ENSMMUG00000051110	-0.186449	0.515436	0.500943	2.45658	-0.572092	-0.572092	-0.572092	-0.572092	-0.572092	-0.572092	1.86231	-0.572092	-0.572092	-0.572092	1	Neuro system
COL25A1	ENSMMUG00000017703	0.323301	1.15567	-0.301588	2.17823	-0.683653	-0.656965	-0.614494	-0.580596	1.89026	-0.642543	-0.510294	-0.631048	-0.59923	-0.327046	1	Neuro system
-	ENSMMUG00000053509	0.67058	-0.266766	-0.230746	3.25649	-0.114431	-0.32493	-0.490875	-0.0111184	0.151275	-0.515288	-0.483213	-0.381993	-0.60617	-0.652815	1	Neuro system
Metazoa_SRP	ENSMMUG00000061334	0.0101456	0.473197	-0.0584848	3.35807	-0.405136	-0.405136	-0.405136	-0.405136	-0.136707	-0.405136	-0.405136	-0.405136	-0.405136	-0.405136	1	Neuro system
-	ENSMMUG00000062879	0.632299	-0.275514	0.47767	3.15536	-0.076895	-0.0743069	-0.0679128	-0.544529	-0.289233	-0.263568	-0.674991	-0.492051	-0.608424	-0.897904	1	Neuro system
Metazoa_SRP	ENSMMUG00000059312	-0.511951	-1.26489	-0.408679	1.88717	1.30633	0.172886	0.108571	1.31809	-0.835177	-0.057704	-0.848997	0.675066	-0.114713	-1.426	1	Neuro system
-	ENSMMUG00000062519	-0.24598	-0.244208	-0.388856	3.28434	-0.333006	-0.260468	-0.368266	-0.369972	0.619118	0.298507	-0.528565	-0.364579	-0.510601	-0.587462	1	Neuro system
QRFPR	ENSMMUG00000050565	-0.177477	-0.0349208	0.670017	1.96044	-0.0902104	-0.992007	-0.992007	1.72502	-0.173015	1.12148	-0.992007	-0.887989	-0.658144	-0.479187	1	Neuro system
TMEM155	ENSMMUG00000001752	2.98705	-0.331329	-0.413048	-0.413048	-0.413048	-0.413048	-0.413048	1.52986	-0.263202	-0.413048	-0.413048	-0.413048	-0.341782	-0.276216	1	Neuro system
-	ENSMMUG00000062510	-0.211151	-0.544714	0.187417	3.30671	-0.284891	-0.274511	-0.607406	-0.12049	0.193432	0.288535	-0.511416	-0.239407	-0.516755	-0.665354	1	Neuro system
Metazoa_SRP	ENSMMUG00000055559	-0.338378	-0.318927	-0.111973	3.30736	-0.67656	-0.282186	-0.16557	-0.168926	0.41641	-0.372812	-0.0361172	0.100801	-0.67656	-0.67656	1	Neuro system
-	ENSMMUG00000059781	-0.174848	-0.382406	-0.173891	3.37415	-0.063707	-0.345387	-0.170688	-0.231274	-0.155422	-0.53871	-0.527645	-0.0900499	-0.742736	0.222614	1	Neuro system
FGF2	ENSMMUG00000007419	0.127183	1.60483	0.00224379	1.68781	0.156535	0.193964	-0.945273	1.67282	-0.836369	-0.51961	-1.20918	-0.386142	-0.661408	-0.887396	1	Neuro system
Metazoa_SRP	ENSMMUG00000063564	-0.307406	-0.586449	-0.586449	2.95365	-0.308403	-0.26104	-0.305361	0.251275	-0.586449	1.41859	-0.586449	-0.265739	-0.243323	-0.586449	1	Neuro system
U6	ENSMMUG00000028342	0.601184	-0.684889	-0.684889	1.64594	1.87806	-0.684889	-0.684889	1.24559	-0.684889	-0.684889	-0.684889	0.793222	-0.684889	-0.684889	1	Neuro system
-	ENSMMUG00000057111	0.21666	-0.228404	0.445719	2.29244	1.47741	-0.503991	-0.625123	-0.121385	0.578456	-0.327818	-0.99216	0.262287	-1.08075	-1.39334	1	Neuro system
-	ENSMMUG00000049810	0.0667	0.89081	2.2067	2.00662	-0.672392	-0.672392	-0.589669	-0.672392	-0.141577	0.065204	-0.672392	-0.672392	-0.470431	-0.672392	1	Neuro system
PCDH10	ENSMMUG00000023149	1.08301	1.87253	1.67816	1.36326	-0.644849	-0.655669	-0.654452	-0.651286	-0.446729	-0.535735	-0.615161	-0.622042	-0.514006	-0.657027	1	Neuro system
-	ENSMMUG00000051665	-0.579235	0.623901	-0.640792	1.74857	1.64633	-0.517344	-0.951716	-0.951716	-0.470188	-0.282607	0.282728	-0.523615	1.5674	-0.951716	1	Neuro system
-	ENSMMUG00000051502	-0.301508	-0.208706	0.339249	3.33786	0.216327	-0.00191918	-0.537714	-0.289445	-0.150208	-0.524203	-0.519591	-0.446007	-0.405489	-0.50865	1	Neuro system
Metazoa_SRP	ENSMMUG00000055548	0.58247	-0.0711311	0.585484	1.387	0.219697	2.13086	-0.845537	-1.20581	-1.20581	0.0791448	-0.189829	0.438436	-1.20581	-0.699165	1	Neuro system
Metazoa_SRP	ENSMMUG00000041326	-1.18699	0.202832	1.79069	2.04554	-0.1113	0.67403	-0.619618	-0.905165	-0.580207	0.583634	-0.431439	0.16165	-0.436679	-1.18699	1	Neuro system
Metazoa_SRP	ENSMMUG00000049814	-1.18154	0.533691	0.365773	1.96798	1.58899	0.304596	-0.481327	-0.659828	-0.282918	-0.14097	-0.742737	0.948899	-1.03908	-1.18154	1	Neuro system
-	ENSMMUG00000062408	-0.579988	-0.324217	1.13941	2.84736	-0.478624	-0.779443	0.0529514	0.35682	-0.397366	-0.363362	-0.514674	0.588579	-0.564574	-0.982873	1	Neuro system
-	ENSMMUG00000064731	-0.303967	3.06119	0.38277	1.21942	-0.409588	-0.437526	-0.462116	-0.430464	-0.462116	-0.424237	-0.452133	-0.425763	-0.423222	-0.432245	1	Neuro system
-	ENSMMUG00000051329	-0.744507	2.36288	1.68955	1.09993	-0.656247	-0.00407183	-0.833402	-0.166212	-0.0289598	-0.514026	-0.833402	-0.629063	-0.28685	-0.45562	1	Neuro system
-	ENSMMUG00000056698	-0.231974	0.88777	1.86296	2.37015	-0.0803342	-0.197966	-0.797425	-0.720263	-0.332249	-0.705084	-0.74875	-0.620184	-0.544586	-0.142057	1	Neuro system
MGAT4D	ENSMMUG00000030139	-0.464119	0.835726	-0.194708	2.0508	-0.866541	1.94918	-0.866541	-0.866541	0.694159	-0.143649	-0.485492	-0.404029	-0.371703	-0.866541	1	Neuro system
Y_RNA	ENSMMUG00000025709	-0.384718	2.84091	-0.384718	-0.384718	-0.384718	-0.384718	-0.384718	-0.384718	-0.384718	-0.384718	-0.384718	-0.384718	-0.384718	1.7757	1	Neuro system
FREM3	ENSMMUG00000003319	3.41328	-0.262914	-0.374172	0.350387	-0.248375	-0.349634	-0.352976	-0.342587	-0.210963	-0.374172	-0.214781	-0.374172	-0.374172	-0.284751	1	Neuro system
Metazoa_SRP	ENSMMUG00000057528	1.42007	-0.321673	0.544741	2.89092	-0.407907	-0.468336	-0.553581	-0.33413	-0.553581	-0.42227	-0.553581	-0.133514	-0.553581	-0.553581	1	Neuro system
-	ENSMMUG00000062629	0.789979	0.153999	0.106178	3.12916	-0.495774	-0.651934	-0.40669	0.276775	-0.198162	-0.290218	-0.670716	-0.554931	-0.435842	-0.751822	1	Neuro system
POU4F2	ENSMMUG00000053730	-0.411897	2.55961	-0.411897	2.13438	-0.411897	-0.411897	-0.411897	-0.411897	-0.411897	-0.411897	-0.411897	-0.411897	-0.411897	-0.16312	1	Neuro system
-	ENSMMUG00000062288	0.401983	0.0131861	0.483595	1.07723	-1.00931	-0.655585	-0.767532	2.75434	-0.566357	0.210611	-1.03259	-0.397436	-0.033057	-0.479088	1	Neuro system
-	ENSMMUG00000063624	3.13544	-0.357538	-0.14751	1.21357	-0.454893	-0.401215	-0.454893	-0.247611	-0.216871	-0.454893	-0.411308	-0.349087	-0.398292	-0.454893	1	Neuro system
DCLK2	ENSMMUG00000002211	-0.592033	2.57196	1.22871	1.35677	-0.445044	-0.460034	-0.813541	-0.325707	-0.0328033	-0.145432	-0.726969	-0.301175	-0.675642	-0.639064	1	Neuro system
-	ENSMMUG00000059101	-0.624005	-0.277312	0.0697482	2.8097	-0.425236	-0.665913	-0.732864	-0.212266	1.28229	0.650588	-0.564541	0.10255	-0.577267	-0.835475	1	Neuro system
Metazoa_SRP	ENSMMUG00000055414	-0.390412	-0.704974	-0.442397	2.71563	-0.704974	-0.521559	-0.704974	0.711559	0.718308	0.142624	-0.704974	1.10269	-0.511573	-0.704974	1	Neuro system
Metazoa_SRP	ENSMMUG00000063009	-0.536658	-0.536658	0.8844	2.54871	-0.536658	-0.536658	-0.536658	-0.536658	1.66413	-0.536658	0.269334	-0.536658	-0.536658	-0.536658	1	Neuro system
-	ENSMMUG00000059421	-0.83855	-0.61203	1.66467	1.87892	0.0151888	-0.83855	-0.62278	0.447567	-0.700095	-0.261379	-0.534313	1.6233	-0.83855	-0.383402	1	Neuro system
-	ENSMMUG00000053551	0.145922	-0.0977912	0.147045	3.34632	-0.255118	0.256718	-0.386549	-0.520888	-0.348483	-0.520888	-0.520888	-0.367612	-0.356899	-0.520888	1	Neuro system
-	ENSMMUG00000062029	-0.327344	-0.299417	0.177403	3.38656	-0.327823	-0.349707	-0.422698	-0.3751	-0.164516	0.294657	-0.388788	-0.351317	-0.390674	-0.461232	1	Neuro system
-	ENSMMUG00000062956	0.681612	-0.19338	-0.270049	3.30976	-0.11153	-0.557323	-0.487989	-0.19571	-0.156912	-0.371859	-0.524736	-0.280447	-0.430368	-0.411069	1	Neuro system
TRIM61	ENSMMUG00000012508	-0.623921	-0.232269	-0.745174	2.77088	-0.382718	0.66882	-0.745174	-0.563166	0.508824	-0.745174	-0.171112	-0.187743	1.1931	-0.745174	1	Neuro system
-	ENSMMUG00000053404	-0.463156	0.338551	0.456852	3.26955	-0.463603	-0.588371	-0.462238	-0.212457	-0.102751	-0.588371	-0.469806	0.131194	-0.4344	-0.410993	1	Neuro system
-	ENSMMUG00000055765	2.72602	-0.466196	-0.610082	0.60662	-0.183872	-0.0194308	-0.823915	0.789779	0.520698	0.591111	-0.537647	-1.14922	-0.752118	-0.691752	1	Neuro system
Metazoa_SRP	ENSMMUG00000055697	1.03184	0.405228	0.462286	2.42459	-0.682601	-0.682601	-0.682601	1.37619	-0.23933	-0.682601	-0.682601	-0.682601	-0.682601	-0.682601	1	Neuro system
-	ENSMMUG00000050412	-0.626237	-0.490492	-0.411939	2.86335	-0.242527	-0.476546	-0.626237	-0.626237	-0.128413	0.75727	-0.504692	1.29165	-0.152714	-0.626237	1	Neuro system
GALNTL6	ENSMMUG00000016767	0.362861	2.94197	0.740107	0.0238064	-0.695484	-0.464072	-0.695484	-0.695484	-0.609973	0.849213	-0.632851	-0.315366	-0.207461	-0.601782	1	Neuro system
Metazoa_SRP	ENSMMUG00000048727	0.0107134	-0.539357	1.2973	2.94989	-0.265305	-0.539357	-0.539357	-0.126511	-0.539357	0.448766	-0.539357	-0.539357	-0.539357	-0.539357	1	Neuro system
-	ENSMMUG00000054219	2.42945	1.31236	0.73598	1.17929	-0.466277	-0.728498	-0.728498	-0.596823	-0.388293	-0.57092	-0.728498	-0.224401	-0.620632	-0.604235	1	Neuro system
ING2	ENSMMUG00000008881	0.709918	-0.374722	1.13128	1.87768	-0.982181	-1.18231	-1.14908	0.219482	-0.422074	-0.128775	-0.678617	1.17745	0.838453	-1.03651	1	Neuro system
-	ENSMMUG00000049655	0.670126	-0.201033	0.123056	3.28676	-0.426814	-0.483466	-0.28726	-0.56338	-0.29761	-0.194077	-0.498492	-0.169576	-0.394849	-0.56338	1	Neuro system
FAM149A	ENSMMUG00000039058	-1.35021	0.989864	0.930412	1.30707	0.106673	-0.47724	-0.956743	1.53386	0.946488	-0.525344	0.262986	-0.649038	-0.736196	-1.38258	1	Neuro system
-	ENSMMUG00000053909	0.909899	2.73835	0.636985	1.14642	-0.552147	-0.508429	-0.552147	-0.552147	-0.552147	-0.552147	-0.552147	-0.552147	-0.506049	-0.552147	1	Neuro system
PRMT2	ENSMMUG00000015803	-0.025631	2.22907	0.74963	0.688752	0.337138	-0.216775	-1.56363	0.244827	0.247659	0.513856	-1.42681	-0.0409872	-0.390465	-1.34663	1	Neuro system
S100B	ENSMMUG00000063077	-0.0999955	3.15681	1.0395	0.240535	-0.406498	-0.419244	-0.427388	-0.457173	-0.444941	-0.455048	-0.456053	-0.38377	-0.440448	-0.446283	1	Neuro system
LSS	ENSMMUG00000022329	-0.861659	1.00103	0.509196	2.5643	-0.858926	-0.992404	-0.939855	0.612178	-0.203727	0.226041	0.533866	-0.276706	-0.408378	-0.90495	1	Neuro system
-	ENSMMUG00000064313	0.444558	0.260622	0.00896708	3.26898	-0.491377	-0.574986	-0.533775	0.121211	-0.498735	-0.126367	-0.482739	-0.327088	-0.538674	-0.530602	1	Neuro system
SPATC1L	ENSMMUG00000058335	2.11684	0.184594	0.891884	2.03952	-0.672841	-0.612929	-0.725704	0.0522774	-0.64105	-0.00888087	-0.728946	-0.635888	-0.757751	-0.501123	1	Neuro system
-	ENSMMUG00000043221	-0.75124	0.686485	0.00532823	2.53405	-0.75124	-0.75124	0.61825	1.28951	-0.165392	-0.75124	-0.75124	0.290452	-0.75124	-0.75124	1	Neuro system
TRPM2	ENSMMUG00000004175	-0.251912	2.26479	0.853091	1.56035	-0.624423	-0.774798	-0.89156	0.475122	-0.819634	0.527628	-0.703868	-0.114964	-0.591165	-0.908656	1	Neuro system
CFAP410	ENSMMUG00000049578	1.58407	0.486191	1.74118	1.63047	-0.0313112	-0.743401	-0.898788	-0.313713	-0.557876	-0.0260654	-1.14195	-0.0224227	-0.726686	-0.979698	1	Neuro system
AIRE	ENSMMUG00000004168	0.230688	0.778624	-0.83844	2.6756	0.816115	0.873641	-0.741503	-0.0894599	-0.53657	-0.661326	-0.893174	-0.446039	-0.793026	-0.37513	1	Neuro system
AGPAT3	ENSMMUG00000045179	-0.548087	0.923572	1.22874	2.43999	0.40929	-0.270789	-0.59012	-0.0891712	-0.299921	-0.216962	-0.1416	-0.278037	-0.924781	-1.64213	1	Neuro system
RRP1	ENSMMUG00000012304	-0.190175	0.741694	0.985212	1.98056	-0.431303	-1.04132	-0.670817	1.2277	-0.777526	1.05967	-0.905772	-0.14336	-0.772985	-1.06157	1	Neuro system
PDXK	ENSMMUG00000062457	0.12551	0.992503	1.42088	2.01693	-0.447725	-0.964319	-0.765125	-0.596823	-0.2844	-0.462774	-0.799675	1.24359	-0.374507	-1.10407	1	Neuro system
Metazoa_SRP	ENSMMUG00000060092	-0.497374	-0.108658	0.664896	2.56372	0.758772	-0.339848	0.146229	-0.496701	0.188703	0.825281	-0.846956	-0.355812	-1.05683	-1.44542	1	Neuro system
Metazoa_SRP	ENSMMUG00000054515	-0.497994	-0.497994	-0.497994	1.51203	-0.497994	-0.497994	1.73638	-0.497994	-0.497994	-0.497994	-0.497994	-0.497994	2.22952	-0.497994	1	Neuro system
Metazoa_SRP	ENSMMUG00000064055	0.866334	-0.326627	-0.0915824	3.20861	-0.431092	-0.494782	-0.48115	0.12852	-0.43523	-0.192506	-0.54815	-0.082864	-0.553047	-0.566436	1	Neuro system
RSPH1	ENSMMUG00000018084	0.931208	0.524887	1.1938	2.55736	-0.744017	-0.733863	-0.743365	-0.444439	-0.803625	-0.803625	-0.803625	0.158938	0.00553519	-0.295171	1	Neuro system
C2CD2	ENSMMUG00000007030	-0.933243	2.05512	0.076857	1.21674	-0.490348	-0.876933	-1.04884	-0.540033	-0.336682	1.80972	0.0346351	-0.125706	-0.0610099	-0.780288	1	Neuro system
-	ENSMMUG00000024041	-0.188258	1.46811	0.536548	2.87161	-0.498143	-0.498143	-0.498143	-0.498143	-0.498143	-0.498143	-0.204716	-0.498143	-0.498143	-0.498143	1	Neuro system
Metazoa_SRP	ENSMMUG00000055281	0.576445	-0.111113	-0.0846737	3.27219	0.176397	-0.615175	-0.455129	-0.138189	-0.512477	-0.329765	-0.389509	-0.158657	-0.615175	-0.615175	1	Neuro system
Metazoa_SRP	ENSMMUG00000044278	-0.502877	-0.502877	1.744	1.9363	-0.502877	1.85134	-0.502877	-0.502877	-0.502877	-0.502877	-0.502877	-0.502877	-0.502877	-0.502877	1	Neuro system
Metazoa_SRP	ENSMMUG00000052250	1.73424	0.422	-0.198246	2.61163	-0.403705	-0.529885	-0.554128	-0.478767	-0.707879	-0.707879	-0.707879	0.344664	-0.332509	-0.491663	1	Neuro system
PIGP	ENSMMUG00000016211	-0.523925	1.01857	1.63289	2.30852	-0.790544	-0.642269	-0.596397	-0.677166	0.390685	-0.398169	-0.671436	-0.128433	0.103136	-1.02546	1	Neuro system
-	ENSMMUG00000058732	1.74249	-0.877062	-0.877062	1.97149	0.689047	-0.877062	-0.877062	0.695784	-0.877062	0.0640671	-0.877062	-0.274921	-0.232835	0.607257	1	Neuro system
Metazoa_SRP	ENSMMUG00000065005	-0.631531	0.408306	-0.631531	2.93261	0.838119	0.515133	-0.631531	0.106455	-0.631531	0.251632	-0.631531	-0.631531	-0.631531	-0.631531	1	Neuro system
-	ENSMMUG00000051823	-0.515548	3.06799	-0.0803751	0.901709	-0.515548	-0.515548	-0.515548	-0.515548	0.158404	-0.515548	-0.515548	-0.515548	-0.515548	0.592207	1	Neuro system
OLIG2	ENSMMUG00000017652	-0.0131821	1.87916	0.619191	2.55747	-0.515583	-0.511275	-0.515583	-0.493403	-0.501256	-0.482403	-0.515583	-0.481617	-0.515583	-0.51035	1	Neuro system
-	ENSMMUG00000052037	1.61078	0.0309588	2.16052	1.15849	-0.956158	-0.956158	-0.956158	-0.255588	-0.0511335	-0.536965	-0.956158	0.384856	-0.382261	-0.29502	1	Neuro system
Metazoa_SRP	ENSMMUG00000055021	-0.443974	-0.00676651	0.246236	3.30245	-0.443974	-0.443974	-0.443974	-0.443974	-0.443974	-0.443974	-0.0525024	0.506351	-0.443974	-0.443974	1	Neuro system
-	ENSMMUG00000051417	-0.474632	-0.113499	2.37592	2.31045	-0.474632	-0.474632	-0.474632	-0.474632	-0.474632	-0.474632	-0.474632	-0.27839	-0.264674	-0.232757	1	Neuro system
-	ENSMMUG00000057252	0.56738	-0.478271	0.276532	3.21265	-0.485415	-0.397387	-0.48414	-0.075365	0.380633	-0.496902	-0.435846	-0.534732	-0.530035	-0.519106	1	Neuro system
Metazoa_SRP	ENSMMUG00000059438	-0.28738	0.180053	-0.706591	2.33246	0.407307	-0.543636	2.10862	-0.077328	-0.345299	-0.706591	-0.574276	-0.545988	-0.534763	-0.706591	1	Neuro system
-	ENSMMUG00000052276	-0.874537	0.356332	0.30523	2.96769	-0.336075	-0.244352	-0.79079	0.373412	0.737613	-0.35183	-0.0479554	-0.396778	-0.823422	-0.874537	1	Neuro system
ATP5PF	ENSMMUG00000008725	-0.823217	-0.81409	0.34278	1.89423	0.283113	-0.42672	-0.822055	-0.0290623	0.249018	0.443458	-0.681379	-0.799521	-0.981913	2.16536	1	Neuro system
Metazoa_SRP	ENSMMUG00000054670	-0.504407	-0.555487	0.111044	3.31619	0.143244	-0.486396	-0.285237	-0.612801	-0.472674	0.0686996	-0.304889	0.321546	-0.279583	-0.459252	1	Neuro system
-	ENSMMUG00000053441	0.736615	-0.137029	0.141327	3.2607	-0.19231	-0.17471	-0.489085	-0.522461	-0.265459	-0.343902	-0.522461	-0.446299	-0.522461	-0.522461	1	Neuro system
-	ENSMMUG00000062507	0.860837	0.265953	-0.307871	3.22662	-0.448945	-0.448945	-0.321263	-0.448945	-0.448945	-0.448945	-0.448945	-0.400385	-0.241129	-0.389093	1	Neuro system
-	ENSMMUG00000060808	-0.253911	2.73765	0.378285	1.59422	-0.385497	0.126117	-0.381943	-0.66144	-0.54178	-0.710382	-0.648635	0.00161783	-0.590103	-0.664194	1	Neuro system
LIPI	ENSMMUG00000037492	-0.288868	-0.133548	-0.299667	2.39308	-0.389929	-0.523557	-0.523557	-0.221599	2.2937	-0.523557	-0.460064	-0.44649	-0.399877	-0.476064	1	Neuro system
-	ENSMMUG00000059531	0.0114365	-0.290653	0.40504	3.35826	-0.296218	-0.424667	-0.448141	-0.508403	-0.335678	-0.135954	-0.380665	0.0145214	-0.471112	-0.497771	1	Neuro system
-	ENSMMUG00000060576	-0.850554	-0.237894	0.926684	2.6733	-0.275168	-0.892382	-0.569931	-0.341041	-0.355806	1.16305	-0.428925	0.280487	-0.0151015	-1.07672	1	Neuro system
FAM20C	ENSMMUG00000052328	-0.79927	1.12808	1.00589	2.23421	0.0248617	-1.27447	-0.0195729	0.144401	-0.940585	-1.48464	-0.340853	-0.00328106	0.463501	-0.138274	1	Neuro system
PDGFA	ENSMMUG00000004949	-0.444324	1.34508	0.36208	2.20739	-0.12636	-0.978275	0.0423665	-0.107253	-0.508556	-0.49332	-1.44511	0.856215	0.489989	-1.19992	1	Neuro system
PRKAR1B	ENSMMUG00000053014	1.40514	1.01357	1.21518	2.22846	-0.354247	-0.485041	-0.698603	-0.522876	-0.588054	-0.519538	-0.715519	-0.653134	-0.682975	-0.642364	1	Neuro system
GET4	ENSMMUG00000017063	-0.642946	0.714815	1.84405	2.25844	-0.786779	-1.00176	-0.692615	0.535996	-0.196487	-0.240063	-0.832471	-0.107009	-0.325525	-0.527642	1	Neuro system
ADAP1	ENSMMUG00000017064	0.351547	1.22948	1.51114	2.3764	-0.693107	-0.774655	-0.705431	-0.267311	-0.608666	-0.28968	-0.70426	-0.373736	-0.260047	-0.791672	1	Neuro system
MAFK	ENSMMUG00000037597	0.395683	0.174715	-0.140606	1.71885	0.31493	-0.509444	0.347799	2.24683	-0.731616	-0.454813	-1.26931	-0.155023	-0.802322	-1.13568	1	Neuro system
ELFN1	ENSMMUG00000003283	1.02445	1.81329	-0.504289	1.95112	-0.440133	-0.806585	-0.810524	-0.537701	1.05601	-0.479116	-0.530235	-0.692992	-0.80501	-0.23829	1	Neuro system
Metazoa_SRP	ENSMMUG00000055803	-0.387125	-0.387125	-0.387125	2.77622	-0.387125	-0.387125	-0.387125	-0.387125	1.86928	-0.387125	-0.387125	-0.387125	-0.387125	-0.387125	1	Neuro system
NUDT1	ENSMMUG00000022072	-0.4694	0.573516	0.944015	1.4673	-0.243547	-1.17141	-1.02465	1.39032	0.145926	1.33471	-0.687566	-0.0508523	-0.732879	-1.47548	1	Neuro system
SNX8	ENSMMUG00000022074	-0.194795	0.279015	0.657606	1.61107	-0.554735	-1.00835	-0.690087	1.58438	-0.0644062	1.65271	-0.842948	-0.548072	-0.820572	-1.06082	1	Neuro system
EIF3B	ENSMMUG00000015529	-0.62244	-0.763867	0.00797769	2.91568	0.0987177	-1.02667	-0.0328537	0.71561	-0.514194	0.806335	-0.871864	-0.221859	-0.0144507	-0.476127	1	Neuro system
LFNG	ENSMMUG00000016074	-0.699557	1.00761	0.108076	2.61651	-0.605895	-0.754896	-0.777557	0.846941	-0.221596	0.349954	-0.86174	-0.686344	0.525452	-0.846953	1	Neuro system
IQCE	ENSMMUG00000006458	0.68495	0.760587	1.97112	1.91181	-0.522267	-1.08851	-0.662695	-0.156119	-0.733128	-0.0805189	-0.796296	0.173741	-0.405038	-1.05764	1	Neuro system
Metazoa_SRP	ENSMMUG00000065283	2.51248	-0.254117	0.206649	2.0604	-0.453943	-0.515518	-0.515518	-0.515518	-0.515518	-0.515518	-0.515518	0.0526686	-0.515518	-0.515518	1	Neuro system
BRAT1	ENSMMUG00000004087	-0.54205	0.619167	1.30147	2.22971	-0.417186	-0.827452	-0.732686	0.211337	-0.62552	1.40152	-0.911614	-0.515311	-0.762111	-0.429264	1	Neuro system
AMZ1	ENSMMUG00000053148	0.0255246	1.01555	0.602919	3.01445	-0.450592	-0.523973	-0.479569	-0.547952	-0.656539	-0.340949	-0.636968	0.0323517	-0.529463	-0.524785	1	Neuro system
GNA12	ENSMMUG00000006460	0.154377	1.82688	1.71476	1.19436	-0.360911	-0.762754	-0.994631	0.60793	-0.332694	0.155026	-1.10287	-0.257318	-0.712672	-1.12948	1	Neuro system
MMD2	ENSMMUG00000011672	0.000522613	1.50948	0.988324	2.66099	-0.518664	-0.517489	-0.525562	-0.525562	-0.525562	-0.525562	-0.486235	-0.517606	-0.491514	-0.525562	1	Neuro system
SLC29A4	ENSMMUG00000008219	0.262247	0.745784	0.506015	2.8696	-0.758408	-0.768124	-0.668535	-0.758217	0.248961	-0.536941	-0.788614	0.489246	-0.166098	-0.676913	1	Neuro system
TNRC18	ENSMMUG00000008220	-0.37882	0.0545825	1.76805	1.78042	-0.297664	-0.92746	-0.738959	1.67566	-0.564109	0.219389	-0.973903	-0.354371	-0.723947	-0.538878	1	Neuro system
Metazoa_SRP	ENSMMUG00000051215	-0.38797	-0.38797	0.304512	3.37079	-0.38797	-0.38797	-0.38797	-0.38797	-0.38797	-0.38797	0.0047903	-0.38797	-0.38797	0.199613	1	Neuro system
-	ENSMMUG00000052615	-0.738421	0.297961	0.734595	2.49938	-0.068519	-0.887942	-0.662018	1.24424	-0.694648	-0.485053	-0.533993	-0.716095	-0.796013	0.80652	1	Neuro system
FSCN1	ENSMMUG00000004282	0.585554	1.79195	-0.0758019	2.21911	-0.154097	-0.667511	-0.452577	-0.444382	-0.950951	0.712741	-0.859179	-0.887476	-0.839997	0.0226162	1	Neuro system
Metazoa_SRP	ENSMMUG00000063932	-0.269903	0.568495	-0.527531	3.25467	0.203049	-0.349345	-0.387142	-0.0017484	-0.626851	-0.0925128	-0.626851	-0.626851	-0.480543	-0.0369322	1	Neuro system
Metazoa_SRP	ENSMMUG00000056231	-0.468226	0.0160549	0.0414563	3.12826	-0.468226	-0.468226	-0.468226	1.13571	-0.468226	-0.468226	-0.323686	-0.468226	-0.468226	-0.251989	1	Neuro system
ZNF316	ENSMMUG00000049742	0.764411	0.19831	0.888407	2.84883	-0.367281	-0.764939	-0.622664	0.317522	-0.711783	0.0272168	-0.821399	-0.561599	-0.757489	-0.437543	1	Neuro system
-	ENSMMUG00000064966	-0.656172	0.512579	1.49739	1.19609	-0.519938	-0.793387	-0.516946	2.29615	-0.0838421	-0.5469	-0.793387	-0.00486433	-0.793387	-0.793387	1	Neuro system
ZNF853	ENSMMUG00000038892	-0.0762463	0.742138	0.847159	3.02015	-0.428511	-0.463624	-0.408935	0.1473	-0.579785	-0.360744	-0.824139	-0.528304	-0.57611	-0.510347	1	Neuro system
NPTX2	ENSMMUG00000011970	3.27313	0.0208866	0.398405	0.40313	-0.514622	-0.491001	-0.494218	-0.30179	-0.383696	-0.514622	-0.495442	-0.444782	-0.514622	0.0592439	1	Neuro system
TMEM130	ENSMMUG00000012377	1.63641	1.17421	0.406546	2.37647	-0.566697	-0.560782	-0.567679	-0.567679	-0.567679	-0.560596	-0.567679	-0.538223	-0.565255	-0.531373	1	Neuro system
Metazoa_SRP	ENSMMUG00000060361	-0.784106	0.632259	-0.699151	1.50385	-0.0891156	-0.541046	-0.655349	2.51768	-0.090761	0.684677	-0.490449	-0.400541	-0.676944	-0.911005	1	Neuro system
-	ENSMMUG00000054851	-0.980802	1.66669	0.128056	1.42673	-0.522619	-0.563733	-0.87787	1.24328	-0.980802	1.40546	-0.642153	-0.0412647	-0.352549	-0.908426	1	Neuro system
TMEM225B	ENSMMUG00000055483	-0.725374	2.32511	1.00704	1.06413	-0.652367	-1.16383	-0.494397	0.440761	0.886042	-0.711438	-0.68215	0.04422	-0.512138	-0.82561	1	Neuro system
mml-mir-106b	ENSMMUG00000026912	-0.617768	0.917829	-0.617768	0.698081	-0.617768	1.07559	-0.617768	2.65173	-0.617768	-0.617768	-0.617768	0.216685	-0.617768	-0.617768	1	Neuro system
MBLAC1	ENSMMUG00000013453	-0.171704	0.131375	1.57692	2.82892	-0.366174	-0.749683	-0.531466	-0.456109	-0.318572	0.0838464	-0.714058	-0.213101	-0.614009	-0.486185	1	Neuro system
Metazoa_SRP	ENSMMUG00000064256	-0.650756	-0.437878	1.02958	2.99755	-0.450175	-0.416008	-0.447981	0.557906	0.129943	-0.650756	-0.650756	0.0433212	-0.403226	-0.650756	1	Neuro system
LAMTOR4	ENSMMUG00000018401	-0.896245	0.833416	0.995209	1.99308	-0.160806	-0.748677	-1.24339	0.198892	-0.0870194	1.30298	-1.35812	-0.247316	0.250778	-0.832785	1	Neuro system
PPP1R35	ENSMMUG00000012728	-0.171361	-0.349803	0.808616	2.51342	-0.546699	-0.829613	-0.993552	0.749721	-0.46094	1.18689	-0.966957	-0.419174	-0.746785	0.226231	1	Neuro system
Metazoa_SRP	ENSMMUG00000058875	-0.864696	-0.450851	1.74862	1.97229	-0.0848206	-0.408335	-0.470492	1.48499	-0.864696	-0.161715	-0.864696	-0.414924	-0.864696	0.244023	1	Neuro system
-	ENSMMUG00000054611	-0.525074	0.342699	0.634102	3.25009	-0.399283	-0.377855	-0.46149	-0.525074	0.0461304	-0.525074	-0.525074	-0.307434	-0.36984	-0.256825	1	Neuro system
TSC22D4	ENSMMUG00000041566	0.0091117	0.928481	0.106692	2.99491	0.260374	-0.295429	-0.723599	-0.372942	-0.575973	0.35263	-0.81947	-0.445568	-0.655061	-0.764159	1	Neuro system
NYAP1	ENSMMUG00000010463	0.955542	0.371409	1.92416	2.27067	-0.579713	-0.594277	-0.58682	-0.584737	-0.487117	-0.544005	-0.586495	-0.586007	-0.590117	-0.382493	1	Neuro system
GIGYF1	ENSMMUG00000004082	-0.139362	-0.0338258	1.12619	2.49556	-0.356531	-0.813374	-0.53879	1.21469	-0.681634	0.52386	-0.931735	-0.307139	-0.861854	-0.696066	1	Neuro system
AP1S1	ENSMMUG00000010162	1.6862	-0.206466	-0.33397	1.06578	-0.956959	-0.985804	-1.09406	-0.398457	1.07276	-0.0202	-0.865169	0.847076	1.31696	-1.12769	1	Neuro system
VGF	ENSMMUG00000010164	1.47019	-0.0919673	-0.0696118	2.99542	-0.43262	-0.429622	-0.434856	-0.433172	-0.426154	-0.422764	-0.434856	-0.423251	-0.433476	-0.433267	1	Neuro system
NAT16	ENSMMUG00000049346	-0.381745	0.865987	1.64249	2.52475	-0.644007	-0.610025	-0.644007	-0.644007	-0.493322	-0.0681986	-0.644007	0.260262	-0.644007	-0.520169	1	Neuro system
-	ENSMMUG00000058360	0.268401	-0.430298	0.269895	3.2366	0.088643	-0.617714	-0.260672	0.180356	-0.617714	-0.617714	-0.617714	-0.617714	-0.399792	0.135437	1	Neuro system
Metazoa_SRP	ENSMMUG00000059620	-0.549096	2.18077	-0.549096	1.01038	-0.549096	-0.549096	-0.549096	2.03414	-0.549096	-0.549096	0.26567	-0.549096	-0.549096	-0.549096	1	Neuro system
Metazoa_SRP	ENSMMUG00000051969	0.466169	-0.571874	-0.571874	3.19075	0.0487247	-0.329769	-0.571874	-0.26024	-0.571874	0.546943	-0.375291	0.143953	-0.571874	-0.571874	1	Neuro system
RHBDD2	ENSMMUG00000007362	0.317048	1.50545	1.85991	1.8505	-0.346164	-0.634919	-0.976115	-0.428283	-0.564171	-0.0428723	-0.782721	-0.360078	-0.858905	-0.538675	1	Neuro system
CCL26	ENSMMUG00000015735	0.431687	1.74064	-1.17857	0.489072	0.655143	1.50402	-1.17857	-1.17857	-0.286425	0.0611141	0.563985	0.407747	-1.17857	-0.852705	1	Neuro system
Metazoa_SRP	ENSMMUG00000063570	-0.186988	0.145497	0.320351	2.65589	-0.301117	-0.608278	-0.691611	0.965562	1.1555	-0.300332	-0.804755	-0.740209	-0.804755	-0.804755	1	Neuro system
Metazoa_SRP	ENSMMUG00000052527	-0.267261	-0.267261	-0.267261	3.4744	-0.267261	-0.267261	-0.267261	-0.267261	-0.267261	-0.267261	-0.267261	-0.267261	-0.267261	-0.267261	1	Neuro system
-	ENSMMUG00000053080	-0.399757	-0.16731	-0.172049	1.28698	-0.405112	-0.512906	-0.49039	3.07221	-0.327907	-0.293327	-0.549099	-0.469487	-0.551607	-0.0202334	1	Neuro system
FZD9	ENSMMUG00000047984	0.433791	1.93919	-0.154029	2.49418	-0.41359	-0.492358	-0.00265028	-0.0440981	-0.564204	-0.706913	-0.706913	-0.62233	-0.661665	-0.49841	1	Neuro system
DNAJC30	ENSMMUG00000011368	-0.930671	-0.244472	1.0486	2.35275	0.343736	-0.444051	-0.599561	-0.594008	0.971682	0.813406	-0.840588	-0.0982881	-0.385375	-1.39316	1	Neuro system
-	ENSMMUG00000064238	1.86994	0.0423196	0.185777	2.67581	-0.503267	-0.503267	-0.399328	-0.348383	-0.503267	-0.503267	-0.503267	-0.503267	-0.503267	-0.503267	1	Neuro system
LIMK1	ENSMMUG00000003128	0.376953	1.73735	1.31577	1.99919	-0.612136	-0.80841	-0.138357	-0.462004	-0.723929	0.286945	-0.870901	-0.661831	-0.638946	-0.799698	1	Neuro system
CLIP2	ENSMMUG00000048526	0.590503	0.960712	0.446359	2.9891	-0.534273	-0.580542	-0.592323	-0.377823	-0.541964	-0.298761	-0.610701	-0.522083	-0.366637	-0.56157	1	Neuro system
Metazoa_SRP	ENSMMUG00000057136	0.411364	0.144404	-0.0247238	3.35547	-0.3631	-0.422445	-0.422445	-0.422445	-0.422445	-0.422445	-0.422445	-0.217092	-0.34921	-0.422445	1	Neuro system
Metazoa_SRP	ENSMMUG00000052042	0.190516	0.0920742	0.68034	2.51505	0.184647	-0.387356	-0.71584	-0.355726	0.670948	0.842288	-1.10523	-0.19314	-1.22633	-1.19224	1	Neuro system
Metazoa_SRP	ENSMMUG00000064967	-0.480029	0.139711	1.25	2.45769	-0.289535	-0.671895	1.45409	-0.671895	-0.671895	-0.671895	-0.490219	-0.0103469	-0.671895	-0.671895	1	Neuro system
-	ENSMMUG00000053485	0.333295	0.404298	1.84675	2.08195	-0.69619	-0.661267	-0.693947	0.643016	0.42872	-0.901204	-0.901204	-0.664731	-0.901204	-0.318282	1	Neuro system
mml-mir-4650	ENSMMUG00000061805	-0.267261	3.4744	-0.267261	-0.267261	-0.267261	-0.267261	-0.267261	-0.267261	-0.267261	-0.267261	-0.267261	-0.267261	-0.267261	-0.267261	1	Neuro system
Metazoa_SRP	ENSMMUG00000043222	-0.694522	-0.46734	-0.335876	2.80956	-0.480464	-0.444001	-0.694522	1.56275	-0.416804	0.077285	-0.0842736	0.293092	-0.430361	-0.694522	1	Neuro system
-	ENSMMUG00000050820	3.20022	-0.37591	-0.783616	0.148018	-0.655565	-0.483888	-0.265807	0.1809	-0.451349	0.37064	-0.418559	-0.488215	-0.467569	0.490703	1	Neuro system
Metazoa_SRP	ENSMMUG00000063280	1.76807	-0.573526	0.729552	2.25569	0.981954	-0.573526	-0.573526	-0.573526	-0.573526	-0.573526	-0.573526	-0.573526	-0.573526	-0.573526	1	Neuro system
VKORC1L1	ENSMMUG00000021235	-0.746673	-0.66079	-0.724225	1.90434	-0.844633	-0.814886	-0.336405	1.10327	0.507175	-0.437307	-0.460955	0.77254	1.71399	-0.97544	1	Neuro system
-	ENSMMUG00000053738	1.74296	-0.437555	0.271838	2.78401	-0.403343	-0.374779	-0.528651	-0.444724	-0.353473	-0.419877	-0.371841	-0.425967	-0.467563	-0.571032	1	Neuro system
-	ENSMMUG00000064159	-0.433477	0.589021	-0.0489248	3.35197	-0.378019	-0.387069	-0.311722	-0.284762	-0.380015	-0.268536	-0.408082	-0.345311	-0.26933	-0.42574	1	Neuro system
-	ENSMMUG00000054253	0.455594	0.232018	0.948412	1.98623	1.91544	0.175242	-0.804071	-0.804071	-0.623133	-0.804071	-0.804071	-0.562778	-0.804071	-0.506669	1	Neuro system
-	ENSMMUG00000049325	-1.05591	1.00213	-0.406112	2.70629	0.883241	0.00317894	-0.794526	-0.66641	-0.888185	0.109394	-0.0731084	0.286114	-0.417765	-0.688333	1	Neuro system
-	ENSMMUG00000060303	0.381184	-0.658197	1.93193	2.38752	-0.467109	-0.640669	-0.544408	-0.707723	-0.620245	0.113076	-0.48509	-0.27254	0.411083	-0.828808	1	Neuro system
-	ENSMMUG00000058199	-0.966299	1.24262	0.777289	1.55746	-0.619413	-0.966299	-0.615618	1.64654	0.833896	-0.340932	-0.636658	-0.966299	-0.966299	0.0200101	1	Neuro system
COBL	ENSMMUG00000000246	2.80931	0.531843	-0.587551	-0.00765239	0.196036	-0.460863	-0.0216257	0.873826	-0.779096	-1.01475	-0.444915	0.49501	-0.548127	-1.04146	1	Neuro system
-	ENSMMUG00000061445	-0.217681	-0.402035	0.0546929	3.39238	-0.405863	-0.17604	-0.342068	-0.468291	0.0176759	0.206986	-0.408966	-0.468291	-0.31421	-0.468291	1	Neuro system
C3H7orf57	ENSMMUG00000007036	-0.685651	0.639455	2.19073	1.86918	-0.685651	-0.685651	-0.685651	0.0196831	0.731738	-0.685651	-0.685651	0.0344201	-0.685651	-0.685651	1	Neuro system
NACAD	ENSMMUG00000042817	-0.224307	0.828109	1.59341	2.66147	-0.191162	-0.130805	-0.593797	-0.468067	-0.562249	-0.572344	-0.629512	-0.59122	-0.557534	-0.561994	1	Neuro system
-	ENSMMUG00000062797	1.90504	-0.418746	-0.176277	2.73992	-0.418746	-0.418746	-0.418746	-0.418746	-0.418746	-0.418746	-0.281223	-0.418746	-0.418746	-0.418746	1	Neuro system
Metazoa_SRP	ENSMMUG00000055080	2.93018	-0.105795	1.40442	0.413665	-0.510026	-0.510026	-0.381677	-0.510026	-0.180592	-0.510026	-0.510026	-0.510026	-0.510026	-0.510026	1	Neuro system
Metazoa_SRP	ENSMMUG00000053696	-0.365398	-0.365398	1.24775	3.13703	-0.365398	-0.365398	-0.365398	-0.365398	-0.365398	-0.365398	-0.365398	-0.365398	-0.365398	-0.365398	1	Neuro system
-	ENSMMUG00000052530	-0.491223	0.910543	-0.577119	2.96019	-0.352912	-0.620751	-0.601386	0.0440274	-0.124605	0.341358	-0.812348	0.332342	0.0202526	-1.02837	1	Neuro system
-	ENSMMUG00000054924	3.32072	-0.44403	0.201782	0.443139	-0.310018	-0.149989	-0.54744	-0.523859	-0.348584	0.00500068	-0.369435	-0.321095	-0.36064	-0.595549	1	Neuro system
-	ENSMMUG00000065307	-0.0501572	-0.433054	-0.151839	2.99849	-0.402687	-0.40918	-0.488353	-0.401557	1.43671	-0.191753	-0.290906	-0.463391	-0.611393	-0.540922	1	Neuro system
Metazoa_SRP	ENSMMUG00000055023	-0.490131	0.549134	-0.490131	3.07205	-0.490131	-0.490131	0.499811	-0.490131	0.780317	-0.490131	-0.490131	-0.490131	-0.490131	-0.490131	1	Neuro system
POU6F2	ENSMMUG00000017106	0.541465	2.88034	-0.028473	0.0327345	1.21979	-0.343978	-0.743603	-0.100612	-0.743603	-0.743603	-0.662481	-0.15282	-0.532911	-0.622243	1	Neuro system
-	ENSMMUG00000051801	0.143559	-0.443733	0.200106	3.26956	-0.168133	-0.204438	-0.537353	-0.35209	0.513009	-0.21685	-0.603537	-0.377272	-0.560604	-0.662228	1	Neuro system
-	ENSMMUG00000062787	0.0230985	-0.396986	1.80056	2.46331	-0.582213	-0.682151	-0.782535	-0.278739	-0.510566	0.84177	-0.288939	-0.406305	-0.377172	-0.823127	1	Neuro system
-	ENSMMUG00000058423	1.70012	-0.520538	0.882257	2.22266	-0.477263	0.199054	-0.453968	0.40384	-0.353434	-0.386327	-1.06584	-0.155415	-0.826088	-1.16906	1	Neuro system
Metazoa_SRP	ENSMMUG00000050858	0.330482	2.91411	-0.692718	-0.0745807	1.00652	-0.29498	-0.349153	-0.692718	-0.692718	0.532636	-0.692718	0.0912722	-0.692718	-0.692718	1	Neuro system
Metazoa_SRP	ENSMMUG00000063471	-0.903225	0.0116236	-0.537118	2.16169	-0.54032	-0.0112991	-0.901442	0.132079	-0.674651	1.47665	-0.800921	0.811499	-1.14661	0.92205	1	Neuro system
KBTBD2	ENSMMUG00000004944	-0.721899	-0.699652	-0.281511	2.30427	-0.0049847	-0.233564	-0.643402	0.474508	0.514957	1.78415	-1.16037	0.102232	-0.527387	-0.907355	1	Neuro system
-	ENSMMUG00000059061	0.0545352	0.168505	0.627995	0.86128	-0.497218	2.97954	-0.802046	-0.434679	-0.48566	-0.0326833	-0.802046	-0.380123	-0.802046	-0.455356	1	Neuro system
ITPRID1	ENSMMUG00000022484	-0.461867	2.97057	1.08152	0.870495	-0.483108	-0.407131	-0.493671	-0.430018	-0.493671	-0.493671	-0.423403	-0.26826	-0.474117	-0.493671	1	Neuro system
-	ENSMMUG00000055809	-0.450999	2.61268	0.769999	1.76878	-0.502682	-0.442411	-0.502682	-0.444497	-0.502682	-0.502682	-0.502682	-0.29478	-0.502682	-0.502682	1	Neuro system
NEUROD6	ENSMMUG00000022699	3.02621	0.201211	0.732392	-0.272778	-0.519969	-0.440442	-0.519969	0.913158	-0.519969	-0.519969	-0.519969	-0.519969	-0.519969	-0.519969	1	Neuro system
ADCYAP1R1	ENSMMUG00000005299	-0.237459	1.75308	2.15589	1.5222	-0.458855	-0.513553	-0.517926	-0.554801	-0.619414	-0.118574	-0.635804	-0.548376	-0.624343	-0.602075	1	Neuro system
MTURN	ENSMMUG00000012539	3.1586	0.881637	0.170641	0.228969	-0.454072	-0.423316	-0.482143	-0.04027	-0.474436	-0.493154	-0.541987	-0.511722	-0.476614	-0.542131	1	Neuro system
Metazoa_SRP	ENSMMUG00000055749	-0.480439	-0.480439	-0.480439	2.71954	-0.480439	0.205899	-0.480439	-0.480439	1.8021	-0.480439	0.0768487	-0.480439	-0.480439	-0.480439	1	Neuro system
TRIL	ENSMMUG00000020183	-0.183962	0.631287	0.993474	3.02813	-0.482856	-0.595497	-0.62852	-0.389956	0.11146	-0.375165	-0.540804	-0.573335	-0.435689	-0.558571	1	Neuro system
Metazoa_SRP	ENSMMUG00000061832	0.947831	-0.265645	-0.344174	3.07495	0.0421074	-0.407191	-0.638419	0.519043	-0.552975	-0.123931	-0.638419	-0.461172	-0.638419	-0.513583	1	Neuro system
EVX1	ENSMMUG00000056313	-0.273829	-0.273829	-0.187532	3.47348	-0.273829	-0.273829	-0.273829	-0.273829	-0.273829	-0.273829	-0.273829	-0.273829	-0.273829	-0.273829	1	Neuro system
HOXA5	ENSMMUG00000061471	-0.728579	-0.55582	-0.728579	2.62693	-0.710493	-0.728579	0.0485098	1.00158	0.9844	-0.598153	-0.694204	0.502272	0.309301	-0.728579	1	Neuro system
HOXA4	ENSMMUG00000040874	-0.745127	-0.118811	-0.68333	1.93832	-0.708244	-0.745127	0.0565422	2.44975	-0.170898	-0.213178	-0.692552	0.254634	0.0969287	-0.718909	1	Neuro system
NPY	ENSMMUG00000009818	2.12625	1.35339	-0.0454626	1.93022	-0.568601	-0.568601	-0.568601	-0.568601	-0.568601	-0.568601	-0.568601	-0.424542	-0.568601	-0.391044	1	Neuro system
-	ENSMMUG00000056674	-0.732683	1.24986	0.658339	1.53244	-0.317568	-0.732683	-0.313027	-0.732683	-0.732683	2.2608	-0.732683	-0.493277	-0.476544	-0.437606	1	Neuro system
SP8	ENSMMUG00000003722	1.03721	-0.0797067	-0.379305	3.21485	-0.379305	-0.379305	-0.379305	-0.379305	-0.379305	-0.379305	-0.379305	-0.379305	-0.379305	-0.379305	1	Neuro system
ITGB8	ENSMMUG00000006898	-0.397604	1.84493	0.401085	1.79934	0.102151	-0.180539	-0.812208	-0.697069	1.50454	-0.799677	-0.813901	-0.68022	-0.548114	-0.722719	1	Neuro system
TMEM196	ENSMMUG00000009610	0.680628	2.44062	-0.140013	1.85815	-0.65432	-0.65432	-0.65432	-0.65432	-0.388818	-0.65432	-0.65432	-0.536298	0.229576	-0.217922	1	Neuro system
-	ENSMMUG00000053098	0.0655839	-0.539316	1.02997	2.81726	-0.0426268	0.728803	-0.454758	-0.668048	-0.169612	0.241323	-0.933146	-0.561063	-0.531587	-0.98278	1	Neuro system
-	ENSMMUG00000062260	-1.16121	-0.600035	-0.591694	1.65531	-0.670222	-0.586585	2.1224	0.318092	0.112804	1.08573	-0.586958	0.145702	-0.135821	-1.10752	1	Neuro system
DGKB	ENSMMUG00000020418	0.649151	2.50005	1.29123	0.370341	-0.657912	-0.647548	-0.633476	-0.750585	-0.353813	-0.71717	-0.750585	0.884885	-0.493264	-0.691297	1	Neuro system
-	ENSMMUG00000054636	-0.135026	0.0264075	0.21527	3.38486	-0.238431	-0.505275	-0.388847	-0.287999	-0.132508	-0.227684	-0.52207	-0.12509	-0.469016	-0.594597	1	Neuro system
VWDE	ENSMMUG00000030278	-0.383005	2.10629	0.378957	2.42278	-0.623091	-0.623091	-0.56263	-0.623091	-0.15753	-0.623091	-0.566258	-0.209186	-0.254062	-0.28299	1	Neuro system
THSD7A	ENSMMUG00000012694	-0.45497	2.9787	0.375633	1.10858	-0.368485	-0.513034	-0.692839	-0.212715	0.0273285	0.238332	-0.625466	-0.50397	-0.643807	-0.713294	1	Neuro system
-	ENSMMUG00000063606	-0.440363	-0.31489	0.0396037	3.3225	-0.440502	-0.479208	-0.440078	-0.24597	0.274058	0.427935	-0.405644	-0.434562	-0.383675	-0.479208	1	Neuro system
-	ENSMMUG00000056378	0.713586	-0.712863	0.109491	2.65969	0.103358	-0.405577	-0.870126	0.34162	1.23222	-0.555496	-0.660677	-0.200672	-0.828667	-0.925891	1	Neuro system
Metazoa_SRP	ENSMMUG00000060805	0.301185	0.0678233	0.114754	3.26212	-0.405386	0.0775226	-0.542819	-0.509406	0.084561	-0.0669866	-0.760146	-0.502772	-0.39342	-0.72703	1	Neuro system
-	ENSMMUG00000053093	1.19925	-0.383439	0.294415	3.06609	-0.432853	-0.317527	-0.430877	-0.559057	-0.23853	-0.483225	-0.51049	-0.155128	-0.435156	-0.613478	1	Neuro system
CDK6	ENSMMUG00000008698	1.97785	0.03233	-0.747934	0.602458	-0.649648	-0.902815	-1.25458	1.42195	0.294067	0.481966	-1.0255	0.973946	-0.222726	-0.981374	1	Neuro system
-	ENSMMUG00000054411	1.14213	-0.649881	1.27616	2.44861	-0.581424	0.00634809	-0.657741	-0.345334	-0.41058	-0.815499	0.667429	-0.545506	-0.719211	-0.815499	1	Neuro system
-	ENSMMUG00000052773	-0.338047	-0.534128	0.938958	3.19726	-0.436438	-0.0768044	-0.237852	-0.386963	0.0995854	-0.181896	-0.441294	-0.534128	-0.534128	-0.534128	1	Neuro system
-	ENSMMUG00000060885	-0.542763	0.913902	2.09163	2.00988	-0.615157	-0.611712	-0.704097	-0.67748	-0.0847105	0.532813	-0.69034	-0.304032	-0.559531	-0.758402	1	Neuro system
-	ENSMMUG00000064503	-0.353108	-0.459646	-0.0130369	2.69871	-0.353916	-0.447365	-0.351452	-0.579187	1.90507	-0.579187	-0.258079	-0.189431	-0.440188	-0.579187	1	Neuro system
-	ENSMMUG00000050435	-0.386848	0.520165	0.645516	3.22807	-0.468073	-0.445018	-0.484154	-0.407072	-0.146186	-0.200823	-0.484645	-0.417725	-0.472373	-0.480834	1	Neuro system
-	ENSMMUG00000064056	-0.036538	-0.190517	0.00867407	3.44961	-0.360076	-0.357879	-0.342555	-0.30175	-0.222418	-0.341977	-0.328043	-0.273824	-0.335843	-0.366859	1	Neuro system
-	ENSMMUG00000062116	1.16635	-0.484095	1.37488	2.66568	-0.372769	-0.3923	-0.307444	-0.679273	-0.281615	-0.56876	-0.446259	-0.467151	-0.527975	-0.679273	1	Neuro system
Metazoa_SRP	ENSMMUG00000059550	-0.500611	-0.152287	-0.500611	3.08112	-0.500611	-0.500611	-0.500611	-0.500611	1.20262	0.0910716	-0.500611	-0.122048	-0.0955892	-0.500611	1	Neuro system
-	ENSMMUG00000053698	-0.598287	1.75048	0.826653	2.39419	-0.283921	-0.756318	-0.756318	-0.0446745	-0.347727	-0.472438	-0.756318	-0.756318	-0.561995	0.362997	1	Neuro system
-	ENSMMUG00000054290	-0.419049	-0.269824	-0.127325	3.35245	-0.32272	-0.425557	-0.437885	-0.283051	0.587692	-0.341784	-0.405828	-0.315353	-0.158158	-0.433608	1	Neuro system
LHFPL3	ENSMMUG00000004436	-0.0492774	1.36305	0.643732	2.5194	-0.663919	-0.642402	-0.634815	-0.670948	0.98888	-0.358653	-0.63827	-0.577421	-0.586958	-0.6924	1	Neuro system
Metazoa_SRP	ENSMMUG00000061743	-0.162172	0.165495	0.525161	3.27208	-0.456036	-0.456036	-0.456036	-0.456036	0.303754	-0.456036	-0.456036	-0.456036	-0.456036	-0.456036	1	Neuro system
PRKAR2B	ENSMMUG00000015404	0.560549	0.294786	0.380801	1.29728	-1.17133	-1.21618	-1.31517	-0.497051	-0.893217	0.611238	-0.981643	1.51853	1.20873	0.202692	1	Neuro system
-	ENSMMUG00000063722	-0.255982	-0.326192	1.49926	2.29661	0.275446	-0.13129	0.505452	-0.8455	0.795261	-1.00642	-0.90491	-0.0207119	-0.874597	-1.00642	1	Neuro system
-	ENSMMUG00000049886	-0.443545	0.353172	-0.443246	2.58879	-0.161856	-0.538026	-0.5136	1.9312	-0.391702	-0.111658	-0.620629	-0.457808	-0.620629	-0.570458	1	Neuro system
-	ENSMMUG00000055826	-0.904932	0.972127	-0.904932	2.31196	-0.197483	-0.490952	-0.904932	0.160807	0.0129108	1.64585	0.103488	-0.49693	-0.904932	-0.402055	1	Neuro system
Metazoa_SRP	ENSMMUG00000056537	-0.491778	0.541599	-0.491778	3.05021	-0.491778	-0.491778	-0.491778	-0.491778	-0.491778	-0.491778	0.433498	-0.491778	-0.491778	0.892466	1	Neuro system
U1	ENSMMUG00000025345	0.0564545	-0.522979	0.444371	3.15253	-0.522979	-0.522979	-0.522979	0.781673	-0.522979	-0.00254442	-0.248649	-0.522979	-0.522979	-0.522979	1	Neuro system
TMEM229A	ENSMMUG00000049185	-0.0650915	0.938286	0.44478	3.10115	-0.561452	-0.561452	-0.561452	-0.561452	-0.561452	-0.115632	-0.561452	-0.11322	-0.561452	-0.260109	1	Neuro system
GPR37	ENSMMUG00000010664	-0.244022	1.50065	0.161076	2.95218	-0.430864	-0.341296	-0.48432	-0.481993	-0.477955	-0.298994	-0.483286	-0.454659	-0.452503	-0.464013	1	Neuro system
MIR592	ENSMMUG00000027281	1.23748	2.39051	0.912456	1.05297	-0.239313	-0.155858	-0.729233	-0.729233	-0.0936122	-0.729233	-0.729233	-0.729233	-0.729233	-0.729233	1	Neuro system
Metazoa_SRP	ENSMMUG00000054785	0.35118	-0.19198	-0.0345504	3.06401	-0.593555	-0.459615	0.213972	-0.664954	-0.507509	0.81233	-0.264255	-0.0485692	-0.793622	-0.882884	1	Neuro system
Metazoa_SRP	ENSMMUG00000060317	-0.267261	-0.267261	-0.267261	3.4744	-0.267261	-0.267261	-0.267261	-0.267261	-0.267261	-0.267261	-0.267261	-0.267261	-0.267261	-0.267261	1	Neuro system
mml-mir-6133	ENSMMUG00000047605	-0.339774	3.32366	-0.339774	-0.339774	-0.339774	-0.339774	-0.339774	-0.339774	-0.339774	-0.339774	0.753627	-0.339774	-0.339774	-0.339774	1	Neuro system
Metazoa_SRP	ENSMMUG00000050339	-0.692759	0.287447	0.854671	2.66699	-0.692759	0.388149	-0.692759	-0.692759	-0.692759	0.972276	-0.692759	0.372542	-0.692759	-0.692759	1	Neuro system
SLC13A4	ENSMMUG00000016386	0.106824	3.42805	-0.00458843	-0.0448843	-0.345361	-0.344578	-0.281633	-0.356504	-0.291181	-0.305175	-0.438868	-0.358795	-0.381677	-0.381634	1	Neuro system
PTN	ENSMMUG00000011836	0.608486	2.46466	1.10993	1.30546	-0.148812	-0.0697887	-0.760127	-0.692282	-0.703033	-0.388597	-0.764325	-0.530282	-0.715692	-0.715597	1	Neuro system
mml-mir-7186	ENSMMUG00000053261	-0.583392	-0.221458	1.70212	1.89773	-0.583392	-0.583392	-0.583392	-0.583392	-0.583392	0.0314104	-0.583392	-0.583392	-0.583392	1.84072	1	Neuro system
CLEC2L	ENSMMUG00000037714	0.841179	0.931564	2.053	1.96343	-0.590994	-0.582157	-0.583361	-0.590994	-0.581198	-0.550158	-0.590994	-0.590994	-0.590994	-0.537322	1	Neuro system
HIPK2	ENSMMUG00000002481	2.52899	1.65669	0.298356	0.715609	-0.341868	-0.570703	-0.758612	-0.516489	-0.638855	-0.46558	-0.521708	-0.308571	-0.0907863	-0.986471	1	Neuro system
Metazoa_SRP	ENSMMUG00000052228	-0.459814	0.258258	-0.459814	3.23207	-0.459814	-0.459814	-0.459814	-0.459814	-0.459814	0.759945	-0.459814	-0.0696093	-0.0423364	-0.459814	1	Neuro system
DENND2A	ENSMMUG00000042299	-0.281913	0.942845	-0.333289	1.36082	0.811261	-0.349586	-0.809197	1.32303	-0.802056	1.56773	-1.24941	-0.592421	-0.241872	-1.34594	1	Neuro system
Metazoa_SRP	ENSMMUG00000056284	-0.61568	-0.216417	-0.61568	2.8056	-0.114082	-0.46892	-0.362137	1.65122	-0.452987	0.288603	-0.496515	-0.326397	-0.460929	-0.61568	1	Neuro system
EPHB6	ENSMMUG00000016218	2.81987	-0.111	-0.547301	0.426882	-0.529293	-0.621019	-0.611233	-0.503291	0.0266714	1.45899	-0.617156	0.0325534	-0.625046	-0.599622	1	Neuro system
Metazoa_SRP	ENSMMUG00000059956	0.870679	-0.585856	1.84579	2.05392	-0.585856	-0.585856	-0.585856	-0.585856	-0.585856	-0.585856	-0.585856	1.08817	-0.585856	-0.585856	1	Neuro system
U6	ENSMMUG00000063823	0.58405	-0.412002	-0.412002	3.19842	-0.412002	0.749553	-0.412002	-0.412002	-0.412002	-0.412002	-0.412002	-0.412002	-0.412002	-0.412002	1	Neuro system
OR2A14	ENSMMUG00000056692	-0.447395	-0.0188018	-0.774875	2.30123	0.063984	0.0283521	-0.632007	0.256092	-0.343396	2.10371	-0.920762	-0.363466	-0.37591	-0.876763	1	Neuro system
Metazoa_SRP	ENSMMUG00000062752	0.864111	0.648716	0.399424	3.01446	-0.534664	-0.534664	-0.534664	-0.114734	-0.534664	-0.534664	-0.534664	-0.534664	-0.534664	-0.534664	1	Neuro system
Y_RNA	ENSMMUG00000027349	-0.265652	2.55067	0.463199	0.724424	-0.577677	-0.684976	1.26432	-0.126204	0.51847	-0.709482	-0.77096	-0.772208	-0.778414	-0.835505	1	Neuro system
Metazoa_SRP	ENSMMUG00000062417	-0.378423	1.57379	-0.378423	2.96728	-0.378423	-0.378423	-0.378423	-0.378423	-0.378423	-0.378423	-0.378423	-0.378423	-0.378423	-0.378423	1	Neuro system
Metazoa_SRP	ENSMMUG00000039557	0.377031	0.359197	2.06072	2.15644	-0.631408	0.284916	-0.811871	-0.446594	-0.404521	-0.338449	-0.822938	-0.0492692	-0.996327	-0.736931	1	Neuro system
U6	ENSMMUG00000060626	0.0920778	0.817276	0.527494	2.97789	-0.558307	-0.558307	-0.558307	-0.558307	-0.558307	0.610016	-0.558307	-0.558307	-0.558307	-0.558307	1	Neuro system
KRBA1	ENSMMUG00000017159	0.142101	0.236515	1.59592	2.377	-0.290735	-0.714433	-0.625711	-0.0233462	-0.545126	0.965289	-1.0227	-0.717166	-0.659676	-0.717928	1	Neuro system
SSPO	ENSMMUG00000048892	0.343468	0.864442	1.21773	2.6959	-0.534878	-0.788379	-0.838393	-0.547974	0.0360276	-0.0777033	-0.549066	-0.670821	-0.737611	-0.412739	1	Neuro system
-	ENSMMUG00000002273	0.606649	1.35456	1.79835	1.99998	-0.441186	-0.642053	-0.681772	-0.480233	-0.267555	-0.414298	-0.77816	-0.641403	-0.670674	-0.742208	1	Neuro system
-	ENSMMUG00000039693	0.0303081	0.955362	0.934523	2.75651	-0.307123	-0.573959	-0.654425	-0.346238	-0.698302	0.546651	-0.86303	-0.438293	-0.57364	-0.768344	1	Neuro system
ATG9B	ENSMMUG00000054441	0.455268	0.741988	1.50775	1.9706	-0.401994	-0.68971	-0.923667	0.263042	-0.765267	1.10209	-0.927002	-0.598772	-0.911401	-0.822929	1	Neuro system
SLC4A2	ENSMMUG00000020456	-1.14727	0.443546	-0.40241	1.98029	-0.319311	-0.878458	-0.849907	2.08271	0.556045	0.0824864	-0.255773	0.114768	-0.496165	-0.910557	1	Neuro system
Metazoa_SRP	ENSMMUG00000055422	0.591653	-0.575071	0.723473	2.94914	-0.575071	-0.575071	-0.575071	0.592481	-0.575071	-0.575071	-0.575071	0.318889	-0.575071	-0.575071	1	Neuro system
H2BE1	ENSMMUG00000049654	-1.02343	-0.187474	0.956128	2.55821	-0.235766	-0.101592	0.569133	-0.43014	-0.512473	1.10658	-1.02343	-0.114902	-0.537415	-1.02343	1	Neuro system
-	ENSMMUG00000019832	-1.10673	1.18048	-0.745818	1.89076	-1.05994	-0.373846	-1.09811	1.17367	0.296764	0.842375	-0.829968	0.304575	0.359616	-0.833813	1	Neuro system
XRCC2	ENSMMUG00000002878	-1.13111	-0.504647	0.359744	2.41912	0.136857	-0.188974	-0.725149	0.982241	-0.738507	1.23712	-1.31586	-0.0286351	-0.200948	-0.301252	1	Neuro system
Metazoa_SRP	ENSMMUG00000043491	-0.612884	0.223405	0.971393	3.11351	-0.140097	-0.244002	0.0243947	-0.612884	-0.40842	-0.0446564	-0.612884	-0.431106	-0.612884	-0.612884	1	Neuro system
-	ENSMMUG00000052584	-0.488624	-0.461295	0.88719	2.76796	-0.490323	-0.779083	-0.485143	-0.250535	1.08379	0.458821	-0.663836	-0.235632	-0.379501	-0.963789	1	Neuro system
NOM1	ENSMMUG00000039033	-1.1591	0.0904041	1.00878	1.91398	0.0797788	-0.769396	-0.85142	0.729869	-0.408827	1.77862	-0.82529	-0.118842	-0.674313	-0.794251	1	Neuro system
MNX1	ENSMMUG00000056863	-0.515961	-0.515961	-0.515961	2.79773	-0.515961	-0.515961	-0.515961	-0.515961	-0.515961	-0.515961	-0.515961	1.06009	1.17024	0.13155	1	Neuro system
PTPRN2	ENSMMUG00000022806	1.09367	0.571018	1.37751	1.63836	-0.730568	-0.728903	-0.734164	-0.721976	-0.734164	-0.617477	-0.73331	-0.594181	1.58444	-0.670263	1	Neuro system
-	ENSMMUG00000051283	0.0257901	0.663063	1.49409	1.97768	-0.773022	-0.773022	-0.773022	-0.533208	-0.773022	-0.486031	-0.773022	-0.313976	1.5844	-0.546706	1	Neuro system
PLEKHG4B	ENSMMUG00000064521	0.272082	1.6568	1.50662	1.09337	-0.832296	-0.92956	-0.865541	0.635433	0.412671	-0.969788	-0.969788	-0.731904	-0.969788	0.691684	1	Neuro system
-	ENSMMUG00000052291	1.11771	1.79506	1.51838	1.47605	-0.556589	-0.614337	-0.612436	0.0586633	-0.663882	-0.75987	-0.77776	-0.506423	-0.660182	-0.81438	1	Neuro system
-	ENSMMUG00000039386	1.3546	0.838239	0.898961	2.48974	-0.497382	-0.624935	-0.646215	-0.0470574	-0.662898	-0.680496	-0.667606	-0.469284	-0.605171	-0.680496	1	Neuro system
TPPP	ENSMMUG00000061096	0.940341	0.823854	1.19776	2.59713	-0.490511	-0.590129	-0.546991	-0.22813	-0.658026	-0.62509	-0.678639	-0.478309	-0.575934	-0.687331	1	Neuro system
TERT	ENSMMUG00000010940	-0.0281114	2.97142	-0.589286	1.19056	-0.589286	-0.589286	-0.589286	-0.589286	-0.589286	-0.337269	-0.589286	-0.0249374	0.445788	-0.0924437	1	Neuro system
SLC6A3	ENSMMUG00000005198	-0.357997	3.35036	-0.351372	-0.357997	-0.346135	-0.342572	-0.355332	-0.318286	-0.209225	-0.331859	-0.319169	0.649956	-0.357997	-0.352376	1	Neuro system
C5orf38	ENSMMUG00000015889	-0.657593	0.42851	-0.282294	2.17026	-0.596199	-0.694642	-0.694642	1.88208	0.0557161	-0.650274	-0.612786	-0.694642	1.00616	-0.659654	1	Neuro system
IRX1	ENSMMUG00000002613	-0.516394	0.242443	0.095664	1.26113	-0.49766	-0.516394	-0.516394	2.99716	0.0102136	-0.516394	-0.516394	-0.516394	-0.516394	-0.4942	1	Neuro system
-	ENSMMUG00000064022	-0.412838	-0.39812	0.719724	3.04154	-0.604992	-0.221108	-0.34652	-0.572708	0.985347	-0.323972	-0.547584	-0.374627	-0.275403	-0.668739	1	Neuro system
-	ENSMMUG00000058512	0.284591	-0.351715	1.76281	2.71554	-0.534928	-0.411627	-0.450649	-0.575202	-0.0629195	-0.40391	-0.543041	-0.133398	-0.597429	-0.698129	1	Neuro system
Metazoa_SRP	ENSMMUG00000055564	-0.487452	0.55556	-0.487452	3.08756	-0.487452	-0.487452	0.506058	-0.487452	-0.487452	-0.487452	-0.487452	-0.487452	0.725335	-0.487452	1	Neuro system
Metazoa_SRP	ENSMMUG00000063213	3.09694	-0.534825	0.273593	0.342785	-0.534825	-0.534825	0.928521	-0.171391	-0.534825	-0.534825	-0.534825	-0.534825	-0.534825	-0.191847	1	Neuro system
C6H5orf49	ENSMMUG00000018745	1.08297	0.452666	0.557615	2.22469	-0.920596	-1.09097	-0.384683	-0.835674	1.33545	-0.303929	-0.67379	-0.517971	0.0121777	-0.937963	1	Neuro system
-	ENSMMUG00000064218	0.0536834	-0.455887	0.162663	3.38968	-0.0774165	-0.441844	-0.462374	-0.010529	-0.341936	-0.2443	-0.408992	-0.29547	-0.274704	-0.592572	1	Neuro system
-	ENSMMUG00000059787	-0.168967	-0.470878	0.285171	3.35933	-0.0948391	-0.382859	-0.470878	-0.470878	0.212143	-0.199708	-0.185002	-0.470878	-0.470878	-0.470878	1	Neuro system
ROPN1L	ENSMMUG00000060969	1.31975	0.602721	1.27521	2.36288	-0.766989	-0.515251	-0.694506	-0.226932	-0.0228112	-0.766989	-0.698854	-0.436185	-0.766989	-0.665057	1	Neuro system
Metazoa_SRP	ENSMMUG00000059223	-0.364355	0.711044	-0.0248132	3.32167	-0.364355	-0.364355	-0.364355	-0.364355	-0.364355	-0.364355	-0.364355	-0.364355	-0.364355	-0.364355	1	Neuro system
-	ENSMMUG00000059412	-0.223218	0.042046	1.66068	1.39626	0.028809	-0.277447	-0.418457	-0.428822	-0.0533175	-0.68763	-1.053	2.04049	-1.05205	-0.974339	1	Neuro system
Metazoa_SRP	ENSMMUG00000055497	-0.975192	-0.108002	-0.63996	2.26328	-0.277273	-0.0235491	-1.10737	1.95055	0.202416	-0.409037	0.525599	-0.118913	-0.446546	-0.836011	1	Neuro system
MARCHF11	ENSMMUG00000007069	0.314676	0.0151967	1.66128	2.54356	-0.357733	-0.503606	-0.650401	-0.650401	-0.48767	-0.650401	-0.650401	-0.650401	-0.650401	0.716706	1	Neuro system
Y_RNA	ENSMMUG00000064771	-0.241235	0.158463	1.06883	2.78381	0.350735	-0.227334	-0.922997	-0.283391	0.288863	0.301691	-0.922997	-0.62916	-0.922997	-0.802276	1	Neuro system
BASP1	ENSMMUG00000061751	3.04313	0.0594105	0.0262191	1.31553	-0.477003	-0.476488	-0.487144	-0.408943	-0.487956	-0.300495	-0.462805	-0.456399	-0.420666	-0.4664	1	Neuro system
-	ENSMMUG00000063679	0.366368	-0.37196	0.699131	3.03343	0.0328447	-0.825292	-0.177963	-0.788454	0.3262	0.0343812	-0.641106	-0.32147	-0.412545	-0.953563	1	Neuro system
CDH12	ENSMMUG00000015092	3.00077	1.35065	0.229865	-0.500873	-0.500873	-0.500873	-0.500873	-0.500873	-0.217949	-0.500873	-0.500873	-0.165497	-0.500873	-0.190851	1	Neuro system
-	ENSMMUG00000062040	0.783467	-0.318669	-0.0786084	3.27679	-0.182437	-0.527875	-0.331408	-0.206095	-0.193343	-0.313517	-0.442876	-0.353709	-0.524652	-0.58707	1	Neuro system
-	ENSMMUG00000054640	3.37524	0.210998	-0.294489	0.356419	-0.379191	-0.379191	-0.379191	-0.379191	-0.379191	-0.379191	-0.379191	-0.379191	-0.379191	-0.235449	1	Neuro system
-	ENSMMUG00000055028	-0.533499	-0.675075	0.506711	2.40397	-0.675075	-0.675075	-0.532462	-0.0375319	1.70422	0.850848	-0.675075	-0.512359	-0.675075	-0.474522	1	Neuro system
RXFP3	ENSMMUG00000052619	-0.608644	2.39172	-0.134984	1.70526	-0.608644	-0.608644	-0.608644	-0.608644	-0.425255	1.17516	-0.608644	-0.445603	-0.608644	-0.00578141	1	Neuro system
-	ENSMMUG00000030178	-0.293118	0.790935	-0.105091	2.16116	-0.709797	-1.08279	-1.02525	1.79071	-0.198516	0.411757	-0.827288	0.271463	-0.544076	-0.640102	1	Neuro system
-	ENSMMUG00000052836	-0.767025	-0.498449	-0.186204	2.9196	-0.0686451	-0.558766	-0.581333	0.103026	1.06097	0.638939	-0.285753	-0.213851	-0.612476	-0.950036	1	Neuro system
Metazoa_SRP	ENSMMUG00000056658	-0.642008	-0.458698	-0.112662	1.88112	-0.493242	-0.221422	-0.525051	2.33846	0.60025	0.365387	-0.94959	-0.14683	-0.685841	-0.949873	1	Neuro system
-	ENSMMUG00000052974	1.23057	-0.502234	-0.124593	3.022	-0.57704	-0.328523	-0.533987	0.0680504	-0.0568444	0.0440504	-0.604851	-0.381731	-0.468226	-0.786643	1	Neuro system
-	ENSMMUG00000063072	-0.239314	-0.408502	-0.497992	3.17853	-0.420639	-0.513292	-0.54583	0.248961	-0.315067	0.841412	0.150994	-0.28647	-0.574186	-0.618605	1	Neuro system
-	ENSMMUG00000060622	0.121307	-0.524823	0.522486	3.10302	-0.00531699	-0.0166056	-0.620404	-0.353028	0.707274	-0.49014	-0.669462	-0.454652	-0.532947	-0.786706	1	Neuro system
-	ENSMMUG00000053009	-0.0882477	-0.624663	-0.0735662	2.96492	-0.460202	1.49257	-0.499968	-0.314973	-0.251264	-0.328173	-0.390235	-0.387542	-0.472446	-0.566211	1	Neuro system
-	ENSMMUG00000050416	-0.631379	-0.0316182	2.01974	2.24665	-0.518357	-0.631379	-0.060083	-0.631379	-0.631379	-0.631379	-0.309167	0.933008	-0.491902	-0.631379	1	Neuro system
-	ENSMMUG00000062203	0.404184	-0.536107	0.543058	3.13532	-0.280628	-0.824961	-0.274672	0.405057	-0.118744	-0.334298	-0.307688	-0.354067	-0.824961	-0.631496	1	Neuro system
-	ENSMMUG00000050786	1.436	-0.349719	0.971975	2.73894	-0.414817	-0.439179	-0.513374	-0.539055	-0.355547	-0.434467	-0.377377	-0.556643	-0.552626	-0.614112	1	Neuro system
Metazoa_SRP	ENSMMUG00000054104	-0.302391	0.18354	-0.302391	3.44515	-0.302391	-0.302391	-0.302391	-0.302391	-0.302391	-0.302391	-0.302391	-0.302391	-0.302391	-0.302391	1	Neuro system
-	ENSMMUG00000054721	-0.484341	0.345018	0.369716	3.01824	-0.549162	-0.580298	-0.739498	0.922822	0.187511	-0.689074	-0.501312	-0.289731	-0.568125	-0.44176	1	Neuro system
Metazoa_SRP	ENSMMUG00000050158	-0.456014	-0.456014	-0.456014	2.68833	-0.456014	-0.456014	-0.456014	-0.456014	1.78684	-0.456014	-0.456014	0.540986	-0.456014	-0.456014	1	Neuro system
-	ENSMMUG00000054780	-0.325516	-0.637699	0.346925	3.02867	-0.044088	-0.0922366	-0.587524	-0.35562	1.06938	-0.0711784	-0.720127	-0.220265	-0.574253	-0.816459	1	Neuro system
HTR1A	ENSMMUG00000001789	2.93274	0.52504	-0.434351	1.39534	-0.481066	-0.481066	-0.481066	-0.397061	-0.300197	-0.380535	-0.454571	-0.481066	-0.481066	-0.481066	1	Neuro system
SGTB	ENSMMUG00000016521	2.74678	-0.100821	0.115707	1.8124	-0.336229	-0.383229	-0.421595	-0.459022	-0.482755	-0.456354	-0.57653	-0.451828	-0.419333	-0.587193	1	Neuro system
Metazoa_SRP	ENSMMUG00000051887	-0.267261	-0.267261	-0.267261	3.4744	-0.267261	-0.267261	-0.267261	-0.267261	-0.267261	-0.267261	-0.267261	-0.267261	-0.267261	-0.267261	1	Neuro system
-	ENSMMUG00000038355	-0.680788	1.0388	1.14114	1.4337	0.129658	-0.115984	1.91939	-0.465458	0.0754215	-0.94357	-0.615632	-0.775601	-1.0774	-1.06367	1	Neuro system
Metazoa_SRP	ENSMMUG00000054525	-0.162941	-0.578645	-0.578645	3.1884	-0.578645	-0.578645	-0.159895	0.0453545	-0.04124	-0.578645	-0.185019	0.854689	-0.0674735	-0.578645	1	Neuro system
Metazoa_SRP	ENSMMUG00000051600	0.257426	0.508998	-0.20936	3.22038	-0.584541	-0.677721	-0.583522	-0.116234	0.168522	-0.34175	-0.146433	-0.140329	-0.677721	-0.677721	1	Neuro system
-	ENSMMUG00000053770	-0.57553	0.386545	0.73074	2.66861	-0.819722	-0.356952	-0.743638	-0.159634	-0.332534	0.893099	-1.04533	0.661367	-0.342387	-0.964631	1	Neuro system
-	ENSMMUG00000061071	-0.349875	-0.414026	0.116607	3.27432	-0.119228	-0.388757	0.433369	-0.310862	0.141821	0.0363592	-0.439757	-0.659991	-0.659991	-0.659991	1	Neuro system
FOXD1	ENSMMUG00000040510	-0.103787	3.44348	-0.445913	-0.368406	-0.275462	-0.146683	-0.273597	-0.317525	-0.0589127	-0.369091	-0.445913	-0.101852	-0.393326	-0.143008	1	Neuro system
-	ENSMMUG00000059013	-1.07229	1.06074	-1.07229	1.36477	1.60746	0.103795	-1.07229	0.946167	-1.07229	-0.468408	0.519292	0.473183	-0.245545	-1.07229	1	Neuro system
ENC1	ENSMMUG00000019996	3.3643	-0.416227	-0.343264	-0.378877	-0.439815	-0.453113	-0.580564	0.351637	-0.100765	0.00875861	-0.411222	-0.0615313	-0.0980664	-0.441246	1	Neuro system
SV2C	ENSMMUG00000019887	-0.0906888	1.8247	0.352026	2.68911	-0.495422	-0.499011	-0.488863	-0.512593	-0.513247	-0.506032	-0.517302	-0.365881	-0.386156	-0.49064	1	Neuro system
ZBED3	ENSMMUG00000021357	-0.82067	-0.238999	-0.0224596	2.06967	0.096651	-0.758176	-0.932818	2.37517	0.0149903	-0.57954	-0.492999	-0.508846	0.0237479	-0.225724	1	Neuro system
Metazoa_SRP	ENSMMUG00000055418	-1.0017	-0.288405	-1.0017	2.66563	0.678524	0.178164	0.696907	0.517007	-0.129733	0.209945	-0.682362	0.161128	-1.0017	-1.0017	1	Neuro system
OTP	ENSMMUG00000039760	-0.384057	2.85663	-0.384057	1.75205	-0.384057	-0.384057	-0.384057	-0.384057	-0.384057	-0.384057	-0.384057	-0.384057	-0.384057	-0.384057	1	Neuro system
-	ENSMMUG00000060083	0.510616	-0.582454	-0.00218763	3.25493	0.140292	-0.223952	-0.441881	-0.40708	-0.263105	-0.473941	0.166176	-0.653371	-0.286276	-0.73777	1	Neuro system
-	ENSMMUG00000054810	0.105617	-0.133998	-0.247616	3.44887	-0.285613	-0.34279	-0.331545	-0.338351	-0.264013	-0.298727	-0.314323	-0.297316	-0.341948	-0.358245	1	Neuro system
-	ENSMMUG00000051429	-0.203984	0.277946	-0.124882	3.41407	-0.387522	-0.387522	-0.387522	-0.387522	-0.387522	-0.387522	-0.114422	-0.297117	-0.387522	-0.238953	1	Neuro system
Metazoa_SRP	ENSMMUG00000054808	-0.366489	-0.366489	-0.366489	3.40754	-0.366489	-0.0195771	-0.366489	0.0800516	-0.366489	-0.366489	0.196877	-0.366489	-0.366489	-0.366489	1	Neuro system
EDIL3	ENSMMUG00000007661	-0.128205	1.97486	0.323663	2.43931	-0.672934	-0.107732	-0.791653	-0.0599795	0.0287813	-0.491053	-0.805237	-0.365871	-0.615296	-0.72865	1	Neuro system
-	ENSMMUG00000051689	0.265155	-0.522162	0.482667	3.28679	-0.184318	-0.44794	-0.57976	-0.00795881	-0.22983	-0.233189	-0.491569	-0.222604	-0.435307	-0.679977	1	Neuro system
U3	ENSMMUG00000053815	-0.367716	0.141725	-0.367716	3.41562	-0.367716	-0.0868267	-0.367716	0.11436	-0.367716	-0.367716	-0.367716	-0.275438	-0.367716	-0.367716	1	Neuro system
-	ENSMMUG00000049380	1.18727	2.9268	0.435994	0.516677	-0.506674	-0.506674	-0.506674	-0.506674	-0.506674	-0.506674	-0.506674	-0.506674	-0.506674	-0.506674	1	Neuro system
-	ENSMMUG00000063160	0.506737	-0.573547	0.26695	3.25436	-0.579867	-0.682948	-0.526635	-0.294732	-0.281737	-0.311279	0.198661	-0.147906	-0.364927	-0.463129	1	Neuro system
-	ENSMMUG00000053232	-0.372316	-0.440252	0.166343	2.31909	1.99811	0.829734	-0.370629	-0.602615	-0.602615	-0.602615	-0.602615	-0.514386	-0.602615	-0.602615	1	Neuro system
-	ENSMMUG00000064649	0.223008	-0.47327	0.293596	2.81965	-0.08848	-0.428575	-0.908325	-0.753943	0.421256	-0.723573	1.13678	-0.0808839	-0.528922	-0.908325	1	Neuro system
-	ENSMMUG00000053899	-0.359867	-0.114167	0.248031	3.36321	-0.146335	-0.112782	-0.526359	-0.599165	-0.145006	-0.155073	-0.399056	0.0442109	-0.494431	-0.603209	1	Neuro system
Metazoa_SRP	ENSMMUG00000052565	-0.890396	-0.890396	1.41384	2.44488	0.026459	-0.353878	-0.426953	-0.890396	0.299129	-0.0639412	0.416518	0.695918	-0.890396	-0.890396	1	Neuro system
PCSK1	ENSMMUG00000005134	3.11197	-0.0899265	-0.349266	0.0823347	-0.505453	-0.505453	-0.486605	-0.505453	-0.489327	-0.494249	-0.505453	1.0859	0.138765	-0.487782	1	Neuro system
-	ENSMMUG00000065221	-0.864341	0.242634	1.22915	2.15302	0.297724	-0.118721	-0.0668985	-0.5621	-0.868825	0.898543	-0.971573	0.81468	-0.902902	-1.2804	1	Neuro system
-	ENSMMUG00000059177	-0.419141	2.01398	-0.0150682	2.61915	-0.488792	-0.49387	-0.472966	-0.453884	-0.48192	-0.109221	-0.489941	-0.280914	-0.497641	-0.429775	1	Neuro system
-	ENSMMUG00000051990	2.22228	2.10199	0.0298171	0.891285	-0.560648	-0.581669	-0.597242	-0.572184	-0.519552	-0.240392	-0.552983	-0.522416	-0.576715	-0.52157	1	Neuro system
-	ENSMMUG00000064015	-1.08004	1.53467	1.27869	1.48058	-0.904065	-0.668136	-0.368436	-0.549842	1.43138	-0.762791	-0.578358	-0.674084	0.440119	-0.579684	1	Neuro system
FAM174A	ENSMMUG00000054789	-0.424173	0.617504	1.38801	2.17534	0.438574	-0.0951782	-0.566362	-1.18928	0.0129782	-0.465133	-0.85757	0.20121	0.403653	-1.63956	1	Neuro system
-	ENSMMUG00000057827	0.348332	-0.114205	0.122881	3.00183	-0.506124	-0.618151	-0.500547	0.00800797	0.0863688	0.822074	-1.01587	-0.231917	-0.38681	-1.01587	1	Neuro system
Metazoa_SRP	ENSMMUG00000044415	-0.0380634	0.29175	-0.333852	3.41868	-0.333852	-0.333852	-0.333852	-0.333852	-0.333852	-0.333852	-0.333852	-0.333852	-0.333852	-0.333852	1	Neuro system
FBXL17	ENSMMUG00000013183	0.511349	0.129258	1.94532	2.07701	-0.0225449	-0.889208	-0.100496	-0.824613	-0.510653	0.0779276	-0.730728	0.160595	-0.339944	-1.48328	1	Neuro system
-	ENSMMUG00000060331	-0.623153	-0.187802	2.16724	2.41761	0.18216	-0.286405	-0.622165	-0.757934	-0.235216	-0.273704	-0.375065	-0.603027	-0.426466	-0.376078	1	Neuro system
-	ENSMMUG00000042638	1.63556	-0.359286	-0.284843	2.8413	-0.447007	-0.551835	-0.482837	-0.427766	-0.0664911	0.206253	-0.454373	-0.50973	-0.503757	-0.595192	1	Neuro system
-	ENSMMUG00000045851	0.534708	2.71094	0.257898	0.774602	-0.0767947	-0.482622	-0.8333	-0.776979	0.89511	-0.26517	-0.912202	-0.882654	-0.129984	-0.813548	1	Neuro system
-	ENSMMUG00000055720	-0.283543	2.0141	0.482667	2.40286	0.000469348	-0.713404	-0.42473	-0.713404	0.0275379	-0.456009	-0.713404	-0.548721	-0.361017	-0.713404	1	Neuro system
-	ENSMMUG00000063399	-0.878711	0.767273	-0.775073	2.33323	-0.570763	0.410697	-0.5657	0.593086	-0.233017	-0.199263	-1.03351	1.45736	-0.272093	-1.03351	1	Neuro system
-	ENSMMUG00000055101	-0.557365	-0.30992	-0.297933	3.06744	-0.156697	-0.144121	-0.336384	-0.308833	0.816555	0.748272	-0.603208	-0.511051	-0.714975	-0.691783	1	Neuro system
-	ENSMMUG00000056057	-0.44333	-0.877093	-0.34498	2.88216	-0.154226	0.40767	-0.7337	0.689239	0.744251	0.094696	-0.677818	0.0524327	-0.685015	-0.954285	1	Neuro system
-	ENSMMUG00000063354	-0.0692721	-0.810032	1.04499	2.88192	-0.625504	0.701695	-0.436939	0.301897	-0.570626	-0.810032	-0.108614	-0.597189	-0.354594	-0.547696	1	Neuro system
-	ENSMMUG00000062842	-0.373997	-0.597155	-0.335058	3.02912	0.540544	-0.584673	-0.371473	-0.0288601	1.06354	-0.0995348	-0.501083	-0.586608	-0.436114	-0.718645	1	Neuro system
-	ENSMMUG00000060057	0.398757	-0.693284	-0.274028	2.77599	0.394156	-0.244712	0.223065	-0.611774	1.25049	-0.227395	-0.539605	-0.676413	-0.887622	-0.887622	1	Neuro system
-	ENSMMUG00000060546	-0.150027	0.125608	0.0154674	3.41091	-0.397226	-0.253089	-0.397226	-0.397226	-0.397226	-0.397226	-0.397226	0.0289413	-0.397226	-0.397226	1	Neuro system
-	ENSMMUG00000046228	-0.314931	0.206142	-0.433693	1.96357	-0.452812	-0.582798	-0.636383	2.58843	-0.0430083	-0.204269	-0.641024	-0.417582	-0.560278	-0.471368	1	Neuro system
PHAX	ENSMMUG00000016683	-0.0357985	0.151156	1.49138	2.5544	-0.445391	-0.432757	-1.03214	-0.795402	0.145879	-0.175173	-0.519679	0.229782	0.1811	-1.31735	1	Neuro system
-	ENSMMUG00000057656	-0.641348	0.703948	-0.362517	2.33892	1.22468	0.884946	-1.05784	-0.74525	-0.788629	-0.870799	-0.860655	-0.100473	-0.28963	0.564644	1	Neuro system
Metazoa_SRP	ENSMMUG00000062640	-0.362378	1.18197	-0.362378	3.16656	-0.362378	-0.362378	-0.362378	-0.362378	-0.362378	-0.362378	-0.362378	-0.362378	-0.362378	-0.362378	1	Neuro system
-	ENSMMUG00000058082	-0.622918	-0.416667	0.739396	2.89718	-0.507781	-0.635089	-0.514251	0.28644	0.0660103	0.956837	-0.68183	-0.109432	-0.604843	-0.853055	1	Neuro system
PDLIM4	ENSMMUG00000009298	-0.918291	1.71708	-0.390037	1.7868	-0.165774	-0.825778	-0.287664	-0.884601	-0.858557	-0.119559	-1.23458	1.111	0.213587	0.856375	1	Neuro system
SEPTIN8	ENSMMUG00000010309	-0.288855	1.09423	0.836287	2.36379	-0.571617	-0.845077	-1.05846	0.293845	0.314244	-0.63555	-1.04284	0.683555	-0.0852419	-1.05832	1	Neuro system
Metazoa_SRP	ENSMMUG00000053169	-0.267261	-0.267261	-0.267261	3.4744	-0.267261	-0.267261	-0.267261	-0.267261	-0.267261	-0.267261	-0.267261	-0.267261	-0.267261	-0.267261	1	Neuro system
-	ENSMMUG00000054330	-0.221412	0.320844	1.66212	2.65104	-0.596405	-0.577442	-0.615047	-0.0467897	-0.673744	-0.613284	0.387484	-0.345176	-0.643078	-0.689108	1	Neuro system
-	ENSMMUG00000053208	0.131343	-0.7408	0.0601342	2.90217	-0.241337	-0.184434	-0.475925	0.0218246	-0.0824684	0.657724	-1.02079	0.757675	-0.751684	-1.03343	1	Neuro system
Metazoa_SRP	ENSMMUG00000063940	2.576	-0.666346	0.106943	1.85208	-0.666346	-0.666346	-0.666346	0.376577	-0.366948	-0.250316	-0.44705	-0.133989	-0.381563	-0.666346	1	Neuro system
Metazoa_SRP	ENSMMUG00000055784	0.884204	-0.674951	1.92802	2.15081	0.360768	-0.674951	-0.674951	-0.674951	-0.674951	0.258648	-0.182836	-0.674951	-0.674951	-0.674951	1	Neuro system
Metazoa_SRP	ENSMMUG00000052846	0.54881	-0.474894	-0.474894	3.23576	0.0351278	-0.474894	-0.474894	-0.474894	-0.474894	0.444575	0.00977345	-0.474894	-0.474894	-0.474894	1	Neuro system
SLC25A48	ENSMMUG00000001951	-0.334738	2.44575	0.108443	1.09597	-0.66796	-0.702533	-0.63962	-0.515033	1.57613	0.107748	-0.419982	-0.678606	-0.702533	-0.673042	1	Neuro system
IL9	ENSMMUG00000001950	-0.4888	2.95617	1.05226	0.888959	-0.530008	-0.530008	-0.530008	-0.406298	-0.210382	-0.159894	-0.45197	-0.530008	-0.530008	-0.530008	1	Neuro system
HNRNPA0	ENSMMUG00000011929	-0.517476	-0.460582	1.43642	1.26121	-0.518682	-0.819051	-0.991473	2.04455	0.378092	0.685791	-1.03845	-0.21815	-0.265917	-0.976279	1	Neuro system
-	ENSMMUG00000056877	-0.599024	2.32431	0.659538	1.87174	-0.421087	-0.768521	-0.476772	0.598226	-0.451661	-0.301056	-0.725	-0.288329	-0.83827	-0.584087	1	Neuro system
SIL1	ENSMMUG00000001939	-1.28252	0.491358	0.821878	1.80967	0.179417	-1.04248	-1.24524	1.69142	-0.0783358	0.544633	-0.143933	-0.253533	-0.489676	-1.00266	1	Neuro system
-	ENSMMUG00000064016	-0.468749	-0.111363	2.07014	2.59368	-0.468749	-0.468749	-0.298537	-0.468749	-0.468749	-0.468749	-0.468749	-0.274544	-0.468749	-0.229384	1	Neuro system
PSD2	ENSMMUG00000014636	0.0990275	1.00822	1.76112	2.45424	-0.540196	-0.548938	-0.55727	-0.414902	-0.541314	-0.547829	-0.54503	-0.530928	-0.556667	-0.539524	1	Neuro system
Metazoa_SRP	ENSMMUG00000064509	2.64853	0.0639999	0.601514	0.727021	-0.864867	-0.864867	0.0199157	-0.864867	0.270625	0.71296	-0.864867	0.144638	-0.864867	-0.864867	1	Neuro system
PURA	ENSMMUG00000010305	1.01635	0.406904	1.59752	2.2636	-0.394803	-0.822506	-0.865888	-0.275974	-0.764394	-0.349736	-0.911068	0.296637	-0.346734	-0.849903	1	Neuro system
PCDHB4	ENSMMUG00000019523	-0.163363	0.519209	1.40764	2.30639	-0.347997	-0.71524	-0.711512	0.74742	0.122678	0.406668	-1.05466	-0.686756	-0.5508	-1.27967	1	Neuro system
Metazoa_SRP	ENSMMUG00000062970	-0.957399	0.829396	1.29922	2.1048	0.0527455	-0.957399	0.404196	-0.957399	-0.520546	0.863693	0.322505	-0.569016	-0.957399	-0.957399	1	Neuro system
RELL2	ENSMMUG00000012591	0.415688	0.63318	2.18018	1.83029	-0.765589	-0.747474	-0.772752	-0.345718	-0.530796	0.666588	-0.768257	-0.381514	-0.719912	-0.693911	1	Neuro system
KCTD16	ENSMMUG00000029791	1.81069	0.425344	-0.111774	2.59931	-0.481678	-0.557406	-0.526853	-0.663109	0.185229	-0.575194	-0.424807	-0.640228	-0.608494	-0.431033	1	Neuro system
-	ENSMMUG00000059831	0.0937091	-0.147219	0.0880443	3.37002	-0.493287	-0.435793	-0.411098	-0.432283	0.230949	-0.299342	-0.400499	-0.204945	-0.404489	-0.553772	1	Neuro system
Metazoa_SRP	ENSMMUG00000056474	-0.382377	-0.382377	-0.382377	2.89349	-0.382377	-0.382377	-0.382377	-0.382377	-0.382377	-0.382377	-0.382377	1.69503	-0.382377	-0.382377	1	Neuro system
PPP2R2B	ENSMMUG00000020465	0.280316	2.55049	1.7098	0.739171	-0.590068	-0.630424	-0.648247	-0.521796	-0.318994	-0.337449	-0.637866	-0.379217	-0.567564	-0.648149	1	Neuro system
Metazoa_SRP	ENSMMUG00000061811	-0.509443	3.02686	0.048825	1.30871	-0.176242	-0.509443	-0.509443	-0.00749087	-0.509443	-0.509443	-0.509443	-0.125113	-0.509443	-0.509443	1	Neuro system
SH3TC2	ENSMMUG00000019820	0.581155	2.98797	-0.0104093	0.928299	-0.291311	-0.481338	-0.621415	-0.509672	-0.604518	-0.415192	-0.655022	-0.620299	-0.65245	0.364203	1	Neuro system
mml-mir-584	ENSMMUG00000027279	-0.530262	1.38136	0.978659	2.74587	-0.230063	-0.530262	-0.530262	-0.530262	-0.530262	-0.530262	-0.530262	-0.530262	-0.530262	-0.10348	1	Neuro system
CAMK2A	ENSMMUG00000011563	3.28069	-0.297817	-0.248484	-0.191133	-0.273302	-0.400206	0.551178	-0.379861	-0.48245	0.408279	-0.492694	-0.473902	-0.495061	-0.505238	1	Neuro system
Metazoa_SRP	ENSMMUG00000055115	0.776149	-0.273454	-0.435555	0.935171	-0.317906	-1.04294	-0.309974	2.5068	-0.102283	0.590926	-0.870692	0.629634	-1.04294	-1.04294	1	Neuro system
Metazoa_SRP	ENSMMUG00000059726	1.51385	-0.412098	-0.118042	2.95555	-0.419972	-0.548402	-0.158897	-0.161455	-0.215153	-0.548402	-0.548402	-0.400265	-0.389911	-0.548402	1	Neuro system
GLRA1	ENSMMUG00000014704	-0.739543	1.46642	-0.256939	2.85938	-0.4904	-0.345992	-0.123415	-0.475302	-0.156533	0.430891	-0.425216	-0.447905	-0.528106	-0.767335	1	Neuro system
-	ENSMMUG00000061338	-0.230076	-0.211712	1.22744	3.1155	-0.443313	-0.425248	-0.549361	-0.389605	-0.136602	-0.358177	-0.448585	-0.1824	-0.418491	-0.549361	1	Neuro system
NMUR2	ENSMMUG00000013880	-0.645548	2.01441	-0.838226	0.907787	-0.0702707	-0.38884	0.520399	-0.838226	-0.58914	-0.838226	-0.108448	-0.838226	2.00489	-0.292339	1	Neuro system
Metazoa_SRP	ENSMMUG00000057765	-0.301676	-0.301676	-0.301676	3.44641	-0.301676	-0.301676	-0.301676	-0.301676	-0.301676	-0.301676	-0.301676	0.173698	-0.301676	-0.301676	1	Neuro system
SAP30L	ENSMMUG00000056369	-0.335932	-0.513142	-0.449071	2.91307	-0.123755	-0.577811	-0.931612	-0.220525	-0.305246	0.253824	-0.608168	1.41664	-0.289462	-0.22881	1	Neuro system
-	ENSMMUG00000060123	-0.98255	-0.575714	1.43064	2.46422	-0.469315	-0.0736915	0.653635	-0.170694	0.342952	-0.615225	-1.13785	-0.345304	-0.914818	0.393708	1	Neuro system
NIPAL4	ENSMMUG00000021548	-0.465377	1.54772	-0.0174958	2.93609	-0.502249	-0.492404	-0.45763	-0.343671	-0.490539	-0.337505	-0.509591	-0.120001	-0.237752	-0.509591	1	Neuro system
PWWP2A	ENSMMUG00000011472	-0.716275	-0.311247	1.99632	2.06352	-0.425551	-0.738337	-0.732435	0.277367	0.0465184	0.821918	-1.15793	-0.310849	0.0185986	-0.831612	1	Neuro system
mml-mir-146a	ENSMMUG00000032833	3.27007	-0.392261	-0.392261	-0.392261	0.337585	-0.392261	-0.392261	0.707217	-0.392261	-0.392261	-0.392261	-0.392261	-0.392261	-0.392261	1	Neuro system
-	ENSMMUG00000060955	0.328148	-0.342271	1.41953	2.68465	-0.45563	-0.379923	-0.721987	-0.469715	0.316632	-0.644432	-0.714457	-0.625057	0.496525	-0.892016	1	Neuro system
TENM2	ENSMMUG00000009116	1.78864	2.27992	0.709215	0.544795	-0.0939292	0.0720559	-0.802333	-0.811031	-0.267202	-0.451091	-0.686778	-0.726151	-0.815627	-0.740488	1	Neuro system
Metazoa_SRP	ENSMMUG00000049370	-0.749519	0.488828	-0.749519	1.37276	-0.749519	-0.749519	-0.749519	2.18005	0.259692	-0.749519	1.09849	0.596333	-0.749519	-0.749519	1	Neuro system
mml-mir-218-2	ENSMMUG00000026928	-0.32873	-0.454594	1.85664	2.30857	-0.59582	-0.440085	-0.461297	1.20832	-0.59582	-0.59582	-0.59582	-0.442334	-0.267392	-0.59582	1	Neuro system
Metazoa_SRP	ENSMMUG00000062873	-0.810866	0.179211	1.1429	0.885923	0.821676	-0.810866	-0.810866	2.35115	-0.810866	0.0300352	-0.810866	0.265162	-0.810866	-0.810866	1	Neuro system
SNORA74	ENSMMUG00000032878	0.0605908	-0.143291	-0.318576	0.67353	-0.420083	-0.690715	-0.74188	-0.35933	-0.382135	0.207335	-0.0129618	-0.686395	-0.39141	3.20532	1	Neuro system
-	ENSMMUG00000054693	-0.869441	-0.466862	0.083872	2.58025	0.268526	0.90631	-0.869441	-0.0122944	0.85302	-0.527519	-0.869441	0.661906	-0.869441	-0.869441	1	Neuro system
-	ENSMMUG00000060788	1.44963	1.01199	0.106659	1.25115	-0.665941	-0.665941	-0.665941	-0.665941	-0.665941	-0.665941	-0.665941	-0.589957	2.09806	-0.665941	1	Neuro system
CPLX2	ENSMMUG00000052920	1.87297	1.21119	1.9363	0.886621	-0.594218	-0.586492	-0.593427	-0.59367	-0.594838	-0.593999	-0.594838	-0.581785	-0.580298	-0.593515	1	Neuro system
ARL10	ENSMMUG00000019715	-0.0445605	0.77635	0.243234	2.80734	-0.32746	-0.647931	-0.566553	0.85872	-0.388685	0.255971	-1.14988	-0.220068	-0.861161	-0.735319	1	Neuro system
CLTB	ENSMMUG00000009058	0.22809	0.727033	1.64728	0.976296	0.978297	-0.496209	0.0283892	0.277382	-1.3279	-0.801327	-1.36115	1.09413	-0.791063	-1.17924	1	Neuro system
Metazoa_SRP	ENSMMUG00000059140	-0.231261	-0.666763	-0.529562	2.7531	-0.457063	-0.119504	-0.678015	0.105752	0.545313	1.51258	-0.691565	-0.64618	-0.62817	-0.268667	1	Neuro system
-	ENSMMUG00000054880	0.616209	0.21902	2.28518	2.13068	-0.551591	-0.509247	-0.568454	-0.466839	-0.568454	-0.568454	-0.552429	-0.568454	-0.568454	-0.328716	1	Neuro system
Metazoa_SRP	ENSMMUG00000029878	-0.0870272	-0.227678	0.453305	2.22252	-0.421661	-0.466846	-0.461692	-0.204973	-0.701424	1.93724	-0.951048	0.668598	-0.89739	-0.861918	1	Neuro system
PRR7	ENSMMUG00000064063	2.02168	0.875347	0.431475	2.15524	-0.614758	-0.644256	-0.645358	-0.318817	-0.689435	-0.143159	-0.670424	-0.645498	-0.6655	-0.446534	1	Neuro system
DBN1	ENSMMUG00000022891	0.803614	1.32471	0.845539	2.33326	-0.0802383	-0.693384	-0.474158	0.025934	-0.824698	-0.0198672	-1.21689	-0.492011	-0.491165	-1.04064	1	Neuro system
-	ENSMMUG00000056607	0.129946	0.604402	0.167799	3.28995	-0.446882	-0.43257	-0.446882	-0.410037	-0.446882	-0.380742	-0.446882	-0.404565	-0.416699	-0.359954	1	Neuro system
-	ENSMMUG00000057463	-0.264484	0.600337	0.275731	3.30579	-0.4347	-0.360263	-0.391834	-0.24307	-0.4347	-0.396479	-0.4347	-0.4347	-0.382373	-0.404559	1	Neuro system
Metazoa_SRP	ENSMMUG00000062940	3.38189	0.227943	0.0988426	0.140245	-0.384892	-0.384892	-0.384892	-0.384892	-0.384892	-0.384892	-0.384892	-0.384892	-0.384892	-0.384892	1	Neuro system
N4BP3	ENSMMUG00000017607	-0.0530732	0.197196	0.0538605	2.21267	0.0318102	-0.49667	-0.646613	2.24222	-0.30185	-0.389232	-0.883967	-0.477022	-0.692103	-0.797225	1	Neuro system
COL23A1	ENSMMUG00000004000	-0.497505	1.35249	0.727877	2.19169	-0.71688	-0.917084	-0.585934	0.389134	-1.04235	-0.0711231	-1.24317	0.863647	0.132194	-0.582987	1	Neuro system
Metazoa_SRP	ENSMMUG00000050364	-0.541796	0.737677	1.47808	2.74734	-0.240406	-0.541796	-0.541796	-0.541796	-0.541796	-0.541796	-0.541796	0.153478	-0.541796	-0.541796	1	Neuro system
-	ENSMMUG00000063208	-0.530132	0.0625037	1.45245	2.3098	-0.708564	-0.648422	-0.526238	-0.263817	-0.0309833	0.370509	-0.97775	1.17819	-0.625924	-1.06163	1	Neuro system
-	ENSMMUG00000058524	-0.95205	0.572583	1.2876	1.53297	-0.199122	0.131882	-0.326708	-0.902874	-0.000197256	1.67654	-0.177673	0.0094239	-0.868524	-1.78385	1	Neuro system
Metazoa_SRP	ENSMMUG00000059244	3.10727	-0.106031	0.386284	1.07597	-0.465906	-0.465906	-0.465906	-0.465906	-0.465906	-0.465906	-0.465906	-0.270347	-0.465906	-0.465906	1	Neuro system
SCGB3A1	ENSMMUG00000018692	0.798937	0.0662918	0.509529	2.38025	1.31616	0.375152	-0.952267	0.099202	-0.952267	-0.952267	-0.620628	-0.750997	-0.73693	-0.580159	1	Neuro system
-	ENSMMUG00000061151	-0.716423	0.190369	2.18316	2.1664	-0.403404	-0.599226	-0.39916	0.647048	-0.0751429	-0.414753	-0.791283	-0.533169	-0.717642	-0.536775	1	Neuro system
-	ENSMMUG00000054414	0.590554	-0.253025	-0.223946	2.83468	-0.372112	-0.807415	-0.631389	-0.282805	1.33868	0.134304	-0.559217	-0.706996	-0.377662	-0.683644	1	Neuro system
TRIM41	ENSMMUG00000003603	1.69669	0.446155	0.250005	2.39216	-0.541422	-0.923724	-0.761338	0.117971	-0.72619	0.435297	-0.874831	-0.224459	-0.780046	-0.506264	1	Neuro system
-	ENSMMUG00000058929	-0.309008	2.17338	-0.0616961	2.20046	-0.678419	-0.678419	-0.343513	-0.678419	-0.439639	0.781488	-0.678419	-0.381218	-0.542145	-0.364439	1	Neuro system
-	ENSMMUG00000057888	0.926794	0.367414	0.638985	2.34303	-0.644914	-0.972825	-0.947366	-0.497443	-0.3943	0.171159	-0.9295	-0.590495	-0.750929	1.28039	1	Neuro system
-	ENSMMUG00000057577	0.651718	-0.46923	0.34451	3.2324	-0.413404	-0.406823	-0.237518	-0.017185	-0.110143	-0.563712	-0.394503	-0.410869	-0.518198	-0.687039	1	Neuro system
-	ENSMMUG00000055966	0.360552	2.21791	-0.302049	1.0409	-0.772561	-0.763881	-0.928228	1.21108	0.710142	-0.48284	0.366941	-0.795234	-1.04994	-0.812786	1	Neuro system
Metazoa_SRP	ENSMMUG00000062482	-0.377351	2.98485	-0.377351	1.54336	-0.377351	-0.377351	-0.377351	-0.377351	-0.377351	-0.377351	-0.377351	-0.377351	-0.377351	-0.377351	1	Neuro system
GPR31	ENSMMUG00000060558	-0.636077	2.04048	-0.636077	1.65746	-0.425916	-0.636077	-0.636077	0.313716	-0.636077	1.6372	-0.636077	-0.393668	-0.376725	-0.636077	1	Neuro system
RPS6KA2	ENSMMUG00000005670	-0.650167	1.66086	-0.430329	1.136	-0.0928999	-0.742831	-0.255198	1.74345	-0.685565	-0.570286	-1.16518	0.764176	0.562577	-1.27461	1	Neuro system
PRR18	ENSMMUG00000011700	-0.160961	0.623954	-0.0153759	3.33916	-0.385624	-0.38637	-0.386514	-0.368462	-0.369927	-0.364732	-0.385714	-0.382238	-0.377438	-0.379754	1	Neuro system
TBXT	ENSMMUG00000017047	-0.45594	0.906136	0.52146	3.15165	-0.45594	-0.45594	-0.45594	-0.192299	-0.45594	-0.350772	-0.45594	-0.388653	-0.45594	-0.45594	1	Neuro system
-	ENSMMUG00000062172	-0.538178	2.34336	1.54679	1.51948	-0.42505	-0.140981	-0.538178	-0.538178	-0.538178	-0.538178	-0.538178	-0.538178	-0.538178	-0.538178	1	Neuro system
Metazoa_SRP	ENSMMUG00000063971	-0.615315	0.415143	-0.157788	3.30299	0.0218578	0.165907	-0.247233	-0.0211093	-0.41849	-0.396516	-0.413483	-0.405331	-0.615315	-0.615315	1	Neuro system
-	ENSMMUG00000054834	0.159037	0.19116	1.00249	2.74678	0.663345	-0.4613	-0.860507	-0.0954062	-0.56328	0.342451	-0.496587	-0.847725	-0.914288	-0.866173	1	Neuro system
Metazoa_SRP	ENSMMUG00000062655	-0.646002	0.157538	-0.646002	2.1082	2.00392	-0.202956	-0.646002	1.06485	-0.646002	0.0364674	-0.646002	-0.646002	-0.646002	-0.646002	1	Neuro system
-	ENSMMUG00000057516	-0.810009	-0.804093	0.976335	2.81605	-0.70787	-0.552979	-0.601999	0.16807	0.550032	-0.173684	0.0612275	0.505952	-0.659884	-0.767154	1	Neuro system
-	ENSMMUG00000064227	-0.704583	-0.160097	1.01455	2.79468	-0.704583	-0.554477	0.592028	-0.511368	-0.538181	-0.0109113	-0.582701	0.774803	-0.704583	-0.704583	1	Neuro system
OSTM1	ENSMMUG00000022247	-0.899894	0.0758151	-0.00191667	2.38404	-0.679374	-0.897126	-0.958589	1.07225	0.927526	0.826607	-0.560834	0.177434	-0.415392	-1.05054	1	Neuro system
NR2E1	ENSMMUG00000023767	3.44121	0.088255	-0.372688	-0.0764522	-0.318399	-0.372688	-0.153155	-0.372688	-0.231818	-0.274815	-0.372688	-0.372688	-0.238695	-0.372688	1	Neuro system
Metazoa_SRP	ENSMMUG00000056155	-0.456883	-0.456883	-0.456883	3.31708	-0.111067	0.150203	-0.456883	0.0640726	-0.456883	0.478275	-0.456883	-0.456883	-0.243503	-0.456883	1	Neuro system
Metazoa_SRP	ENSMMUG00000060696	1.28148	0.453171	1.99776	1.90409	-0.675899	-0.675899	-0.496652	-0.141688	-0.675899	-0.675899	-0.675899	-0.26687	-0.675899	-0.675899	1	Neuro system
FYN	ENSMMUG00000017017	-0.337844	0.595624	0.733855	1.79898	-0.365232	-0.622628	-0.818308	0.872511	-0.837922	1.95326	-0.91984	-0.53324	-0.794657	-0.724559	1	Neuro system
-	ENSMMUG00000061978	0.288411	1.19931	0.80029	2.6542	-0.15045	-0.245213	-0.802297	-0.565992	0.383387	-0.773604	-0.83893	-0.546358	-0.615343	-0.787415	1	Neuro system
MARCKS	ENSMMUG00000008934	0.328286	0.390372	0.294066	3.22122	-0.412809	-0.617048	-0.659484	-0.0323791	-0.629779	-0.191047	-0.581441	-0.491535	-0.101928	-0.516497	1	Neuro system
HS3ST5	ENSMMUG00000050295	-0.245754	2.61857	-0.437289	0.740607	-0.0390041	0.378581	1.0794	0.581171	-0.875005	-0.875005	-0.7757	-0.6038	-0.746045	-0.800723	1	Neuro system
-	ENSMMUG00000057271	-1.09732	-0.765767	0.996331	1.74374	-0.472522	-1.09732	-0.465687	1.25574	-0.692014	0.0290661	-0.206715	1.42502	0.444759	-1.09732	1	Neuro system
-	ENSMMUG00000052345	0.022397	-0.213895	1.00703	3.20969	-0.422736	-0.417014	-0.327281	-0.425965	-0.32558	-0.40788	-0.424406	-0.386584	-0.431455	-0.456329	1	Neuro system
-	ENSMMUG00000062783	2.72131	-0.208735	0.528553	1.71742	-0.474278	-0.529174	-0.473678	-0.405127	-0.279898	-0.479691	-0.529174	-0.529174	-0.529174	-0.529174	1	Neuro system
-	ENSMMUG00000051010	0.210046	0.516835	-0.538183	3.07799	0.704406	0.334371	-0.538183	-0.538183	-0.538183	-0.538183	-0.538183	-0.538183	-0.538183	-0.538183	1	Neuro system
Metazoa_SRP	ENSMMUG00000062287	1.51477	-0.285996	1.55266	1.9403	-0.823568	-0.705008	-0.721156	-0.365741	-0.297845	0.820103	-0.823568	-0.589872	-0.823568	-0.39151	1	Neuro system
-	ENSMMUG00000057630	0.204318	-0.30646	0.0762976	3.3221	-0.20562	-0.0783202	-0.447252	-0.367027	0.329344	-0.30675	-0.576795	-0.509212	-0.547935	-0.58669	1	Neuro system
Metazoa_SRP	ENSMMUG00000055646	-0.472767	-0.331703	1.89763	2.55718	-0.233877	-0.573082	0.377301	-0.532791	-0.557851	0.151067	-0.713377	-0.436838	-0.41751	-0.713377	1	Neuro system
-	ENSMMUG00000010611	0.639661	0.552487	2.20939	2.08546	-0.590221	-0.60196	-0.593248	-0.51512	-0.572731	-0.386808	-0.60747	-0.483588	-0.540923	-0.594925	1	Neuro system
-	ENSMMUG00000050037	-0.493277	-0.801676	1.25544	1.92077	-0.744276	-0.853425	-0.906204	0.878916	0.369955	0.99748	0.646915	-0.0952083	-0.934477	-1.24093	1	Neuro system
Metazoa_SRP	ENSMMUG00000059506	-0.252234	-0.384622	-0.411292	3.27807	0.00300421	-0.528298	-0.471693	0.0610844	-0.228872	-0.326507	-0.169194	0.654137	-0.566541	-0.657046	1	Neuro system
Metazoa_SRP	ENSMMUG00000060778	-0.380903	-0.380903	1.64796	2.92287	-0.380903	-0.380903	-0.380903	-0.380903	-0.380903	-0.380903	-0.380903	-0.380903	-0.380903	-0.380903	1	Neuro system
5S_rRNA	ENSMMUG00000027839	-0.451249	0.542814	1.35055	2.95599	-0.381869	-0.451249	-0.451249	-0.451249	-0.406242	-0.451249	-0.451249	-0.451249	-0.451249	-0.451249	1	Neuro system
-	ENSMMUG00000058516	-0.216826	0.311011	2.23195	2.33073	-0.599498	-0.439983	-0.590218	-0.24561	-0.338452	-0.562868	-0.603615	-0.443482	-0.150809	-0.682325	1	Neuro system
-	ENSMMUG00000061523	-1.25468	0.9515	-0.383969	1.58103	-1.25468	-1.25468	0.321425	1.87683	0.0937898	-0.317795	0.226864	0.543598	-0.613359	-0.515867	1	Neuro system
-	ENSMMUG00000061117	0.454749	-0.421993	0.15905	3.23209	-0.437552	0.199678	-0.434775	-0.500176	0.131784	-0.00507211	-0.450167	-0.544968	-0.691324	-0.691324	1	Neuro system
-	ENSMMUG00000058420	-0.547823	-0.439334	0.274882	2.57909	-0.276887	-0.632643	-0.131244	-0.0880522	0.770806	1.52972	-0.756685	-0.682816	-0.684868	-0.914152	1	Neuro system
-	ENSMMUG00000064712	0.760058	-0.318621	-0.0444835	3.2587	-0.471808	-0.353278	-0.375852	-0.447902	0.154648	-0.519012	-0.474155	-0.246778	-0.402507	-0.519012	1	Neuro system
-	ENSMMUG00000064795	-0.390597	1.46645	-0.0781819	2.89366	-0.552171	-0.565131	-0.696602	-0.33397	-0.134446	-0.43622	-0.650852	0.1919	-0.0628669	-0.650973	1	Neuro system
SAMD5	ENSMMUG00000017086	-0.493039	2.50379	-0.430908	1.31748	-0.641232	-0.786238	-0.800584	-0.0619511	-0.228067	-0.513304	-0.684099	0.528456	1.09028	-0.800584	1	Neuro system
-	ENSMMUG00000064652	0.398068	-0.516552	-0.315154	3.30973	-0.316495	-0.332679	-0.365065	-0.264391	-0.175068	-0.295751	-0.473924	0.425516	-0.507778	-0.570459	1	Neuro system
SASH1	ENSMMUG00000004893	-0.738901	1.68357	-0.115134	1.2787	-0.0976168	-0.534344	-0.787812	1.64138	0.372161	0.837816	-1.08757	-0.509235	-0.662271	-1.28074	1	Neuro system
UST	ENSMMUG00000014360	-0.786611	0.716889	0.919215	1.60036	-0.545829	-0.618936	-0.0285587	-0.609888	0.147183	2.22606	-1.05608	-0.7924	-0.562246	-0.609155	1	Neuro system
Metazoa_SRP	ENSMMUG00000059871	-0.371784	-0.462431	0.517952	3.21936	-0.372883	-0.440175	-0.266353	-0.525319	0.38026	-0.127073	-0.582084	0.262723	-0.55312	-0.679073	1	Neuro system
LRP11	ENSMMUG00000029463	0.115335	1.53713	1.87354	1.70146	-0.480156	-1.06363	-1.00904	0.266267	-0.270926	-0.35114	-0.904125	-0.349021	-0.353846	-0.711857	1	Neuro system
Metazoa_SRP	ENSMMUG00000064836	1.14701	0.689749	1.70427	1.44039	-1.06342	-1.06342	-1.06342	-0.23392	0.365353	-0.567079	-0.801789	0.841947	-0.723661	-0.672013	1	Neuro system
Metazoa_SRP	ENSMMUG00000062369	-0.434172	-0.629426	0.189082	1.02882	0.183632	-0.606918	-0.22245	2.88319	-0.84851	0.26794	-0.456177	0.34201	-0.84851	-0.84851	1	Neuro system
ZDHHC14	ENSMMUG00000015872	-0.778246	1.29657	1.62836	1.48669	-0.563109	-1.02814	-0.662021	1.06099	0.00930472	0.6442	-0.802977	-0.61513	-0.651481	-1.025	1	Neuro system
U2	ENSMMUG00000060257	-0.581024	-0.581024	1.45097	2.72785	-0.581024	-0.581024	-0.581024	0.332485	0.205715	0.512192	-0.581024	-0.581024	-0.581024	-0.581024	1	Neuro system
Metazoa_SRP	ENSMMUG00000050646	-0.588257	-0.303023	-0.223825	3.17846	-0.422399	-0.630298	-0.248032	0.460576	-0.381722	-0.0200584	-0.52669	0.521611	0.107224	-0.923569	1	Neuro system
SYNJ2	ENSMMUG00000007153	-0.319051	2.10791	0.0462902	1.66452	0.885507	-0.462676	-0.756782	-0.403984	-0.166324	-1.03794	-0.748977	0.791577	-0.366793	-1.23327	1	Neuro system
Metazoa_SRP	ENSMMUG00000056780	-0.78881	0.709597	1.6395	2.44677	0.616766	-0.517627	-0.350677	-0.408575	-0.757034	-0.117448	-0.897349	-0.585483	-0.630418	-0.359209	1	Neuro system
Metazoa_SRP	ENSMMUG00000051509	-0.859773	-0.533517	1.71549	2.49504	-0.552365	-0.859773	-0.549001	0.0664191	-0.460942	-0.305576	0.600858	0.203963	-0.10105	-0.859773	1	Neuro system
Metazoa_SRP	ENSMMUG00000063481	-0.502208	-0.502208	-0.502208	3.20206	-0.502208	0.292291	0.184078	-0.502208	0.378542	-0.502208	-0.502208	-0.502208	-0.502208	0.4629	1	Neuro system
Metazoa_SRP	ENSMMUG00000057821	-0.725945	-0.307116	-0.725945	2.86299	0.0633221	-0.725945	0.869859	-0.725945	0.298048	-0.725945	-0.35093	0.184432	0.735065	-0.725945	1	Neuro system
U6	ENSMMUG00000032837	-0.378423	1.57379	-0.378423	2.96728	-0.378423	-0.378423	-0.378423	-0.378423	-0.378423	-0.378423	-0.378423	-0.378423	-0.378423	-0.378423	1	Neuro system
-	ENSMMUG00000055978	-0.375024	-0.361992	0.306235	3.34055	-0.375834	-0.231686	-0.28207	-0.193473	0.394291	-0.520198	-0.344149	-0.393273	-0.490157	-0.473215	1	Neuro system
Metazoa_SRP	ENSMMUG00000055442	-0.480784	0.266013	1.28764	3.03882	-0.480784	-0.480784	-0.480784	-0.215778	-0.252554	-0.480784	-0.480784	-0.277877	-0.480784	-0.480784	1	Neuro system
POU3F2	ENSMMUG00000001658	-0.0116015	1.72301	0.837464	2.58683	-0.512313	-0.505272	-0.517565	-0.517565	-0.517565	-0.517565	-0.517565	-0.517565	-0.517565	-0.495167	1	Neuro system
SPACA1	ENSMMUG00000004947	-0.499401	0.601938	1.23926	2.96096	-0.499401	-0.499401	-0.499401	-0.499401	-0.499401	-0.499401	-0.499401	-0.299909	-0.499401	-0.0076403	1	Neuro system
Metazoa_SRP	ENSMMUG00000057795	-0.558093	-0.558093	-0.558093	2.36752	1.05039	-0.558093	-0.558093	-0.558093	-0.558093	-0.558093	-0.558093	-0.558093	0.434392	1.72862	1	Neuro system
-	ENSMMUG00000061590	0.719323	-0.482922	-0.137584	2.92337	-0.0396867	-0.642997	-0.490519	1.17472	-0.642997	-0.371084	-0.642997	-0.295054	-0.642997	-0.428571	1	Neuro system
-	ENSMMUG00000059905	0.303773	-1.02715	0.82447	2.18901	0.0779854	-0.768474	0.0900762	-0.694185	1.55369	0.566725	-0.817113	-0.517266	-0.75439	-1.02715	1	Neuro system
TPBG	ENSMMUG00000063437	-0.521636	0.567706	-0.609805	2.25141	0.931878	-0.309435	-0.477075	-0.451679	1.84378	-0.526127	-0.729519	-0.806049	-0.71229	-0.451156	1	Neuro system
-	ENSMMUG00000056066	-0.325279	-0.310106	0.291753	3.23583	-0.194791	-0.512176	0.00882753	-0.589086	0.604549	0.00327811	-0.526637	-0.589086	-0.507989	-0.589086	1	Neuro system
Metazoa_SRP	ENSMMUG00000062483	-0.242202	-0.629205	1.30907	2.87775	-0.436396	-0.403552	-0.239367	-0.629205	0.621547	0.0659899	-0.629205	-0.40681	-0.629205	-0.629205	1	Neuro system
-	ENSMMUG00000065130	-1.34318	1.90892	1.05998	0.90991	0.8083	0.564375	0.172742	-0.852103	-0.412738	0.184792	-1.0334	0.23603	-0.86044	-1.34318	1	Neuro system
Metazoa_SRP	ENSMMUG00000056399	-1.2409	0.307389	-0.833524	1.85479	0.704228	0.466452	0.233907	1.68934	-0.294548	0.0741067	-1.2409	0.16135	-0.640796	-1.2409	1	Neuro system
-	ENSMMUG00000064069	0.408882	-1.0868	0.0332748	2.29564	0.3083	-0.560093	0.0412693	-0.109957	1.05669	1.07483	-1.02868	-0.191893	-0.921796	-1.31967	1	Neuro system
-	ENSMMUG00000061178	0.135191	-0.33134	-0.0340032	3.30499	-0.390884	-0.480296	-0.539964	-0.382536	0.481965	0.0887918	-0.528472	-0.395552	-0.36383	-0.564062	1	Neuro system
HTR1B	ENSMMUG00000015717	0.555117	2.04161	-0.221614	-0.173991	-0.695003	-0.778027	-0.778027	1.22311	-0.13174	-0.778027	-0.778027	-0.490737	1.78338	-0.778027	1	Neuro system
Metazoa_SRP	ENSMMUG00000049531	-0.250445	-0.162136	-0.335018	3.30251	-0.0381756	-0.420785	-0.5767	0.444902	-0.3289	0.258403	-0.629997	-0.212916	-0.608772	-0.441974	1	Neuro system
Metazoa_SRP	ENSMMUG00000053484	-0.624977	-0.624977	1.93183	2.15066	-0.624977	-0.624977	0.917742	0.524464	-0.624977	-0.624977	0.100103	-0.624977	-0.624977	-0.624977	1	Neuro system
Metazoa_SRP	ENSMMUG00000055617	0.883095	0.403585	-0.346614	2.7174	-0.595121	-0.101877	-0.0332034	-0.68591	-0.485708	-0.963025	-0.963025	0.734402	0.399025	-0.963025	1	Neuro system
Metazoa_SRP	ENSMMUG00000037786	-0.80452	-0.199798	-0.370583	3.15252	-0.0275371	-0.198295	-0.385595	0.209903	-0.132483	0.876377	-0.656848	-0.266795	-0.61275	-0.583598	1	Neuro system
-	ENSMMUG00000065155	0.013394	-0.563327	-0.0412731	3.35846	-0.239699	-0.349759	-0.402978	0.139667	0.0175239	0.0118681	-0.423228	-0.451674	-0.328485	-0.740494	1	Neuro system
COL9A1	ENSMMUG00000005577	-0.45098	0.716276	-0.135447	1.90722	2.04957	-0.0190531	-0.759886	-0.71432	-0.713819	-0.719068	-0.738948	-0.692383	-0.655226	0.926065	1	Neuro system
Metazoa_SRP	ENSMMUG00000064644	-0.572428	-0.254375	1.73724	2.80705	-0.212813	-0.432137	-0.572428	-0.030685	-0.183625	-0.24827	-0.458515	-0.434162	-0.572428	-0.572428	1	Neuro system
-	ENSMMUG00000058705	-0.482224	-0.482224	1.5641	2.84998	-0.482224	-0.482224	-0.482224	-0.482224	0.310063	-0.482224	0.0980917	-0.482224	-0.482224	-0.482224	1	Neuro system
PAQR8	ENSMMUG00000052626	0.329193	1.61305	1.60058	1.5752	-0.740169	-0.775258	-0.855956	-0.655129	-0.479457	-0.54382	-0.870614	-0.237608	0.913022	-0.873036	1	Neuro system
-	ENSMMUG00000054154	-0.137761	0.0530618	1.46876	2.95816	-0.448581	-0.482553	-0.498979	-0.525537	-0.0683616	-0.417376	-0.456265	-0.365429	-0.475986	-0.603159	1	Neuro system
LRRC73	ENSMMUG00000051917	1.66486	0.374721	1.76032	1.92173	-0.529152	-0.624272	-0.611491	-0.478728	-0.535184	-0.548859	-0.598267	-0.634241	-0.602255	-0.559178	1	Neuro system
TJAP1	ENSMMUG00000023319	-0.71515	1.88425	0.614263	2.2625	-0.515795	-0.679874	-0.464443	-0.180684	-0.640086	-0.0117668	-0.691611	0.647141	-0.653782	-0.854954	1	Neuro system
Metazoa_SRP	ENSMMUG00000059826	0.114456	-0.442647	2.36629	2.11288	-0.0315075	-0.578715	-0.745942	0.115068	-0.189799	-0.230748	-0.745942	-0.251505	-0.745942	-0.745942	1	Neuro system
PRPH2	ENSMMUG00000057019	-0.194388	0.459138	1.66573	1.34398	-0.780493	-0.780493	1.8763	-0.780493	-0.780493	-0.254066	-0.780493	0.566754	-0.780493	-0.780493	1	Neuro system
Metazoa_SRP	ENSMMUG00000058781	-0.307054	-0.273837	0.400985	2.60443	-0.30912	0.237907	-0.88459	1.42719	-0.88459	0.49869	-0.520015	-0.220816	-0.88459	-0.88459	1	Neuro system
FRS3	ENSMMUG00000012417	0.487034	0.880636	2.0345	1.8504	-0.51027	-0.726506	-0.773331	0.432845	-0.225594	-0.130665	-0.865366	-0.712025	-0.941592	-0.800071	1	Neuro system
MDFI	ENSMMUG00000009449	-0.196733	0.525871	-0.0511491	3.2495	-0.528511	-0.515338	-0.552413	0.385836	-0.53338	-0.532066	-0.558852	-0.467536	-0.104845	-0.12038	1	Neuro system
TREM2	ENSMMUG00000013920	-0.539921	2.57867	0.181289	0.921326	-0.570856	-0.815877	-0.804881	1.26483	-0.686265	0.373755	-0.617882	-0.0364601	-0.335835	-0.911891	1	Neuro system
Metazoa_SRP	ENSMMUG00000051603	-0.687077	0.732899	-0.687077	1.74647	0.650869	-0.687077	-0.687077	1.32848	-0.687077	1.72498	-0.687077	-0.687077	-0.687077	-0.687077	1	Neuro system
LRFN2	ENSMMUG00000012572	2.98752	0.212182	0.392138	1.23295	-0.503385	-0.501504	-0.514428	-0.514428	-0.514428	-0.355168	-0.514428	-0.501691	-0.500801	-0.404537	1	Neuro system
DAAM2	ENSMMUG00000019072	1.35298	1.8067	-0.00468118	2.17074	-0.641021	-0.721483	-0.636107	-0.26371	-0.531523	-0.237861	-0.680965	-0.325561	-0.485842	-0.801669	1	Neuro system
KIF6	ENSMMUG00000013651	1.34488	2.73534	0.569313	0.619895	-0.235407	-0.668247	-0.748278	-0.645263	-0.526479	-0.563357	-0.520837	-0.432775	-0.326334	-0.602453	1	Neuro system
Metazoa_SRP	ENSMMUG00000053975	-0.338493	0.731817	-0.338493	3.33009	-0.338493	-0.338493	-0.338493	-0.338493	-0.338493	-0.338493	-0.338493	-0.338493	-0.338493	-0.338493	1	Neuro system
Metazoa_SRP	ENSMMUG00000048908	-1.34839	-0.817248	0.604307	1.89039	-0.1601	-0.0857279	0.0471003	0.23019	0.0555237	0.893863	-0.731113	1.62002	-0.866458	-1.33236	1	Neuro system
-	ENSMMUG00000045968	0.206706	-0.040188	1.19088	1.79978	-0.917349	-0.648732	-0.050729	1.89254	-0.0839039	-0.148559	-1.24481	-0.168131	-0.542294	-1.24521	1	Neuro system
-	ENSMMUG00000059553	1.93103	-0.394788	-0.235625	2.1584	-0.410677	-0.669833	-0.407842	1.2822	-0.669833	-0.202625	-0.669833	-0.37091	-0.669833	-0.669833	1	Neuro system
CPNE5	ENSMMUG00000005854	3.25833	0.437521	-0.173787	0.580029	-0.407725	-0.517091	-0.542788	-0.336707	-0.123565	-0.449098	-0.54396	-0.35614	-0.455008	-0.37001	1	Neuro system
LHFPL5	ENSMMUG00000063626	0.692126	1.54315	1.94013	1.47053	-0.89509	-0.974153	-0.494586	-0.37863	-0.461273	-0.118944	-0.823888	0.0289895	-0.779015	-0.749351	1	Neuro system
RING1	ENSMMUG00000003863	0.649258	0.000737996	1.44232	1.92883	-0.705757	-1.06555	-0.900795	0.974961	-0.297026	0.600034	-0.998822	0.255944	-0.723091	-1.16105	1	Neuro system
COL11A2	ENSMMUG00000003850	-0.186849	0.822205	-0.0366844	3.283	-0.378149	-0.390185	-0.343213	-0.391361	-0.400539	-0.391393	-0.400597	-0.400818	-0.403057	-0.382362	1	Neuro system
Metazoa_SRP	ENSMMUG00000057203	2.4924	-0.392843	-0.392843	2.22172	-0.392843	-0.392843	-0.392843	-0.392843	-0.392843	-0.392843	-0.392843	-0.392843	-0.392843	-0.392843	1	Neuro system
ZBTB12	ENSMMUG00000011683	0.443442	0.354407	1.84702	1.87025	-0.544001	-1.22634	-0.84673	0.166467	-0.480265	0.620277	-1.22718	-0.0408554	-1.04374	0.107252	1	Neuro system
EHMT2	ENSMMUG00000011679	0.339402	0.490662	1.66667	1.65525	-0.877162	-1.06508	-1.08177	1.08088	-0.432937	0.3165	-0.977435	0.470154	-0.506425	-1.0787	1	Neuro system
-	ENSMMUG00000064499	0.627564	-0.363641	-0.115296	2.88466	-0.7928	-0.7928	-0.384009	0.12094	-0.00586279	-0.7928	0.359995	0.839655	-0.7928	-0.7928	1	Neuro system
HSPA1L	ENSMMUG00000029822	-0.21285	-0.139971	-0.129697	2.28238	0.266168	-0.0651843	-0.447988	2.0813	-0.0858588	-0.801959	-1.12259	-0.0856123	-0.783796	-0.754348	1	Neuro system
Metazoa_SRP	ENSMMUG00000051211	-0.748931	0.941779	1.03046	2.1486	-0.748931	-0.748931	-0.748931	-0.748931	-0.0599961	1.16569	0.764915	-0.748931	-0.748931	-0.748931	1	Neuro system
NFKBIL1	ENSMMUG00000062024	-0.259468	0.00533898	0.802685	2.69306	-0.431912	-0.891093	-0.777655	0.787436	-0.374048	0.856774	-0.892851	-0.022127	-0.607528	-0.888613	1	Neuro system
-	ENSMMUG00000061993	2.81425	0.226716	0.0681495	-0.0255714	-0.817063	0.572874	-0.914846	-0.178317	-0.280527	0.847993	-0.914846	-0.914846	0.291862	-0.775831	1	Neuro system
DDR1	ENSMMUG00000018601	-0.481438	1.02554	0.447884	2.9244	-0.651559	-0.702788	-0.675548	-0.409315	-0.064389	-0.620393	-0.757763	0.122885	0.385274	-0.542796	1	Neuro system
Metazoa_SRP	ENSMMUG00000065189	-0.692209	0.725679	1.4975	2.12769	0.285618	-0.346622	-1.01837	-0.746487	-1.09724	1.11665	-0.721222	-0.23393	-0.43241	-0.464642	1	Neuro system
GNL1	ENSMMUG00000020077	1.39147	0.332422	1.6404	1.62269	-0.826032	-0.965514	-0.767046	0.912101	-0.0429223	-0.181892	-0.900442	-0.508507	-0.723646	-0.983086	1	Neuro system
Metazoa_SRP	ENSMMUG00000060410	-0.359082	-0.359082	-0.359082	3.19589	-0.359082	-0.359082	-0.359082	1.1131	-0.359082	-0.359082	-0.359082	-0.359082	-0.359082	-0.359082	1	Neuro system
ZFP57	ENSMMUG00000045668	-0.106126	2.68448	-0.0624878	1.91876	-0.449601	-0.492363	-0.492363	-0.492363	-0.492363	-0.106908	-0.492363	-0.492363	-0.492363	-0.43157	1	Neuro system
MOG	ENSMMUG00000002967	0.296695	2.73926	0.334215	1.66249	-0.504036	-0.498836	-0.5049	-0.500997	-0.5049	-0.5049	-0.504079	-0.503904	-0.5049	-0.501217	1	Neuro system
Metazoa_SRP	ENSMMUG00000049050	0.342802	0.267661	-0.246064	3.36983	-0.373681	-0.374863	-0.375038	-0.368311	-0.376092	-0.375786	-0.374726	-0.369732	-0.371543	-0.37446	1	Neuro system
NKAPL	ENSMMUG00000052539	0.604694	1.1956	1.45057	1.68008	0.71245	-0.160649	0.271425	-1.05879	-1.08269	-0.612714	-1.12237	-0.0442402	-1.08993	-0.743432	1	Neuro system
-	ENSMMUG00000041123	2.42503	-0.249653	0.570249	1.97561	-0.0925609	-0.210609	-0.629703	-0.629703	-0.629703	-0.629703	-0.629703	-0.0101386	-0.629703	-0.629703	1	Neuro system
-	ENSMMUG00000001435	2.55747	0.339291	-0.149042	1.66384	-0.691439	-0.691439	-0.691439	-0.691439	-0.691439	-0.10782	-0.691439	0.428772	0.107565	-0.691439	1	Neuro system
-	ENSMMUG00000052602	-0.444449	-0.0536516	1.54555	1.61883	-0.725085	-0.631444	-0.583101	-0.374054	2.19545	-0.543095	-0.79493	-0.150425	-0.36396	-0.695634	1	Neuro system
NRSN1	ENSMMUG00000008451	2.4112	1.60538	1.1822	0.34765	-0.492708	-0.595174	-0.546427	-0.504374	-0.524794	-0.595174	-0.572263	-0.532603	-0.587736	-0.595174	1	Neuro system
-	ENSMMUG00000058092	2.29315	0.85353	0.263649	0.136014	0.901271	-0.619948	-0.749752	1.11637	-0.96346	-0.104933	-0.918192	-0.164079	-0.915913	-1.12771	1	Neuro system
-	ENSMMUG00000052477	1.68181	2.09924	0.0411661	1.14928	-0.511945	-0.896563	-0.938056	0.550297	-0.483796	-0.838341	-0.949833	-0.21377	-0.533182	-0.15631	1	Neuro system
-	ENSMMUG00000056207	-0.0945168	-0.447793	1.65893	2.5525	-0.844187	-0.844187	-0.844187	-0.844187	0.124955	-0.170849	-0.48926	0.0174248	0.538563	-0.313204	1	Neuro system
Metazoa_SRP	ENSMMUG00000041361	-0.0928806	0.198478	-0.115265	2.72275	-0.659302	-0.493821	-0.277519	1.65352	0.151564	-0.569637	-0.712125	-0.390198	-0.591821	-0.823746	1	Neuro system
ID4	ENSMMUG00000014691	-0.232487	0.927895	0.185963	2.58984	-0.903711	-0.904509	-0.912606	1.08965	0.134916	0.102987	-0.932525	-0.405311	0.0492033	-0.7893	1	Neuro system
Metazoa_SRP	ENSMMUG00000063576	-0.365398	-0.365398	1.24775	3.13703	-0.365398	-0.365398	-0.365398	-0.365398	-0.365398	-0.365398	-0.365398	-0.365398	-0.365398	-0.365398	1	Neuro system
-	ENSMMUG00000052333	-0.949414	-0.805867	0.308207	1.73874	-0.94965	0.910814	-0.349914	2.15829	0.351182	-0.896796	-0.0144609	-0.787669	-0.446757	-0.266703	1	Neuro system
-	ENSMMUG00000048878	-0.714201	1.12477	1.63588	2.12188	-0.285936	-0.33153	-0.422771	0.938701	-0.815769	-0.743446	-0.593472	-0.671313	-0.64824	-0.594551	1	Neuro system
Metazoa_SRP	ENSMMUG00000053653	-0.75121	-0.289347	-0.508166	3.20648	0.409274	-0.581439	0.128676	-0.314156	-0.186607	0.294853	-0.337662	0.252707	-0.572196	-0.75121	1	Neuro system
Metazoa_SRP	ENSMMUG00000059381	0.308879	-0.518926	-0.518926	2.48164	-0.518926	-0.518926	-0.518926	1.96625	-0.518926	-0.518926	-0.518926	0.432488	-0.518926	-0.518926	1	Neuro system
Metazoa_SRP	ENSMMUG00000055574	-0.393012	-0.393012	2.24517	2.47097	-0.393012	-0.393012	-0.393012	-0.393012	-0.393012	-0.393012	-0.393012	-0.393012	-0.393012	-0.393012	1	Neuro system
NOL7	ENSMMUG00000008681	0.214816	-0.266358	-0.120873	3.28914	0.0458412	-0.449549	-0.490533	0.463945	-0.192977	-0.267858	-0.68627	-0.425498	-0.491851	-0.621978	1	Neuro system
-	ENSMMUG00000060827	0.383419	-0.578301	1.42866	2.90767	-0.338731	-0.297922	-0.093919	-0.2174	-0.578301	-0.578301	-0.578301	-0.30197	-0.578301	-0.578301	1	Neuro system
Metazoa_SRP	ENSMMUG00000045685	-0.632311	0.47055	1.10875	1.25777	-0.632311	-0.632311	-0.632311	2.49855	-0.632311	-0.632311	0.355181	-0.632311	-0.632311	-0.632311	1	Neuro system
-	ENSMMUG00000056859	0.624816	1.0279	0.535897	2.44484	0.0677504	-0.180863	-0.473376	-0.271659	0.65523	-0.315816	-1.17694	-0.831707	-0.798442	-1.30764	1	Neuro system
Metazoa_SRP	ENSMMUG00000053748	-0.372302	-0.0354607	0.388607	2.99944	-0.472359	-0.652838	-0.568842	1.0149	-0.640306	0.298701	-0.580808	-0.0856194	-0.524823	-0.768282	1	Neuro system
-	ENSMMUG00000057424	-0.636915	0.0888603	1.56142	2.25951	-0.504018	-0.905591	-0.770269	0.50596	0.310074	0.0596849	0.748051	-0.905591	-0.905591	-0.905591	1	Neuro system
Metazoa_SRP	ENSMMUG00000059373	-0.0904023	-0.318129	-0.442106	3.38239	0.258786	-0.442106	-0.324013	-0.266129	-0.29055	0.189679	-0.331098	-0.442106	-0.442106	-0.442106	1	Neuro system
-	ENSMMUG00000054791	0.18156	-0.404855	1.66692	2.4412	-0.432935	-0.712259	-0.736594	0.258982	0.693606	-0.0652551	-0.745853	-0.362657	-0.890929	-0.890929	1	Neuro system
FAM50B	ENSMMUG00000039209	-0.0439796	0.567358	1.27926	2.78047	0.0776028	-0.121955	-0.587523	-0.740495	-0.0610754	-1.07519	-0.646805	-0.236829	-0.435799	-0.755048	1	Neuro system
SLC22A23	ENSMMUG00000001371	-0.698769	1.39016	1.23116	1.2485	-0.965924	-1.02819	-0.26778	0.0689982	-0.76153	-0.509248	-0.76094	0.531449	1.60288	-1.08077	1	Neuro system
TUBB2B	ENSMMUG00000023785	0.819105	1.41499	1.83409	1.74032	-0.649247	-0.705742	-0.692506	-0.652754	-0.669036	-0.689555	-0.655255	-0.403467	0.0758878	-0.76683	1	Neuro system
WRNIP1	ENSMMUG00000007143	0.0323946	-0.450694	1.92036	1.9602	-0.114696	-0.644234	-0.56515	1.05754	-0.404014	0.503587	-1.06781	-0.406167	-1.00827	-0.813048	1	Neuro system
-	ENSMMUG00000054084	-0.294712	3.45476	-0.0997	0.0299008	-0.314917	-0.3115	-0.294417	-0.214096	-0.308951	-0.334978	-0.334978	-0.334978	-0.334978	-0.306458	1	Neuro system
HUS1B	ENSMMUG00000023562	-0.395054	0.624145	1.18552	1.98325	-0.489242	-1.02419	-0.983143	0.583917	-0.454885	1.46334	-1.22314	-0.245688	-0.724434	-0.300397	1	Neuro system
Metazoa_SRP	ENSMMUG00000055245	-0.48259	-0.48259	-0.48259	2.58948	-0.48259	1.49412	1.22489	-0.48259	-0.48259	-0.48259	-0.48259	-0.48259	-0.48259	-0.48259	1	Neuro system
-	ENSMMUG00000041221	-0.165108	-0.101935	-0.296576	3.46806	-0.296576	-0.235251	-0.296576	-0.296576	-0.296576	-0.296576	-0.296576	-0.296576	-0.296576	-0.296576	1	Neuro system
NPAP1	ENSMMUG00000051503	-0.436232	2.02629	0.612658	2.47386	-0.514756	-0.496442	-0.514756	-0.467608	-0.39294	-0.514756	-0.485014	-0.388406	-0.476133	-0.425767	1	Neuro system
-	ENSMMUG00000054594	0.0520852	1.21367	1.95401	2.03304	-0.823569	-0.108763	-0.823569	-0.429245	-0.0311629	-0.823569	-0.823569	-0.421006	-0.392869	-0.575483	1	Neuro system
-	ENSMMUG00000023507	0.0114274	0.687746	0.84533	3.0937	-0.51807	-0.50469	-0.473924	-0.492546	-0.434474	-0.507893	-0.546975	-0.52197	-0.439966	-0.197693	1	Neuro system
-	ENSMMUG00000046479	0.0408236	2.57059	0.960759	1.64604	-0.570749	-0.468864	-0.526745	-0.570749	-0.401331	-0.570749	-0.570749	-0.520542	-0.570749	-0.446986	1	Neuro system
Metazoa_SRP	ENSMMUG00000058385	3.33029	-0.338452	-0.338452	-0.338452	-0.338452	0.731133	-0.338452	-0.338452	-0.338452	-0.338452	-0.338452	-0.338452	-0.338452	-0.338452	1	Neuro system
-	ENSMMUG00000060166	-0.275854	2.63015	-0.161263	2.03469	-0.447019	-0.447019	-0.447019	-0.447019	-0.447019	-0.447019	-0.447019	-0.447019	-0.447019	-0.20455	1	Neuro system
CHRNA7	ENSMMUG00000022577	0.818483	0.768033	-0.463653	0.936299	-0.821389	-0.870334	-0.0434453	2.72099	-0.562526	-0.642596	-0.714883	-0.102189	-0.647109	-0.375681	1	Neuro system
-	ENSMMUG00000059479	-0.640301	-0.152414	2.04359	2.45243	-0.550964	-0.610291	-0.548011	-0.143138	-0.587426	0.314638	-0.307855	-0.405751	-0.0435995	-0.820913	1	Neuro system
FAM189A1	ENSMMUG00000019340	0.142552	1.37457	1.21499	0.582101	-0.804463	-0.768624	-0.85496	1.84458	-0.862309	1.00812	-0.875469	-0.816968	-0.524962	-0.659153	1	Neuro system
-	ENSMMUG00000059797	-0.382254	-0.105689	-0.300289	2.23882	-0.545397	-0.517804	-0.707376	2.2208	-0.707376	0.460693	-0.707376	-0.707376	-0.107697	-0.131676	1	Neuro system
Metazoa_SRP	ENSMMUG00000054589	2.31196	-0.538978	0.650914	2.04449	-0.538978	-0.538978	-0.538978	-0.538978	0.382415	-0.538978	-0.538978	-0.538978	-0.538978	-0.538978	1	Neuro system
U6	ENSMMUG00000059463	0.0794095	0.794853	-0.562226	2.92641	-0.562226	-0.562226	-0.562226	-0.562226	-0.562226	-0.562226	-0.562226	0.912665	-0.562226	0.346701	1	Neuro system
Metazoa_SRP	ENSMMUG00000054624	-0.49	-0.49	-0.49	1.66372	-0.49	-0.49	-0.49	1.29378	-0.49	-0.49	-0.49	-0.49	2.4325	-0.49	1	Neuro system
Metazoa_SRP	ENSMMUG00000059496	-0.137142	-0.327092	0.469183	3.11245	-0.540226	-0.540226	-0.540226	0.0648298	-0.540226	0.907941	-0.540226	-0.30859	-0.540226	-0.540226	1	Neuro system
-	ENSMMUG00000064307	-0.424119	-0.145822	2.38927	2.21337	-0.180798	-0.465138	-0.751276	-0.0146488	-0.222607	-0.163585	-0.673831	-0.375267	-0.550131	-0.635415	1	Neuro system
U3	ENSMMUG00000054232	-0.148063	-0.0574542	-0.118865	3.30829	-0.600308	-0.552985	-0.201039	0.375247	-0.575197	-0.0251172	-0.524267	-0.489959	-0.545811	0.155532	1	Neuro system
GPR176	ENSMMUG00000006039	0.301084	2.57513	0.765962	1.34065	-0.391369	-0.633214	-0.725064	-0.360745	-0.557292	0.548594	-0.817068	-0.655669	-0.633896	-0.757096	1	Neuro system
SRP14	ENSMMUG00000016061	-1.21307	0.0614898	0.379939	1.64581	0.535825	-0.525835	-1.27205	0.817397	-0.116741	-0.0196503	-1.33522	1.16778	1.08897	-1.21465	1	Neuro system
PAK6	ENSMMUG00000020534	2.82507	-0.0843792	0.798594	-0.31571	-0.189683	-0.46357	-0.794755	-0.831783	0.634111	-0.767322	-0.902079	-0.562519	0.75428	-0.100259	1	Neuro system
ANKRD63	ENSMMUG00000040683	3.21804	-0.0136771	-0.278461	-0.0827019	-0.431098	-0.458031	-0.496024	-0.496024	-0.159084	-0.32045	-0.465174	-0.496024	-0.455962	0.93467	1	Neuro system
RHOV	ENSMMUG00000058743	0.884099	0.228288	-0.610219	1.93222	-0.610219	-0.610219	-0.610219	-0.564442	2.30718	-0.610219	-0.581343	-0.0844686	-0.46022	-0.610219	1	Neuro system
VPS18	ENSMMUG00000014539	-0.280371	0.262354	0.952495	1.92378	-0.102644	-1.09048	-0.0801709	1.13965	0.703216	0.688351	-1.30825	-0.494372	-0.893172	-1.42038	1	Neuro system
Metazoa_SRP	ENSMMUG00000053352	-0.928728	-0.0709383	1.77962	2.01142	-0.928728	0.332492	0.977789	-0.928728	0.119876	0.0426663	-0.928728	-0.617976	0.0686879	-0.928728	1	Neuro system
Metazoa_SRP	ENSMMUG00000050513	3.4744	-0.267261	-0.267261	-0.267261	-0.267261	-0.267261	-0.267261	-0.267261	-0.267261	-0.267261	-0.267261	-0.267261	-0.267261	-0.267261	1	Neuro system
ITPKA	ENSMMUG00000008169	3.04506	-0.494011	0.517241	-0.352384	-0.566917	-0.547315	-0.580298	-0.555539	-0.577724	-0.573182	-0.346007	0.509319	0.830083	-0.308325	1	Neuro system
HAUS2	ENSMMUG00000001548	0.32226	-0.0781823	-0.265986	2.83076	-0.284672	-0.672624	-0.563996	-0.767263	-0.153125	0.119631	-0.604316	0.470294	0.981085	-1.33386	1	Neuro system
-	ENSMMUG00000055926	-0.712942	0.429039	0.729314	2.80988	-0.712942	-0.712942	-0.712942	0.259633	-0.712942	-0.324975	-0.508438	1.02463	-0.447369	-0.406998	1	Neuro system
Metazoa_SRP	ENSMMUG00000050809	0.999143	-0.135373	-0.0962652	2.95241	-0.178445	-0.880963	-0.170759	0.177348	0.334298	-0.0366277	-0.880963	-0.610857	-0.591979	-0.880963	1	Neuro system
FRMD5	ENSMMUG00000022777	-0.139371	0.368268	1.67889	1.78592	1.43504	0.329601	-0.881885	-0.842777	-0.852414	0.200382	-0.878801	-0.608651	-0.813808	-0.780393	1	Neuro system
Metazoa_SRP	ENSMMUG00000053439	-0.342249	0.253194	1.42254	2.92576	-0.526594	-0.526594	-0.464695	-0.526594	-0.526594	0.135702	-0.526594	-0.244099	-0.526594	-0.526594	1	Neuro system
Metazoa_SRP	ENSMMUG00000060014	-0.164573	-0.134716	1.62736	2.45237	-0.511264	-0.481894	-0.509378	-0.683682	-0.683682	1.18133	-0.683682	-0.285933	-0.683682	-0.438562	1	Neuro system
-	ENSMMUG00000052614	-0.674914	-0.317699	-0.39295	2.69215	-0.338335	-0.281001	-0.674914	-0.674914	-0.238237	1.75223	-0.51499	0.29565	-0.674914	0.0428386	1	Neuro system
U6	ENSMMUG00000064637	2.72953	-0.516984	-0.516984	1.4443	-0.516984	0.114008	-0.516984	-0.516984	0.882001	-0.516984	-0.516984	-0.516984	-0.516984	-0.516984	1	Neuro system
Metazoa_SRP	ENSMMUG00000056525	0.579501	1.82413	-0.536727	2.49779	-0.536727	-0.536727	-0.536727	-0.536727	-0.536727	0.465845	-0.536727	-0.536727	-0.536727	-0.536727	1	Neuro system
-	ENSMMUG00000052233	-0.132442	-0.28792	-0.274059	3.43241	-0.367288	-0.31098	-0.366969	-0.352481	-0.130995	-0.291106	-0.35485	0.193647	-0.360445	-0.396526	1	Neuro system
-	ENSMMUG00000056847	-0.28109	-0.100866	-0.172881	3.36543	-0.442721	-0.254233	-0.442721	-0.442721	-0.233771	-0.152374	-0.442721	0.48611	-0.442721	-0.442721	1	Neuro system
-	ENSMMUG00000059451	-0.521086	1.72907	0.931012	1.94285	-0.86542	-0.765033	-0.86542	-0.86542	0.915145	-0.324191	-0.86542	0.272364	-0.706641	-0.0118106	1	Neuro system
CTXN2	ENSMMUG00000043753	0.301485	0.800797	1.37946	2.7574	-0.550187	-0.550187	-0.550187	-0.550187	-0.471543	-0.440908	-0.550187	-0.550187	-0.475382	-0.550187	1	Neuro system
SHC4	ENSMMUG00000009833	-0.238581	3.44019	-0.276523	-0.38958	-0.159332	0.137123	-0.329594	-0.341583	-0.380727	-0.286922	-0.39949	-0.133977	-0.311775	-0.329232	1	Neuro system
EID1	ENSMMUG00000053673	0.182834	0.0764387	1.03631	2.62192	0.461748	0.478485	-0.711164	-0.0861844	-0.498634	0.117074	-1.19866	-0.464081	-0.773313	-1.24277	1	Neuro system
-	ENSMMUG00000049831	-0.401492	-0.975557	0.685445	1.92558	-1.28809	-0.598813	0.200396	-0.844474	0.240116	0.835434	-0.448579	1.4292	0.528918	-1.28809	1	Neuro system
-	ENSMMUG00000056522	1.68797	-0.827184	0.399864	2.35049	-0.837467	0.172557	-0.326965	-0.752524	0.518014	-0.0980858	-0.845804	0.155552	-0.591231	-1.00519	1	Neuro system
-	ENSMMUG00000050608	0.6695	-0.613403	0.00410107	3.22566	-0.621285	-0.147967	-0.749856	-0.0719552	-0.249433	-0.170386	-0.322228	-0.00835813	-0.194529	-0.749856	1	Neuro system
Metazoa_SRP	ENSMMUG00000060278	0.833163	-0.683969	-0.683969	2.06563	-0.683969	0.200639	-0.683969	-0.683969	0.296673	2.04134	0.0343089	-0.683969	-0.683969	-0.683969	1	Neuro system
GLDN	ENSMMUG00000005976	-0.148788	3.22277	0.659148	0.435241	-0.263195	-0.423351	-0.434941	-0.0880089	-0.564318	-0.265742	-0.528549	-0.520902	-0.536448	-0.542913	1	Neuro system
Metazoa_SRP	ENSMMUG00000061070	-0.575608	-0.292727	1.2107	2.81799	-0.575608	-0.575608	0.232757	-0.575608	-0.229801	0.865945	-0.575608	-0.575608	-0.575608	-0.575608	1	Neuro system
Metazoa_SRP	ENSMMUG00000062016	-0.818009	-0.354785	0.278913	3.15135	-0.381545	-0.818009	0.0644691	0.497016	-0.251742	0.362279	-0.610626	-0.0628526	-0.548697	-0.507757	1	Neuro system
Metazoa_SRP	ENSMMUG00000064537	1.21477	-0.482265	-0.482265	2.59339	-0.482265	1.49675	-0.482265	-0.482265	-0.482265	-0.482265	-0.482265	-0.482265	-0.482265	-0.482265	1	Neuro system
DNAAF4	ENSMMUG00000000863	-0.129341	0.26801	0.2937	2.32571	-0.595831	-0.849484	0.680004	-0.627665	1.82281	-0.56878	-0.801117	-0.774206	-0.681789	-0.362027	1	Neuro system
Metazoa_SRP	ENSMMUG00000041222	-0.560962	0.40242	-0.560962	1.09008	0.800631	-0.560962	-0.102132	2.85766	-0.560962	-0.560962	-0.560962	-0.560962	-0.560962	-0.560962	1	Neuro system
-	ENSMMUG00000052568	-1.1048	0.926107	0.680431	2.78966	-0.351451	-0.955512	-0.639283	-0.0867306	-0.706894	0.243515	-0.790337	-0.0478204	0.15759	-0.114473	1	Neuro system
-	ENSMMUG00000063795	2.78031	0.904071	0.264048	-0.237357	-0.178078	0.699467	-0.170917	-0.339603	0.441188	-0.832626	-0.832626	-0.832626	-0.832626	-0.832626	1	Neuro system
-	ENSMMUG00000065309	-0.457008	2.87178	0.0620133	1.65591	-0.457008	-0.321053	-0.457008	-0.457008	-0.15558	-0.457008	-0.457008	-0.457008	-0.457008	-0.457008	1	Neuro system
FOXB1	ENSMMUG00000001379	-0.368032	1.01431	-0.308244	3.23422	-0.368032	-0.368032	-0.349995	-0.368032	-0.298587	-0.368032	-0.368032	-0.347452	-0.368032	-0.368032	1	Neuro system
-	ENSMMUG00000058008	-0.420838	0.40887	2.11123	2.21616	-0.484862	-0.719952	0.124386	0.360571	-0.20985	-0.631176	-0.714138	-0.504915	-0.73632	-0.799161	1	Neuro system
C2CD4A	ENSMMUG00000060717	-0.00516814	0.0980697	0.173538	2.60477	-0.655158	-0.714018	-0.714018	-0.44801	-0.561289	-0.714018	1.41146	-0.646126	0.883985	-0.714018	1	Neuro system
C2CD4B	ENSMMUG00000058198	-0.490947	0.586055	0.550583	2.98996	-0.467567	-0.655413	-0.691559	0.228359	-0.591052	-0.54372	-0.648371	-0.642645	0.659724	-0.283408	1	Neuro system
SNX22	ENSMMUG00000021122	-0.199652	1.7019	0.48103	2.25776	0.0145874	-0.679209	-0.681682	-0.397533	-1.01666	0.771647	-0.078295	-0.212408	-0.82817	-1.13331	1	Neuro system
Metazoa_SRP	ENSMMUG00000053704	3.3826	-0.354807	-0.354807	0.397809	-0.354807	-0.354807	-0.354807	-0.354807	-0.354807	-0.354807	-0.354807	0.122469	-0.354807	-0.354807	1	Neuro system
-	ENSMMUG00000049680	2.22396	-0.57766	0.167859	2.27196	-0.651835	-0.57004	-0.651835	-0.335975	0.345597	-0.525837	-0.651835	-0.409991	-0.479337	-0.155032	1	Neuro system
Metazoa_SRP	ENSMMUG00000057912	0.141261	-0.63524	-0.207284	2.93944	0.201016	0.715627	-0.144983	-0.680059	-0.194634	-0.347568	0.398127	0.0417429	-0.944099	-1.28334	1	Neuro system
IGDCC4	ENSMMUG00000021788	-0.661284	1.8133	0.312057	2.03315	-0.712351	-0.956956	-0.120242	0.793741	-0.629503	-0.517958	-0.756977	0.714671	-0.227221	-1.08442	1	Neuro system
MAP2K1	ENSMMUG00000016840	1.05609	-0.120892	1.26718	0.982843	-0.518188	-0.750069	-0.291874	-0.538173	1.70956	1.01938	-0.992852	-0.642851	-0.668671	-1.51147	1	Neuro system
Metazoa_SRP	ENSMMUG00000064444	-0.588422	0.889169	-0.588422	1.94387	-0.588422	-0.588422	-0.588422	-0.588422	-0.588422	1.9215	-0.588422	-0.588422	1.12968	-0.588422	1	Neuro system
LCTL	ENSMMUG00000017447	-0.41151	3.43665	0.0530494	0.0152229	-0.347525	-0.41151	-0.41151	-0.37938	-0.217809	-0.296157	-0.289901	-0.165496	-0.253585	-0.320544	1	Neuro system
Metazoa_SRP	ENSMMUG00000058132	-0.393012	-0.393012	2.24517	2.47097	-0.393012	-0.393012	-0.393012	-0.393012	-0.393012	-0.393012	-0.393012	-0.393012	-0.393012	-0.393012	1	Neuro system
-	ENSMMUG00000055954	-0.607411	-0.3498	1.38194	2.9334	-0.608742	-0.28509	-0.379693	-0.197372	0.175305	-0.310961	0.00729469	-0.637394	-0.247273	-0.874203	1	Neuro system
U6	ENSMMUG00000059868	2.15593	0.611526	0.108827	0.0308234	-0.439387	-0.229566	-0.433104	-0.869433	-0.516945	-0.841071	-0.831714	-0.792829	-0.0687747	2.11572	1	Neuro system
-	ENSMMUG00000064021	-1.05475	-0.651932	0.964615	2.02283	-0.732126	0.087657	-0.891182	-0.865593	1.26461	-0.235774	-0.597462	0.628919	1.01596	-0.95577	1	Neuro system
LARP6	ENSMMUG00000004429	0.125418	0.678524	1.50524	2.71884	-0.238077	-0.341288	-0.368744	-0.231351	-0.701423	-0.698828	-0.741848	-0.590242	-0.532422	-0.583802	1	Neuro system
THAP10	ENSMMUG00000015085	0.267299	0.26982	0.728831	2.72981	-0.20032	-0.194539	-0.856338	0.679393	0.549273	-0.673115	-0.971855	-0.556478	-0.782746	-0.989037	1	Neuro system
U2	ENSMMUG00000047553	-0.367156	0.119521	-0.168944	3.36119	0.0743031	-0.317962	-0.364988	0.0034055	-0.663227	0.134546	-0.382881	-0.493087	-0.481195	-0.453524	1	Neuro system
CELF6	ENSMMUG00000010687	-0.146334	1.21653	2.15635	1.93352	-0.587321	-0.559392	-0.703697	0.0176204	-0.455554	-0.389517	-0.753248	-0.437888	-0.696223	-0.594842	1	Neuro system
HCN4	ENSMMUG00000016564	-0.179893	1.80428	1.95669	1.63414	-0.181599	-0.59854	-0.657121	-0.631986	-0.613827	-0.657121	-0.657121	-0.609008	-0.615941	0.0070503	1	Neuro system
Metazoa_SRP	ENSMMUG00000057914	-1.1275	0.600935	0.338271	2.53995	0.653672	-0.910916	-0.798806	-0.31401	-0.659608	0.170011	-0.0586548	-0.355894	-1.09016	1.01271	1	Neuro system
INSYN1	ENSMMUG00000038117	0.341917	0.288773	1.55317	2.34375	1.00446	-0.000685321	-0.571611	-0.692119	-0.725326	-0.552139	-0.824821	-0.737456	-0.763502	-0.664411	1	Neuro system
STOML1	ENSMMUG00000002568	0.823307	1.14419	0.757225	2.35038	-0.161228	-0.690737	-0.865202	0.618909	-0.631527	-0.3119	-1.03291	-0.220231	-0.684707	-1.09557	1	Neuro system
-	ENSMMUG00000045257	-0.8614	0.195855	1.58254	1.49034	-0.00871377	-0.689413	-0.455787	2.0479	-0.863952	-0.222344	-0.952456	-0.0505648	-0.308493	-0.903513	1	Neuro system
-	ENSMMUG00000062488	-0.950668	0.06661	1.23647	2.46093	0.422228	-0.756978	-0.427955	0.343013	0.628907	0.183976	-0.964398	-0.218791	-0.997261	-1.02608	1	Neuro system
ISLR2	ENSMMUG00000001835	2.83154	0.770886	0.967973	0.0760655	-0.638084	-0.606966	-0.467086	0.588634	-0.63557	-0.585582	-0.646536	-0.42229	-0.646536	-0.586451	1	Neuro system
Metazoa_SRP	ENSMMUG00000050946	-0.899928	-0.229548	1.74586	1.97231	0.363377	-0.899928	0.0579168	-0.899928	0.329329	0.238818	-0.899928	0.921515	-0.899928	-0.899928	1	Neuro system
-	ENSMMUG00000061640	-0.938036	-0.30126	0.931726	1.74969	-0.701048	-1.05717	-0.0971242	1.62523	-0.595139	1.29689	-0.267529	0.175129	-0.764185	-1.05717	1	Neuro system
-	ENSMMUG00000053989	0.291107	0.568155	1.08453	2.32783	-0.106766	-0.433348	-0.894036	-0.894036	1.14877	-0.894036	-0.894036	0.241055	-0.65115	-0.894036	1	Neuro system
-	ENSMMUG00000056239	-0.252299	-0.232986	1.93449	2.45467	-0.420787	-0.588074	-0.0807211	-0.588074	0.714156	-0.588074	-0.588074	-0.588074	-0.588074	-0.588074	1	Neuro system
-	ENSMMUG00000053250	-0.903503	-0.441337	0.851422	2.02992	-0.100429	-0.72426	-0.899063	0.613251	1.18925	0.546963	-0.553088	0.735005	-0.929932	-1.4142	1	Neuro system
-	ENSMMUG00000054248	0.286808	0.0867617	0.654647	1.762	-0.396437	-0.525184	-0.887931	0.332486	-0.974122	1.51973	-1.49313	-0.0328509	0.95179	-1.28457	1	Neuro system
-	ENSMMUG00000054259	0.311453	1.12576	1.10257	2.74016	-0.613863	-0.493967	-0.613863	-0.613863	-0.613863	-0.244486	-0.516511	-0.613863	-0.487439	-0.468221	1	Neuro system
LINGO1	ENSMMUG00000001782	2.05139	0.391082	1.54646	1.65801	-0.642027	-0.648067	-0.670729	-0.660324	-0.50053	-0.0682934	-0.622307	-0.663141	-0.662497	-0.509025	1	Neuro system
ACSBG1	ENSMMUG00000011839	0.44624	2.04858	1.918	1.22445	-0.542649	-0.699443	-0.687539	-0.220987	-0.708535	-0.667473	-0.518333	-0.538913	-0.354203	-0.699193	1	Neuro system
CRABP1	ENSMMUG00000009393	0.317346	2.89826	0.311304	1.30889	-0.555554	-0.513186	-0.577683	-0.647075	-0.172118	-0.110843	-0.647075	-0.383164	-0.647075	-0.582019	1	Neuro system
CHRNB4	ENSMMUG00000007541	-0.605061	0.49976	-0.605061	2.55067	-0.605061	-0.605061	-0.605061	-0.430815	-0.605061	0.229034	-0.605061	1.79641	-0.462321	0.0526929	1	Neuro system
mml-mir-184	ENSMMUG00000026851	-0.308853	3.43223	-0.308853	0.274007	-0.308853	-0.308853	-0.308853	-0.308853	-0.308853	-0.308853	-0.308853	-0.308853	-0.308853	-0.308853	1	Neuro system
MINAR1	ENSMMUG00000000534	-0.780546	2.60246	0.472944	1.45555	-0.144182	-0.115314	-0.699509	-0.500757	-0.344171	-0.430005	-0.709163	-0.76862	-0.762205	0.723513	1	Neuro system
TLNRD1	ENSMMUG00000052973	-0.449266	-0.0045532	2.1791	1.94375	-0.416882	-0.722912	-0.890892	0.775694	-0.705898	0.0157975	-0.847242	-0.308226	0.310238	-0.878705	1	Neuro system
-	ENSMMUG00000039574	1.92015	-0.366592	-0.308353	2.73254	-0.358931	-0.411259	-0.418749	-0.417256	-0.233639	-0.41437	-0.437785	-0.414221	-0.431154	-0.440383	1	Neuro system
-	ENSMMUG00000053346	1.12477	-0.319532	-0.322986	3.10304	-0.309201	-0.287531	-0.597627	-0.149314	-0.0469797	0.0379686	-0.630885	-0.322382	-0.54492	-0.734419	1	Neuro system
Metazoa_SRP	ENSMMUG00000057551	-0.671537	2.87744	-0.0490162	0.680067	0.0715641	-0.671537	0.079694	-0.671537	-0.671537	-0.00170428	-0.671537	1.04272	-0.671537	-0.671537	1	Neuro system
Metazoa_SRP	ENSMMUG00000059698	-0.564951	-0.564951	-0.564951	2.7814	-0.564951	0.152781	-0.564951	1.28276	-0.564951	-0.564951	0.017828	0.849788	-0.564951	-0.564951	1	Neuro system
SH3GL3	ENSMMUG00000013669	1.42403	1.85181	1.68387	1.03839	-0.638451	-0.634705	-0.638451	-0.474493	-0.547083	-0.638451	-0.638451	-0.623682	-0.63055	-0.533781	1	Neuro system
C7H15orf40	ENSMMUG00000015890	0.217438	0.0713314	1.70906	2.40068	-0.410294	-0.68601	-0.906964	-0.261417	-0.751576	0.497738	-0.561762	0.362503	-0.664834	-1.01589	1	Neuro system
NMB	ENSMMUG00000045634	-0.830613	1.80055	0.787288	2.33476	-0.628055	-0.817082	-0.624948	-0.423112	0.351198	-0.107512	0.0132264	-0.397298	-0.661715	-0.79669	1	Neuro system
Metazoa_SRP	ENSMMUG00000054764	0.851737	-0.405958	-0.386628	2.80437	-0.427246	-0.503557	-0.774474	-0.0770314	-0.323982	1.31214	-0.444508	-0.240463	-0.774474	-0.609927	1	Neuro system
-	ENSMMUG00000063869	-1.26001	0.739039	-0.117041	1.96707	0.766104	0.607531	0.139787	0.948982	0.692791	-0.824584	-1.31225	-0.276021	-0.993247	-1.07815	1	Neuro system
-	ENSMMUG00000053180	1.10431	1.40009	0.200039	2.576	-0.526777	-0.70729	-0.524802	-0.70729	-0.70729	-0.381861	-0.70729	-0.0826551	-0.484525	-0.450662	1	Neuro system
ACAN	ENSMMUG00000000554	0.155624	2.00435	0.649453	1.88172	-0.540659	-0.790103	-0.621988	-0.74835	-0.574351	1.00869	-0.790103	-0.758134	-0.7559	-0.120255	1	Neuro system
Metazoa_SRP	ENSMMUG00000043754	-0.354634	-0.354634	0.334712	3.3871	-0.354634	-0.354634	-0.354634	-0.354634	0.179161	-0.354634	-0.354634	-0.354634	-0.354634	-0.354634	1	Neuro system
RLBP1	ENSMMUG00000014420	3.06407	-0.162647	0.509939	1.08377	-0.503766	-0.494727	-0.556823	-0.237106	-0.556823	-0.556823	-0.506403	-0.250826	-0.42587	-0.405962	1	Neuro system
-	ENSMMUG00000056869	0.110216	1.07426	2.24428	1.97029	-0.539905	-0.539905	-0.539905	-0.539905	-0.539905	-0.539905	-0.539905	-0.539905	-0.539905	-0.539905	1	Neuro system
mml-mir-9-3	ENSMMUG00000032765	0.612526	-0.0602553	1.19473	2.99141	-0.473841	-0.473841	-0.473841	-0.473841	-0.473841	-0.473841	-0.473841	-0.473841	-0.473841	-0.473841	1	Neuro system
KIF7	ENSMMUG00000056204	-0.610711	1.10325	0.368716	2.07784	-0.424306	-0.606148	-0.958169	0.996782	-0.890373	0.154077	-0.950238	1.24366	-0.975413	-0.528967	1	Neuro system
MESP1	ENSMMUG00000010586	-0.076263	0.424304	0.185746	1.73487	-0.486284	-0.517079	-0.560519	-0.560519	-0.560519	-0.560519	-0.560519	-0.560519	-0.560519	2.65834	1	Neuro system
Metazoa_SRP	ENSMMUG00000055943	0.59407	-0.365872	0.469421	1.27972	0.133045	-0.841099	-0.929962	1.92963	-0.634432	1.53397	-0.641344	-0.667222	-0.929962	-0.929962	1	Neuro system
-	ENSMMUG00000058560	0.544715	1.48073	0.485043	0.675324	0.346995	-1.29444	0.178176	1.40301	-0.262547	0.654006	-0.837463	-1.30084	-0.334578	-1.73813	1	Neuro system
Metazoa_SRP	ENSMMUG00000055869	-0.756816	-0.0920385	-0.756816	2.66106	0.80912	0.709331	-0.440203	-0.756816	-0.756816	0.937029	-0.756816	0.326917	-0.370323	-0.756816	1	Neuro system
Metazoa_SRP	ENSMMUG00000056070	0.76005	0.206897	-0.753401	2.53811	0.00061811	-0.753401	-0.753401	0.382493	-0.557749	1.42156	-0.753401	-0.231569	-0.753401	-0.753401	1	Neuro system
Metazoa_SRP	ENSMMUG00000053693	0.264305	-0.40001	-0.40001	3.21193	0.923869	-0.40001	-0.40001	-0.40001	-0.40001	-0.40001	-0.40001	-0.40001	-0.40001	-0.40001	1	Neuro system
-	ENSMMUG00000056190	1.94789	1.13607	0.0504864	0.961896	0.743083	-0.525515	-1.29353	-0.0555258	0.584454	-0.336361	-1.6289	-0.931068	-0.710226	0.0572504	1	Neuro system
RGMA	ENSMMUG00000017381	-0.515075	1.48231	0.354668	2.57377	0.303896	-0.360672	0.515037	-0.682578	-0.84964	-0.857637	-0.9127	-0.0919756	-0.286566	-0.672842	1	Neuro system
-	ENSMMUG00000053334	0.460325	3.09206	0.543244	-0.211763	0.214804	-0.445979	-0.260146	-0.868651	-0.556279	-0.651622	-0.754251	-0.0355127	0.17128	-0.697506	1	Neuro system
Metazoa_SRP	ENSMMUG00000062699	-0.338289	3.33109	-0.338289	-0.338289	-0.338289	-0.338289	-0.338289	-0.338289	-0.338289	-0.338289	-0.338289	-0.338289	0.728377	-0.338289	1	Neuro system
-	ENSMMUG00000052374	-0.0213285	-0.562841	-0.347656	3.03181	-0.457629	1.3485	-0.510711	-0.375173	-0.40921	-0.033412	-0.517294	-0.182258	-0.419521	-0.543284	1	Neuro system
ADAMTS17	ENSMMUG00000021160	-0.910502	1.98094	-0.420931	2.11888	0.00408466	-0.297765	0.595811	-0.00352998	-0.188742	0.334635	-1.28324	-0.506885	-0.90244	-0.520314	1	Neuro system
-	ENSMMUG00000060063	-0.295211	-0.674105	1.02145	2.14245	-0.0358303	-0.798724	-0.95188	0.033824	-0.782097	1.64327	-0.827522	0.708514	-0.790385	-0.393746	1	Neuro system
TARS3	ENSMMUG00000000278	-0.477396	0.584207	0.442323	2.86332	0.746231	0.318544	0.246158	-0.762427	-0.587275	-0.758549	-0.69147	-0.390456	-0.695552	-0.837656	1	Neuro system
-	ENSMMUG00000064946	-0.245245	-0.026282	-0.641569	3.08122	-0.0782273	-0.528848	-0.925477	0.606133	0.393586	-0.314507	-0.603425	0.442683	-0.716365	-0.443676	1	Neuro system
TPPP2	ENSMMUG00000020749	-0.498998	0.382037	-0.498998	3.27579	-0.0839287	-0.013224	0.340223	-0.498998	-0.498998	-0.498998	-0.498998	-0.498998	-0.498998	0.0910904	1	Neuro system
ARHGEF40	ENSMMUG00000006457	-0.860104	0.722639	2.09052	2.17722	-0.207301	-0.753917	-0.613206	0.242106	-0.315714	-0.156051	-0.500407	-0.522758	-0.445584	-0.857441	1	Neuro system
Metazoa_SRP	ENSMMUG00000050573	-0.34037	0.0825315	-0.34037	3.42842	-0.34037	-0.2471	-0.34037	0.139852	-0.34037	-0.34037	-0.34037	-0.34037	-0.34037	-0.34037	1	Neuro system
CEBPE	ENSMMUG00000056675	-0.859406	0.844815	-0.00684732	0.844103	1.67809	-0.957759	-1.05121	1.59425	0.130807	-0.234716	-1.08676	0.83547	-0.920405	-0.810431	1	Neuro system
BCL2L2-PABPN1	ENSMMUG00000014747	0.943162	0.469563	1.31344	2.28478	-0.558635	-0.907174	-1.09201	0.311224	-0.276166	-0.0501432	-0.985516	0.113469	-0.442993	-1.12299	1	Neuro system
SLC22A17	ENSMMUG00000014748	0.320304	0.849519	1.54416	2.6038	-0.549436	-0.589317	-0.670031	-0.22343	-0.418649	-0.507212	-0.695387	-0.609887	-0.625919	-0.428519	1	Neuro system
EFS	ENSMMUG00000014750	-0.24705	1.44716	0.135466	2.96274	-0.371142	-0.455384	-0.52956	-0.311216	-0.491543	-0.0876041	-0.633049	-0.507554	-0.495791	-0.415477	1	Neuro system
IL25	ENSMMUG00000014751	-0.586529	2.379	0.772252	1.82121	-0.206894	-0.268844	-0.713681	-0.713681	-0.549305	0.428366	-0.713681	-0.713681	-0.400977	-0.533561	1	Neuro system
CMTM5	ENSMMUG00000014752	-0.274396	3.05151	0.746444	0.991772	-0.32069	-0.377087	-0.494755	-0.464424	-0.480587	-0.428131	-0.510071	-0.448908	-0.491374	-0.499302	1	Neuro system
mml-mir-208a	ENSMMUG00000026901	-0.539801	2.41092	-0.39166	1.0039	1.5426	0.726346	-0.603137	-0.603137	-0.603137	-0.603137	-0.603137	-0.530343	-0.603137	-0.603137	1	Neuro system
CPNE6	ENSMMUG00000007360	0.986148	1.81512	0.105584	2.21869	-0.370821	-0.349591	-0.691129	-0.682591	-0.704078	-0.683697	-0.708549	0.436252	-0.687284	-0.684052	1	Neuro system
-	ENSMMUG00000050036	0.070552	-0.411778	-0.189136	3.37607	-0.271881	-0.458078	-0.3921	-0.112141	0.368129	-0.339676	-0.35327	-0.346739	-0.424979	-0.514979	1	Neuro system
-	ENSMMUG00000055618	-0.352775	0.110813	0.568379	3.30075	-0.260816	-0.243925	-0.491601	-0.399308	-0.0757707	-0.512003	-0.547148	-0.19651	-0.220188	-0.679896	1	Neuro system
FOXG1	ENSMMUG00000021444	3.47427	-0.272866	-0.272866	-0.251819	-0.272866	-0.254809	-0.272866	-0.255434	-0.272866	-0.272866	-0.272866	-0.272866	-0.272866	-0.256415	1	Neuro system
-	ENSMMUG00000038390	3.47173	-0.131474	-0.278355	-0.278355	-0.278355	-0.278355	-0.278355	-0.278355	-0.278355	-0.278355	-0.278355	-0.278355	-0.278355	-0.278355	1	Neuro system
U6	ENSMMUG00000054182	-0.390806	-0.339617	-0.785532	1.40755	-0.393989	-1.28081	-1.28081	0.0551464	0.253272	-0.214966	-0.157162	0.0830594	0.543186	2.50148	1	Neuro system
-	ENSMMUG00000062130	-0.562425	-0.31022	-0.388146	2.89596	-0.255255	-0.4755	-0.347209	0.303979	1.52967	-0.543535	-0.518764	-0.477098	-0.265307	-0.586144	1	Neuro system
-	ENSMMUG00000062346	-0.663896	0.12296	-0.479792	2.49522	-0.233774	-0.563732	-0.705641	1.90533	0.545337	-0.364817	-0.678669	-0.605966	-0.509683	-0.262875	1	Neuro system
-	ENSMMUG00000056320	-0.580693	-0.332835	0.365607	2.66685	0.378714	1.68971	-0.351322	-0.59477	-0.356073	-0.569669	-0.480901	-0.494409	-0.617841	-0.722364	1	Neuro system
U6	ENSMMUG00000065338	0.0554839	0.419063	-0.315485	2.41144	-0.644404	-0.887112	-0.568751	0.859759	1.57622	-0.5043	-0.668612	-0.730161	-0.959661	-0.0434873	1	Neuro system
Metazoa_SRP	ENSMMUG00000060232	-0.343233	-0.343233	-0.343233	3.3052	-0.343233	-0.343233	-0.343233	-0.343233	-0.343233	-0.343233	-0.343233	0.813603	-0.343233	-0.343233	1	Neuro system
NPAS3	ENSMMUG00000014839	-0.0430636	2.12087	1.91607	1.31404	-0.566934	-0.538756	-0.665271	-0.681405	-0.607823	-0.32772	-0.690194	-0.399892	-0.164029	-0.665895	1	Neuro system
Metazoa_SRP	ENSMMUG00000060561	-0.519968	-0.519968	2.10104	2.32537	-0.519968	0.0903065	-0.519968	-0.519968	-0.519968	-0.519968	-0.519968	0.682958	-0.519968	-0.519968	1	Neuro system
FAM177A1	ENSMMUG00000060802	-0.783041	0.6592	0.642748	1.70957	-0.210538	-0.56645	-0.848355	-0.705812	-0.54671	0.166785	-1.24437	1.78229	0.967396	-1.0227	1	Neuro system
Metazoa_SRP	ENSMMUG00000056591	-0.579113	-0.579113	0.534283	3.04696	-0.579113	-0.19025	-0.579113	-0.579113	-0.579113	0.618901	0.05238	0.570634	-0.579113	-0.579113	1	Neuro system
INSM2	ENSMMUG00000016483	0.644321	0.0525597	2.53517	1.85661	-0.414022	-0.545119	-0.410564	-0.412662	-0.593379	-0.540138	-0.73005	-0.487036	-0.60005	-0.355645	1	Neuro system
-	ENSMMUG00000062871	-0.282301	3.29249	-0.0630068	0.813402	-0.376059	-0.376059	-0.376059	-0.376059	-0.376059	-0.376059	-0.376059	-0.376059	-0.376059	-0.376059	1	Neuro system
NKX2-8	ENSMMUG00000061299	-0.516321	0.533574	-0.0328991	2.78241	-0.516321	-0.516321	-0.516321	1.59487	-0.516321	-0.516321	-0.516321	-0.516321	-0.465455	-0.281926	1	Neuro system
U6	ENSMMUG00000056876	-0.460872	-0.460872	-0.460872	2.57842	-0.460872	-0.460872	-0.460872	-0.460872	-0.460872	-0.460872	1.92099	-0.460872	0.570176	-0.460872	1	Neuro system
SSTR1	ENSMMUG00000039337	-4.2e-05	1.33489	-0.425193	1.66555	-0.749639	-0.749639	-0.749639	0.54225	-0.713748	-0.500279	-0.749639	-0.239104	2.08387	-0.749639	1	Neuro system
-	ENSMMUG00000061753	0.54524	-0.272643	-0.193211	3.33216	-0.352864	-0.234619	-0.365081	-0.44755	0.162148	-0.390656	-0.449746	-0.425856	-0.438209	-0.469114	1	Neuro system
-	ENSMMUG00000063162	-0.126182	-0.308466	-0.512997	3.34278	-0.256043	-0.287453	-0.512997	-0.416225	-0.262968	-0.397188	-0.146726	-0.29071	0.596848	-0.421672	1	Neuro system
U6	ENSMMUG00000056011	-0.581569	0.134063	-0.581569	3.09777	-0.581569	-0.581569	-0.581569	0.434218	0.293254	0.634045	0.0592011	-0.581569	-0.581569	-0.581569	1	Neuro system
-	ENSMMUG00000052465	0.0440791	-0.294493	0.412832	3.17595	-0.202568	-0.811537	-0.688411	-0.62806	0.452582	-0.372396	-0.117102	-0.249607	0.0902712	-0.811537	1	Neuro system
Metazoa_SRP	ENSMMUG00000055921	0.232547	1.2062	0.0433887	2.19959	0.228454	-0.578353	-0.912048	-0.48252	1.30748	-0.912048	-0.912048	0.403459	-0.912048	-0.912048	1	Neuro system
-	ENSMMUG00000053288	0.398325	1.52063	-0.0143262	2.30788	-0.596275	0.0253045	-0.843815	1.02072	-0.843815	0.0487154	-0.843815	-0.843815	-0.843815	-0.491897	1	Neuro system
-	ENSMMUG00000062305	0.0550339	0.917145	2.06741	2.06249	-0.678742	-0.713936	-0.736448	-0.591562	0.38657	-0.528382	-0.535377	-0.337082	-0.71271	-0.654409	1	Neuro system
-	ENSMMUG00000053620	-0.0914877	0.28691	0.234321	3.37624	-0.39319	-0.402392	-0.406324	-0.340895	-0.328032	-0.384175	-0.39335	-0.391721	-0.404174	-0.361733	1	Neuro system
Metazoa_SRP	ENSMMUG00000060067	2.13706	0.334922	-0.238376	1.15033	-1.22398	-1.45948	-1.30377	0.238347	0.0967157	0.062083	-0.386038	0.13456	1.02595	-0.56832	1	Neuro system
-	ENSMMUG00000057868	-0.758148	0.435815	1.37919	2.79281	-0.534769	-0.346639	-0.191753	-0.19621	-0.580107	-0.668724	-0.764112	0.420156	-0.59428	-0.393229	1	Neuro system
Metazoa_SRP	ENSMMUG00000053234	2.42426	-0.257108	-0.297108	2.10162	-0.872003	-0.346371	-0.437411	0.0606816	-0.459052	0.0148419	-0.607734	-0.0266416	-0.48618	-0.811797	1	Neuro system
Metazoa_SRP	ENSMMUG00000060465	-1.26882	0.507617	-0.0669235	2.21055	0.165879	0.690119	-0.785352	0.892484	-0.338131	0.4555	-0.587129	0.661835	-1.26882	-1.26882	1	Neuro system
Metazoa_SRP	ENSMMUG00000055903	1.08772	1.32934	0.595816	2.03231	-0.884335	-1.3092	-0.876577	-0.776037	-0.335308	0.237956	-0.139314	0.442944	-0.299163	-1.10616	1	Neuro system
ABHD12B	ENSMMUG00000014667	2.40106	1.9019	-0.624796	-0.276719	-0.626357	-0.299195	-0.802447	-0.832924	-0.0781579	0.676949	-0.303921	-0.649193	0.0995538	-0.585756	1	Neuro system
-	ENSMMUG00000056844	-0.944894	0.116406	0.730557	1.96527	-0.144902	-0.710827	-0.540521	-0.944894	1.90935	0.857892	-0.944894	-0.48352	-0.204462	-0.660564	1	Neuro system
SAMD4A	ENSMMUG00000010315	0.669069	1.89203	1.11998	1.62678	0.422349	-0.313755	-0.0435685	-0.251245	-1.04503	-0.55822	-0.640817	-0.680567	-0.958792	-1.23821	1	Neuro system
Metazoa_SRP	ENSMMUG00000046299	-0.369635	-0.369635	-0.369635	3.09048	-0.369635	-0.369635	-0.369635	-0.369635	-0.369635	1.34514	-0.369635	-0.369635	-0.369635	-0.369635	1	Neuro system
-	ENSMMUG00000063996	-0.641378	-0.108661	0.0569102	2.09632	-0.645109	-0.815596	-0.0333501	0.328586	-0.528649	1.79525	-0.696775	0.88441	-0.218618	-1.47334	1	Neuro system
Metazoa_SRP	ENSMMUG00000061263	-0.0372156	0.211402	0.368723	3.01955	-0.643569	-0.407868	-0.643569	0.873392	-0.643569	-0.643569	-0.452186	0.285624	-0.643569	-0.643569	1	Neuro system
KCNH5	ENSMMUG00000023518	0.994236	2.66673	0.545857	1.01214	-0.661232	-0.704049	-0.706461	0.235626	-0.662863	-0.639921	-0.721758	-0.704304	-0.254927	-0.39908	1	Neuro system
GPHB5	ENSMMUG00000059346	-0.4821	2.94591	1.32181	0.497052	0.0562298	-0.4821	-0.4821	-0.4821	-0.4821	-0.4821	-0.4821	-0.4821	-0.4821	-0.4821	1	Neuro system
PPP2R5E	ENSMMUG00000008205	-0.99092	-0.748966	1.26113	1.84966	-0.361162	-0.39434	-0.784792	-0.354569	0.540013	1.28367	-1.18492	0.561864	0.536243	-1.21291	1	Neuro system
SGPP1	ENSMMUG00000023556	-0.507915	0.0065897	0.753173	1.67734	-0.51229	-0.879576	-1.06916	0.228447	0.959734	1.79484	-0.728505	-0.923354	0.401749	-1.20107	1	Neuro system
-	ENSMMUG00000056063	-0.429529	0.211078	-0.260493	3.31411	-0.39837	-0.487498	-0.524362	-0.429462	0.252079	-0.354008	-0.464498	0.347586	-0.252269	-0.524362	1	Neuro system
PLEKHG3	ENSMMUG00000019170	-0.758562	1.36833	0.404166	2.60946	-0.129689	-0.765282	-0.405879	0.257645	0.500238	0.0316066	-0.579134	-0.750485	-0.829305	-0.95311	1	Neuro system
Metazoa_SRP	ENSMMUG00000063184	-0.301081	0.0527875	-0.203866	3.43555	-0.229255	-0.446293	-0.263449	-0.0648423	-0.352431	-0.185441	-0.446293	-0.154227	-0.446293	-0.394867	1	Neuro system
Metazoa_SRP	ENSMMUG00000057186	-0.501779	-0.501779	-0.501779	3.00001	0.460848	-0.501779	-0.501779	0.948373	-0.501779	-0.501779	-0.501779	0.60856	-0.501779	-0.501779	1	Neuro system
-	ENSMMUG00000059475	-0.450736	-0.359236	0.425776	2.34504	-0.722803	-0.546366	-0.143538	-0.525812	2.14565	-0.337391	-0.390719	-0.0668899	-0.525312	-0.847661	1	Neuro system
PLEKHH1	ENSMMUG00000021326	-0.378323	2.28282	1.53312	1.64385	-0.50773	-0.53621	-0.48492	-0.556494	-0.448568	-0.53295	-0.545559	-0.474593	-0.506958	-0.487483	1	Neuro system
Metazoa_SRP	ENSMMUG00000052026	1.12416	0.269002	-0.690523	2.92722	-0.509705	-0.690523	-0.690523	-0.418128	-0.455929	0.28742	-0.346863	0.352301	-0.467381	-0.690523	1	Neuro system
SMOC1	ENSMMUG00000017430	-0.427673	0.933254	0.177878	2.73248	-0.500348	-0.60612	-0.539134	-0.609992	-0.11827	-0.605556	1.32092	-0.637149	-0.62547	-0.494824	1	Neuro system
Metazoa_SRP	ENSMMUG00000055872	1.52287	-0.368298	-0.292536	2.7168	-0.49922	-0.49922	0.914142	-0.49922	-0.49922	-0.49922	-0.49922	-0.49922	-0.49922	-0.49922	1	Neuro system
RGS6	ENSMMUG00000001820	-0.443133	1.78801	1.63646	1.01992	0.336744	0.924041	-0.862717	0.399553	-0.765007	-0.755344	-1.03458	-0.555259	-0.675603	-1.01309	1	Neuro system
Metazoa_SRP	ENSMMUG00000053506	-0.472511	-0.728	-0.109549	2.91569	0.876102	-0.382427	-0.195474	-0.607762	0.0366508	-0.0407587	-0.501306	0.854676	-1.01467	-0.630665	1	Neuro system
PNMA1	ENSMMUG00000004911	0.96375	0.285986	1.55219	2.1203	-0.565264	-0.776864	-0.812464	0.280609	0.396291	0.088251	-1.16474	-0.644167	-0.873916	-0.849964	1	Neuro system
VSX2	ENSMMUG00000029272	-0.609975	0.201585	1.52534	2.86714	-0.609975	-0.311663	-0.223453	-0.417983	-0.444626	-0.609975	-0.609975	0.125037	-0.452698	-0.428789	1	Neuro system
SYNDIG1L	ENSMMUG00000038996	-0.135895	2.25417	1.81086	1.34663	-0.54505	-0.535312	-0.54505	-0.54505	-0.54505	-0.380052	-0.54505	-0.54505	-0.54505	-0.54505	1	Neuro system
PGF	ENSMMUG00000002909	-0.884106	0.502613	-0.589789	2.75852	0.938994	-0.329273	-0.113048	-0.525558	-0.423347	1.02119	-0.750701	-0.394042	-0.771073	-0.440375	1	Neuro system
Metazoa_SRP	ENSMMUG00000050556	2.83569	-0.590106	-0.590106	0.651652	-0.590106	-0.590106	-0.590106	0.952596	-0.590106	-0.590106	-0.590106	0.197362	0.673654	-0.590106	1	Neuro system
Metazoa_SRP	ENSMMUG00000058687	-0.0672785	-0.209826	-0.457295	3.3597	-0.37957	-0.457295	-0.457295	-0.106031	-0.356455	0.243313	-0.457295	0.259911	-0.457295	-0.457295	1	Neuro system
Metazoa_SRP	ENSMMUG00000056065	-0.267261	-0.267261	-0.267261	3.4744	-0.267261	-0.267261	-0.267261	-0.267261	-0.267261	-0.267261	-0.267261	-0.267261	-0.267261	-0.267261	1	Neuro system
VASH1	ENSMMUG00000018553	2.31127	0.820149	0.439252	1.83864	-0.479409	-0.647834	-0.721134	-0.0139671	-0.521599	-0.289456	-0.752846	-0.649605	-0.731712	-0.601745	1	Neuro system
-	ENSMMUG00000046041	0.365701	0.798384	0.1749	2.7683	-0.788831	-0.519557	-0.788831	-0.268923	1.0022	-0.788831	-0.242224	-0.788831	-0.788831	-0.134637	1	Neuro system
Metazoa_SRP	ENSMMUG00000056956	-0.392042	2.56374	-0.392042	2.14076	-0.392042	-0.392042	-0.392042	-0.392042	-0.392042	-0.392042	-0.392042	-0.392042	-0.392042	-0.392042	1	Neuro system
NGB	ENSMMUG00000048130	0.296618	0.880438	-0.10152	3.20519	-0.452138	-0.44149	-0.44294	-0.452138	-0.428529	-0.452138	-0.452138	-0.41016	-0.452138	-0.296918	1	Neuro system
ISM2	ENSMMUG00000013555	-0.134412	-0.119223	-0.178056	3.43052	-0.398502	-0.398502	-0.398502	-0.398502	-0.398502	0.0758981	-0.398502	-0.398502	-0.0737632	-0.21145	1	Neuro system
Metazoa_SRP	ENSMMUG00000058077	-0.616865	-0.616865	-0.616865	2.31384	1.80005	0.326008	0.197587	-0.616865	-0.616865	-0.616865	0.91431	-0.616865	-0.616865	-0.616865	1	Neuro system
Metazoa_SRP	ENSMMUG00000050250	2.3256	-0.257845	-0.440681	2.37941	-0.440681	-0.239061	-0.440681	-0.440681	-0.440681	-0.440681	-0.440681	-0.241973	-0.440681	-0.440681	1	Neuro system
-	ENSMMUG00000055719	0.133692	0.0904627	0.342766	3.34976	-0.365171	-0.373083	-0.464227	-0.451922	-0.29603	-0.444563	-0.48933	-0.145625	-0.397398	-0.48933	1	Neuro system
-	ENSMMUG00000061233	0.520593	-0.303559	-0.0542236	3.292	-0.274156	-0.436442	-0.552732	-0.389541	-0.298018	-0.348187	-0.555553	0.312323	-0.312747	-0.599755	1	Neuro system
CHGA	ENSMMUG00000009971	1.6025	0.181921	-0.332782	2.6748	-0.58741	-0.587026	-0.593884	-0.582678	-0.585268	-0.58812	-0.594612	-0.0214597	0.602484	-0.588469	1	Neuro system
ITPK1	ENSMMUG00000009974	0.272223	0.800578	0.686438	1.95971	-0.36776	-0.970508	-1.12272	0.352173	-0.86581	-0.193885	-0.978506	1.57837	-0.0210071	-1.12929	1	Neuro system
-	ENSMMUG00000053729	0.409706	-0.662537	0.386201	2.25559	-0.88536	-0.470575	-0.694334	-0.698525	0.578501	1.70229	-0.532661	0.305789	-0.585943	-1.10814	1	Neuro system
PRIMA1	ENSMMUG00000042148	-0.708817	2.4321	0.0203645	1.58078	-0.365483	-0.498277	-0.637788	-0.283668	-0.641484	-0.648891	-0.789718	0.923065	0.454216	-0.836389	1	Neuro system
IFI27L1	ENSMMUG00000002383	-0.393535	0.0983807	-1.03865	2.07917	0.246965	0.465962	-0.38881	0.898068	1.74127	-0.266079	-0.631415	-1.03865	-1.03865	-0.734031	1	Neuro system
-	ENSMMUG00000038389	-0.124675	2.99366	-0.0772882	1.39244	-0.544092	-0.544092	-0.544092	-0.469143	-0.0535265	-0.113565	-0.52518	-0.314547	-0.531812	-0.544092	1	Neuro system
Y_RNA	ENSMMUG00000050218	-0.633967	-0.633967	2.03657	2.26514	-0.633967	-0.633967	-0.633967	0.166414	0.0553421	-0.633967	-0.129078	-0.633967	0.677354	-0.633967	1	Neuro system
HHIPL1	ENSMMUG00000000098	0.375979	0.859067	0.344776	2.14809	-0.721746	-0.847564	-0.82059	0.117345	-0.754777	1.81682	-0.672489	-0.572768	-0.613261	-0.658884	1	Neuro system
CYP46A1	ENSMMUG00000000100	2.7193	0.700851	0.782295	1.22871	-0.509589	-0.499622	-0.630458	-0.463686	-0.421732	-0.55122	-0.591002	-0.559293	-0.62915	-0.575406	1	Neuro system
EML1	ENSMMUG00000011706	-1.29571	-0.324485	-0.631283	1.92764	-0.0561951	-0.631956	0.44619	1.40177	-0.88911	-0.625646	1.35241	0.365397	0.13266	-1.17169	1	Neuro system
Metazoa_SRP	ENSMMUG00000049437	-0.778389	0.197599	1.27597	2.5669	-0.318586	0.297867	-0.4685	1.06874	-0.57954	-0.502077	-0.778389	-0.424817	-0.778389	-0.778389	1	Neuro system
Metazoa_SRP	ENSMMUG00000051100	-0.755749	-0.536424	-0.755749	2.62716	-0.755749	0.21168	-0.755749	1.11215	0.0485913	-0.0106328	-0.362986	1.15117	-0.755749	-0.461956	1	Neuro system
Metazoa_SRP	ENSMMUG00000059989	-0.466871	0.0358683	-0.39238	2.06024	0.406705	-1.12618	-0.683421	0.523262	0.578473	1.63731	-0.709985	0.389335	-1.12618	-1.12618	1	Neuro system
Metazoa_SRP	ENSMMUG00000063938	-0.479094	1.35034	-0.479094	2.65618	-0.479094	-0.479094	1.26351	-0.479094	-0.479094	-0.479094	-0.479094	-0.479094	-0.479094	-0.479094	1	Neuro system
DLK1	ENSMMUG00000020038	-0.790541	1.50702	-0.60587	1.49775	0.646775	2.04617	-0.53205	-0.787684	-0.486672	-0.673338	-0.167288	-0.796243	-0.792737	-0.0653005	1	Neuro system
mml-mir-770	ENSMMUG00000032674	0.40423	1.09767	1.97759	2.10471	-0.562651	-0.626448	-0.636646	-0.212267	-0.469105	-0.559344	-0.668545	-0.654203	-0.667434	-0.527562	1	Neuro system
mml-mir-758	ENSMMUG00000032999	-1.27356	2.15374	0.0790919	0.929076	0.74476	0.143718	-0.0493188	-0.665459	-0.749847	0.909621	-0.122769	-1.27356	-1.27356	0.448062	1	Neuro system
mml-mir-1185-1	ENSMMUG00000054989	-0.679986	0.150695	-0.024297	2.87906	-0.288639	-0.679986	-0.284357	1.08865	-0.172253	0.731057	-0.679986	-0.679986	-0.679986	-0.679986	1	Neuro system
mml-mir-496	ENSMMUG00000032717	-0.676137	2.75963	0.408656	0.501503	-0.676137	-0.676137	-0.676137	-0.676137	1.00388	0.491101	-0.676137	-0.676137	-0.676137	0.244328	1	Neuro system
Metazoa_SRP	ENSMMUG00000060616	-0.791839	1.55462	0.347948	2.61085	-0.281629	-0.393758	0.067814	-0.791839	0.532051	-0.485236	-0.791839	-0.20334	-0.581962	-0.791839	1	Neuro system
TECPR2	ENSMMUG00000003484	-0.582835	2.05871	1.62574	1.63289	-0.437457	-0.588302	-0.49269	-0.216052	-0.544789	0.228881	-0.647039	-0.412798	-0.692833	-0.931415	1	Neuro system
-	ENSMMUG00000057818	-0.528638	1.41528	0.188791	1.24178	-0.710941	-0.723276	-0.568126	2.4727	-0.144532	-0.14628	-0.737222	-0.567146	-0.76345	-0.428944	1	Neuro system
Metazoa_SRP	ENSMMUG00000039908	0.682203	0.761133	1.60094	1.79704	-0.690127	-0.690127	-0.690127	1.36983	-0.690127	-0.690127	-0.690127	-0.690127	-0.690127	-0.690127	1	Neuro system
-	ENSMMUG00000019552	-0.00711977	-0.0945176	-0.923553	2.64343	-0.0123301	-0.331381	0.329693	0.965909	0.628692	-0.882473	0.375359	-1.27802	-0.866893	-0.546791	1	Neuro system
Metazoa_SRP	ENSMMUG00000056923	-0.512843	0.812059	0.605813	2.64819	0.0127229	-0.659799	-0.155201	-0.600775	1.18519	-0.865322	-0.698443	-0.257656	-0.648609	-0.865322	1	Neuro system
-	ENSMMUG00000051448	-1.18358	-0.638362	1.74288	1.99335	0.0493511	0.980851	-0.56037	-0.254904	-0.91698	-0.0722135	-0.695397	0.831089	-0.676408	-0.59931	1	Neuro system
CKB	ENSMMUG00000049145	0.489896	0.595993	2.34992	1.69442	-0.393732	-0.622419	-0.827264	-0.802538	-0.430868	-0.758716	-0.81036	0.350272	-0.062474	-0.772129	1	Neuro system
TMEM179	ENSMMUG00000029177	0.360201	0.906116	2.04688	2.19344	-0.471503	-0.550962	-0.574034	-0.553692	-0.577344	-0.482509	-0.589772	-0.539422	-0.587628	-0.579764	1	Neuro system
INF2	ENSMMUG00000016552	-0.403988	2.13779	-0.653161	1.64468	-0.48593	-0.809201	-0.701107	0.884653	-0.451692	1.0226	-0.636082	-0.521548	-0.00545248	-1.02156	1	Neuro system
CEP170B	ENSMMUG00000010576	0.384525	0.0395317	2.03733	1.88034	-0.683293	-0.984282	-0.759631	0.0770717	-0.662374	-0.777552	-0.965893	0.964066	-0.0643855	-0.485453	1	Neuro system
JAG2	ENSMMUG00000001276	0.271904	0.605097	1.98296	1.55788	0.567631	-0.584983	-0.361084	0.551184	-0.49738	0.232672	-1.33178	-0.839136	-1.09983	-1.05512	1	Neuro system
BRF1	ENSMMUG00000029174	-0.727209	0.778706	1.67692	2.21713	-0.413258	-0.862492	-0.326423	0.569285	-0.58921	0.536348	-0.829192	-0.434595	-0.73939	-0.856617	1	Neuro system
Metazoa_SRP	ENSMMUG00000065019	-0.343643	0.0941823	-0.343643	3.40807	-0.343643	-0.343643	-0.343643	0.277818	-0.343643	-0.343643	-0.343643	-0.343643	-0.343643	-0.343643	1	Neuro system
PACS2	ENSMMUG00000022939	-0.246619	1.7877	1.31821	2.19554	-0.549413	-0.70229	-0.0209193	-0.27924	-0.702243	-0.36246	-0.740993	-0.330417	-0.465675	-0.901183	1	Neuro system
TEX22	ENSMMUG00000060690	-0.770512	0.0378984	1.38983	2.4562	-0.457079	-0.540645	-0.172503	-0.75058	-0.842653	1.22073	-0.598433	0.222715	-0.707104	-0.487868	1	Neuro system
TEDC1	ENSMMUG00000007159	-0.531599	0.18943	0.243277	2.59991	-0.36776	-0.841652	-0.818251	0.464825	-0.623243	1.56629	-0.849657	-0.0293194	-0.318303	-0.683947	1	Neuro system
-	ENSMMUG00000061736	-0.00280263	0.0283136	0.103327	1.83959	-0.496359	-0.457554	-0.630242	2.67279	-0.43884	-0.42674	-0.625212	-0.4974	-0.642654	-0.426224	1	Neuro system
-	ENSMMUG00000060109	-0.242641	0.0423127	1.45842	1.27869	0.856787	1.96911	-0.90495	-0.463479	-0.555681	0.0647745	-0.918325	-0.873525	-0.583613	-1.12788	1	Neuro system
Metazoa_SRP	ENSMMUG00000060730	0.925889	-0.0068111	1.81974	1.47765	0.0879662	-0.268724	-1.24032	0.760678	-1.0249	0.555658	-0.924753	-0.0912396	-0.830519	-1.24032	1	Neuro system
-	ENSMMUG00000018687	-1.04566	0.676353	-0.901092	2.09978	0.543209	-0.419495	0.0350494	1.81429	-0.955533	0.0183094	-0.683308	0.0111067	-0.165126	-1.02788	1	Neuro system
GYG2	ENSMMUG00000003932	-0.508403	0.756714	-0.290149	2.79866	-0.788086	-0.797451	-0.716605	-0.141277	-0.170295	-0.662489	0.925809	-0.344051	0.681704	-0.744078	1	Neuro system
Metazoa_SRP	ENSMMUG00000059720	2.08988	-0.391373	-0.391373	2.60659	-0.391373	-0.391373	-0.391373	-0.391373	-0.391373	-0.391373	-0.391373	-0.391373	-0.391373	-0.391373	1	Neuro system
Metazoa_SRP	ENSMMUG00000059390	-0.607377	0.414619	-0.607377	2.89561	-0.607377	-0.607377	-0.607377	0.117948	-0.607377	-0.607377	0.307709	-0.0520177	1.17515	-0.607377	1	Neuro system
ARSL	ENSMMUG00000004985	-0.147761	2.4558	-0.213108	1.83594	0.381974	-0.159335	-0.949179	-0.205636	-0.226435	-0.503595	-1.08699	-0.634733	0.161104	-0.708051	1	Neuro system
-	ENSMMUG00000051504	-0.252195	-0.310966	1.86955	2.09351	-0.500562	-0.650958	-0.497864	1.48176	-0.53387	-0.302593	-0.590934	-0.747159	-0.544281	-0.513441	1	Neuro system
-	ENSMMUG00000051223	-0.455755	-0.114366	0.30837	3.31537	-0.288971	-0.406866	-0.222111	-0.22461	0.428392	-0.263346	-0.443684	-0.530307	-0.499441	-0.602676	1	Neuro system
-	ENSMMUG00000061895	-0.49593	-0.612427	0.537644	3.16497	-0.30059	-0.123288	-0.294133	-0.890847	0.130216	-0.299671	0.23098	0.16822	-0.324302	-0.890847	1	Neuro system
-	ENSMMUG00000056503	2.14968	-0.411045	0.0110919	2.45339	-0.574246	-0.549482	-0.278724	-0.50062	0.0348153	-0.195456	-0.443325	-0.496044	-0.480418	-0.71962	1	Neuro system
ANOS1	ENSMMUG00000018191	0.15216	0.469096	0.348778	2.47349	-0.321439	-0.378542	-0.397943	1.7881	-0.652024	-0.772285	-0.78505	-0.771462	-0.669102	-0.48377	1	Neuro system
GPR143	ENSMMUG00000006192	0.250036	1.9937	0.874148	2.21418	-0.682205	-0.526899	-0.682205	-0.682205	-0.165707	-0.682205	-0.429996	-0.682205	-0.682205	-0.116237	1	Neuro system
-	ENSMMUG00000061144	-0.343644	-0.300419	-0.0546178	3.42907	-0.298086	-0.189977	-0.400891	-0.372417	0.152346	-0.31395	-0.426218	-0.246885	-0.17533	-0.458982	1	Neuro system
-	ENSMMUG00000051459	0.675309	-0.359294	0.0341654	2.45655	-0.291798	1.58501	-0.931279	-0.556668	-0.0695154	-0.461739	-0.836289	0.438688	-0.643921	-1.03922	1	Neuro system
-	ENSMMUG00000054969	-0.0268687	-0.172936	1.03526	3.10619	-0.381184	-0.321259	-0.732975	-0.203019	-0.0483568	-0.0987656	-0.565824	-0.124318	-0.732975	-0.732975	1	Neuro system
-	ENSMMUG00000051616	1.37535	-0.91576	0.735694	1.67312	-0.288329	-0.830011	0.314582	-0.177442	1.62768	0.0123767	-1.04091	-0.465118	-0.878875	-1.14236	1	Neuro system
U6	ENSMMUG00000060710	-0.412558	1.13527	-0.412558	3.12431	-0.412558	-0.412558	-0.412558	-0.412558	-0.412558	-0.412558	-0.412558	-0.412558	-0.412558	0.278563	1	Neuro system
Y_RNA	ENSMMUG00000032761	3.04491	1.43413	-0.373253	-0.373253	-0.373253	-0.373253	-0.373253	-0.373253	-0.373253	-0.373253	-0.373253	-0.373253	-0.373253	-0.373253	1	Neuro system
-	ENSMMUG00000063578	0.0406959	-0.371352	0.916194	3.12307	0.0855803	-0.395837	-0.577518	-0.530505	-0.427247	0.267309	-0.493112	-0.29041	-0.673432	-0.673432	1	Neuro system
GPM6B	ENSMMUG00000019415	0.497167	2.76866	1.44897	0.427734	-0.458847	-0.389311	-0.631903	-0.528717	-0.47193	-0.575959	-0.663462	-0.490877	-0.248456	-0.683072	1	Neuro system
Metazoa_SRP	ENSMMUG00000064091	-0.582766	1.25106	1.63374	1.84448	-0.0937679	0.604729	-0.333347	0.64737	-0.828584	-0.828584	-0.828584	-0.828584	-0.828584	-0.828584	1	Neuro system
Metazoa_SRP	ENSMMUG00000063934	-0.547022	-0.211065	-0.547022	3.19543	-0.388748	0.00868486	0.893033	-0.0701561	0.0690126	-0.547022	-0.396616	-0.364461	-0.547022	-0.547022	1	Neuro system
Metazoa_SRP	ENSMMUG00000053952	-0.493938	0.992678	1.07065	2.90307	-0.0270257	-0.493938	-0.493938	-0.493938	-0.493938	-0.493938	-0.493938	-0.493938	-0.493938	-0.493938	1	Neuro system
RS1	ENSMMUG00000005065	2.89526	0.781317	-0.607939	-0.607939	-0.607939	-0.607939	0.715383	0.706693	-0.041841	-0.607939	-0.193297	-0.607939	-0.607939	-0.607939	1	Neuro system
Metazoa_SRP	ENSMMUG00000048967	-0.587993	-0.587993	-0.587993	2.18784	0.938135	-0.587993	-0.587993	-0.587993	-0.587993	-0.587993	-0.587993	1.17231	-0.587993	1.58165	1	Neuro system
-	ENSMMUG00000056089	0.00470645	-0.363036	0.0897921	1.81296	1.57505	0.306199	-1.13831	0.441508	-0.217842	-0.850109	-1.35874	1.2793	-0.83878	-0.742695	1	Neuro system
Metazoa_SRP	ENSMMUG00000057198	-0.487585	1.05944	-0.487585	2.16371	-0.487585	-0.487585	-0.487585	-0.487585	-0.487585	2.14029	-0.487585	-0.487585	-0.487585	-0.487585	1	Neuro system
Metazoa_SRP	ENSMMUG00000061261	-0.338493	0.731817	-0.338493	3.33009	-0.338493	-0.338493	-0.338493	-0.338493	-0.338493	-0.338493	-0.338493	-0.338493	-0.338493	-0.338493	1	Neuro system
PCYT1B	ENSMMUG00000012821	0.390014	2.62088	1.52504	0.643409	-0.61942	-0.628815	-0.676853	-0.0498288	-0.65473	-0.580812	-0.696278	-0.541139	-0.672566	-0.0588978	1	Neuro system
Metazoa_SRP	ENSMMUG00000057688	-0.197336	0.199149	0.627273	1.36136	0.105089	0.00732634	-1.42906	1.80651	-0.632899	0.783555	-0.845906	0.694409	-1.05041	-1.42906	1	Neuro system
ARX	ENSMMUG00000055034	2.03482	-0.501038	-0.513067	-0.368764	-0.513067	-0.513067	0.942077	-0.495993	-0.513067	-0.492634	-0.513067	-0.460775	-0.41516	2.3228	1	Neuro system
-	ENSMMUG00000057867	-0.116762	0.706649	0.344061	3.25485	-0.402131	-0.449494	-0.449494	-0.306793	-0.388045	-0.449494	-0.449494	-0.394863	-0.449494	-0.449494	1	Neuro system
CXHXorf21	ENSMMUG00000012710	0.698966	-0.403204	-0.5017	1.83107	-0.541727	-0.651048	-0.688703	1.03087	-0.441983	2.16411	-0.492219	-0.539285	-0.683304	-0.781844	1	Neuro system
-	ENSMMUG00000058346	-0.267586	-0.575375	0.483648	3.062	-0.214657	-0.12766	0.473768	-0.35126	-0.674245	0.503894	-0.365472	-0.14184	-0.695502	-1.10971	1	Neuro system
-	ENSMMUG00000062693	1.77	-0.113529	0.551251	2.5601	-0.324622	-0.148906	-0.671267	-0.628208	0.0300809	-0.289131	-0.759117	-0.458417	-0.759117	-0.759117	1	Neuro system
Metazoa_SRP	ENSMMUG00000058394	-0.466947	-0.0797898	1.54737	1.75873	0.21168	-0.922078	-0.922078	1.81065	0.107576	-0.104501	-0.706599	-0.529759	-0.782165	-0.922078	1	Neuro system
Metazoa_SRP	ENSMMUG00000059712	0.100374	2.03942	-0.79215	0.82543	0.0971825	-0.79215	-0.79215	1.88732	0.361668	-0.79215	-0.79215	0.233647	-0.79215	-0.79215	1	Neuro system
MID1IP1	ENSMMUG00000003201	1.9843	0.556321	-0.329827	2.12897	-0.812573	-0.845504	0.739773	-0.122444	-0.526865	-0.629159	-0.574221	-0.655312	-0.0539234	-0.859546	1	Neuro system
Metazoa_SRP	ENSMMUG00000050198	-0.267261	-0.267261	-0.267261	3.4744	-0.267261	-0.267261	-0.267261	-0.267261	-0.267261	-0.267261	-0.267261	-0.267261	-0.267261	-0.267261	1	Neuro system
-	ENSMMUG00000063543	-1.02808	0.689885	0.0341045	1.87499	0.180311	-0.701372	-1.11744	0.843061	1.70091	0.164556	0.0877131	-0.715537	-0.992759	-1.02033	1	Neuro system
Metazoa_SRP	ENSMMUG00000051947	-0.386627	0.329271	-0.386627	3.29408	-0.386627	-0.386627	-0.386627	0.629538	-0.386627	-0.386627	-0.386627	-0.386627	-0.386627	-0.386627	1	Neuro system
Metazoa_SRP	ENSMMUG00000053371	-0.267261	-0.267261	-0.267261	3.4744	-0.267261	-0.267261	-0.267261	-0.267261	-0.267261	-0.267261	-0.267261	-0.267261	-0.267261	-0.267261	1	Neuro system
-	ENSMMUG00000051500	1.71937	-0.527035	1.7236	1.48369	-0.542382	-0.792689	-0.792689	0.715615	-0.792689	0.10982	-0.792689	0.0734585	-0.792689	-0.792689	1	Neuro system
Metazoa_SRP	ENSMMUG00000059628	-0.683945	-0.683945	1.51129	1.69918	0.62628	-0.683945	0.640614	-0.683945	-0.683945	1.67813	-0.683945	-0.683945	-0.683945	-0.683945	1	Neuro system
ZNF674	ENSMMUG00000002292	-0.949801	-0.111987	0.536432	2.07183	-0.0911202	-0.762212	-0.801509	-0.41547	-0.351328	1.33026	-0.531167	1.47501	-0.0783849	-1.32055	1	Neuro system
Metazoa_SRP	ENSMMUG00000059715	1.90535	-0.562808	0.810701	2.41933	-0.562808	-0.562808	-0.562808	-0.562808	-0.562808	-0.562808	-0.562808	-0.0900235	-0.562808	0.0199152	1	Neuro system
Metazoa_SRP	ENSMMUG00000058454	-0.723252	-0.44841	-0.281369	2.61802	0.472616	0.457507	-0.720612	0.719773	-0.773051	0.858728	-1.08369	0.435254	-0.788214	-0.743298	1	Neuro system
-	ENSMMUG00000057508	-0.289876	-0.899134	1.12217	2.48162	-0.293652	1.11694	-0.707602	0.239207	-0.526766	0.55101	-0.545924	-0.374923	-0.826429	-1.04664	1	Neuro system
Metazoa_SRP	ENSMMUG00000060865	0.217406	-0.794536	-0.231399	2.87348	-0.458428	-0.00781266	-0.794536	-0.794536	0.949724	-0.1886	-0.794536	0.36851	0.449799	-0.794536	1	Neuro system
PCSK1N	ENSMMUG00000016469	0.429119	0.255905	0.270292	3.29674	-0.430561	-0.431496	-0.433204	-0.4317	-0.404031	-0.429743	-0.43356	-0.418297	-0.422456	-0.417006	1	Neuro system
PRAF2	ENSMMUG00000055688	0.0887921	1.64008	1.45572	2.13846	-0.588377	-0.798066	-0.795622	-0.0354548	-0.490928	-0.21487	-0.818043	-0.167789	-0.640979	-0.772916	1	Neuro system
PPP1R3F	ENSMMUG00000052252	0.346332	0.809861	1.84695	2.34682	-0.119528	-0.442782	-0.438294	-0.487683	-0.604841	-0.305618	-0.812855	-0.710576	-0.816193	-0.611597	1	Neuro system
DGKK	ENSMMUG00000016492	-0.396123	3.30433	0.0804231	0.0911573	-0.413527	-0.413527	-0.413527	-0.413527	-0.413527	-0.413527	-0.413527	-0.393524	-0.413527	0.621959	1	Neuro system
-	ENSMMUG00000049267	-0.0884407	-0.100011	-0.229789	3.41557	-0.325192	-0.448066	-0.434702	-0.135455	0.164743	-0.15522	-0.376953	-0.375925	-0.466432	-0.444122	1	Neuro system
NUDT10	ENSMMUG00000046256	2.27558	1.03723	-0.853894	1.57686	-0.705404	-0.853894	-0.553666	0.711954	-0.468594	-0.050801	-0.712786	-0.511344	-0.670648	-0.220588	1	Neuro system
EZHIP	ENSMMUG00000063652	-0.47569	0.741352	-0.232186	0.740975	-0.579798	-0.336985	-0.579798	-0.267252	-0.310625	-0.579798	-0.579798	-0.579798	-0.0677314	3.10713	1	Neuro system
-	ENSMMUG00000055152	-0.267261	3.4744	-0.267261	-0.267261	-0.267261	-0.267261	-0.267261	-0.267261	-0.267261	-0.267261	-0.267261	-0.267261	-0.267261	-0.267261	1	Neuro system
-	ENSMMUG00000032454	-0.412473	-0.0827125	-0.412473	1.65972	-0.412473	-0.412473	-0.412473	-0.412473	-0.412473	-0.412473	-0.412473	-0.352742	-0.412473	2.90047	1	Neuro system
-	ENSMMUG00000050420	-0.584754	0.482905	-0.584754	2.81335	-0.584754	-0.584754	-0.584754	-0.368259	1.46621	-0.584754	-0.584754	0.0783007	-0.407405	0.0281745	1	Neuro system
-	ENSMMUG00000020202	1.88752	1.02056	0.833627	2.05384	-0.548079	-0.562663	-0.59185	-0.432165	-0.658177	-0.611907	-0.776953	-0.407361	-0.494507	-0.711877	1	Neuro system
-	ENSMMUG00000054354	0.899103	0.324067	-0.674221	2.7475	-0.674221	-0.674221	-0.357251	1.21511	-0.267436	-0.674221	-0.674221	-0.674221	-0.287293	-0.228474	1	Neuro system
TSR2	ENSMMUG00000012612	1.8788	0.754132	1.03563	0.979381	0.0751125	-0.556849	-1.14182	0.754905	0.306088	-0.357303	-0.950841	-0.215101	-0.944659	-1.61747	1	Neuro system
Metazoa_SRP	ENSMMUG00000062906	2.33312	0.227621	0.66551	2.06459	-0.529084	-0.529084	-0.529084	-0.529084	-0.529084	-0.529084	-0.529084	-0.529084	-0.529084	-0.529084	1	Neuro system
-	ENSMMUG00000053644	-0.354566	-0.340064	-0.185765	3.23183	-0.606705	-0.312671	-0.606705	-0.00114122	0.827496	-0.334946	-0.320207	0.0308305	-0.420679	-0.606705	1	Neuro system
-	ENSMMUG00000062445	0.0855524	-0.394322	-0.0131847	3.04155	-0.266239	-0.472914	-0.512623	-0.239078	1.23934	-0.405181	-0.717112	-0.247257	-0.334074	-0.764457	1	Neuro system
-	ENSMMUG00000062132	1.23998	-0.271229	0.258134	3.03066	-0.111281	-0.471499	-0.427815	-0.486542	-0.0668923	-0.452776	-0.59322	-0.44791	-0.57382	-0.625788	1	Neuro system
-	ENSMMUG00000063731	0.229422	-0.407015	0.216371	3.37712	-0.199219	-0.198279	-0.411307	-0.304904	-0.386899	-0.113413	-0.456962	-0.350023	-0.497448	-0.497448	1	Neuro system
-	ENSMMUG00000051670	-0.695015	-0.350142	0.591783	3.12159	-0.341434	0.0278493	-0.448978	0.0257295	0.509456	0.0625514	-0.738384	-0.32871	-0.59165	-0.844651	1	Neuro system
-	ENSMMUG00000058922	0.709447	-0.23939	0.0677934	3.29432	-0.400982	-0.38115	-0.340859	-0.254323	-0.40412	-0.150096	-0.489748	-0.483835	-0.40965	-0.517407	1	Neuro system
-	ENSMMUG00000054377	2.64558	-0.434269	0.484283	1.83032	-0.56752	-0.494049	-0.56752	-0.47295	-0.160288	-0.56752	-0.448208	-0.422701	-0.257638	-0.56752	1	Neuro system
-	ENSMMUG00000051079	0.752734	-0.210748	0.408093	3.21563	-0.374507	-0.501376	-0.518354	-0.4565	-0.375886	-0.141116	-0.520228	-0.270426	-0.479687	-0.527627	1	Neuro system
-	ENSMMUG00000062918	-0.143783	-0.215217	1.69347	2.85774	-0.323459	-0.494106	-0.501209	-0.546255	-0.315011	-0.305261	-0.546255	-0.186479	-0.491266	-0.482907	1	Neuro system
-	ENSMMUG00000049709	0.335266	-0.411653	0.0577884	3.36014	-0.167078	-0.305175	-0.457913	-0.311918	0.0938932	-0.424962	-0.460437	-0.307988	-0.499982	-0.499982	1	Neuro system
-	ENSMMUG00000064674	3.16154	-0.528373	-0.402655	0.904655	-0.453338	-0.440557	-0.376661	-0.358818	0.493804	-0.325463	-0.314459	-0.441824	-0.389476	-0.528373	1	Neuro system
-	ENSMMUG00000059664	-0.0105968	-0.246503	0.765819	3.18836	-0.207985	-0.166009	-0.387074	-0.0445603	0.181749	-0.562659	-0.714696	-0.54456	-0.514733	-0.736547	1	Neuro system
FAM155B	ENSMMUG00000006416	0.163191	0.279446	2.4128	1.91528	-0.273618	-0.970831	-0.679173	-0.572434	-0.721297	-0.364033	-0.696671	-0.471674	0.334613	-0.355602	1	Neuro system
FOXO4	ENSMMUG00000032429	2.92888	0.232273	-0.427915	0.1666	-0.0242816	-0.354103	-0.0386075	1.04774	-0.549364	-0.0545336	-1.0853	-0.190199	-0.668119	-0.983067	1	Neuro system
NLGN3	ENSMMUG00000032427	0.438881	1.45377	2.20792	1.48676	-0.65436	-0.697857	-0.724203	-0.546787	-0.651874	0.0539889	-0.715807	-0.554234	-0.652194	-0.444012	1	Neuro system
-	ENSMMUG00000054587	-0.270259	0.518801	-0.409165	2.44365	-0.692021	-0.130599	-0.969664	-0.690219	-0.205288	0.399093	-0.447545	1.7873	-0.421747	-0.912333	1	Neuro system
Metazoa_SRP	ENSMMUG00000057679	1.39207	-0.445004	-0.217544	1.85648	-0.467711	-0.838073	-0.838073	-0.280141	-0.838073	1.83268	-0.838073	0.443503	0.0760269	-0.838073	1	Neuro system
Metazoa_SRP	ENSMMUG00000055462	-0.553979	1.0498	1.97788	2.19458	-0.553979	-0.553979	-0.553979	-0.553979	-0.553979	-0.553979	-0.553979	0.317527	-0.553979	-0.553979	1	Neuro system
-	ENSMMUG00000055457	-0.547404	-0.343017	0.0860006	1.82468	0.419443	-0.179382	-0.764076	0.675495	0.935191	1.4958	-0.424993	-0.771307	-0.423906	-1.98252	1	Neuro system
-	ENSMMUG00000057710	3.42692	-0.208129	-0.00339465	0.203536	-0.350328	-0.350328	-0.350328	-0.331979	-0.350328	-0.350328	-0.350328	-0.336279	-0.350328	-0.298379	1	Neuro system
-	ENSMMUG00000039929	0.3085	1.36856	2.2573	1.66695	-0.575151	-0.575151	-0.575151	-0.575151	-0.575151	-0.575151	-0.575151	-0.575151	-0.575151	-0.42494	1	Neuro system
MAGT1	ENSMMUG00000014407	-0.267318	-0.594571	-0.96663	2.89938	-0.385442	-0.353423	-0.850979	0.225393	0.965696	-0.291929	0.012582	0.175765	0.41409	-0.982611	1	Neuro system
-	ENSMMUG00000056870	-0.313578	1.07357	1.57214	2.3793	-0.0538291	-0.6039	-0.679295	-0.603266	-0.134711	0.0742145	-0.0587519	-0.91498	-1.02774	-0.709171	1	Neuro system
-	ENSMMUG00000063550	0.824963	-0.581033	-0.386577	3.07099	-0.357275	-0.340203	-0.685664	-0.426346	0.257127	-0.441454	-0.37833	0.630492	-0.606588	-0.580103	1	Neuro system
HMGN5	ENSMMUG00000049618	-0.514579	0.355942	-0.456303	1.08498	-0.523463	-0.57613	-0.730078	-0.0535355	-0.0410862	-0.281733	-0.632177	-0.238151	-0.450047	3.05636	1	Neuro system
POU3F4	ENSMMUG00000003112	0.275249	2.44096	0.925046	1.45464	-0.695358	-0.695358	-0.695358	-0.695358	0.141148	-0.695358	0.325816	-0.695358	-0.695358	-0.695358	1	Neuro system
-	ENSMMUG00000061274	0.522706	-0.221069	-0.31897	3.19693	-0.521595	0.595391	-0.132456	-0.685802	0.0243379	-0.389769	-0.477743	-0.433263	-0.550707	-0.607987	1	Neuro system
-	ENSMMUG00000052264	-0.328905	-0.233747	0.558804	3.33293	-0.390134	-0.396575	-0.45034	-0.338941	0.164497	-0.27254	-0.41437	-0.397941	-0.341526	-0.491215	1	Neuro system
Metazoa_SRP	ENSMMUG00000062135	0.422549	0.498136	-0.891652	1.49016	-0.891652	0.640916	1.756	1.08105	-0.891652	-0.891652	0.352751	-0.891652	-0.891652	-0.891652	1	Neuro system
Metazoa_SRP	ENSMMUG00000057147	-0.322494	-0.322494	-0.322494	3.39507	-0.322494	0.474856	-0.322494	-0.322494	-0.322494	-0.322494	-0.322494	-0.322494	-0.322494	-0.322494	1	Neuro system
-	ENSMMUG00000063395	-0.372454	2.48438	0.118542	2.16903	-0.494945	-0.423523	-0.371556	-0.494945	-0.336593	-0.384926	-0.494945	-0.494945	-0.494945	-0.408186	1	Neuro system
PCDH19	ENSMMUG00000011078	1.44339	2.63275	0.328532	0.84139	-0.118784	-0.243233	-0.384794	-0.760656	-0.518002	-0.659191	-0.781015	-0.59395	-0.597554	-0.588878	1	Neuro system
Metazoa_SRP	ENSMMUG00000064153	1.02273	-0.00596942	0.167663	2.29745	-0.267687	-0.29484	-0.81105	-0.814697	-0.891264	0.614393	-0.67035	1.37948	-1.14045	-0.58541	1	Neuro system
DRP2	ENSMMUG00000021579	-0.148001	3.4722	-0.253214	-0.2644	-0.283344	-0.283236	-0.277576	-0.283977	-0.283977	-0.283977	-0.283977	-0.270102	-0.276945	-0.279476	1	Neuro system
-	ENSMMUG00000063530	-0.829005	1.13206	0.718941	1.69165	-0.829005	-0.288371	-0.829005	-0.133107	-0.829005	0.00379062	-0.829005	-0.829005	2.02134	-0.172276	1	Neuro system
TCEAL2	ENSMMUG00000018770	0.745707	0.704591	2.31029	1.84352	-0.617095	-0.624071	-0.633911	-0.570581	-0.557552	-0.603595	-0.625921	-0.410857	-0.571656	-0.388872	1	Neuro system
BEX5	ENSMMUG00000018769	-0.625063	0.531783	1.20122	2.34883	-0.625063	-0.625063	-0.625063	-0.625063	1.49621	-0.625063	-0.625063	-0.625063	0.0475125	-0.625063	1	Neuro system
Metazoa_SRP	ENSMMUG00000058112	-0.81212	-0.58707	0.964282	2.27339	0.248123	-0.81212	-0.81212	-0.81212	0.0132138	0.334726	-0.610613	1.63375	-0.81212	-0.209197	1	Neuro system
-	ENSMMUG00000049154	0.671763	0.725102	1.7183	1.91954	-0.570307	-0.731218	-1.13859	0.532026	0.486501	-0.531006	-0.896996	-0.848489	-0.73869	-0.597938	1	Neuro system
TCEAL4	ENSMMUG00000003502	-0.525799	1.70115	0.841589	0.626177	-0.639616	-0.980332	-1.32184	1.77836	-0.246718	0.86704	-0.605904	-0.215617	-0.188837	-1.08966	1	Neuro system
-	ENSMMUG00000003501	0.362535	0.933963	1.56799	2.51783	-0.646122	-0.682251	-0.675448	-0.434777	-0.563206	-0.0961297	-0.726395	-0.461139	-0.57819	-0.518652	1	Neuro system
PLP1	ENSMMUG00000000809	-0.0529067	3.21033	0.738276	0.480021	-0.427221	-0.432109	-0.445737	-0.444346	-0.442382	-0.445755	-0.447031	-0.421583	-0.426791	-0.442763	1	Neuro system
ESX1	ENSMMUG00000063653	-0.361469	0.338972	-0.361469	3.37315	-0.361469	-0.361469	-0.361469	-0.361469	-0.361469	-0.361469	-0.361469	-0.361469	-0.361469	0.264041	1	Neuro system
Metazoa_SRP	ENSMMUG00000058584	-0.301856	-0.082218	-0.301856	3.46228	-0.301856	-0.0596536	-0.301856	-0.301856	-0.301856	-0.301856	-0.301856	-0.301856	-0.301856	-0.301856	1	Neuro system
IL1RAPL2	ENSMMUG00000006683	-0.460748	2.8753	-0.336913	1.03048	0.46015	-0.430013	-0.645722	-0.645722	0.0716559	-0.645722	-0.645722	-0.645722	-0.645722	0.664425	1	Neuro system
-	ENSMMUG00000056989	0.138462	-0.0255962	0.448737	3.29808	-0.457053	-0.269258	-0.521466	-0.654613	-0.398299	-0.0610105	-0.466874	-0.0469476	-0.329544	-0.654613	1	Neuro system
FRMPD3	ENSMMUG00000022293	-0.204082	1.59656	0.774871	2.50214	-0.660174	-0.682347	-0.689469	-0.431779	-0.570409	0.59428	-0.727557	-0.373921	-0.541671	-0.586436	1	Neuro system
COL4A5	ENSMMUG00000007235	-0.960204	1.56023	-0.560001	1.70092	-0.475498	-0.747831	-1.08409	1.49752	1.02505	-0.647929	-0.473676	-0.684444	0.0969507	-0.24701	1	Neuro system
IRS4	ENSMMUG00000019167	-0.252527	2.21047	-0.313255	2.463	-0.465975	-0.465975	-0.465975	-0.465975	-0.426555	-0.465975	-0.465975	-0.465975	-0.42848	0.00917117	1	Neuro system
KCNE5	ENSMMUG00000050987	-0.216898	0.482164	1.10896	2.87958	-0.473417	-0.60099	-0.472021	-0.60099	-0.60099	-0.371001	-0.60099	-0.60099	-0.60099	0.668567	1	Neuro system
PAK3	ENSMMUG00000018763	1.08378	1.92315	1.28258	1.17802	-0.771025	-0.966746	-0.844394	-0.312864	-0.395069	0.576346	-1.1293	-0.514888	-0.789232	-0.320367	1	Neuro system
DCX	ENSMMUG00000015312	1.28632	2.68984	0.974941	0.426596	-0.597841	-0.597841	-0.597841	-0.597841	-0.597841	-0.555533	-0.597841	-0.462497	-0.308233	-0.464388	1	Neuro system
AMOT	ENSMMUG00000007688	-0.216018	1.91501	0.797784	0.476669	-0.777304	-0.891083	2.09889	-0.19426	-0.219165	-0.59535	-1.04794	-0.089361	-0.253888	-1.00399	1	Neuro system
HTR2C	ENSMMUG00000009607	-0.171889	3.21826	0.489316	0.716487	-0.21314	-0.454582	-0.454582	-0.454582	-0.402374	-0.454582	-0.454582	-0.454582	-0.454582	-0.454582	1	Neuro system
SNORA35	ENSMMUG00000033074	-0.392042	2.56374	-0.392042	2.14076	-0.392042	-0.392042	-0.392042	-0.392042	-0.392042	-0.392042	-0.392042	-0.392042	-0.392042	-0.392042	1	Neuro system
mml-mir-764	ENSMMUG00000033177	-0.392042	2.56374	-0.392042	2.14076	-0.392042	-0.392042	-0.392042	-0.392042	-0.392042	-0.392042	-0.392042	-0.392042	-0.392042	-0.392042	1	Neuro system
ZCCHC12	ENSMMUG00000017574	-0.141554	1.52276	0.906142	2.69118	-0.545926	-0.544525	-0.545836	-0.529375	-0.490142	-0.554148	-0.530708	-0.174786	-0.544001	-0.51908	1	Neuro system
Metazoa_SRP	ENSMMUG00000052837	-0.468989	-0.468989	-0.468989	2.9821	1.42839	-0.468989	-0.468989	-0.468989	-0.468989	-0.468989	-0.211409	0.156305	-0.13449	-0.468989	1	Neuro system
Y_RNA	ENSMMUG00000035549	-0.729882	-0.460856	0.968942	2.95857	-0.222912	0.160112	-0.473624	0.0338444	-0.729882	0.641069	-0.248115	-0.437501	-0.729882	-0.729882	1	Neuro system
TMEM255A	ENSMMUG00000011074	-0.753402	2.46229	1.12124	1.55843	-0.841097	-0.71217	-0.194194	-0.111275	-0.559916	0.0699219	-0.443592	-0.362946	-0.54062	-0.69266	1	Neuro system
-	ENSMMUG00000063143	2.84614	-0.419642	0.252068	1.65387	-0.333458	-0.355905	-0.470676	-0.517085	-0.397966	-0.351563	-0.517085	-0.411183	-0.460433	-0.517085	1	Neuro system
-	ENSMMUG00000055293	-0.359534	-0.431667	0.688669	3.23675	-0.360409	-0.1288	-0.398796	-0.359361	0.396964	-0.311223	-0.488291	-0.276182	-0.60406	-0.60406	1	Neuro system
DCAF12L2	ENSMMUG00000044509	0.2816	2.85067	1.09218	0.738666	-0.650384	-0.479479	-0.696808	-0.696808	-0.576347	-0.613114	-0.564459	-0.321973	-0.524936	0.161187	1	Neuro system
-	ENSMMUG00000049693	0.619342	-0.544194	1.25977	2.66779	0.665056	-0.258533	-0.824917	-0.593481	-0.0466435	-0.239075	-0.736518	-0.387622	-0.600059	-0.980915	1	Neuro system
-	ENSMMUG00000050039	-0.199797	-0.498638	0.194801	3.14924	0.973807	0.0562974	-0.506359	-0.584354	-0.329858	-0.477091	-0.467099	-0.366636	-0.282981	-0.66133	1	Neuro system
-	ENSMMUG00000059153	-0.246979	0.38938	-0.237908	1.83614	-0.323351	-0.414929	-0.535466	2.67313	-0.458882	-0.54154	-0.560079	-0.499636	-0.546255	-0.533625	1	Neuro system
ARHGAP36	ENSMMUG00000011154	-0.359056	0.280136	-0.372883	3.41423	-0.328104	-0.184215	-0.29602	-0.390232	-0.309627	-0.371565	-0.370552	-0.0199782	-0.390232	-0.301906	1	Neuro system
IGSF1	ENSMMUG00000011152	-0.12977	2.96615	0.549607	0.200215	-0.673012	-0.657867	0.178328	-0.436378	-0.589029	0.969292	-0.693057	-0.473404	-0.532264	-0.678808	1	Neuro system
-	ENSMMUG00000022140	-0.397882	0.00684919	0.531679	1.79378	0.3155	-0.701091	-0.952765	0.252883	-0.47023	-0.240958	-0.87384	-0.836345	-0.762991	2.33541	1	Neuro system
FAM127C	ENSMMUG00000053147	-0.658861	0.740446	1.02423	1.93133	0.828156	-0.395351	-1.10699	1.3337	-0.0708268	-0.421917	-1.19208	-0.579766	-0.254194	-1.17789	1	Neuro system
-	ENSMMUG00000038415	1.63464	0.85226	0.72928	2.36923	-0.325334	-0.532679	-0.639776	-0.651932	-0.106257	-0.667217	-0.699491	-0.678107	-0.67307	-0.611544	1	Neuro system
-	ENSMMUG00000044983	1.12028	0.728553	0.524307	2.81629	-0.140914	-0.512681	-0.636129	-0.568322	-0.220848	-0.535276	-0.650718	-0.663427	-0.671754	-0.589362	1	Neuro system
-	ENSMMUG00000064067	-0.141015	-0.199849	-0.145182	3.4617	-0.196254	-0.325324	-0.359331	-0.291118	-0.24955	-0.324038	-0.34723	-0.153431	-0.356296	-0.373082	1	Neuro system
HTATSF1	ENSMMUG00000006450	-0.0127289	0.419076	1.09694	2.86419	0.278834	-0.36616	-0.441035	0.0815153	-0.705014	-0.452924	-0.996175	-0.233327	-0.566553	-0.96664	1	Neuro system
GPR101	ENSMMUG00000005605	-0.459261	0.473171	-0.361127	2.9498	-0.459261	-0.322164	-0.459261	1.39367	-0.459261	-0.459261	-0.459261	-0.459261	-0.459261	-0.459261	1	Neuro system
FGF13	ENSMMUG00000012484	1.52379	0.388204	-0.613924	1.94338	-0.574981	-0.826718	1.50074	-0.695913	-0.571655	-0.633053	-0.910015	0.58801	-0.338792	-0.779071	1	Neuro system
Metazoa_SRP	ENSMMUG00000064527	0.123425	-0.183434	2.19003	2.42264	-0.203324	-0.527744	-0.527744	-0.527744	-0.527744	-0.527744	-0.527744	-0.527744	-0.127389	-0.527744	1	Neuro system
Metazoa_SRP	ENSMMUG00000050394	-0.0587083	-0.17591	1.97606	2.66426	-0.456015	-0.301574	-0.456015	-0.456015	-0.456015	-0.456015	-0.456015	-0.456015	-0.456015	-0.456015	1	Neuro system
-	ENSMMUG00000053535	2.91883	-0.122734	-0.420319	1.60967	-0.403534	-0.506975	-0.506975	-0.234274	-0.33922	-0.27387	-0.506975	-0.268348	-0.475062	-0.470211	1	Neuro system
mml-mir-2114	ENSMMUG00000036374	-0.386748	3.29073	-0.386748	-0.386748	0.30626	-0.386748	-0.386748	0.657235	-0.386748	-0.386748	-0.386748	-0.386748	-0.386748	-0.386748	1	Neuro system
MAMLD1	ENSMMUG00000022263	-0.702841	1.53282	0.994208	0.359223	-0.340409	-0.549584	-0.894431	-0.173917	-0.755958	0.880921	-0.653745	-0.744441	-1.04315	2.09131	1	Neuro system
CD99L2	ENSMMUG00000016610	-0.0520739	2.05271	0.356451	1.37484	-0.359092	-0.470977	1.16092	0.654466	-0.515608	-0.202707	-1.01365	-0.674883	-0.854556	-1.45584	1	Neuro system
PRRG3	ENSMMUG00000016929	0.260714	3.02695	0.148277	0.815459	0.397241	-0.309896	-0.380241	-0.403316	-0.748298	-0.0307893	-0.788248	-0.641274	-0.776863	-0.569715	1	Neuro system
GABRA3	ENSMMUG00000001540	0.295892	2.62334	1.60904	0.761115	-0.559507	-0.559507	-0.559507	-0.559507	-0.559507	-0.559507	-0.559507	-0.523095	-0.559507	-0.290232	1	Neuro system
U6	ENSMMUG00000036834	-0.267261	3.4744	-0.267261	-0.267261	-0.267261	-0.267261	-0.267261	-0.267261	-0.267261	-0.267261	-0.267261	-0.267261	-0.267261	-0.267261	1	Neuro system
GABRQ	ENSMMUG00000054328	0.055888	2.08942	0.413118	2.42932	-0.37149	-0.553717	-0.553717	-0.553717	-0.47491	-0.553717	-0.553717	-0.308496	-0.553717	-0.510539	1	Neuro system
PNMA5	ENSMMUG00000018469	3.37117	0.131649	-0.355676	0.429492	-0.389988	-0.342053	-0.389988	-0.328286	-0.389988	-0.389988	-0.351066	-0.389988	-0.389988	-0.215301	1	Neuro system
PNMA3	ENSMMUG00000010897	0.766843	0.978928	2.11592	1.69694	-0.744017	-0.767711	-0.758826	-0.792574	-0.0484057	-0.759747	-0.0456245	-0.736566	-0.781339	-0.123823	1	Neuro system
PNMA6F	ENSMMUG00000048764	-0.00127903	1.10376	-0.276144	3.17802	-0.405307	-0.405307	-0.405307	-0.405307	-0.405307	-0.405307	-0.405307	-0.405307	-0.405307	-0.356597	1	Neuro system
PNCK	ENSMMUG00000010585	2.38375	0.0739276	-0.235002	1.39469	-0.216843	-0.430709	-0.306863	-0.810299	-0.74995	-0.649955	-0.8223	1.429	-0.350401	-0.709043	1	Neuro system
PLXNB3	ENSMMUG00000003368	-0.321308	1.62039	0.526126	2.78198	-0.322633	-0.497511	-0.556202	-0.324544	-0.554601	-0.557463	-0.585225	-0.555283	-0.380419	-0.273303	1	Neuro system
PDZD4	ENSMMUG00000003377	2.7754	0.0846663	1.27597	1.00559	-0.523306	-0.517351	-0.536647	-0.482638	-0.525185	-0.452253	-0.546567	-0.528578	-0.526298	-0.502798	1	Neuro system
-	ENSMMUG00000055377	-0.513704	0.244812	0.599552	2.2242	-0.418706	-0.439055	-0.479778	2.05214	0.256293	-0.738042	-0.738042	-0.664375	-0.738042	-0.647245	1	Neuro system
GDI1	ENSMMUG00000005502	0.755087	1.52404	1.87307	1.52835	-0.489925	-0.675328	-0.8254	0.181675	-0.58874	-0.232426	-0.95203	-0.481892	-0.749849	-0.866627	1	Neuro system
Metazoa_SRP	ENSMMUG00000054859	2.04204	-0.0803704	0.69845	2.27735	0.154951	-0.649677	-0.378533	-0.649677	-0.649677	-0.166148	-0.649677	-0.649677	-0.649677	-0.649677	1	Neuro system
-	ENSMMUG00000060911	0.00919191	-0.274929	-0.0407549	3.34284	-0.450824	-0.411854	-0.525415	-0.105199	0.408717	-0.679601	-0.172326	-0.239799	-0.397276	-0.462772	1	Neuro system
-	ENSMMUG00000009476	0.984783	1.05534	-0.645373	2.49594	1.0811	-0.272835	-0.320207	-0.254908	-0.786348	-0.68977	-0.614465	-0.59827	-0.705977	-0.729018	1	Neuro system
-	ENSMMUG00000052111	-0.566193	-0.547849	0.312882	2.72749	-0.0906485	-0.606181	-0.644173	-0.526072	1.58868	0.260702	-0.583131	-0.0603779	-0.49295	-0.772176	1	Neuro system
-	ENSMMUG00000061765	0.213164	-0.243679	-0.281979	3.38894	-0.374815	-0.370024	-0.334876	-0.198904	0.152864	-0.147557	-0.4912	-0.286805	-0.451104	-0.57402	1	Neuro system
-	ENSMMUG00000064879	-0.0354002	-0.311641	-0.296288	3.40872	-0.282585	-0.389161	-0.356512	-0.442772	0.0516482	-0.162387	-0.26946	0.102574	-0.43417	-0.582561	1	Neuro system
-	ENSMMUG00000032340	-0.749892	-0.214136	-0.749892	2.00463	-0.749892	1.0225	-0.749892	-0.749892	-0.749892	1.07024	-0.749892	0.996906	1.119	-0.749892	1	Neuro system
DLGAP2	ENSMMUG00000057265	3.18248	0.414972	0.198936	0.601925	0.0866418	-0.395818	-0.511619	-0.582901	-0.435983	-0.489262	-0.604728	-0.398918	-0.602992	-0.462736	1	Neuro system
CLN8	ENSMMUG00000009470	-0.402709	0.26752	-0.232947	3.17685	-0.353717	-0.5437	-0.509576	-0.384878	-0.11177	0.88858	-0.483443	-0.328209	-0.203413	-0.77859	1	Neuro system
XKR5	ENSMMUG00000021275	0.711387	0.460934	0.758385	2.28589	-0.28188	1.53584	-0.706395	-0.956204	-0.578874	-0.649854	-0.286598	-0.7401	-0.640319	-0.912215	1	Neuro system
-	ENSMMUG00000061848	1.2797	-0.269508	0.597028	2.72707	-0.224544	-0.670323	-0.695435	-0.261387	0.57603	-0.286676	-0.48043	-0.582129	-0.854696	-0.854696	1	Neuro system
-	ENSMMUG00000050953	-0.228951	1.06355	0.564799	1.66599	-0.661355	-0.876399	-0.876399	0.0954628	2.19258	-0.682558	-0.876399	-0.504336	-0.611021	-0.264959	1	Neuro system
-	ENSMMUG00000061801	-0.277843	1.34418	-0.205265	1.40821	-0.920214	-0.920214	-0.0574452	-0.277387	1.57108	-0.920214	-0.920214	-0.674117	-0.656916	1.50637	1	Neuro system
-	ENSMMUG00000062322	-0.34933	0.12322	1.72117	2.82699	-0.453399	-0.381528	-0.504967	-0.475379	-0.34733	-0.320069	-0.519909	-0.477289	-0.437832	-0.404343	1	Neuro system
NEIL2	ENSMMUG00000019209	-0.00863538	0.28845	2.45676	1.99227	-0.266247	-0.434131	-0.57909	-0.104015	-0.378168	-0.0976916	-0.727969	-0.462191	-0.831272	-0.848077	1	Neuro system
-	ENSMMUG00000061322	0.0477919	-0.697006	1.5826	2.67761	-0.20225	-0.552247	-0.446921	-0.697006	0.105363	-0.251032	-0.697006	-0.697006	0.524116	-0.697006	1	Neuro system
-	ENSMMUG00000063243	0.140966	-0.467791	-0.203433	3.40377	-0.142593	-0.0238732	-0.517532	-0.164514	-0.031087	-0.348546	-0.428457	-0.355355	-0.34402	-0.517532	1	Neuro system
Metazoa_SRP	ENSMMUG00000051797	0.0107091	-0.308901	-0.308901	3.45623	-0.308901	-0.308901	-0.308901	-0.0690232	-0.308901	-0.308901	-0.308901	-0.308901	-0.308901	-0.308901	1	Neuro system
-	ENSMMUG00000051983	0.539312	-0.573301	-0.144652	3.30451	-0.488021	-0.174075	-0.314663	-0.444831	-0.0200937	-0.265816	-0.492261	0.115256	-0.46806	-0.573301	1	Neuro system
MICU3	ENSMMUG00000017992	0.159051	-0.312633	2.1658	1.93961	0.106287	-0.0777637	-0.820422	-1.12265	-0.516493	0.399634	-0.769726	-1.05518	-0.45793	0.362415	1	Neuro system
-	ENSMMUG00000054747	-1.16817	0.108389	0.847103	2.47809	0.0346439	-1.16817	0.0478033	0.0398182	0.912531	0.277454	-0.787161	0.21921	-0.673385	-1.16817	1	Neuro system
LZTS1	ENSMMUG00000017711	2.45713	1.60749	-0.498016	1.24709	-0.530323	-0.594441	-0.671602	-0.203377	-0.427209	-0.501804	-0.644751	-0.508645	-0.555371	-0.176171	1	Neuro system
-	ENSMMUG00000065227	0.0182366	-0.547776	0.633404	3.29905	-0.124785	-0.382761	-0.547776	-0.122965	-0.181917	-0.293586	-0.2798	-0.547776	-0.373776	-0.547776	1	Neuro system
GFRA2	ENSMMUG00000023361	1.95467	0.760009	-0.124247	1.74054	-0.241705	-0.79702	-0.916075	1.15089	-0.907177	-0.111438	-1.0241	-0.593547	-0.627202	-0.263599	1	Neuro system
DMTN	ENSMMUG00000005870	2.48591	0.27484	1.50258	1.09974	-0.215409	-0.505796	-0.721722	-0.550041	-0.102564	-0.618535	-0.653038	-0.651806	-0.717271	-0.626885	1	Neuro system
NUDT18	ENSMMUG00000049401	-0.237385	-0.0564911	1.84436	2.54558	-0.539634	-0.804533	-0.67917	0.00928468	-0.483478	0.354271	-0.614063	-0.100588	-0.348863	-0.889288	1	Neuro system
LGI3	ENSMMUG00000013028	0.418513	2.34387	0.701232	1.79986	-0.291776	-0.608626	-0.689408	0.262043	-0.532379	-0.691685	-0.683121	-0.663099	-0.683344	-0.682076	1	Neuro system
mml-mir-320a	ENSMMUG00000026995	-0.804938	-0.804938	-0.0103464	2.64546	0.143563	-0.804938	-0.804938	-0.0905016	-0.804938	0.905024	-0.804938	-0.257915	0.95083	0.543511	1	Neuro system
EGR3	ENSMMUG00000058396	2.782	-0.187736	-0.60607	-0.0762354	-0.258767	-0.349714	-0.605491	1.04806	-0.284173	1.17236	-0.708917	-0.590912	-0.683667	-0.650739	1	Neuro system
R3HCC1	ENSMMUG00000016655	-0.360748	0.429769	1.93167	2.09973	0.462648	-0.645291	-0.696178	0.283962	-0.200842	0.12598	-0.957273	-0.557134	-0.618913	-1.29738	1	Neuro system
NEFM	ENSMMUG00000000639	-0.17618	1.13965	0.0732484	3.14851	-0.420665	-0.420222	-0.420954	-0.41706	-0.416692	-0.418083	-0.420833	-0.418042	-0.413301	-0.419377	1	Neuro system
NEFL	ENSMMUG00000003348	0.0307503	0.799207	-0.0853212	3.27621	-0.408636	-0.407311	-0.408982	-0.406063	-0.352476	-0.408169	-0.408996	-0.405729	-0.409074	-0.405414	1	Neuro system
Metazoa_SRP	ENSMMUG00000055537	-0.535038	-0.535038	-0.535038	2.29622	-0.0161703	-0.535038	-0.535038	1.80991	-0.535038	-0.535038	-0.535038	1.26042	-0.535038	-0.535038	1	Neuro system
PNMA2	ENSMMUG00000042420	2.48347	1.40276	0.339193	1.30092	-0.560388	-0.556448	-0.560388	-0.560388	-0.560388	-0.560388	-0.560388	-0.500205	-0.554157	-0.55321	1	Neuro system
Metazoa_SRP	ENSMMUG00000056685	0.131943	0.698492	-0.376158	3.3073	-0.376158	-0.376158	-0.376158	-0.376158	-0.376158	-0.376158	-0.376158	-0.376158	-0.376158	-0.376158	1	Neuro system
STMN4	ENSMMUG00000018670	0.593585	1.64159	0.818606	2.49146	-0.555856	-0.551908	-0.557717	-0.556782	-0.556912	-0.557717	-0.557717	-0.536963	-0.557717	-0.555953	1	Neuro system
SCARA3	ENSMMUG00000021517	-0.166849	2.67898	0.390571	1.0468	-0.419315	-0.759967	-0.694141	0.636535	-1.0191	-0.31793	-0.626189	-0.00443478	0.368225	-1.11317	1	Neuro system
-	ENSMMUG00000056404	1.84204	-0.0521577	0.218943	2.69089	-0.52064	-0.52064	-0.223141	-0.52064	-0.52064	-0.52064	-0.52064	-0.52064	-0.52064	-0.311457	1	Neuro system
PPP2CB	ENSMMUG00000020819	-0.11322	-0.0728584	0.588592	1.8442	-0.225802	-0.438778	-1.41447	-0.0246651	0.572705	-0.40557	-0.87676	1.50699	0.757659	-1.69802	1	Neuro system
-	ENSMMUG00000063894	0.951344	-0.151487	0.160591	3.20706	-0.368902	-0.423454	-0.433936	-0.500408	-0.4151	-0.381868	-0.37544	-0.348723	-0.419265	-0.500408	1	Neuro system
-	ENSMMUG00000059106	-0.145674	-0.405463	0.367292	2.90695	-0.243849	-0.576819	-0.718936	-0.911895	0.20246	-0.0516409	1.17399	-0.361498	-0.323029	-0.911895	1	Neuro system
-	ENSMMUG00000049377	0.523099	-0.197356	1.03745	3.09827	-0.439234	-0.476554	-0.438565	-0.500426	-0.368109	-0.353337	-0.461659	-0.476899	-0.475254	-0.471428	1	Neuro system
-	ENSMMUG00000050508	0.719354	-0.457743	1.4463	2.63549	-0.247083	-0.475635	-0.603295	-0.243984	0.200764	-0.20989	-0.910345	-0.0673192	-0.819236	-0.967387	1	Neuro system
-	ENSMMUG00000050940	-0.488856	-0.251997	0.632917	3.23215	-0.414464	-0.445324	-0.41365	-0.488856	0.476304	-0.354742	-0.488856	-0.0169165	-0.488856	-0.488856	1	Neuro system
-	ENSMMUG00000052821	3.39278	-0.250635	-0.342499	-0.185064	-0.342499	0.467906	-0.342499	-0.342499	-0.342499	-0.342499	-0.342499	-0.342499	-0.342499	-0.342499	1	Neuro system
Metazoa_SRP	ENSMMUG00000061939	-0.267261	-0.267261	-0.267261	3.4744	-0.267261	-0.267261	-0.267261	-0.267261	-0.267261	-0.267261	-0.267261	-0.267261	-0.267261	-0.267261	1	Neuro system
-	ENSMMUG00000062108	0.837332	-0.166967	0.485129	2.29273	-0.0803832	0.658884	-0.987158	0.99118	-0.30988	0.0734255	-1.1497	-0.244097	-1.10666	-1.29384	1	Neuro system
-	ENSMMUG00000060473	-0.369162	-0.119797	1.27897	2.81926	-0.775338	-0.346911	-0.568918	-0.774469	0.595112	-0.249004	-0.593421	-0.200683	0.185977	-0.881613	1	Neuro system
-	ENSMMUG00000061001	0.895222	-0.20905	0.663114	2.71671	-0.0765963	-0.645977	-0.86535	-0.5575	0.981247	-0.321301	-0.370369	-0.751635	-0.629203	-0.829311	1	Neuro system
CHRNB3	ENSMMUG00000063923	-0.393661	3.26544	0.351699	-0.393661	-0.393661	-0.393661	-0.393661	-0.393661	-0.393661	-0.393661	-0.393661	-0.393661	-0.393661	0.713128	1	Neuro system
-	ENSMMUG00000054991	-0.199232	-0.549861	0.160153	2.49462	-0.576064	-0.472001	-0.976439	-0.077943	1.42241	1.11538	-0.318094	-0.510484	-0.508993	-1.00344	1	Neuro system
-	ENSMMUG00000053228	0.190231	-0.313207	-0.384741	3.41571	-0.35104	-0.384741	-0.384741	0.0721787	-0.166124	-0.202473	-0.384741	-0.384741	-0.384741	-0.33683	1	Neuro system
-	ENSMMUG00000057165	-0.435503	-0.425474	-0.0276723	3.18228	-0.436126	-0.609868	-0.0829416	0.175331	0.742601	-0.609868	-0.444764	0.191737	-0.609868	-0.609868	1	Neuro system
-	ENSMMUG00000047485	0.507677	-0.630267	1.02411	3.03236	-0.520038	-0.42444	-0.633131	-0.262347	0.194587	-0.280601	-0.474487	-0.362702	-0.480114	-0.69061	1	Neuro system
OPRK1	ENSMMUG00000065247	1.4369	1.83369	-0.205527	2.07687	-0.476721	-0.0792801	-0.473477	-0.0713963	-0.663278	-0.544123	-0.773166	-0.626623	-0.720904	-0.712959	1	Neuro system
-	ENSMMUG00000055000	-0.707577	-0.248771	0.982473	2.96182	0.157026	0.472954	-0.5619	-0.490496	-0.520621	-0.447792	-0.707577	-0.541365	0.359399	-0.707577	1	Neuro system
PENK	ENSMMUG00000006775	-0.217603	-0.341705	2.16067	2.47117	-0.521931	-0.521931	-0.521931	-0.521931	0.0603348	-0.521931	-0.521931	-0.106869	-0.521931	-0.372482	1	Neuro system
U6	ENSMMUG00000064813	-0.148445	-0.121277	-0.6208	1.09136	-0.6208	-0.6208	-0.6208	2.92438	-0.6208	-0.6208	-0.6208	-0.0779119	-0.0399674	0.717457	1	Neuro system
-	ENSMMUG00000056803	1.52401	2.11643	0.409708	1.29841	-0.196099	0.120825	-0.880702	-0.751787	-0.325575	0.0449523	-0.718059	-0.880702	-0.880702	-0.880702	1	Neuro system
Metazoa_SRP	ENSMMUG00000059825	0.695593	0.127861	1.50215	2.76602	-0.509163	-0.509163	-0.509163	-0.509163	-0.509163	-0.509163	-0.509163	-0.509163	-0.509163	-0.509163	1	Neuro system
NKAIN3	ENSMMUG00000009144	0.183909	1.25393	1.01394	2.20115	-0.697925	-0.626179	-0.697925	-0.697925	1.26393	-0.697925	-0.697925	-0.556505	-0.546621	-0.697925	1	Neuro system
Metazoa_SRP	ENSMMUG00000062503	-0.720423	-0.420146	-0.658186	2.55627	-0.350233	0.379121	1.80865	-0.813386	0.148044	-0.145407	-0.549309	-0.0654749	-0.356137	-0.813386	1	Neuro system
CRH	ENSMMUG00000021587	0.237746	-0.197783	-0.329833	3.43506	-0.329833	-0.316595	-0.295528	-0.244635	-0.329833	-0.309441	-0.329833	-0.329833	-0.329833	-0.329833	1	Neuro system
VXN	ENSMMUG00000022419	1.82622	1.36519	-0.00222022	0.338029	1.68872	0.689376	-0.721605	-0.74891	-0.735769	-0.742823	-0.723243	-0.74891	-0.744744	-0.73931	1	Neuro system
U6	ENSMMUG00000049278	-0.389862	-0.389862	0.734674	3.27249	0.281316	-0.389862	-0.389862	-0.389862	-0.389862	-0.389862	-0.389862	-0.389862	-0.389862	-0.389862	1	Neuro system
PPP1R42	ENSMMUG00000003178	-0.249745	1.57799	0.609635	1.03208	-0.633407	-0.723842	-0.631022	-0.605102	2.11841	-0.851413	-0.696037	-0.851413	-0.716897	0.620759	1	Neuro system
C8H8orf34	ENSMMUG00000004573	0.846729	1.85925	1.26135	1.85159	-0.524785	-0.638085	-0.751892	-0.249309	-0.384499	-0.797911	-0.797911	-0.27285	-0.797911	-0.603765	1	Neuro system
Metazoa_SRP	ENSMMUG00000055757	1.67281	-0.780998	-0.823235	2.62643	-0.225836	-0.318209	-0.790514	0.0145747	0.121445	0.0402344	-0.353163	-0.545689	-0.864929	0.227084	1	Neuro system
KCNB2	ENSMMUG00000013770	0.319484	2.9802	-0.0878155	0.591486	-0.400761	-0.814771	-0.778905	0.151127	-0.426909	-0.560339	-0.864064	0.156144	0.539311	-0.804186	1	Neuro system
TERF1	ENSMMUG00000023208	-0.0966853	-0.224324	1.27359	2.4315	-0.644811	-0.50833	-0.967572	0.711836	0.84481	-0.0321477	-1.07427	-0.459134	-0.167573	-1.08689	1	Neuro system
Metazoa_SRP	ENSMMUG00000057574	1.06494	2.77546	-0.469113	-0.469113	-0.469113	1.31984	-0.469113	-0.469113	-0.469113	-0.469113	-0.469113	-0.469113	-0.469113	-0.469113	1	Neuro system
ZNF704	ENSMMUG00000009969	0.697128	-0.17009	1.68875	1.03457	0.471034	-0.560365	-1.09616	1.8158	-0.684935	-0.806868	-0.849762	-0.443518	0.119002	-1.21458	1	Neuro system
Metazoa_SRP	ENSMMUG00000055843	-0.225686	-0.210312	-0.0467252	3.38278	0.306076	-0.493001	-0.223728	-0.0917438	-0.493001	-0.493001	-0.239883	-0.18577	-0.493001	-0.493001	1	Neuro system
PMP2	ENSMMUG00000047024	-0.0751753	3.46884	-0.253554	-0.260099	-0.282124	-0.286803	-0.285048	-0.29081	-0.290158	-0.289552	-0.290574	-0.286183	-0.288755	-0.290009	1	Neuro system
Metazoa_SRP	ENSMMUG00000053293	-0.267261	-0.267261	-0.267261	3.4744	-0.267261	-0.267261	-0.267261	-0.267261	-0.267261	-0.267261	-0.267261	-0.267261	-0.267261	-0.267261	1	Neuro system
U6	ENSMMUG00000052856	1.42257	-0.497009	-0.497009	1.82231	-0.497009	-0.497009	-0.497009	-0.497009	-0.497009	-0.497009	-0.497009	-0.497009	-0.497009	2.22222	1	Neuro system
-	ENSMMUG00000063555	1.68198	-0.241834	-0.757869	1.89527	0.21458	1.51833	-0.757869	-0.757869	-0.127042	-0.757869	-0.757869	0.363799	-0.757869	-0.757869	1	Neuro system
-	ENSMMUG00000055409	-0.929526	-0.929526	0.115112	2.0946	-0.721695	-0.929526	0.120994	-0.303353	1.49722	1.31854	-0.534529	0.5088	-0.67305	-0.634061	1	Neuro system
-	ENSMMUG00000051248	0.200836	-0.325913	-0.242569	3.21959	-0.147619	-0.282599	-0.534116	-0.340099	0.844906	-0.253549	-0.544039	-0.478396	-0.555899	-0.560539	1	Neuro system
Metazoa_SRP	ENSMMUG00000063301	-0.319394	-0.0448834	0.11397	3.44425	-0.319394	-0.319394	-0.319394	-0.319394	-0.319394	-0.319394	-0.319394	-0.319394	-0.319394	-0.319394	1	Neuro system
-	ENSMMUG00000061241	0.126447	-0.17897	-0.101366	3.44322	-0.297142	-0.339065	-0.347948	-0.302549	-0.3292	-0.311219	-0.335355	-0.319806	-0.34479	-0.362259	1	Neuro system
TMEM64	ENSMMUG00000004011	-0.967517	0.90067	-0.503809	2.56117	-0.601654	-0.856556	-1.08246	0.295944	1.02999	0.139076	-0.424714	-0.560815	-0.468011	0.538688	1	Neuro system
NECAB1	ENSMMUG00000013392	2.74078	1.36177	0.582313	0.602753	-0.427253	-0.510737	-0.610008	-0.5596	-0.628504	-0.529554	-0.602425	-0.227548	-0.628504	-0.563479	1	Neuro system
-	ENSMMUG00000047716	-0.20047	-0.812918	0.9764	2.79452	-0.20266	-0.098706	-0.812918	-0.123424	0.57264	-0.812918	-0.522958	-0.636943	0.693278	-0.812918	1	Neuro system
-	ENSMMUG00000061159	0.266972	-0.287983	0.247136	2.93104	0.133518	0.677878	0.667825	-0.54512	-0.333704	-0.604287	-0.714691	-0.763069	-0.837756	-0.837756	1	Neuro system
Metazoa_SRP	ENSMMUG00000059680	1.05744	-0.510888	0.758772	2.93498	-0.299594	-0.486345	-0.294669	-0.749783	-0.165709	-0.343982	-0.749783	0.0291207	-0.749783	-0.429775	1	Neuro system
MTDH	ENSMMUG00000014210	-1.25107	-0.471699	0.279871	2.17238	-0.384135	-1.03969	-0.745221	0.198373	-0.291241	1.08758	-0.596336	0.861797	1.14077	-0.961378	1	Neuro system
-	ENSMMUG00000060948	3.44101	0.0820976	-0.0786702	-0.129856	-0.31304	-0.354145	-0.354145	-0.16838	-0.354145	-0.354145	-0.354145	-0.354145	-0.354145	-0.354145	1	Neuro system
KCNS2	ENSMMUG00000056926	3.2836	0.403438	0.403284	-0.0349277	-0.24377	-0.00133819	-0.498807	-0.498807	-0.498807	-0.498807	-0.498807	-0.498807	-0.358926	-0.458521	1	Neuro system
Metazoa_SRP	ENSMMUG00000046389	-0.488388	-0.775794	0.593507	2.98563	0.0557912	0.407602	-0.735619	-0.089264	-0.342563	0.445154	-0.373347	0.158478	-0.925248	-0.915937	1	Neuro system
SNX31	ENSMMUG00000009952	-0.499167	1.09039	-0.378854	1.88717	-0.653481	-0.746924	-0.755065	1.11671	1.77743	-0.162195	-0.806695	-0.571063	-0.491569	-0.806695	1	Neuro system
Metazoa_SRP	ENSMMUG00000063500	0.428347	0.504964	1.32017	1.51052	0.423583	0.649692	-0.903783	-0.903783	-0.903783	1.4892	-0.903783	-0.903783	-0.903783	-0.903783	1	Neuro system
-	ENSMMUG00000043850	-0.332402	0.0548678	2.16769	2.39693	-0.510658	-0.510658	-0.510658	-0.510658	-0.510658	-0.510658	-0.510658	0.308837	-0.510658	-0.510658	1	Neuro system
U6	ENSMMUG00000034141	-0.267261	3.4744	-0.267261	-0.267261	-0.267261	-0.267261	-0.267261	-0.267261	-0.267261	-0.267261	-0.267261	-0.267261	-0.267261	-0.267261	1	Neuro system
BAALC	ENSMMUG00000019398	1.27565	2.25263	0.973029	1.37054	-0.62049	-0.611489	-0.62049	-0.496909	-0.480799	-0.62049	-0.598565	-0.587964	-0.614163	-0.62049	1	Neuro system
mml-mir-3151	ENSMMUG00000038671	-0.648419	1.37159	1.74328	1.94799	-0.648419	-0.648419	-0.648419	0.0683938	-0.648419	-0.648419	-0.648419	-0.648419	-0.648419	0.704515	1	Neuro system
CTHRC1	ENSMMUG00000019402	-0.484169	3.13205	-0.497069	0.687201	-0.126006	-0.577701	-0.159364	0.0170178	0.63342	-0.332852	-0.574905	-0.442306	-0.56753	-0.707788	1	Neuro system
KCNV1	ENSMMUG00000018706	3.4728	-0.225552	-0.217381	-0.273903	-0.289578	-0.269406	-0.289578	-0.198698	-0.289578	-0.289578	-0.281388	-0.279638	-0.278943	-0.289578	1	Neuro system
-	ENSMMUG00000049293	-0.385264	-0.198185	0.567372	3.3324	-0.292986	-0.553044	-0.515486	-0.245229	-0.263846	-0.0172355	-0.482435	-0.21023	-0.209193	-0.526635	1	Neuro system
-	ENSMMUG00000001087	2.24843	2.3089	0.15825	-0.157587	-0.518633	-0.536061	-0.360361	-0.0713256	-0.431866	-0.196713	-0.784728	-0.356736	-0.48188	-0.819694	1	Neuro system
Metazoa_SRP	ENSMMUG00000060332	-0.6372	-0.258924	1.4378	2.46923	-0.0647694	-0.19642	-0.867324	-0.694608	-0.421082	1.1996	-0.43152	0.0583795	-0.725838	-0.867324	1	Neuro system
CCN3	ENSMMUG00000005631	0.0697395	3.23464	-0.424884	0.458993	-0.194944	-0.227381	-0.441998	0.468693	-0.0903961	-0.56879	-0.585989	-0.574134	-0.547068	-0.576479	1	Neuro system
-	ENSMMUG00000050392	0.299062	0.218132	0.259259	3.24137	-0.565952	-0.565952	-0.441473	-0.38046	-0.406202	0.321975	-0.565952	-0.281901	-0.565952	-0.565952	1	Neuro system
ENPP2	ENSMMUG00000004903	-0.871153	2.40693	-0.0421708	0.859275	-1.05826	-0.670449	-1.21268	-0.327009	-0.382504	0.620566	0.472982	0.298706	0.878055	-0.972293	1	Neuro system
SNORD39	ENSMMUG00000057685	-0.591925	2.00616	1.45884	1.63437	-0.591925	-0.591925	-0.591925	-0.591925	-0.591925	-0.591925	-0.591925	0.819889	-0.591925	-0.591925	1	Neuro system
Metazoa_SRP	ENSMMUG00000065153	0.0673543	-0.222581	-0.725923	3.01212	-0.409747	-0.725923	1.03207	-0.249619	0.299592	0.129082	-0.575694	-0.178885	-0.725923	-0.725923	1	Neuro system
Metazoa_SRP	ENSMMUG00000056864	-0.805911	-0.0323921	-0.602388	1.8454	-0.320022	-0.805911	2.50972	-0.622919	0.297274	0.0700519	-0.575044	-0.245464	0.0935171	-0.805911	1	Neuro system
Metazoa_SRP	ENSMMUG00000060376	-0.375928	-0.375928	-0.375928	3.00688	-0.375928	-0.375928	1.50426	-0.375928	-0.375928	-0.375928	-0.375928	-0.375928	-0.375928	-0.375928	1	Neuro system
-	ENSMMUG00000058752	0.880725	0.43783	1.16463	2.5736	-0.381343	-0.847618	-0.853882	-0.887043	-0.639541	-0.690886	-0.0315808	0.385243	-0.452484	-0.657653	1	Neuro system
-	ENSMMUG00000053718	-0.53892	0.0823229	-0.375463	3.01002	0.0464345	-0.53892	-0.440293	-0.391952	1.35967	-0.36304	-0.353501	-0.53892	-0.418526	-0.53892	1	Neuro system
-	ENSMMUG00000059362	0.0482925	0.490819	-0.611511	3.14504	-0.324813	-0.673811	-0.651909	0.668239	-0.231433	-0.00287239	-0.31027	-0.486214	-0.767421	-0.292131	1	Neuro system
KCNQ3	ENSMMUG00000000892	1.03314	1.97113	0.654353	2.07936	-0.586336	-0.586336	-0.586336	-0.581688	-0.574327	-0.569648	-0.586336	-0.550747	-0.582528	-0.533698	1	Neuro system
-	ENSMMUG00000058738	-0.456479	-0.212032	0.86679	2.9049	0.165218	0.099031	-0.453425	-0.873429	-0.873429	0.624553	-0.676026	-0.394219	0.151977	-0.873429	1	Neuro system
-	ENSMMUG00000052475	1.29499	0.343795	1.60905	2.32517	-0.579359	-0.628406	-0.575002	-0.425822	-0.597634	-0.323477	-0.632853	-0.51566	-0.633208	-0.661581	1	Neuro system
-	ENSMMUG00000056740	-0.38056	0.618342	-0.317665	3.27133	-0.100064	-0.36495	-0.474507	0.371613	-0.474507	-0.474507	-0.474507	-0.366532	-0.358985	-0.474507	1	Neuro system
-	ENSMMUG00000059763	-0.843238	0.705624	0.912044	2.84389	-0.414004	-0.555985	-0.424923	-0.444917	-0.0852711	-0.0491159	-0.550197	0.562852	-0.901949	-0.754812	1	Neuro system
-	ENSMMUG00000056225	-0.213648	0.0392821	0.507978	3.14119	-0.354395	0.203687	0.421662	-0.24809	-0.680651	-0.520512	-0.704732	-0.050451	-0.770661	-0.770661	1	Neuro system
Metazoa_SRP	ENSMMUG00000041901	-0.340654	-0.340654	-0.340654	3.41586	-0.340654	-0.340654	0.181321	-0.340654	-0.340654	-0.340654	0.150005	-0.340654	-0.340654	-0.340654	1	Neuro system
TSNARE1	ENSMMUG00000001432	0.0897434	0.758899	0.938402	2.53709	-0.501423	-0.813003	-0.67248	0.567337	-0.702973	0.747331	-0.949032	-0.389134	-0.734326	-0.876426	1	Neuro system
ADGRB1	ENSMMUG00000019877	2.22551	0.774224	0.196913	2.13402	-0.547803	-0.539338	-0.554619	-0.553253	-0.553538	-0.443371	-0.552715	-0.549012	-0.554466	-0.482557	1	Neuro system
ARC	ENSMMUG00000018519	2.94579	0.675597	-0.469568	0.312919	-0.571392	-0.523975	-0.550913	1.07655	-0.282286	-0.571392	-0.552142	-0.571392	-0.346397	-0.571392	1	Neuro system
-	ENSMMUG00000049486	0.441386	0.714026	0.969371	2.96001	-0.518189	-0.518189	-0.518189	-0.518189	-0.518189	-0.518189	-0.518189	-0.518189	-0.518189	-0.421095	1	Neuro system
SLURP2	ENSMMUG00000041404	0.111501	0.870023	0.949822	2.168	1.35423	0.366461	-0.12947	-0.728912	-0.792923	-0.770097	-0.8468	-0.884693	-0.814578	-0.852564	1	Neuro system
-	ENSMMUG00000062307	2.84409	-0.344565	0.736812	1.3399	-0.390515	-0.534662	-0.607003	-0.392553	-0.490358	0.06967	-0.576283	-0.50465	-0.582041	-0.567842	1	Neuro system
LY6H	ENSMMUG00000014830	1.07381	0.106117	1.25088	2.75245	-0.538948	-0.52817	-0.538948	-0.518138	-0.515052	-0.538948	-0.534572	-0.496459	-0.533265	-0.440756	1	Neuro system
TOP1MT	ENSMMUG00000022933	-0.9457	1.10127	1.55799	1.47328	-0.452255	-0.996602	-0.455802	0.566286	-0.33419	1.36163	-0.828321	-0.143638	-0.747232	-1.15671	1	Neuro system
RHPN1	ENSMMUG00000010939	-0.125258	1.18648	0.44005	3.02932	-0.488704	-0.496733	-0.543857	-0.352341	-0.125135	-0.435508	-0.556331	-0.506825	-0.554087	-0.471075	1	Neuro system
TIGD5	ENSMMUG00000014668	-0.327643	0.226791	2.0957	2.35488	0.0239949	-0.472239	-0.488855	-0.317118	-0.423705	0.18453	-0.896331	-0.48617	-0.761522	-0.712318	1	Neuro system
MAPK15	ENSMMUG00000001187	0.765964	-0.541432	0.403613	3.16151	-0.599178	-0.599178	-0.599178	-0.0254112	-0.175627	-0.501087	-0.444061	-0.0343429	-0.599178	-0.212412	1	Neuro system
-	ENSMMUG00000057609	1.97624	0.187107	0.717291	1.81909	-0.791706	-0.846681	-0.871405	0.317839	0.08737	-0.807834	-1.02057	-0.315864	-0.97664	0.525764	1	Neuro system
SCRIB	ENSMMUG00000013552	-0.0458687	0.441533	0.929993	2.85099	-0.548177	-0.887161	-0.519625	0.682974	-0.54678	0.079913	-0.868308	-0.263385	-0.699118	-0.606984	1	Neuro system
NRBP2	ENSMMUG00000028891	-0.474979	1.41123	0.918852	2.62638	-0.428715	-0.662767	-0.641614	0.134219	-0.650223	-0.525685	0.207198	-0.569904	-0.7667	-0.577288	1	Neuro system
Metazoa_SRP	ENSMMUG00000063793	1.78463	-0.698868	-0.698868	1.55163	-0.698868	-0.698868	-0.698868	1.16508	-0.698868	-0.698868	-0.698868	0.7283	-0.698868	1.06017	1	Neuro system
PLEC	ENSMMUG00000000388	-0.786638	0.274729	0.653491	2.2175	0.0451105	-0.7639	1.50874	0.538329	-1.02556	-0.0553304	-0.9675	0.187817	-0.673649	-1.15314	1	Neuro system
mml-mir-661	ENSMMUG00000060194	0.748295	-0.356275	2.26354	1.85656	-0.319955	-0.507898	-0.580439	-0.0692933	-0.646885	0.531973	-0.932383	-0.646815	-0.946898	-0.393528	1	Neuro system
-	ENSMMUG00000055579	1.18436	-0.431123	0.202698	3.04008	-0.646219	-0.468323	-0.594997	-0.493562	-0.514747	-0.372188	0.172308	-0.295566	-0.20853	-0.574187	1	Neuro system
LRRC24	ENSMMUG00000040973	1.52079	0.011632	0.115949	2.0981	1.22357	-0.889301	-0.528171	-0.114247	-0.936451	-1.07121	-0.272948	-0.135945	-1.23621	0.214439	1	Neuro system
C8orf82	ENSMMUG00000059443	-0.554897	-0.345168	0.235428	1.9378	1.16061	-0.311138	0.186504	0.594009	1.40149	-1.16798	-0.428682	-0.102897	-1.21585	-1.38924	1	Neuro system
ARHGAP39	ENSMMUG00000061544	-0.129985	1.23192	2.12063	2.02103	-0.532405	-0.679245	-0.517635	-0.503166	-0.510837	-0.329673	-0.715666	-0.35218	-0.596114	-0.50667	1	Neuro system
-	ENSMMUG00000049921	-0.621554	0.762697	0.28844	2.86882	-0.0241009	-0.406457	-0.801628	-0.00783326	-0.0406528	-0.387313	-0.794001	0.84381	-0.792593	-0.887629	1	Neuro system
Metazoa_SRP	ENSMMUG00000038942	-0.703708	0.110674	1.54617	2.7855	-0.128206	-0.254684	-0.703708	0.163259	-0.703708	-0.0120295	-0.703708	-0.261167	-0.703708	-0.430984	1	Neuro system
-	ENSMMUG00000058039	2.16829	-0.433466	0.426075	1.61145	-0.19237	-0.770266	-0.795925	0.0319496	0.403523	0.765084	-1.08348	-0.0958763	-0.836405	-1.19858	1	Neuro system
-	ENSMMUG00000056742	0.778671	-0.325456	0.964313	1.75941	-0.405706	-1.01995	-0.833997	0.862025	0.735816	0.883035	-1.19486	0.164636	-1.04387	-1.32407	1	Neuro system
ADARB2	ENSMMUG00000017120	1.29636	1.38891	1.79941	1.51838	-0.667634	-0.607175	-0.656712	-0.691145	-0.142387	-0.689595	-0.619473	-0.626606	-0.692571	-0.609766	1	Neuro system
-	ENSMMUG00000065177	2.34555	1.07452	1.58987	0.133389	-0.692526	-0.161094	-0.692526	-0.692526	-0.692526	-0.692526	-0.692526	-0.51794	-0.692526	0.383391	1	Neuro system
-	ENSMMUG00000052452	0.333786	-0.166821	0.101324	3.34046	-0.368233	-0.221412	-0.630197	-0.367106	-0.063744	-0.630197	-0.381255	-0.0258736	-0.414676	-0.506055	1	Neuro system
Metazoa_SRP	ENSMMUG00000051930	-0.378198	-0.610001	0.550968	3.171	0.0829213	-0.339682	-0.610001	-0.610001	-0.610001	0.222801	-0.390509	0.455664	-0.324964	-0.610001	1	Neuro system
Metazoa_SRP	ENSMMUG00000054418	-1.06922	-0.648158	0.260225	1.81724	0.914474	0.788064	0.134017	0.126116	-1.06922	-1.06922	1.19288	0.761247	-1.06922	-1.06922	1	Neuro system
Metazoa_SRP	ENSMMUG00000055072	0.506386	-0.0734184	0.109243	3.3485	-0.389071	-0.389071	-0.389071	-0.389071	-0.389071	-0.389071	-0.389071	-0.389071	-0.389071	-0.389071	1	Neuro system
Metazoa_SRP	ENSMMUG00000056189	-0.241562	0.157126	-0.364993	3.43793	-0.242004	-0.364993	-0.364993	-0.364993	-0.364993	-0.143267	-0.364993	-0.223131	-0.364993	-0.190144	1	Neuro system
-	ENSMMUG00000051437	0.072332	0.329646	0.114267	3.37071	-0.392218	-0.392218	-0.392218	-0.392218	-0.392218	-0.392218	-0.392218	-0.370425	-0.392218	-0.378788	1	Neuro system
-	ENSMMUG00000050485	-0.612578	2.79253	1.17928	1.11651	-0.493748	-0.195363	-0.492448	-0.612578	-0.458408	-0.612578	-0.499655	-0.201387	-0.465934	-0.443642	1	Neuro system
ACBD7	ENSMMUG00000040456	1.17024	0.506337	0.632417	2.87801	-0.522554	-0.518628	-0.525482	-0.525482	-0.495089	-0.525482	-0.519917	-0.515349	-0.521869	-0.517156	1	Neuro system
-	ENSMMUG00000050160	1.57661	-0.47518	1.5037	1.73619	-0.749381	-0.670477	-0.744313	0.531901	0.289813	-0.795052	0.328034	-0.678304	-0.640961	-1.21258	1	Neuro system
C1QL3	ENSMMUG00000016064	3.3877	-0.459385	-0.109956	0.319778	-0.435412	-0.369557	-0.40443	-0.213643	-0.159094	-0.129249	-0.459864	-0.0672577	-0.444161	-0.45547	1	Neuro system
-	ENSMMUG00000054835	0.663472	-0.499185	-0.166295	2.94582	-0.211522	-0.0224764	-0.517953	-0.426874	1.11962	-0.334854	-0.540553	-0.679747	-0.434815	-0.894639	1	Neuro system
-	ENSMMUG00000063350	0.172688	-0.150356	-0.326226	3.44133	-0.326226	-0.326226	-0.326226	-0.201409	-0.326226	-0.326226	-0.326226	-0.326226	-0.326226	-0.326226	1	Neuro system
Metazoa_SRP	ENSMMUG00000059465	-0.783509	0.0617213	-0.366526	1.29879	0.659971	0.498081	-0.63255	2.59077	-0.589775	-0.693775	-0.783509	0.307337	-0.783509	-0.783509	1	Neuro system
-	ENSMMUG00000045044	0.369827	1.8187	-0.137577	2.35389	-0.585532	-0.565262	-0.927326	0.351682	-0.127132	-0.417377	0.335026	-0.746476	-0.918842	-0.803596	1	Neuro system
-	ENSMMUG00000056500	-0.300385	-1.05243	-0.145401	2.44945	-0.685199	0.489596	0.0152443	0.0832181	1.47478	0.49185	-0.643064	-0.151837	-0.730615	-1.29521	1	Neuro system
SPAG6	ENSMMUG00000000882	0.889233	-0.0669673	1.96827	1.97387	-0.722531	-0.722531	-0.597641	-0.722531	0.559697	-0.722531	-0.722531	-0.722531	-0.722531	0.331249	1	Neuro system
PIP4K2A	ENSMMUG00000015034	0.403548	1.63158	-0.174219	1.27499	-0.621886	-0.682615	-0.892799	-0.399716	-0.447928	2.19229	-0.689851	-0.328286	-0.233252	-1.03186	1	Neuro system
Metazoa_SRP	ENSMMUG00000059792	-0.526113	0.340909	-0.167013	3.01715	-0.351826	-0.475025	-0.679643	-0.449184	-0.339396	1.25092	-0.555035	-0.150276	-0.329035	-0.586434	1	Neuro system
Metazoa_SRP	ENSMMUG00000053327	1.49392	-0.375544	-0.375544	3.01261	-0.375544	-0.375544	-0.375544	-0.375544	-0.375544	-0.375544	-0.375544	-0.375544	-0.375544	-0.375544	1	Neuro system
-	ENSMMUG00000049319	-0.29318	1.84344	0.632805	2.49201	-0.254351	-0.496646	-0.704787	-0.11688	-0.580539	-0.509064	-0.661059	0.0906869	-0.751312	-0.691117	1	Neuro system
-	ENSMMUG00000051679	-0.0996401	-0.362283	2.47377	2.22349	-0.432734	-0.427555	-0.432734	-0.419401	-0.398285	-0.432734	-0.424323	-0.402107	-0.432734	-0.432734	1	Neuro system
Metazoa_SRP	ENSMMUG00000049491	1.9153	-0.388182	-0.388182	2.74288	-0.388182	-0.388182	-0.388182	-0.388182	-0.388182	-0.388182	-0.388182	-0.388182	-0.388182	-0.388182	1	Neuro system
Metazoa_SRP	ENSMMUG00000049469	1.49366	0.00753375	-0.683033	2.07844	-0.466142	-0.429195	-0.683033	-0.683033	-0.401639	-0.683033	-0.270815	1.81869	-0.415375	-0.683033	1	Neuro system
MKX	ENSMMUG00000020660	1.06186	1.31903	1.50985	1.96436	-0.691486	-0.422393	-0.054312	-0.725966	-0.831212	-0.705262	-0.764822	-0.428296	-0.400135	-0.831212	1	Neuro system
Metazoa_SRP	ENSMMUG00000052928	0.809949	-1.16604	-0.183104	2.6289	0.306146	-0.848886	-0.426698	-0.308799	1.14384	0.358506	-0.486841	-0.285391	-0.817294	-0.724284	1	Neuro system
Metazoa_SRP	ENSMMUG00000057279	-1.41164	-0.0945541	1.45862	2.03308	0.44234	0.979934	-0.339801	-1.1012	0.103583	-0.704322	-0.157693	0.434876	-0.519549	-1.12366	1	Neuro system
Metazoa_SRP	ENSMMUG00000063527	0.843925	2.0758	-1.25727	0.646796	-0.210428	-0.0321051	0.859316	-1.25727	-1.25727	0.629978	-1.25727	-0.0497949	0.0345999	0.230984	1	Neuro system
-	ENSMMUG00000065147	-0.782083	-0.290846	0.835822	2.7256	-0.554859	-0.759299	-0.274627	-0.164513	0.498888	1.13341	-0.746086	-0.288828	-0.413377	-0.919201	1	Neuro system
-	ENSMMUG00000058414	0.542699	-0.383505	0.271136	3.26639	-0.488265	-0.427916	-0.527789	-0.262769	0.12301	-0.255699	-0.567456	-0.239237	-0.393333	-0.657264	1	Neuro system
-	ENSMMUG00000063444	2.22241	-0.141019	-0.951095	0.0405517	1.33874	-0.0577954	-0.951095	-0.951095	0.605054	1.01468	-0.951095	-0.825323	-0.68197	0.289048	1	Neuro system
-	ENSMMUG00000047658	1.66496	1.21253	0.798454	1.8185	-0.348092	-0.436334	-0.790231	-0.342926	-0.0558578	-0.0154501	-0.835756	-0.683268	-0.437503	-1.54903	1	Neuro system
RET	ENSMMUG00000015400	-0.893073	1.83182	-0.151112	1.6106	1.75787	-0.37789	0.372936	-0.876682	-0.805986	-0.457452	-0.125815	-0.48721	-0.690635	-0.707372	1	Neuro system
-	ENSMMUG00000056157	-0.290124	1.54447	0.549888	2.80307	-0.554804	-0.554804	-0.288185	-0.356153	-0.554804	-0.079344	-0.554804	-0.554804	-0.554804	-0.554804	1	Neuro system
Metazoa_SRP	ENSMMUG00000056810	-0.292531	-0.277446	-0.116947	3.01018	-0.424136	-0.248952	-0.422706	1.41363	-0.554802	-0.319236	-0.554802	-0.102651	-0.554802	-0.554802	1	Neuro system
Metazoa_SRP	ENSMMUG00000050753	-0.658009	0.0877042	-0.461802	3.17599	-0.306692	-0.658009	-0.658009	-0.30518	0.557452	-0.235772	-0.212872	0.557667	-0.224461	-0.658009	1	Neuro system
CHAT	ENSMMUG00000004692	-0.426639	-0.00230428	-0.426639	2.68059	-0.426639	-0.426639	-0.426639	-0.426639	-0.426639	-0.426639	-0.426639	1.96307	-0.426639	-0.374965	1	Neuro system
SLC18A3	ENSMMUG00000047299	-0.290117	-0.105524	-0.290117	3.46892	-0.290117	-0.290117	-0.290117	-0.290117	-0.290117	-0.290117	-0.290117	-0.172107	-0.290117	-0.290117	1	Neuro system
ARHGAP22	ENSMMUG00000004063	-0.145592	1.54828	-0.057939	2.91207	-0.29265	-0.580963	-0.411164	-0.288698	-0.548759	-0.0263302	-0.60012	-0.49254	-0.541561	-0.474034	1	Neuro system
-	ENSMMUG00000028672	1.16303	0.0457563	-0.552596	2.86016	0.412252	-0.308674	-0.561238	-0.743341	0.30981	-0.620983	-0.58856	0.116585	-0.691191	-0.841003	1	Neuro system
RBP3	ENSMMUG00000011909	-0.325492	2.39371	1.33546	1.67297	-0.512649	-0.522462	-0.512541	-0.492896	-0.522462	-0.451696	-0.522462	-0.522462	-0.522462	-0.49456	1	Neuro system
-	ENSMMUG00000011907	0.208006	1.67082	0.903419	2.55032	-0.544992	-0.544992	-0.528502	-0.528611	-0.544992	-0.525388	-0.534658	-0.513635	-0.544992	-0.521803	1	Neuro system
-	ENSMMUG00000056782	-0.2026	2.69255	1.1453	1.37001	-0.429627	-0.519984	-0.519984	-0.519984	-0.519984	-0.519984	-0.519984	-0.415762	-0.519984	-0.519984	1	Neuro system
-	ENSMMUG00000053893	1.81997	0.450874	-1.32021	1.33566	-0.277229	0.388696	-0.687576	0.565233	1.38611	-0.944153	-0.329078	-0.598397	-1.06279	-0.727104	1	Neuro system
-	ENSMMUG00000060130	0.66145	0.0869684	-0.460768	3.29407	-0.288737	-0.460768	-0.460768	-0.460768	-0.125978	-0.460768	-0.460768	-0.06391	-0.460768	-0.338483	1	Neuro system
-	ENSMMUG00000057468	-0.494763	0.739049	-0.494763	3.20561	-0.058812	-0.324692	-0.494763	-0.494763	0.447907	-0.494763	-0.218577	-0.327148	-0.494763	-0.494763	1	Neuro system
SNCG	ENSMMUG00000011849	0.600445	1.76008	0.212604	2.60544	-0.492487	-0.546232	-0.528675	-0.424952	-0.561062	-0.426052	-0.567923	-0.514626	-0.560746	-0.555817	1	Neuro system
OPN4	ENSMMUG00000003607	-0.547777	2.0785	0.281431	2.45282	0.112105	-0.161633	-0.381002	-0.547777	-0.547777	-0.547777	-0.547777	-0.547777	-0.547777	-0.547777	1	Neuro system
GRID1	ENSMMUG00000023612	0.0896186	1.88669	2.07571	1.43308	-0.592253	-0.546132	-0.599897	-0.36059	-0.609297	-0.465832	-0.636929	-0.547499	-0.600854	-0.52581	1	Neuro system
MIR346	ENSMMUG00000026883	-0.318504	1.87046	0.85766	2.04702	-0.611926	-0.611926	-0.611926	-0.611926	-0.611926	-0.611926	-0.611926	-0.611926	-0.611926	1.0507	1	Neuro system
-	ENSMMUG00000055728	-0.342208	-0.290267	0.160826	3.4228	-0.430803	-0.120856	-0.341559	-0.0318423	-0.144473	-0.351229	-0.346914	-0.430803	-0.321862	-0.430803	1	Neuro system
CDHR1	ENSMMUG00000000658	-0.46088	2.58106	0.87555	1.75859	-0.460981	-0.489066	-0.460673	-0.489066	-0.489066	-0.489066	-0.489066	-0.489066	-0.489066	-0.409211	1	Neuro system
NRG3	ENSMMUG00000017380	0.739278	2.41556	1.35372	0.989461	-0.395645	-0.504552	-0.790952	-0.720058	-0.717685	-0.790952	0.139243	-0.313274	-0.639956	-0.764191	1	Neuro system
-	ENSMMUG00000055918	2.11062	-0.679579	-0.106568	2.39293	-0.152684	-0.359396	-0.734352	0.123012	-0.0793411	-0.0428323	-0.588452	-0.464076	-0.533397	-0.885888	1	Neuro system
Metazoa_SRP	ENSMMUG00000065324	2.99493	0.730517	-0.502261	0.906225	-0.502261	-0.502261	-0.502261	-0.502261	-0.502261	-0.502261	-0.502261	0.390938	-0.502261	-0.502261	1	Neuro system
-	ENSMMUG00000049411	-0.34033	-0.321363	0.431004	3.2148	-0.34151	0.291325	-0.670108	-0.422599	-0.030624	-0.0777097	-0.670108	0.277443	-0.670108	-0.670108	1	Neuro system
Metazoa_SRP	ENSMMUG00000053038	2.58923	-0.483495	-0.483495	1.37281	-0.483495	-0.483495	-0.483495	-0.483495	-0.483495	1.35641	-0.483495	-0.483495	-0.483495	-0.483495	1	Neuro system
Metazoa_SRP	ENSMMUG00000059113	-0.485978	2.34853	-0.485978	1.94291	-0.485978	-0.485978	-0.485978	-0.485978	-0.485978	-0.485978	-0.485978	1.05431	-0.485978	-0.485978	1	Neuro system
DYDC2	ENSMMUG00000021774	3.4563	-0.223907	-0.323846	-0.152571	-0.323846	-0.323846	-0.323846	-0.323846	-0.323846	-0.323846	-0.323846	-0.323846	0.0247731	-0.189975	1	Neuro system
-	ENSMMUG00000003014	-0.955238	1.30018	-0.955238	0.977424	2.01994	-0.457813	-0.955238	1.28574	-0.403812	-0.189002	-0.551342	0.27037	-0.43073	-0.955238	1	Neuro system
ZCCHC24	ENSMMUG00000051972	2.22058	2.07256	0.0580424	0.616594	-0.273001	-0.459791	-0.00182607	-0.0714268	-0.889816	-0.499267	-0.71528	-0.462081	-0.624065	-0.971224	1	Neuro system
Metazoa_SRP	ENSMMUG00000047576	-0.0105042	-0.138417	-0.073035	2.40219	-0.583383	-0.654505	-0.614031	2.13015	0.235429	-0.481627	-0.559572	-0.490834	-0.631924	-0.529937	1	Neuro system
Metazoa_SRP	ENSMMUG00000041669	-0.589689	-0.240145	-0.903173	3.07386	-0.59081	-0.537601	0.0441673	0.508506	-0.0926559	0.223084	-0.0126697	0.538001	-0.517697	-0.903173	1	Neuro system
-	ENSMMUG00000059732	0.589054	-0.49695	0.291364	3.26893	-0.245385	-0.489986	-0.30646	-0.564736	0.0153196	-0.44959	-0.443346	-0.196381	-0.407096	-0.564736	1	Neuro system
-	ENSMMUG00000057557	2.19939	-0.332582	-0.376693	2.41599	-0.540564	-0.357273	-0.53791	-0.143594	0.161091	-0.564484	-0.61026	-0.293465	-0.408932	-0.610717	1	Neuro system
-	ENSMMUG00000060847	-0.407685	0.231778	1.13831	2.06367	-0.818878	-0.618528	-0.543876	0.589924	1.64955	-0.459375	-1.09974	-0.261587	-0.379863	-1.0837	1	Neuro system
COMTD1	ENSMMUG00000008694	-1.0224	0.0269349	0.41865	2.08908	0.646548	-0.393606	-0.419286	-0.926052	-0.567457	-0.216422	-1.00104	1.40578	1.08872	-1.12945	1	Neuro system
SAMD8	ENSMMUG00000008690	1.33449	1.65844	1.18282	0.537897	-0.399913	0.105552	0.88943	-1.04128	-0.724567	-0.076857	-1.44239	-0.0221279	-0.756745	-1.24474	1	Neuro system
Metazoa_SRP	ENSMMUG00000052066	-0.385014	0.0496261	0.894656	1.73154	0.282872	-0.816747	1.09837	1.30497	-0.862495	-1.12889	-0.563273	0.204579	-0.0749251	-1.73527	1	Neuro system
-	ENSMMUG00000053916	0.616548	-0.0289721	0.707014	1.23409	-1.025	-0.732306	0.651615	-1.20292	2.12638	-0.00120412	0.0309314	-0.64857	-0.271235	-1.45637	1	Neuro system
-	ENSMMUG00000060115	-0.0554424	-0.442835	0.18567	3.38162	-0.379942	-0.427203	-0.395706	-0.406014	0.0560138	-0.174995	0.00105036	-0.284933	-0.462298	-0.594989	1	Neuro system
Metazoa_SRP	ENSMMUG00000061207	-0.401155	0.0360264	0.289014	3.34504	-0.401155	-0.401155	-0.401155	-0.401155	-0.401155	0.341467	-0.401155	-0.401155	-0.401155	-0.401155	1	Neuro system
Metazoa_SRP	ENSMMUG00000059951	-0.998656	0.0196808	-0.462781	1.71613	-0.785432	-0.873883	-0.890878	1.89225	-0.168747	0.346749	-0.593408	0.108086	-0.735524	1.42641	1	Neuro system
CHST3	ENSMMUG00000052336	-0.709169	0.367937	-0.329656	2.00026	-0.510849	-0.590195	-0.169211	2.4059	-0.649801	-0.314854	-0.724765	-0.732827	0.325826	-0.368593	1	Neuro system
C10orf105	ENSMMUG00000063575	-0.187925	0.254424	0.985088	3.1657	-0.480562	-0.480562	-0.480562	-0.0962036	-0.480562	-0.414852	-0.445926	-0.480562	-0.480562	-0.376927	1	Neuro system
UNC5B	ENSMMUG00000005998	-0.677043	1.21735	0.735261	2.38002	-0.583582	-0.772912	-0.862887	1.08391	-0.283888	-0.100009	-0.833988	-0.745786	0.221802	-0.778245	1	Neuro system
PALD1	ENSMMUG00000021618	-0.578701	1.01222	-0.214013	1.6266	-0.47223	-0.580493	-0.606314	2.53264	-0.417224	-0.564261	-0.773731	-0.0130111	-0.653319	-0.298164	1	Neuro system
Metazoa_SRP	ENSMMUG00000058163	0.054691	-0.463093	-0.463093	3.29056	-0.205127	-0.463093	-0.463093	-0.0744793	-0.463093	0.00196931	-0.463093	-0.463093	-0.463093	0.63713	1	Neuro system
NODAL	ENSMMUG00000023171	-0.568593	1.39616	-0.568593	2.79859	-0.568593	-0.568593	-0.568593	-0.568593	-0.168291	-0.0123518	-0.568593	-0.212706	-0.568593	0.747335	1	Neuro system
NPFFR1	ENSMMUG00000005367	-0.25271	2.63352	-0.198134	2.0331	-0.455525	-0.347304	-0.536245	-0.536245	-0.431519	-0.317961	-0.38283	-0.350032	-0.436631	-0.421488	1	Neuro system
TYSND1	ENSMMUG00000006391	-1.15922	-0.16348	1.24523	1.97021	-0.683404	-1.04703	-1.13134	0.556159	0.0580427	1.12952	-0.992273	0.610306	-0.603313	0.210591	1	Neuro system
-	ENSMMUG00000056878	-0.523991	1.64722	1.07823	2.51874	-0.34757	-0.494466	-0.254199	-0.568319	-0.47197	-0.382485	-0.701683	-0.59957	-0.701683	-0.198254	1	Neuro system
Metazoa_SRP	ENSMMUG00000051912	-0.658195	1.78033	-0.658195	2.12789	-0.658195	-0.658195	-0.658195	0.495572	-0.658195	0.722543	0.797424	-0.658195	-0.658195	-0.658195	1	Neuro system
Metazoa_SRP	ENSMMUG00000061564	-0.0373707	-0.305778	-0.357319	3.43854	-0.107055	-0.33459	-0.397295	-0.260149	-0.392402	-0.0141794	-0.365862	-0.0795744	-0.372401	-0.414566	1	Neuro system
-	ENSMMUG00000052146	-0.821936	-0.240259	0.463655	2.56744	-0.383477	-0.693649	-0.821936	1.655	0.315775	-0.0314805	-0.613605	-0.0633279	-0.821936	-0.510265	1	Neuro system
-	ENSMMUG00000056119	-0.0330056	-0.394409	-0.236034	3.16956	0.489839	0.722043	-0.410286	-0.507345	-0.238207	-0.274339	-0.589153	-0.292655	-0.677071	-0.728934	1	Neuro system
-	ENSMMUG00000053199	-0.284751	-0.241184	-0.326319	3.31648	0.281231	0.534731	-0.312945	-0.343735	-0.479868	-0.339736	-0.477984	-0.346151	-0.480801	-0.498967	1	Neuro system
-	ENSMMUG00000062976	-0.610056	-0.332072	-0.171209	2.82008	1.59012	0.370881	-0.345265	-0.452225	-0.610056	-0.232296	-0.560275	-0.247516	-0.610056	-0.610056	1	Neuro system
-	ENSMMUG00000055397	-0.895464	-0.252433	-0.315385	2.41061	1.70118	0.624021	-0.19545	-0.765074	-0.109392	0.508909	-0.73096	-0.296446	-0.78865	-0.895464	1	Neuro system
-	ENSMMUG00000030530	-0.316363	0.231512	1.8694	2.13646	-0.785285	-0.161086	-0.309517	-1.25087	-0.646823	-0.411515	0.961313	-0.713844	-0.676309	0.0729313	1	Neuro system
-	ENSMMUG00000062079	-0.28084	1.28393	-0.11896	2.56825	0.0367694	-0.174148	-0.599541	-0.681985	1.15228	-0.0578567	-0.770946	-0.73845	-0.922947	-0.695548	1	Neuro system
-	ENSMMUG00000055282	0.563043	-0.596241	-0.0506574	3.17157	-0.698896	-0.24609	-0.405546	-0.407473	0.556012	-0.175767	0.0364369	-0.587329	-0.460166	-0.698896	1	Neuro system
-	ENSMMUG00000059754	-0.340225	1.74707	-0.557023	1.47943	2.11481	0.101293	-0.712327	-0.153777	-0.652197	-0.712327	-0.712327	-0.498494	-0.655133	-0.448771	1	Neuro system
-	ENSMMUG00000056153	-0.414978	0.635538	-0.414978	3.18576	-0.414978	0.743463	-0.414978	-0.414978	-0.414978	-0.414978	-0.414978	-0.414978	-0.414978	-0.414978	1	Neuro system
-	ENSMMUG00000056283	-0.430704	3.2842	0.259252	-0.430704	0.392895	-0.430704	-0.430704	-0.430704	0.370697	-0.430704	-0.430704	-0.430704	-0.430704	-0.430704	1	Neuro system
-	ENSMMUG00000064185	-0.501144	1.36346	0.73635	2.71044	-0.647414	-0.647414	-0.647414	-0.647414	-0.647414	-0.55983	0.22976	0.19314	-0.287692	-0.647414	1	Neuro system
-	ENSMMUG00000058942	0.999729	-0.372589	-0.220556	3.09667	-0.571301	0.282006	-0.451602	-0.715796	-0.201643	-0.176283	-0.142289	-0.134698	-0.588558	-0.803091	1	Neuro system
-	ENSMMUG00000063840	-0.307355	-0.221538	0.0127231	3.18943	-0.308496	-0.328752	-0.562091	-0.339052	1.02322	-0.397141	-0.263886	-0.479704	-0.391001	-0.626359	1	Neuro system
FGFBP3	ENSMMUG00000059608	0.591417	0.884774	1.8599	2.06477	-0.687549	-0.823218	-0.780843	0.198237	-0.158652	-0.162083	-0.934242	-0.776591	-0.68348	-0.59244	1	Neuro system
TBC1D12	ENSMMUG00000055733	-0.503086	0.283935	0.487566	3.13533	-0.341783	-0.587883	-0.613612	0.561705	-0.0691557	-0.458855	-0.773509	-0.0463864	-0.377444	-0.696821	1	Neuro system
Metazoa_SRP	ENSMMUG00000058861	-0.812691	-0.224824	-0.348665	3.04933	-0.258785	-0.380517	-0.626036	0.160815	-0.0940543	-0.146968	-0.724963	1.10401	-0.0152085	-0.681447	1	Neuro system
Metazoa_SRP	ENSMMUG00000058119	0.39756	-0.323748	-0.336563	3.34391	0.0739133	-0.298811	-0.566484	-0.153029	-0.388445	-0.236624	-0.392609	0.0138947	-0.566484	-0.566484	1	Neuro system
-	ENSMMUG00000050068	0.855827	-0.320433	0.0401402	3.23613	-0.408829	-0.48757	-0.328365	-0.48757	0.0232202	-0.48757	-0.263091	-0.396747	-0.48757	-0.48757	1	Neuro system
Metazoa_SRP	ENSMMUG00000056679	-0.972065	0.917576	-0.442725	1.62035	1.6106	1.18743	-0.825569	0.133119	-0.791708	-0.991619	-0.936803	0.325765	0.193748	-1.02809	1	Neuro system
OPALIN	ENSMMUG00000050856	2.16636	1.88342	-0.0853113	1.37777	-0.535773	-0.535773	-0.535773	-0.529903	-0.535773	-0.535773	-0.535773	-0.535773	-0.526156	-0.535773	1	Neuro system
SLIT1	ENSMMUG00000010428	1.36175	1.34774	-0.292544	2.59332	-0.525718	-0.524273	-0.436995	-0.50438	-0.519526	-0.50871	-0.531515	-0.475485	-0.509772	-0.473893	1	Neuro system
FRAT2	ENSMMUG00000019633	0.692663	-0.231328	-0.00729469	0.720909	-0.218129	-0.672213	-0.725105	2.96545	-0.796748	-0.510175	-0.57743	0.499449	-0.573193	-0.566853	1	Neuro system
UBTD1	ENSMMUG00000063092	-0.907052	-0.457064	-0.276588	2.74384	0.72993	-0.689044	0.534407	0.440898	-0.864052	0.810408	-0.876722	-0.165409	-0.787883	-0.235666	1	Neuro system
CRTAC1	ENSMMUG00000018154	0.321008	0.883558	1.35063	2.7279	-0.550577	-0.546569	-0.354058	-0.593993	-0.40999	-0.588775	-0.591243	-0.523884	-0.554703	-0.569304	1	Neuro system
-	ENSMMUG00000059304	-0.322614	-0.17627	-0.0638334	3.44175	-0.40894	-0.419417	-0.234705	-0.204132	-0.0776468	-0.378761	-0.250301	-0.0744836	-0.335992	-0.494651	1	Neuro system
-	ENSMMUG00000056041	-0.755221	-0.790531	-0.355978	2.47703	0.222144	1.1144	-0.195154	-0.733748	1.06007	-0.312662	0.690361	-0.778778	-0.716021	-0.925914	1	Neuro system
SCD	ENSMMUG00000058462	0.064615	3.10114	0.617029	0.362185	-0.611147	-0.614884	-0.603803	0.558804	-0.559313	-0.456581	-0.271162	-0.508488	-0.496985	-0.581411	1	Neuro system
Metazoa_SRP	ENSMMUG00000054574	-0.678306	0.323309	0.902922	2.75482	-0.678306	0.42621	0.275772	0.743414	-0.678306	-0.678306	-0.678306	-0.678306	-0.678306	-0.678306	1	Neuro system
Metazoa_SRP	ENSMMUG00000052466	-0.338975	-0.451426	0.552639	2.96451	-0.213725	-0.720178	-0.208184	1.18719	-0.391643	-0.26366	-0.720178	-0.136012	-0.720178	-0.540177	1	Neuro system
LZTS2	ENSMMUG00000010674	-0.818869	0.831317	0.702005	2.75165	-0.14821	-0.760045	-0.643702	-0.0624926	-0.641719	0.328096	-1.05334	0.349998	0.0602918	-0.894979	1	Neuro system
Metazoa_SRP	ENSMMUG00000054926	-0.418664	0.122722	-0.418664	3.29264	0.601558	-0.418664	-0.418664	-0.418664	-0.418664	-0.418664	-0.418664	0.169722	-0.418664	-0.418664	1	Neuro system
Metazoa_SRP	ENSMMUG00000055534	2.38141	-0.0920439	-0.0540296	2.08137	-0.702977	-0.81679	-0.471615	-0.302428	-0.521468	0.209123	-0.60048	0.102151	-0.395432	-0.81679	1	Neuro system
-	ENSMMUG00000062359	-0.773913	0.350324	0.529706	1.81331	-0.555913	-0.675427	-0.167321	0.508775	0.704194	1.04693	-1.1495	1.05672	-1.43124	-1.25664	1	Neuro system
HPS6	ENSMMUG00000009374	-0.715777	-0.658076	0.760684	1.76428	-0.401056	-1.1277	-1.20443	1.29881	-0.129115	1.47954	-1.20555	-0.0756597	-0.12259	0.336655	1	Neuro system
-	ENSMMUG00000003000	-1.0108	0.482235	1.40465	1.34517	0.586692	-0.698202	-0.030287	1.49677	0.474683	-0.249072	-0.776356	-0.559605	-0.664259	-1.80161	1	Neuro system
TRIM8	ENSMMUG00000004394	-0.68985	0.238089	1.03485	2.43496	-0.339726	-0.734012	-0.746918	0.736283	0.00433957	0.802974	-1.06722	-0.394874	0.0518754	-1.33077	1	Neuro system
Metazoa_SRP	ENSMMUG00000055456	-0.375633	-0.375633	1.4963	3.01129	-0.375633	-0.375633	-0.375633	-0.375633	-0.375633	-0.375633	-0.375633	-0.375633	-0.375633	-0.375633	1	Neuro system
INA	ENSMMUG00000008872	0.653611	0.795234	1.36173	2.66268	-0.553723	-0.550681	-0.553723	-0.553071	-0.550913	-0.545133	-0.553723	-0.529239	-0.544101	-0.538942	1	Neuro system
PCGF6	ENSMMUG00000008873	-0.815711	-0.770934	0.260028	1.92375	-0.477174	-0.722668	-0.454496	2.28553	0.418635	-0.0279171	-0.66048	-0.794903	-0.598632	0.434975	1	Neuro system
SH3PXD2A	ENSMMUG00000007067	0.552592	1.71675	0.958554	0.586268	-0.129211	-1.0367	-0.90299	1.26009	-0.190115	0.607607	-1.46343	-0.262313	-0.165062	-1.53205	1	Neuro system
SORCS3	ENSMMUG00000003610	0.533395	-0.00803367	1.69768	2.53109	-0.541026	-0.179124	-0.75937	-0.219508	-0.676206	-0.827981	-0.802081	-0.219315	-0.766177	0.236657	1	Neuro system
-	ENSMMUG00000063986	-0.766496	-0.583501	1.92224	2.22459	-0.32329	-0.351567	-0.737965	0.165371	-0.207398	-0.112772	-1.03014	0.904215	-0.345517	-0.757772	1	Neuro system
Metazoa_SRP	ENSMMUG00000051414	-0.372595	-0.372595	-0.372595	3.05366	-0.372595	-0.372595	-0.372595	-0.372595	-0.372595	-0.372595	1.41749	-0.372595	-0.372595	-0.372595	1	Neuro system
-	ENSMMUG00000056056	-1.0374	-0.459281	0.75917	2.05204	-0.28368	-0.671068	-0.977797	0.688047	0.0454907	0.947619	-1.33031	1.25753	-0.160689	-0.82967	1	Neuro system
-	ENSMMUG00000053733	-0.279033	0.137086	1.13422	1.15513	-0.193167	-0.161098	-0.839851	2.65135	-0.606486	-0.298178	-0.792782	-0.342998	-0.952438	-0.611761	1	Neuro system
VAX1	ENSMMUG00000059146	1.53996	1.66865	1.17016	1.33003	-0.697671	-0.697671	-0.697671	-0.697671	-0.697671	-0.697671	-0.697671	-0.697671	-0.697671	0.570239	1	Neuro system
SLC18A2	ENSMMUG00000014817	-0.463524	3.37069	-0.338195	-0.295093	-0.455087	-0.46069	-0.454808	0.0443146	-0.215964	-0.434619	-0.456354	-0.0688819	0.358419	-0.13021	1	Neuro system
PRLHR	ENSMMUG00000052816	-0.353237	2.21091	1.9549	1.25652	-0.520654	-0.520654	-0.520654	-0.520654	-0.520654	-0.520654	-0.520654	-0.383214	-0.520654	-0.520654	1	Neuro system
NANOS1	ENSMMUG00000048654	-0.334038	1.22371	0.316261	3.03842	-0.528851	-0.577337	-0.136191	-0.504295	-0.514432	-0.489927	-0.531261	-0.40956	-0.457668	-0.0948249	1	Neuro system
-	ENSMMUG00000054942	0.580048	-0.739476	0.995674	1.52782	-0.119537	-0.135111	-0.409637	-0.496875	1.42346	-0.116668	-1.57202	0.988958	-0.256626	-1.67	1	Neuro system
Metazoa_SRP	ENSMMUG00000045006	-0.498336	1.84819	1.11642	0.889248	-0.725984	-0.674709	-0.760729	1.5237	-0.490016	0.872322	-0.812459	-0.679795	-0.794828	-0.813027	1	Neuro system
-	ENSMMUG00000065302	0.651354	0.236441	0.679815	3.06855	-0.0544273	-0.390681	-0.676465	-0.755178	-0.553144	-0.193704	-0.459216	-0.485752	-0.755178	-0.312409	1	Neuro system
PLPP4	ENSMMUG00000008724	-0.218194	2.24625	1.88463	1.18443	-0.649814	-0.649814	-0.649814	-0.649814	-0.226519	-0.462662	-0.607535	-0.632708	-0.466799	-0.101641	1	Neuro system
-	ENSMMUG00000064557	0.00622471	-0.316275	0.058438	3.41278	-0.302413	-0.276267	-0.455906	-0.455906	0.0846196	-0.21872	-0.455906	-0.304153	-0.320606	-0.455906	1	Neuro system
HMX3	ENSMMUG00000003090	-0.451932	-0.451932	-0.451932	2.86768	-0.451932	-0.451932	-0.451932	-0.451932	-0.0214089	-0.451932	-0.451932	1.65322	-0.451932	0.0198266	1	Neuro system
GPR26	ENSMMUG00000053995	0.272289	2.55097	-0.432047	2.05303	-0.420844	-0.489885	-0.472436	-0.489885	-0.489885	-0.458768	-0.457081	-0.27089	-0.404684	-0.489885	1	Neuro system
LHPP	ENSMMUG00000015215	0.408349	0.872355	0.983832	2.6279	-0.864289	-1.04385	-0.500579	-0.503675	-0.681166	-0.202576	0.443485	-0.147992	-0.408291	-0.983498	1	Neuro system
Metazoa_SRP	ENSMMUG00000052984	2.19992	-0.753991	-0.551847	0.692684	-0.774171	-0.332895	-0.105085	0.880032	-1.10331	1.2702	-0.477754	0.794922	-1.10331	-0.635384	1	Neuro system
C9H10orf90	ENSMMUG00000009663	0.0350029	2.93725	0.663685	1.23844	-0.50459	-0.515675	-0.515675	-0.515675	-0.393431	-0.495691	-0.515675	-0.502889	-0.399398	-0.515675	1	Neuro system
-	ENSMMUG00000063244	-0.0568155	2.00154	0.101654	1.92994	-0.294761	-0.368977	-1.22393	-0.757613	0.958208	-0.19963	-1.01671	-0.384722	-0.884508	0.196327	1	Neuro system
-	ENSMMUG00000054130	-0.773965	0.245795	-0.237341	1.55625	-0.773965	-0.773965	2.14012	1.156	-0.773965	-0.773965	-0.773965	-0.0351063	-0.773965	0.592038	1	Neuro system
TCERG1L	ENSMMUG00000010593	1.93403	0.92907	0.569279	2.1182	-0.632558	-0.627551	0.110662	-0.661952	-0.661952	-0.60896	-0.55022	-0.594143	-0.661952	-0.661952	1	Neuro system
JAKMIP3	ENSMMUG00000022358	0.0871185	1.26728	2.21611	1.86301	-0.579897	-0.584387	-0.599023	-0.420532	-0.586656	-0.394374	-0.561249	-0.514497	-0.602492	-0.590415	1	Neuro system
DPYSL4	ENSMMUG00000022363	0.462251	0.896938	1.5236	2.17543	-0.7356	-0.783191	-0.780737	-0.0898733	-0.753576	0.793969	-0.839424	-0.704762	-0.779536	-0.385484	1	Neuro system
STK32C	ENSMMUG00000022364	2.11596	0.264665	0.18319	2.04779	-0.693688	-0.741835	-0.808335	0.775818	-0.598168	-0.250012	-0.741973	-0.214029	-0.781916	-0.557475	1	Neuro system
LRRC27	ENSMMUG00000022366	-0.101861	0.0399995	0.766984	1.53277	-0.402029	-1.23939	-0.607012	1.69029	-0.108715	1.20123	-1.09526	-0.639967	0.354838	-1.39187	1	Neuro system
CFAP46	ENSMMUG00000057584	1.91678	-0.325482	-0.263531	0.363997	-0.457114	-0.492147	-0.707489	2.54828	-0.41836	0.0958795	-0.743705	-0.702384	-0.478451	-0.336269	1	Neuro system
ADGRA1	ENSMMUG00000006087	0.933601	1.28803	0.323938	2.71958	-0.54775	-0.608888	-0.610133	-0.429817	-0.597765	-0.519487	-0.610606	-0.582	-0.618027	-0.140683	1	Neuro system
-	ENSMMUG00000058183	1.27195	1.94935	0.751457	1.84269	-0.665762	-0.665762	-0.498456	-0.582658	-0.618048	-0.665762	-0.665762	-0.644552	-0.665762	-0.142921	1	Neuro system
-	ENSMMUG00000006089	0.865807	0.557722	1.17392	2.76754	-0.545067	-0.556754	-0.558897	-0.569244	-0.52715	-0.524027	-0.571972	-0.565042	-0.548601	-0.398237	1	Neuro system
-	ENSMMUG00000065350	-0.305398	-0.0117035	-0.152103	3.15769	-0.430439	-0.430439	-0.430439	-0.430439	-0.430439	-0.430439	-0.430439	-0.430439	-0.379187	1.13421	1	Neuro system
CALY	ENSMMUG00000023038	0.657285	0.358308	-0.09283	3.2667	-0.429327	-0.429446	-0.434139	-0.425682	-0.434139	-0.370521	-0.434139	-0.415637	-0.43018	-0.386251	1	Neuro system
-	ENSMMUG00000051844	-0.270247	0.784096	0.437431	3.0669	-0.313956	-0.644329	-0.480428	-0.0580633	-0.584224	0.447329	-0.613517	-0.547703	-0.589569	-0.633725	1	Neuro system
WNK1	ENSMMUG00000018650	1.63186	1.66474	0.849436	0.893119	-0.600485	-0.971602	-0.458026	-0.371302	0.144769	0.471131	-0.956971	-0.142028	-0.408704	-1.74594	1	Neuro system
Metazoa_SRP	ENSMMUG00000053783	-0.719406	-0.522566	-0.306504	3.26331	-0.544135	-0.0724764	-0.184634	-0.630951	0.245133	-0.261706	-0.0601526	0.118527	-0.678864	0.354425	1	Neuro system
Metazoa_SRP	ENSMMUG00000057865	-0.882734	0.272539	0.863462	1.71881	-0.538735	-0.941147	0.176377	0.59946	0.723257	1.37525	-0.764059	0.048061	-0.896911	-1.75363	1	Neuro system
LRTM2	ENSMMUG00000063445	1.83514	1.32823	0.148992	2.19363	-0.557604	-0.557604	-0.546235	-0.557604	-0.557604	-0.506917	-0.557604	-0.557604	-0.557604	-0.54961	1	Neuro system
DYRK4	ENSMMUG00000020811	2.92516	-0.0232166	-0.279043	1.10377	-0.665494	-0.902826	-0.659234	-0.806678	0.0613571	0.309521	-0.558015	0.247187	-0.53158	-0.22091	1	Neuro system
KCNA6	ENSMMUG00000063966	0.682786	2.08169	0.79897	2.07576	-0.603087	-0.532877	-0.579915	-0.608683	-0.611053	-0.31916	-0.625763	-0.599607	-0.597779	-0.561288	1	Neuro system
-	ENSMMUG00000053122	0.767932	2.55351	1.29481	0.975067	-0.588289	-0.482958	-0.519938	-0.614872	-0.585753	-0.245187	-0.655177	-0.624317	-0.638668	-0.636159	1	Neuro system
VAMP1	ENSMMUG00000053354	-0.712588	2.37177	1.10063	1.55086	-0.713652	-0.923341	-0.111091	-0.563531	-0.721641	-0.0749034	-0.587547	0.357531	-0.278475	-0.694016	1	Neuro system
Metazoa_SRP	ENSMMUG00000058766	-0.465667	-0.465667	-0.465667	3.03774	0.0158694	-0.465667	-0.465667	-0.465667	-0.465667	0.402448	-0.465667	1.20061	-0.465667	-0.465667	1	Neuro system
PTMS	ENSMMUG00000050151	2.17218	-0.207988	1.046	1.46266	-0.240136	-0.90322	-0.905141	0.61513	-0.663103	-0.612886	0.535529	-0.550625	-0.872184	-0.876211	1	Neuro system
USP5	ENSMMUG00000005192	-0.319705	0.935278	1.47456	1.59033	-0.264261	-0.950351	0.327305	0.0438715	-0.562743	1.04014	-1.09101	0.270341	-0.764105	-1.72965	1	Neuro system
A2ML1	ENSMMUG00000022680	-0.382233	3.30623	0.364619	0.375346	-0.447058	-0.447058	-0.381758	-0.447058	-0.426107	-0.447058	-0.416367	-0.447058	0.150782	-0.355228	1	Neuro system
RIMKLB	ENSMMUG00000022676	-0.999784	0.574914	0.434844	2.33945	0.375072	0.237862	-0.806818	0.922809	0.914468	-0.581419	-1.23748	-0.660258	-0.654792	-0.858865	1	Neuro system
Metazoa_SRP	ENSMMUG00000050087	0.233419	0.272285	0.685818	3.23179	-0.442331	-0.442331	-0.442331	-0.442331	-0.442331	-0.442331	-0.442331	-0.442331	-0.442331	-0.442331	1	Neuro system
-	ENSMMUG00000052134	2.62076	1.22742	-0.13053	-0.0769006	-0.38314	-0.757118	-0.379048	-0.193738	1.18367	-0.0829089	-0.757118	-0.757118	-0.757118	-0.757118	1	Neuro system
-	ENSMMUG00000053021	1.65235	-0.321268	0.166945	2.55375	-0.654005	-0.690236	-0.051491	0.723984	-0.277454	-0.416059	-0.457495	-0.693993	-0.58463	-0.950398	1	Neuro system
-	ENSMMUG00000048811	0.989362	-0.406848	-1.05563	2.0947	-1.05563	-0.697913	-0.746635	1.4001	-0.659079	1.14849	0.106198	-0.233007	-0.552705	-0.331408	1	Neuro system
-	ENSMMUG00000055308	0.493707	-0.0879078	-0.530113	2.31104	-1.0441	-0.723556	-0.913652	0.174381	-0.343663	1.35974	-0.443905	-0.582785	-0.856687	1.1875	1	Neuro system
-	ENSMMUG00000064931	0.459504	0.0309242	0.194612	3.24182	-0.0881315	-0.479522	-0.519931	-0.61254	-0.165407	-0.449768	-0.604135	0.142765	-0.373987	-0.776206	1	Neuro system
-	ENSMMUG00000041623	1.01056	-0.751119	-0.938497	1.30939	-0.408837	-0.525241	-0.224558	-0.672528	-0.0222585	0.971247	-0.602944	-0.531208	-0.938497	2.32449	1	Neuro system
MANSC1	ENSMMUG00000018577	-0.623499	0.106804	1.37611	1.60939	-0.0834685	-0.412167	-1.24725	-0.331069	0.373941	-0.177626	-0.426413	-0.497508	1.84236	-1.50961	1	Neuro system
GRIN2B	ENSMMUG00000019112	1.36352	2.31125	1.32595	0.672063	-0.563103	-0.0153537	-0.685527	-0.637933	-0.670156	-0.493298	-0.66301	-0.612644	-0.685527	-0.646226	1	Neuro system
Metazoa_SRP	ENSMMUG00000060333	-0.267261	3.4744	-0.267261	-0.267261	-0.267261	-0.267261	-0.267261	-0.267261	-0.267261	-0.267261	-0.267261	-0.267261	-0.267261	-0.267261	1	Neuro system
Metazoa_SRP	ENSMMUG00000050605	0.0239356	-0.234823	0.611185	2.85622	0.603493	-0.17129	-0.853243	-0.853243	-0.47525	-0.328001	-0.299516	0.827024	-0.853243	-0.853243	1	Neuro system
LMO3	ENSMMUG00000040307	2.31336	1.61134	0.964921	-0.377891	-0.70199	-0.658656	-0.659531	0.819389	-0.293917	-0.666845	-0.687373	-0.515247	-0.479847	-0.667703	1	Neuro system
-	ENSMMUG00000041726	-0.982639	0.303965	0.257052	1.9126	-0.626079	-1.06257	-0.738835	0.455153	-0.103723	-0.481603	-0.888361	-0.791429	0.866251	1.88022	1	Neuro system
BHLHE41	ENSMMUG00000039562	-0.274297	1.26306	1.75007	2.05914	-0.602049	-0.688571	0.699345	-0.383422	-0.722448	-0.357632	-0.777053	-0.597349	-0.626512	-0.742277	1	Neuro system
KLHL42	ENSMMUG00000021742	-0.0567415	0.704474	1.38674	1.57499	-0.954501	-1.015	-1.35761	0.0744321	-0.0133933	0.950178	-0.893989	0.994844	-0.130295	-1.26413	1	Neuro system
PTHLH	ENSMMUG00000010531	0.388317	0.29548	0.569266	2.73615	-0.41637	-0.699995	-0.302715	-0.467632	-0.949638	1.06925	-0.949638	0.0345154	-0.357359	-0.949638	1	Neuro system
Metazoa_SRP	ENSMMUG00000050795	-0.535602	0.651741	1.33883	2.85584	-0.162685	-0.535602	-0.535602	-0.535602	-0.535602	0.136695	-0.535602	-0.535602	-0.535602	-0.535602	1	Neuro system
Metazoa_SRP	ENSMMUG00000050572	-0.421879	-0.211212	-0.0893038	3.18852	-0.421879	-0.421879	-0.421879	1.07325	-0.16435	-0.421879	-0.421879	-0.421879	-0.421879	-0.421879	1	Neuro system
-	ENSMMUG00000015343	-0.993245	0.717122	-0.746472	1.75572	0.597023	-0.215573	-0.3717	-1.17742	-0.408813	-0.478986	-0.198418	0.897604	1.81096	-1.1878	1	Neuro system
SYT10	ENSMMUG00000010712	-0.527459	2.90233	-0.553378	0.807979	-0.547554	-0.592847	-0.684294	-0.242882	0.608236	-0.613861	-0.0717088	0.780269	-0.636081	-0.628752	1	Neuro system
-	ENSMMUG00000060125	-0.516645	-0.433267	-0.385018	2.76989	-0.438083	-0.148869	-0.516645	-0.398296	1.72571	0.33314	-0.441989	-0.516645	-0.516645	-0.516645	1	Neuro system
-	ENSMMUG00000051924	-0.502564	-0.253479	1.33436	2.98554	-0.503488	-0.373533	-0.612225	-0.0406265	-0.426916	-0.164165	-0.551241	0.214839	-0.397831	-0.708671	1	Neuro system
SLC2A13	ENSMMUG00000010078	0.987942	-0.303605	-0.0224256	1.49141	-1.0635	-0.885139	-1.36617	-0.666093	1.72663	-0.705314	-0.301717	0.223252	1.3001	-0.415366	1	Neuro system
Metazoa_SRP	ENSMMUG00000053651	-0.696817	-0.696817	0.389514	2.05491	2.32893	-0.190936	-0.696817	-0.696817	0.144383	0.0824451	-0.696817	-0.19824	-0.430105	-0.696817	1	Neuro system
-	ENSMMUG00000058178	-0.114528	-0.289828	-0.25666	3.16446	-0.375118	-0.495364	-0.502906	-0.510345	0.729304	-0.483513	-0.400913	0.621384	-0.439236	-0.64674	1	Neuro system
DBX2	ENSMMUG00000052030	-0.067227	2.52491	0.203434	2.05174	-0.524125	-0.14939	-0.382167	-0.559135	-0.559135	-0.432901	-0.559135	-0.47837	-0.559135	-0.509362	1	Neuro system
-	ENSMMUG00000065020	-0.402776	-0.784969	-0.271794	2.84414	-0.534058	1.04678	0.386066	-0.532387	-0.0827599	-0.455678	0.0615879	0.570501	-0.922328	-0.922328	1	Neuro system
Metazoa_SRP	ENSMMUG00000049547	0.547656	-0.426053	-0.426053	3.10338	-0.426053	-0.426053	-0.426053	1.03555	-0.426053	-0.426053	-0.426053	-0.426053	-0.426053	-0.426053	1	Neuro system
RAPGEF3	ENSMMUG00000000477	-0.503729	0.787573	-0.0126924	2.48551	-0.279495	-0.49458	-0.823904	0.426784	1.10928	0.747023	-0.962172	-0.845766	-0.820261	-0.813572	1	Neuro system
SLC48A1	ENSMMUG00000049514	-1.00738	2.12278	0.852557	1.18922	-0.192707	-0.351195	0.480864	0.351218	0.0437113	0.489356	-1.10699	-0.658159	-0.620057	-1.59322	1	Neuro system
COL2A1	ENSMMUG00000011444	-0.65736	0.584478	1.81832	2.43558	-0.604235	-0.694174	-0.542329	-0.496606	-0.362911	-0.30889	-0.666895	-0.433026	-0.64353	0.571576	1	Neuro system
CCDC184	ENSMMUG00000052412	1.04932	1.43733	1.4123	2.06483	-0.610639	-0.621564	-0.489717	-0.628552	-0.543338	-0.596259	-0.617204	-0.607891	-0.628552	-0.620064	1	Neuro system
H1-7	ENSMMUG00000051724	-0.417545	1.08837	0.283746	2.49606	-0.419212	-0.883762	-0.414129	-0.533851	0.321651	1.20997	-0.883762	-0.0800116	-0.883762	-0.883762	1	Neuro system
WNT10B	ENSMMUG00000015705	2.24581	1.79325	0.273805	1.21033	-0.412067	-0.538312	-0.478435	-0.323771	-0.583671	-0.491268	-0.724362	-0.621063	-0.634045	-0.716206	1	Neuro system
WNT1	ENSMMUG00000015709	1.5241	0.456864	0.0447071	2.78851	-0.66152	-0.579301	-0.66152	-0.449858	-0.479231	-0.0282694	-0.66152	-0.256362	-0.574825	-0.461771	1	Neuro system
DDN	ENSMMUG00000058313	3.46555	-0.23759	-0.306249	-0.25544	-0.216094	-0.278225	-0.308153	-0.304729	-0.041263	-0.295859	-0.307613	-0.304876	-0.305348	-0.304114	1	Neuro system
DHH	ENSMMUG00000012776	-0.405671	2.94841	-0.466994	-0.294111	-0.344787	-0.347807	-0.432676	-0.334034	-0.343677	-0.344597	-0.428283	-0.404345	-0.399967	1.59854	1	Neuro system
PRPH	ENSMMUG00000031976	-0.301422	-0.179715	-0.268312	3.46162	-0.308502	-0.306851	-0.304223	-0.297874	-0.30301	-0.298327	-0.307161	0.00723893	-0.305019	-0.288442	1	Neuro system
Metazoa_SRP	ENSMMUG00000054363	0.679303	-0.832617	2.19632	1.90753	-0.531315	-0.832617	-0.223419	0.075179	-0.832617	0.253762	-0.832617	0.209992	-0.832617	-0.404267	1	Neuro system
Metazoa_SRP	ENSMMUG00000053522	0.0792988	-0.554982	0.116739	3.12379	0.291004	-0.280186	-0.67437	0.187768	0.610392	-0.395718	-0.78294	-0.287445	-0.650408	-0.78294	1	Neuro system
KCNH3	ENSMMUG00000011097	3.23695	-0.124353	-0.147715	-0.122967	-0.471018	-0.501199	-0.480139	-0.210524	-0.29934	0.904559	-0.529428	-0.37234	-0.494604	-0.38788	1	Neuro system
FAM186B	ENSMMUG00000022493	-0.997682	1.33831	1.0654	2.17384	0.00463077	-0.426024	-0.857718	-0.127452	-0.102497	0.992974	-0.706523	-0.647956	-1.00141	-0.707898	1	Neuro system
NCKAP5L	ENSMMUG00000006255	-0.808656	1.25433	1.72645	1.63582	0.0957451	-0.560452	-0.422701	0.717158	-0.822201	0.633723	-0.945182	-0.674599	-0.899951	-0.929485	1	Neuro system
FAIM2	ENSMMUG00000022913	0.422	1.54621	1.85686	1.91811	-0.586254	-0.575777	-0.588034	-0.594891	-0.52412	-0.565127	-0.595316	-0.551462	-0.55609	-0.606108	1	Neuro system
-	ENSMMUG00000051371	0.0539872	0.420704	-0.581769	3.23275	-0.633134	-0.486684	-0.709177	-0.250953	0.326739	0.0448263	-0.564651	-0.00748042	-0.568413	-0.276744	1	Neuro system
Metazoa_SRP	ENSMMUG00000055476	2.28814	-0.155647	-0.168207	2.36603	-0.308836	-0.521495	-0.499392	-0.3076	-0.430518	-0.42353	-0.565896	-0.0805638	-0.596242	-0.596242	1	Neuro system
Y_RNA	ENSMMUG00000027375	-0.702287	-0.0651711	-0.702287	2.57337	-0.101977	-0.702287	-0.702287	0.202053	0.855396	1.4622	-0.702287	-0.0098612	-0.702287	-0.702287	1	Neuro system
U6	ENSMMUG00000064528	-0.782073	1.41059	0.948682	1.09682	-0.782073	-0.782073	-0.782073	-0.782073	1.89835	-0.782073	-0.782073	0.409435	0.492714	-0.782073	1	Neuro system
Metazoa_SRP	ENSMMUG00000060310	-0.702929	-0.362694	-0.434368	3.08718	-0.222059	-0.609132	-0.621907	0.383684	-0.702929	0.452958	-0.474447	0.77616	-0.208408	-0.361111	1	Neuro system
-	ENSMMUG00000063862	0.375554	1.00957	-0.557599	2.44594	-0.254521	-0.823787	-0.734161	0.569762	0.118826	1.11525	-0.880106	-0.880106	-0.761335	-0.74328	1	Neuro system
ANKRD33	ENSMMUG00000004978	0.346562	2.23884	-0.182916	1.07599	-0.715105	-0.847279	-0.580038	0.74564	0.0101359	1.29729	-0.847279	-0.847279	-0.847279	-0.847279	1	Neuro system
SPRYD3	ENSMMUG00000000329	1.37503	0.628819	1.29117	1.37272	-0.372028	-0.797015	-1.2422	1.17734	-0.201681	0.12355	-1.06693	-0.504589	-0.434382	-1.34981	1	Neuro system
U6	ENSMMUG00000063627	-0.377351	2.98485	-0.377351	1.54336	-0.377351	-0.377351	-0.377351	-0.377351	-0.377351	-0.377351	-0.377351	-0.377351	-0.377351	-0.377351	1	Neuro system
Metazoa_SRP	ENSMMUG00000031851	0.951781	-0.464611	-0.464611	3.22548	-0.288195	-0.258144	-0.375438	-0.33173	-0.464611	-0.30559	-0.464611	0.0441041	-0.464611	-0.339209	1	Neuro system
ZNF385A	ENSMMUG00000016669	0.759177	1.40482	1.12324	2.34625	-0.580234	-0.694287	-0.49387	-0.462129	-0.708341	0.0574337	-0.702017	-0.674665	-0.622553	-0.75283	1	Neuro system
PDE1B	ENSMMUG00000000111	1.70833	0.384449	1.1738	0.362554	-1.08771	-1.00689	-0.585584	-0.423955	0.711521	0.88437	-0.895887	1.0309	-1.06998	-1.18592	1	Neuro system
Metazoa_SRP	ENSMMUG00000061820	0.980643	-0.0800668	0.168716	3.17396	-0.374956	-0.509983	-0.509983	-0.509983	-0.509983	-0.266556	-0.509983	-0.198491	-0.343351	-0.509983	1	Neuro system
MYL6B	ENSMMUG00000005214	0.913268	0.524461	1.71796	1.14059	-0.389067	-0.578463	1.67347	-0.564514	0.0453056	-0.866639	-0.983295	-0.914784	-0.871468	-0.846823	1	Neuro system
Metazoa_SRP	ENSMMUG00000057485	-0.483746	-0.483746	-0.483746	2.45558	-0.483746	-0.483746	-0.483746	-0.483746	-0.483746	-0.483746	1.05194	-0.483746	-0.483746	1.81369	1	Neuro system
Metazoa_SRP	ENSMMUG00000056460	0.137534	-0.547853	-0.610367	2.96966	0.553432	-0.353748	-0.420604	-0.212781	-0.663222	0.919665	-0.711749	0.284187	-0.49955	-0.844603	1	Neuro system
KIF5A	ENSMMUG00000011297	2.80008	0.579619	0.954958	1.0211	-0.541192	-0.532375	-0.529014	-0.537543	-0.54199	-0.542181	-0.542801	-0.515804	-0.535499	-0.537355	1	Neuro system
Metazoa_SRP	ENSMMUG00000062058	-0.975004	-0.595812	-0.0770706	2.59921	-0.796361	-0.347781	-0.975004	0.639703	-0.0479182	0.95735	-0.465716	1.08555	-0.534089	-0.467063	1	Neuro system
-	ENSMMUG00000057830	-0.640462	0.14808	-0.324901	2.57161	-0.327661	-0.605605	-0.638926	1.03916	1.31936	-0.850247	-0.35364	0.234748	-0.721266	-0.850247	1	Neuro system
-	ENSMMUG00000061646	-0.363251	-0.434996	-0.167617	3.30251	-0.275191	-0.453215	-0.36029	0.041544	0.219585	0.362056	-0.512304	-0.0447927	-0.546561	-0.767473	1	Neuro system
mml-let-7i	ENSMMUG00000026990	-0.698492	0.278266	1.22899	2.92843	-0.315021	-0.249698	-0.465892	-0.236347	-0.698492	-0.421963	-0.698492	-0.344641	-0.698492	0.391843	1	Neuro system
-	ENSMMUG00000049277	0.931328	-0.835021	0.387721	2.48349	-0.0274261	0.134728	-0.979347	0.249816	0.961398	-0.979347	-0.72089	-0.822491	0.195385	-0.979347	1	Neuro system
C11H12orf56	ENSMMUG00000020533	-0.688965	1.79075	-0.353953	1.45117	-0.730307	-0.809246	-0.80707	-0.247786	0.256752	2.00433	-0.824015	-0.168821	-0.350727	-0.522113	1	Neuro system
GRIP1	ENSMMUG00000016631	0.237395	1.54006	1.15261	1.12642	-0.946624	-0.932355	-1.13655	0.166465	1.56124	0.0716629	-1.15844	-0.845068	-0.56128	-0.275537	1	Neuro system
-	ENSMMUG00000050629	0.0498347	-0.42601	1.24446	2.61301	-0.610512	-0.582516	-0.387184	-0.527277	1.28633	-0.182282	-0.410444	-0.585294	-0.707256	-0.774862	1	Neuro system
KCNMB4	ENSMMUG00000014858	1.68328	0.887091	1.23473	2.04043	-0.515857	-0.637345	-0.695386	-0.150428	-0.645848	-0.467214	-0.726286	-0.59924	-0.696641	-0.711284	1	Neuro system
-	ENSMMUG00000050112	-0.0296564	-0.46712	0.850131	2.40693	-0.341309	1.38759	-0.802122	-0.261242	0.842162	-0.402111	-0.66497	-0.60233	-0.957975	-0.957975	1	Neuro system
KCNC2	ENSMMUG00000012362	2.42345	1.69928	0.290806	1.06777	-0.567189	-0.567189	-0.567189	-0.567189	-0.46117	-0.567189	-0.546481	-0.542054	-0.567189	-0.528464	1	Neuro system
Metazoa_SRP	ENSMMUG00000042476	0.62667	0.714574	0.629245	1.31427	-0.597126	-0.901708	-0.593793	2.31016	0.283785	-0.901708	-0.612267	-0.901708	-0.901708	-0.468695	1	Neuro system
-	ENSMMUG00000058640	-0.164658	-0.473018	0.207174	3.24311	-0.134726	-0.363211	-0.57693	-0.474093	0.118417	0.642339	-0.475548	-0.40371	-0.504253	-0.640894	1	Neuro system
OTOGL	ENSMMUG00000000121	-0.292944	3.45481	-0.240229	-0.326438	-0.303602	0.0833928	-0.313728	-0.329709	-0.236812	-0.307731	-0.345482	-0.248869	-0.30672	-0.285943	1	Neuro system
-	ENSMMUG00000059068	-0.191001	-0.282053	1.29074	2.96847	-0.193115	-0.7823	0.0515831	-0.693542	-0.476537	-0.0387708	-0.558342	0.0332114	-0.346045	-0.7823	1	Neuro system
-	ENSMMUG00000036360	0.22123	1.44455	-0.875888	1.11249	0.217307	-0.875888	-0.875888	0.770958	0.54242	-0.875888	-0.875888	-0.875888	1.82226	-0.875888	1	Neuro system
-	ENSMMUG00000063190	-1.13399	-0.38724	0.916242	1.47349	1.17523	0.177134	-1.036	1.29277	-0.111689	0.941118	-0.938295	-0.0912272	-1.04982	-1.22773	1	Neuro system
Y_RNA	ENSMMUG00000055071	-0.267261	-0.267261	-0.267261	3.4744	-0.267261	-0.267261	-0.267261	-0.267261	-0.267261	-0.267261	-0.267261	-0.267261	-0.267261	-0.267261	1	Neuro system
Metazoa_SRP	ENSMMUG00000058681	0.324248	-0.214209	1.85271	2.66636	-0.568076	-0.568076	-0.568076	-0.400647	-0.423881	-0.36771	-0.568076	-0.43988	-0.156608	-0.568076	1	Neuro system
-	ENSMMUG00000062511	-0.364735	-0.100599	0.312966	3.2674	-0.141884	-0.0271767	-0.588353	-0.138988	0.0583791	-0.00594832	-0.601967	-0.0385558	-0.815271	-0.815271	1	Neuro system
-	ENSMMUG00000054350	-0.33294	-0.474744	-0.186322	2.88799	-0.479204	-0.551944	-0.478408	-0.442365	-0.268825	-0.289671	0.0010494	1.62951	-0.462178	-0.551944	1	Neuro system
GAS2L3	ENSMMUG00000020360	-0.362567	3.46266	-0.234899	-0.297796	-0.287918	-0.289562	-0.362085	-0.339018	-0.323075	-0.231449	-0.17926	-0.0936231	-0.139538	-0.321866	1	Neuro system
-	ENSMMUG00000055254	-0.869607	0.697533	1.74452	1.25724	0.0447683	-0.773371	-0.901396	1.90626	-0.154033	-1.02653	-0.468756	-0.310303	-0.707754	-0.438576	1	Neuro system
-	ENSMMUG00000052372	-0.837302	-0.593948	0.944593	2.5921	-0.194762	-0.411484	-0.561385	-0.402575	0.995778	0.911115	-0.820392	-0.248274	-0.412062	-0.961397	1	Neuro system
-	ENSMMUG00000061475	0.179836	-0.148281	2.24899	2.05575	0.608053	0.0883845	-0.660571	-0.454183	-0.455183	-0.755989	-0.735091	-0.747435	-0.696562	-0.527721	1	Neuro system
RFX4	ENSMMUG00000022118	-0.084055	2.72401	1.60842	0.715741	-0.509916	-0.518638	-0.519398	-0.423674	-0.499478	-0.455462	-0.515157	-0.518719	-0.506568	-0.497108	1	Neuro system
Metazoa_SRP	ENSMMUG00000059980	-0.67329	-0.67329	-0.304674	2.92821	-0.233274	-0.67329	-0.450875	1.3153	-0.387852	-0.276659	0.162994	0.34178	-0.401786	-0.67329	1	Neuro system
Metazoa_SRP	ENSMMUG00000062539	-0.591572	0.23691	-0.155603	2.72141	-0.331365	-0.591572	-0.591572	0.976387	-0.591572	1.28484	-0.591572	-0.591572	-0.591572	-0.591572	1	Neuro system
FAM222A	ENSMMUG00000060613	-0.585555	1.28437	1.67331	2.33004	-0.620149	-0.692645	-0.306993	-0.608074	0.0983244	-0.467143	-0.605745	-0.234816	-0.623541	-0.64138	1	Neuro system
-	ENSMMUG00000031562	-0.590948	0.2626	1.66817	2.1729	-0.691714	-0.898177	-0.800116	0.637564	-0.364137	0.533409	-0.951929	0.45484	-0.408417	-1.02405	1	Neuro system
CUX2	ENSMMUG00000001909	2.49165	1.1364	0.29346	1.1754	-0.689267	-0.684538	-0.704415	-0.667526	-0.678107	-0.364735	0.591918	-0.644975	-0.633264	-0.622	1	Neuro system
Metazoa_SRP	ENSMMUG00000056974	1.06142	-0.238064	-0.469318	3.09759	-0.469318	-0.469318	-0.469318	-0.469318	-0.469318	-0.469318	0.462465	-0.469318	-0.469318	-0.159545	1	Neuro system
-	ENSMMUG00000053496	-0.491698	0.0981094	1.144	1.47146	-1.34247	-0.977233	-0.685558	0.905093	0.369303	1.15183	-0.639125	0.962153	-0.483588	-1.48227	1	Neuro system
Metazoa_SRP	ENSMMUG00000060754	-0.115718	-0.199891	-1.0154	1.5469	-0.118935	-0.715636	-0.885932	2.45727	-0.0184823	0.369871	-0.5286	0.757211	-0.699315	-0.833333	1	Neuro system
-	ENSMMUG00000064595	-0.749176	0.00213824	1.04238	2.47834	0.0129534	-0.506806	0.257039	-0.672225	-0.537958	1.20765	-1.1323	0.188687	-0.566971	-1.02375	1	Neuro system
Metazoa_SRP	ENSMMUG00000062343	-0.673998	-0.16395	0.267059	2.49514	0.0269529	-0.36121	0.746659	1.55807	-0.908768	-0.0653073	-0.464166	-0.638942	-0.908768	-0.908768	1	Neuro system
-	ENSMMUG00000054004	2.45169	-0.0872086	-0.330789	2.24111	-0.443183	-0.286165	-0.443183	-0.443183	-0.443183	-0.443183	-0.443183	-0.443183	-0.443183	-0.443183	1	Neuro system
CFAP73	ENSMMUG00000021794	-1.09221	-0.0664989	1.93042	2.07193	-0.898917	-0.865991	-0.24545	-0.412779	0.161668	0.998587	-0.786071	-0.571989	-0.138073	-0.0846279	1	Neuro system
IQCD	ENSMMUG00000001128	-0.844662	0.219921	1.22129	1.97511	-0.78284	-0.969648	-0.654895	-0.406813	-0.646495	0.377466	-0.792126	1.8315	-0.354892	-0.172914	1	Neuro system
Metazoa_SRP	ENSMMUG00000059861	-0.625436	0.657407	0.411362	2.47766	-0.745649	-0.983515	-0.141876	-0.804348	0.868124	0.517374	-0.757474	0.79986	-0.689973	-0.983515	1	Neuro system
PLBD2	ENSMMUG00000004205	-0.975169	1.47244	1.44004	1.76791	-0.521727	-1.02261	0.273309	-0.132407	-0.652323	0.478413	0.426527	-0.663105	-0.62393	-1.26738	1	Neuro system
LHX5	ENSMMUG00000061944	-0.487983	0.445272	2.39315	2.1777	-0.487983	-0.487983	-0.487983	-0.399671	-0.487983	-0.487983	-0.469414	-0.487983	-0.27095	-0.460203	1	Neuro system
-	ENSMMUG00000055859	-0.336416	3.39643	0.206643	-0.471895	-0.3369	-0.313905	-0.471895	-0.268532	0.0535304	-0.228526	-0.471895	-0.00476758	-0.471895	-0.279978	1	Neuro system
-	ENSMMUG00000052645	-0.543567	3.12192	0.88931	0.593156	-0.444889	-0.466575	-0.543567	-0.147156	-0.330192	-0.543567	-0.543567	-0.315927	-0.462383	-0.262993	1	Neuro system
Metazoa_SRP	ENSMMUG00000050441	-0.113152	1.62925	0.247984	2.28036	-0.652585	-0.652585	-0.109201	-0.652585	-0.652585	1.28544	-0.652585	-0.652585	-0.652585	-0.652585	1	Neuro system
Metazoa_SRP	ENSMMUG00000049805	2.12695	-0.265929	-0.461449	2.55428	-0.461449	-0.461449	-0.275209	-0.461449	-0.461449	-0.461449	-0.461449	-0.248956	-0.461449	-0.199544	1	Neuro system
Metazoa_SRP	ENSMMUG00000056919	0.812565	-0.591594	1.75262	1.95326	-0.591594	-0.591594	-0.591594	-0.591594	-0.591594	-0.591594	-0.591594	-0.591594	-0.591594	1.39751	1	Neuro system
Metazoa_SRP	ENSMMUG00000060203	0.00662281	-0.289184	-0.289184	3.46359	-0.289184	-0.289184	-0.289184	-0.289184	-0.289184	-0.289184	-0.289184	-0.289184	-0.289184	-0.289184	1	Neuro system
MSI1	ENSMMUG00000031527	0.223028	1.11914	2.12575	2.0157	-0.508462	-0.623487	-0.702867	-0.540112	-0.565732	-0.72473	-0.395904	-0.442017	-0.440049	-0.540254	1	Neuro system
-	ENSMMUG00000061718	-0.476329	1.8049	-0.159235	2.48369	-0.525218	-0.452863	-0.80684	-0.381196	-0.215204	0.83678	-0.636031	-0.405604	-0.251072	-0.815783	1	Neuro system
CABP1	ENSMMUG00000002536	3.28809	-0.0977581	0.428556	0.523258	-0.418942	-0.429356	-0.434099	-0.424585	-0.389251	-0.429176	-0.436016	-0.376934	-0.370463	-0.433319	1	Neuro system
Metazoa_SRP	ENSMMUG00000065047	-0.221304	-0.197616	-0.63315	3.09893	-0.222776	-0.63315	0.196576	-0.0149417	-0.63315	0.846495	-0.63315	0.313537	-0.63315	-0.63315	1	Neuro system
P2RX7	ENSMMUG00000006298	-0.0587952	2.5944	0.448355	0.826935	-0.732036	-0.754077	-0.793559	0.893362	-0.562987	0.820367	-0.799993	-0.483673	-0.75799	-0.640311	1	Neuro system
-	ENSMMUG00000057798	-0.0966995	0.251753	1.37512	2.64732	-0.792578	-0.766351	-0.739011	-0.250723	-0.513745	0.209989	-0.751462	0.71096	-0.629873	-0.654696	1	Neuro system
LRRC43	ENSMMUG00000012844	-0.187751	0.537836	-0.00302521	3.32299	-0.470483	-0.368255	-0.489775	-0.0495495	-0.364359	-0.0449168	-0.545178	-0.409724	-0.506403	-0.421408	1	Neuro system
HIP1R	ENSMMUG00000015221	-0.618267	0.926945	0.407996	1.95068	-0.786927	-0.850897	-0.907234	-0.694311	-0.347007	1.90238	-0.685533	-0.0162921	0.526019	-0.807545	1	Neuro system
ARL6IP4	ENSMMUG00000015930	0.938053	0.406309	0.875408	2.54322	0.0115964	-0.844023	-1.06967	0.276039	-0.313332	0.242327	-1.05118	-0.441502	-0.570483	-1.00276	1	Neuro system
Metazoa_SRP	ENSMMUG00000057330	3.38607	-0.299922	-0.20571	0.374323	-0.309327	-0.283196	-0.307649	-0.00054475	-0.462729	-0.186176	-0.316953	-0.462729	-0.462729	-0.462729	1	Neuro system
RILPL1	ENSMMUG00000008416	-0.10829	0.198879	-0.231732	2.01502	1.28373	-0.0831762	1.69924	0.22849	-0.800542	-0.625427	-0.966733	-0.856184	-0.918766	-0.834513	1	Neuro system
-	ENSMMUG00000059674	-0.423326	-0.459434	0.486329	2.03049	0.123785	-0.56532	-0.844537	2.02251	-0.259503	0.321173	-0.714404	0.400031	-0.940179	-1.17762	1	Neuro system
CCDC92	ENSMMUG00000009212	0.457326	0.985499	1.82215	2.21696	-0.341085	-0.745742	-0.236387	-0.264292	-0.757881	-0.664965	-0.978179	-0.316983	-0.487	-0.689412	1	Neuro system
Metazoa_SRP	ENSMMUG00000053616	-0.446649	-0.446649	0.6796	3.22128	0.225551	0.340057	-0.446649	-0.446649	-0.446649	-0.446649	-0.446649	-0.446649	-0.446649	-0.446649	1	Neuro system
-	ENSMMUG00000052140	-0.237645	0.848738	1.5639	1.85821	0.210481	-0.756157	-0.404792	0.162156	-1.11453	-0.105027	-1.17473	-0.831568	-1.05673	1.0377	1	Neuro system
TMEM132B	ENSMMUG00000020804	1.28524	1.59848	1.91226	1.18288	-0.645644	-0.666418	-0.676737	-0.516554	-0.660529	-0.244324	-0.646151	-0.659621	-0.682847	-0.580033	1	Neuro system
Metazoa_SRP	ENSMMUG00000056212	-0.355608	-0.355608	-0.355608	3.22397	-0.355608	-0.355608	-0.355608	-0.355608	-0.355608	-0.355608	-0.355608	-0.355608	-0.355608	1.04332	1	Neuro system
-	ENSMMUG00000058734	3.4744	-0.267261	-0.267261	-0.267261	-0.267261	-0.267261	-0.267261	-0.267261	-0.267261	-0.267261	-0.267261	-0.267261	-0.267261	-0.267261	1	Neuro system
TMEM132C	ENSMMUG00000000031	0.0974832	1.55253	1.43082	1.48129	-0.578372	-0.629609	-0.744562	1.45883	-0.856691	-0.469602	-0.912157	-0.693404	-0.645865	-0.490691	1	Neuro system
Metazoa_SRP	ENSMMUG00000061858	-0.605382	1.16067	0.788635	2.79961	-0.605382	0.124928	-0.605382	0.334664	-0.605382	-0.605382	-0.605382	-0.36546	-0.605382	-0.605382	1	Neuro system
Metazoa_SRP	ENSMMUG00000053809	0.486084	-0.171242	0.0358421	3.15067	-0.529099	-0.529099	-0.529099	-0.0211469	-0.529099	-0.529099	0.752589	-0.529099	-0.529099	-0.529099	1	Neuro system
Metazoa_SRP	ENSMMUG00000050462	3.04638	-0.476278	-0.00579869	1.31134	-0.476278	-0.476278	-0.33434	-0.264769	-0.476278	-0.476278	0.0574128	-0.476278	-0.476278	-0.476278	1	Neuro system
-	ENSMMUG00000053879	-0.102358	-0.213927	0.992731	3.1752	-0.48057	-0.48057	-0.48057	-0.48057	-0.48057	-0.48057	0.116304	-0.48057	-0.48057	-0.123393	1	Neuro system
TMEM132D	ENSMMUG00000012569	3.30926	-0.0328926	-0.308231	0.740443	-0.40239	-0.397338	-0.398937	-0.348629	-0.37871	-0.409078	-0.386834	-0.362794	-0.404952	-0.218922	1	Neuro system
RIMBP2	ENSMMUG00000009048	1.8312	1.02479	0.542346	1.84323	-0.757156	-0.75138	0.806305	-0.761056	-0.677263	-0.768213	-0.760445	-0.341482	-0.480374	-0.750491	1	Neuro system
Metazoa_SRP	ENSMMUG00000050145	0.331875	-0.329706	-0.227014	2.23	-0.507166	-0.507166	2.36647	-0.507166	-0.507166	-0.507166	-0.507166	-0.3143	-0.507166	-0.507166	1	Neuro system
U6	ENSMMUG00000034335	-0.0355718	-0.392267	-0.379972	2.31942	-0.25856	-0.540517	-0.626684	2.25703	0.0419602	0.0369712	-0.626684	-0.541761	-0.626684	-0.626684	1	Neuro system
-	ENSMMUG00000053523	0.95532	1.88865	-0.303887	2.4352	-0.442563	-0.51993	-0.51993	-0.51993	-0.51993	-0.51993	-0.51993	-0.51993	-0.51993	-0.373277	1	Neuro system
Metazoa_SRP	ENSMMUG00000053554	-0.312789	0.018539	-0.376339	3.30981	0.153217	-0.341301	-0.525353	0.369597	-0.479571	-0.0157072	-0.569559	-0.0510767	-0.589731	-0.589731	1	Neuro system
MMP17	ENSMMUG00000010331	3.26935	0.197487	-0.146419	0.756842	-0.43544	-0.423903	-0.430457	-0.338918	-0.43544	-0.382128	-0.43544	-0.429755	-0.43544	-0.330337	1	Neuro system
LRCOL1	ENSMMUG00000031455	0.136032	2.10764	1.45314	1.70909	-0.038959	-0.584822	-0.717504	-0.63423	-0.364595	-0.276582	-0.516546	-0.59203	-0.89981	-0.780836	1	Neuro system
GOLGA3	ENSMMUG00000031451	-0.784771	0.25444	1.30809	2.16508	-0.155751	-0.93244	-0.744152	0.817958	-0.887719	0.717984	-0.932433	0.351088	0.0496216	-1.22699	1	Neuro system
CCDC115	ENSMMUG00000058169	0.219071	-0.290364	-0.22735	2.61314	-0.593551	-0.0120965	-0.808048	-0.0416158	1.69384	-0.0393272	-0.608008	-0.556687	-0.164473	-1.18453	1	Neuro system
MZT2B	ENSMMUG00000013573	1.94842	0.323174	0.335115	2.44906	-0.0928643	-0.422168	-0.695397	-0.654412	-0.778146	-0.332959	-0.730877	-0.322619	-0.44583	-0.580489	1	Neuro system
-	ENSMMUG00000042257	0.503166	1.774	-0.157491	1.52062	-0.106882	-0.213053	-1.19527	0.3171	-0.934955	0.717783	-1.45654	0.862038	-1.03129	-0.599224	1	Neuro system
-	ENSMMUG00000062404	-0.438906	-0.126787	-0.438906	0.096002	-0.438906	-0.324178	-0.438906	-0.438906	-0.438906	-0.438906	-0.438906	0.0133804	0.528891	3.32394	1	Neuro system
-	ENSMMUG00000054362	-0.220163	0.606782	2.25877	2.1586	-0.600798	-0.600798	-0.600798	-0.315119	0.137304	-0.600798	-0.420588	-0.600798	-0.600798	-0.600798	1	Neuro system
-	ENSMMUG00000041273	0.0206361	1.76848	0.865676	2.53308	-0.544426	-0.53665	-0.51311	-0.438235	-0.547362	-0.452709	-0.553365	-0.528115	-0.544845	-0.529057	1	Neuro system
-	ENSMMUG00000061446	-0.464399	1.69728	0.348125	2.79925	-0.464399	-0.464399	-0.464399	-0.464399	-0.338563	-0.464399	-0.464399	-0.464399	-0.464399	-0.326511	1	Neuro system
-	ENSMMUG00000055526	-0.299394	-0.136062	0.289028	3.42408	-0.362322	-0.303615	-0.311611	-0.267863	-0.313512	-0.317106	-0.314654	-0.362322	-0.362322	-0.362322	1	Neuro system
Y_RNA	ENSMMUG00000064325	-0.585128	-0.585128	-0.585128	2.26924	-0.585128	-0.585128	-0.585128	-0.585128	1.45089	-0.585128	0.906167	1.22498	-0.585128	-0.585128	1	Neuro system
Metazoa_SRP	ENSMMUG00000062574	0.799813	-0.422579	-0.0824532	3.26979	-0.422579	-0.422579	-0.422579	-0.422579	-0.422579	-0.422579	-0.229667	0.0457281	-0.422579	-0.422579	1	Neuro system
-	ENSMMUG00000053000	1.17718	2.58808	0.326836	1.35554	-0.551514	-0.551514	-0.551514	-0.551514	-0.551514	-0.484007	-0.551514	-0.551514	-0.551514	-0.551514	1	Neuro system
BIN1	ENSMMUG00000000376	-0.168364	0.408555	0.542381	1.5427	-0.678886	-0.708467	2.64822	-0.48344	-0.596182	-0.0484612	-0.685495	-0.418979	-0.647262	-0.706316	1	Neuro system
-	ENSMMUG00000064775	0.272234	-0.263226	0.140172	3.26372	0.0291681	-0.168641	-0.648498	-0.368428	0.306489	-0.153541	-0.65334	-0.452967	-0.630687	-0.672455	1	Neuro system
-	ENSMMUG00000059960	0.0696118	-0.405238	0.560581	3.32362	-0.257785	-0.473704	-0.335425	-0.419124	-0.137051	-0.371	-0.432281	-0.195491	-0.26296	-0.663752	1	Neuro system
Metazoa_SRP	ENSMMUG00000058593	-0.267261	-0.267261	-0.267261	3.4744	-0.267261	-0.267261	-0.267261	-0.267261	-0.267261	-0.267261	-0.267261	-0.267261	-0.267261	-0.267261	1	Neuro system
Metazoa_SRP	ENSMMUG00000063296	1.06222	-0.214067	-0.235385	3.1191	0.219173	-0.439753	-0.464013	-0.503234	-0.617867	-0.3435	-0.545555	-0.00347015	-0.523961	-0.509686	1	Neuro system
GLI2	ENSMMUG00000001868	-1.40754	0.985898	0.828826	1.48249	0.361255	-1.00369	-0.22899	1.46879	-1.13052	-0.159328	-1.46283	0.453813	0.177438	-0.365614	1	Neuro system
INHBB	ENSMMUG00000060196	-0.547735	-0.452023	1.11318	0.962275	-0.428457	-0.417641	-0.480367	-0.0313267	-0.513511	-0.58862	0.258911	-0.841123	-0.808802	2.77523	1	Neuro system
[truncated: 24,145 more rows]
