# Supplementary material for: Differential transcriptomic landscapes of multiple organs from SARS-CoV-2 early infected rhesus macaques
Source: Protein Cell. 2022 Apr 4;13(12):920–39. doi: 10.1007/s13238-022-00915-5 (PMC8978510; doi:10.1007/s13238-022-00915-5)
Supplement: Supplementary file 7 — Supplementary file7 (XLSX 22345 kb) [file 13238_2022_915_MOESM7_ESM.xlsx]

## Sheet: Transcriptomic expression
Supplementary Table S6. Expression profiling for multiple organs of rhesus macaque post SARS-CoV-2 infection.
GeneID	GeneName	GeneType	Brain_Control	Brain_Infected1	Brain_Infected2	Brain_Infected3	Brainstem_Control	Brainstem_Infected1	Brainstem_Infected2	Brainstem_Infected3	Cerebellum_Control	Cerebellum_Infected1	Cerebellum_Infected2	Cerebellum_Infected3	Medulla_Control	Medulla_Infected1	Medulla_Infected2	Medulla_Infected3	Left ventricle_Control	Left ventricle_Infected1	Left ventricle_Infected2	Left ventricle_Infected3	Right ventricle_Control	Right ventricle_Infected1	Right ventricle_Infected2	Right ventricle_Infected3	Muscle_Control	Muscle_Infected1	Muscle_Infected2	Muscle_Infected3	Lung_Control	Lung_Infected1	Lung_Infected2	Lung_Infected3	Kidney_Control	Kidney_Infected1	Kidney_Infected2	Kidney_Infected3	Spleen_Control	Spleen_Infected1	Spleen_Infected2	Spleen_Infected3	Liver_Control	Liver_Infected1	Liver_Infected2	Liver_Infected3	Intestine_Control	Intestine_Infected1	Intestine_Infected2
ENSMMUG00000023296	-	protein_coding	0.0812349	0.12454	0.118995	0.0664926	0.0515443	0.0835942	0.114298	0.114526	0.325487	0.0249521	0.0607637	0.0651361	0	0	0.174632	0	0.0323777	0.0652979	0.0149314	0.0167701	0	0.0665336	0	0	0.049098	0.0348593	0	0.0162465	0.0243878	0.31082	0.117003	0.348815	0.168027	0.27297	0.423973	0.0471661	0.233483	0.609847	0.456527	0.424913	0.153841	0.120166	0.149923	0.173879	0.354787	0.224705	0.414978
ENSMMUG00000036181	U6	snRNA	0	0	0	0	0	0	0	0	0	0	0	0	0	0	0	0	0	0	0	0	0	0	0	0	0	0	0	0	0	0	0	0.907935	1.0934	0	0.735709	0	0.759669	0.61053	0	0	0.400434	0	0	0.411448	0.486042	0.584888	0.771537
ENSMMUG00000000634	ZNF692	protein_coding	1.17941	2.80195	1.6105	3.52811	4.95726	0.822822	4.61267	4.83791	13.0154	8.74966	4.48575	5.04896	3.8584	1.36783	1.8741	2.25001	3.13716	2.74165	1.534	3.76563	2.21459	6.93778	2.70858	1.44125	2.4365	3.15243	2.71119	2.45869	4.56095	3.04203	2.35132	4.31321	2.00277	1.82323	3.09511	2.36482	9.085	7.57558	9.05332	9.30882	1.18302	1.29779	1.11702	1.49756	4.70985	2.70944	4.41288
ENSMMUG00000037875	ZNF672	protein_coding	0.686995	3.29855	1.41918	3.70375	1.76038	0.47583	2.02616	1.42796	5.84489	1.35944	0.914101	0.829806	1.38875	0.695388	0.757359	0.842921	2.63284	3.46464	1.88196	3.91377	1.80258	1.5284	0.518403	0.242802	2.54187	4.47872	2.4223	3.65946	2.16161	1.9071	1.11	1.41822	2.11782	0.998862	1.88468	1.59168	4.34304	4.57758	4.36743	5.01009	1.46364	1.53086	1.24621	1.25968	3.65939	3.03319	2.67546
ENSMMUG00000000632	SH3BP5L	protein_coding	7.93318	10.9516	6.48347	13.3576	11.2193	2.15563	9.41262	8.95502	20.4643	15.6915	10.1849	8.19961	14.7942	4.65937	6.31097	8.88305	11.5811	10.3881	7.40257	15.317	6.69816	21.626	6.91054	4.70005	12.5791	11.9033	12.152	9.98711	12.4154	9.07278	7.00755	10.2425	7.63497	5.36848	6.41868	9.12199	11.6531	15.0041	13.0234	13.3724	5.88662	5.14227	4.42032	5.0755	10.0187	11.4207	12.1311
ENSMMUG00000064799	-	protein_coding	0.108264	0.197592	0	0.110771	0.190818	0.680828	0.152328	0.50877	0.180744	0.277119	0.404907	0.192908	0.261618	1.23467	0.0430995	0	0	0	0.0331657	0.0372499	0	0.258624	0.0885032	0.306106	0.109057	0.116145	0.226598	0.180434	0.216681	0.0627633	0.0866294	0.232437	0	0.216544	0	0.0523829	0.0648268	0.2084	0.178949	0.104869	0	0.118628	0	0.0351111	0.0414766	0.0499117	0.263358
ENSMMUG00000057389	LYPD8	protein_coding	0.014671	0.393607	1.10139	0.795565	0.667136	0.0125809	0.144495	0.163742	1.5553	0.326709	0.0137174	0.215665	0.119651	0.0579158	0.0613249	0.141289	0.416628	0.442229	0.080898	1.06761	0.145424	0.398028	0.161908	0.0414808	0.066503	0.188867	0.110544	0.205387	0.385387	0.599613	0.290547	1.92137	1.92505	1.8751	0.599793	3.04525	0.816984	0.709543	0.60624	0.927263	1.06967	0.198934	0.624254	0.720831	9.1053	7.5279	5.42012
ENSMMUG00000031200	-	protein_coding	0	3.15039	6.03593	2.89752	2.61454	0	0.69572	0.211244	8.10493	0.690367	0.252179	0.660795	0.65175	0	0.161056	0.216454	1.88122	2.3938	0.619675	8.49102	0.786311	0.552249	0.165361	0	1.13202	1.10915	0.225803	1.97781	3.10387	2.5799	1.67256	29.8213	3.54481	1.72628	2.18967	6.65539	6.05619	6.35984	4.30942	37.3591	0.978977	0.406353	0.368714	5.42313	1.54992	1.86512	0.574074
ENSMMUG00000052613	-	protein_coding	0.0322573	0.741798	2.63821	1.11114	1.04612	0.46103	0.226931	1.04849	2.49518	1.60182	0.583105	1.02022	1.57847	0.226383	0.0770492	0.698975	1.26425	1.11278	0.33598	2.58599	0.639492	0.748556	0.369175	0.060803	0.18413	0.334519	0.121527	0.698887	0.871566	1.57083	0.47751	3.34732	1.23713	0.838755	0.804359	2.85618	2.49166	2.96493	1.8839	3.9526	0.427618	0.247417	0.275614	1.20306	1.001	0.862533	0.725827
ENSMMUG00000031199	OR2T27	protein_coding	0	0	0	0	0	0	0	0	0	0	0	0	0	0	0	0	0	0	0	0	0	0	0	0	0	0	0	0	0	0	0	0	0.0590253	0	0	0	0	0	0	0	0	0	0	0	0	0	0
ENSMMUG00000053841	-	protein_coding	0	0	0	0	0	0	0	0	0	0	0	0	0	0	0	0	0	0	0	0	0	0	0	0	0	0	0	0	0	0	0	0	0	0	0	0	0.0802522	0.064497	0	0	0	0	0	0	0	0	0
ENSMMUG00000017095	-	pseudogene	0	0	0	0	0	0	0	0	0	0	0	0	0	0	0	0	0	0	0	0	0	0	0	0	0	0	0	0	0	0	0	0	0	0	0	0	0	0.0685017	0.0784281	0	0	0	0	0	0	0	0
ENSMMUG00000025700	Y_RNA	Y_RNA	0	0	0	0	0	0	0	0	0	0	0	0	0	0	0	0	0	0	0	0	0	0	0	0	0	0	0	0	0	0	0	0	0	0	0	0	0	0	0	0	0	0	0	0	0	0	0
ENSMMUG00000049101	OR2T10	protein_coding	0	0	0	0	0	0	0	0	0	0	0	0	0	0	0	0	0	0	0	0	0	0	0	0	0	0	0	0	0	0	0	0	0	0	0	0	0	0	0	0	0	0	0	0	0	0	0
ENSMMUG00000048289	-	pseudogene	0	0	0	0	0	0	0	0	0	0	0	0	0	0	0	0	0	0	0	0	0	0	0	0	0	0	0	0	0	0	0	0	0	0	0	0	0	0	0	0	0	0	0	0	0	0	0
ENSMMUG00000017368	-	protein_coding	0	0	0	0	0	0	0	0	0	0	0	0	0	0	0	0	0	0	0	0	0	0	0	0	0	0	0	0	0	0	0	0	0	0	0.0796825	0	0	0	0	0	0	0	0	0	0	0	0
ENSMMUG00000055842	OR14I1	protein_coding	0	0	0	0	0	0	0	0	0	0	0	0	0	0	0	0	0	0	0	0	0	0	0	0	0	0	0	0	0	0	0	0	0	0	0	0	0	0	0	0	0	0	0	0	0	0	0
ENSMMUG00000031198	-	pseudogene	0	0	0	0	0	0	0	0	0	0	0	0	0	0	0	0	0	0	0	0	0	0	0	0	0	0	0	0	0	0	0	0	0	0	0	0	0	0	0	0	0	0	0	0	0	0	0
ENSMMUG00000062331	OR9G1	protein_coding	0	0	0	0	0	0	0	0	0	0	0	0	0	0	0	0	0	0	0	0	0	0	0	0	0	0	0	0	0	0	0	0	0	0	0	0	0	0	0	0	0	0	0	0	0	0	0
ENSMMUG00000049901	-	protein_coding	0	0	0	0	0	0	0	0	0	0	0	0	0	0	0	0	0	0	0	0	0	0	0	0	0	0	0	0	0	0	0	0	0	0	0	0	0	0	0	0	0	0	0	0	0	0	0
ENSMMUG00000064657	-	protein_coding	0	0	0	0	0	0	0	0	0	0	0	0	0.0809674	0	0	0	0	0	0	0	0	0	0	0	0	0	0	0	0	0	0	0	0	0	0.0777211	0	0	0	0	0	0	0	0	0	0	0	0
ENSMMUG00000005566	OR2T1	protein_coding	0	0	0	0	0	0	0	0.0461025	0	0	0	0	0	0	0	0	0	0	0	0	0	0	0	0	0	0	0	0	0	0	0	0	0	0	0	0	0	0	0	0	0	0	0	0	0	0	0
ENSMMUG00000064874	OR2T6	protein_coding	0	0	0	0	0.0496908	0	0	0	0	0	0	0	0	0	0	0	0	0	0	0	0	0	0	0	0	0	0	0	0	0	0	0	0	0	0	0	0	0	0	0	0	0	0	0	0	0	0
ENSMMUG00000039595	-	protein_coding	0	0	0	0	0	0	0	0	0	0	0	0	0.0840716	0	0	0	0	0	0	0	0	0.0474911	0	0	0	0	0	0	0	0	0.0556771	0	0	0	0	0	0	0	0	0	0	0	0	0	0	0	0.169262
ENSMMUG00000038524	OR2M4	protein_coding	0	0.0509603	0.0568067	0	0.196852	0	0.589295	0	0	0	0.0870233	0	0	0	0	0	0	0	0.213841	0	1.95368	0	0	0	0	0	1.46103	0	0	0	0.837834	0	0	0	4.04797	0	0	0	7.61507	0	0	0	3.19685	0	0	0	11.3769
ENSMMUG00000049432	-	protein_coding	0	0.0495315	0	0	0.1435	0	0.890979	0	0.151026	0	0	0	0.163953	0	0.0540198	0	0.18028	0	0	0	1.05495	0.092615	0	0	0.0911261	0.0485243	0.965643	0.0452303	0.611062	0.157332	0.705764	0	0.0584736	0.0542822	2.91151	0.0656554	0.162505	0.195902	3.43911	0	0	0.0371713	1.48404	0	0.259929	0	10.3152
ENSMMUG00000050812	-	protein_coding	0.466219	0.121557	0.216803	0.113575	0.258255	0.418837	0.68721	0.182577	0.296511	0.306865	0.332126	0.148344	2.25322	0.759557	0.450743	0.133629	0.265458	0.178454	0.0204032	0.114579	0.155339	0.477307	0.3539	0.251084	0.044727	0.0714509	0.139401	0.111001	0.19995	0.424724	0.559581	0.571971	0.430505	0.293074	0.926949	0.41893	0.239284	0	0.477045	0.0322571	0.0420436	0.0182447	0.204865	0.0863998	0.306191	0.0614103	1.70116
ENSMMUG00000059065	-	protein_coding	0	0.20319	0	0	0.0981116	0.0795584	0.97902	0	0.23233	0.142485	0.520472	0.185974	0.672573	0.122082	0.221602	0	0.0462219	0	0.298421	0.0478814	2.32611	0.332438	0	0	0.0934552	0	1.10683	0	0.208893	0.24203	1.11354	0.0995925	0.239873	0	4.68065	0.0673335	0	0	3.52701	0	0	0	2.75858	0	0.159943	0	8.29382
ENSMMUG00000064763	-	lncRNA	0.0118236	0.0388427	0.0721648	0	0.0875254	0	0.232902	0	0.0789568	0	0	0	0.0214287	0	0.0141208	0	0.153157	0	0.152127	0.0244086	0.827292	0.0242096	0	0.0167151	0.0238204	0	0.786955	0.0236465	0.053244	0.12338	0.340592	0	0.519692	0.255409	2.24208	0.0858119	0.0424788	0	1.38756	0	0.0783695	0.0291498	0.909212	0.0460143	0.0271782	0	3.53768
ENSMMUG00000053957	-	protein_coding	0.139163	0.0507974	0.0566252	0	0.0981116	0	0.848484	0	0.154887	0	0	0	0.0840716	0	0	0	0	0.0932181	0.170526	0.0957628	1.13601	0.0474911	0	0	0.0467276	0	0.699052	0.0927727	0	0.0806766	0.946512	0.0995925	0.359809	0	2.17892	0	0	0	2.14688	0	0.21962	0	0.856111	0	0	0	7.27825
ENSMMUG00000062908	Y_RNA	Y_RNA	0	0.467635	0	0	0.903204	0	0	0	0	0	0	0	0	0	0	0	0	0	0	0.44079	0.497997	0	0	0	0	0	1.07257	0	0	0	0.512557	0.916837	1.65618	0	8.91507	0	0	0	1.41171	0	0	0	1.75139	0	0.490807	0	5.45371
ENSMMUG00000057748	OR2L2	protein_coding	0	0.20319	0.169875	0	0.588669	0	0.261072	0	0.0774433	0	0.173491	0	0.588501	0	0.0554005	0	0.184888	0	0.298421	0.0957628	1.02782	0.237455	0	0	0	0	0.349526	0	0.765942	0.24203	0.668126	0	1.1394	0.0556696	0.484205	0	0.333316	0.0669697	1.22679	0	0.395317	0	0.951235	0	0.159943	0	4.48543
ENSMMUG00000051218	Y_RNA	Y_RNA	0	0	0	0	0	0	0	0	0	0	0	0	0	0	0	0	0	0	0	0	2.98798	0	0	0	0	0	0.536283	0	0	0	1.53767	0	1.10412	0	2.97169	0	0.767117	0	1.41171	0	0.40436	0	1.31354	0	0	0	12.4656
ENSMMUG00000050041	OR2L5	protein_coding	0	0.304785	0	0.0949237	0.539614	0	0.456876	0	1.00676	0	0	0	0.252215	0.122082	0.166202	0	0.369775	0	0.127895	0	0.540955	0.237455	0	0	0.18691	0	0.582543	0	0.62668	0.161353	0.278386	0.497962	1.19936	0.445357	0.161402	0.134667	0.249987	0.133939	0.766741	0	0.131772	0.0762428	1.28417	0	0.373201	0	3.13134
ENSMMUG00000052261	-	protein_coding	0	0.152392	0	0	0.196223	0	0.130536	0.0544982	0.774433	0	0	0	0.0840716	0	0.110801	0	0.231109	0	0.0852631	0	0.649146	0.0949822	0	0	0	0	0.640798	0	0	0.161353	0.167031	0.497962	0.359809	0.167009	0.887709	0.134667	0.333316	0.0669697	1.07344	0.1348	0.175696	0.114364	0.428056	0.0451322	0.106629	0	1.43872
ENSMMUG00000054556	Y_RNA	Y_RNA	0	0	0	0	0.451602	0	0	0	0	0	0	0	0	0	0	0	0	0	0	0	0	0.874395	0	0	0	0	0	0.854054	1.92305	0	0.512557	1.83367	1.65618	1.53746	2.97169	1.23973	0.767117	0	0	0	0	0	0	0	0.490807	0.590622	0.779101
ENSMMUG00000060886	-	protein_coding	0.0927756	0.101595	0	0	0.0490558	0.159117	0.261072	0	0.387216	0.142485	0	0	0.168143	0	0	0	0	0	0.0426316	0	0.0540955	0.0949822	0	0	0	0	0	0	0.139262	0	0.111354	0	0.299841	0.0556696	0.645607	0.0673335	0.166658	0	0	0	0.0878482	0.0762428	0.142685	0	0	0	0.0846308
ENSMMUG00000062168	-	protein_coding	0.0463878	0.0507974	0.11325	0	0.147167	0	0.32634	0	0.154887	0.0712423	0.0867453	0	0	0	0.110801	0	0.184888	0	0.0426316	0	0.108191	0.0949822	0	0	0	0	0.0582543	0	0.0696311	0	0.167031	0	0.239873	0.0556696	0.0807008	0	0.166658	0	0.0766741	0	0.263545	0.0381214	0.190247	0	0.0533145	0	0.592415
ENSMMUG00000059751	Y_RNA	Y_RNA	0	0	0	0	0	0	0	0	0	0	0	0	0	0	0	0	0.425513	0	0	0	0	0	0	0	0	0	0	0	0	0	0	0	0.55206	0.512488	0.742922	0	0	0	0	0	0	0	0	0	0	0	0
ENSMMUG00000018891	-	pseudogene	0	0.244609	0	0	0.4252	0	0	0	0.745838	0	0	0	0.0809674	0	0	0	0.356122	0.0448881	0	0.0922269	0	0.0914752	0	0	0.0900045	0	0	0	0.536481	0	0	0.0959152	0.346524	0	0.0777211	0.0648474	0.481513	0	0	0	0.253814	0	0	0.0434658	0.308076	0	0
ENSMMUG00000056262	-	protein_coding	0	0.353699	0.0563252	0.0236052	0.292776	0	0.29215	0.0271048	0.462199	0	0	0	0.292692	0.0607175	0.0275535	0	0.758622	0	0.14842	0.0238139	0.322854	0.212578	0	0	0.18592	0	0.20281	0	0.969672	0.0802493	0	0.19813	0.268427	0	0	0	0.165775	0	0.724546	0	0.174766	0	0.212894	0	0.291676	0.0319086	1.55738
ENSMMUG00000038159	OR2W3	protein_coding	0	0	0	0.0471605	0.0487443	0	0	0.162457	0	0	0	0	0	0	0.110098	0	0	0	0	0	0	0	0	0	0	0	0	0	0.138378	0.0801644	0.0553236	0.29688	0	0	0	0	0	0	0	0.133944	0	0	0	0.0448456	0	0	0
ENSMMUG00000005570	TRIM58	protein_coding	0.451749	0.260365	0.435352	0.194614	0.427444	0.530115	1.0036	0.670399	0.0793878	0.0365156	0.0889234	0.063548	1.29274	0.438014	1.13583	1.00178	0.710737	0.501683	0.131106	0.736255	0.194088	0.0730253	0.0874645	0	0.0239504	0	0.238868	0.190204	3.35484	3.05999	0.884665	6.63605	0.122948	0	0.124091	0.0345121	0.256264	0.583536	0.235798	2.79823	0.045027	0.0195393	0.024378	0.532052	0.0819797	0.131536	0
ENSMMUG00000006214	OR11L1	protein_coding	0	0.0407682	0	0.0228547	0.0314963	0	0.0419054	0	0	0	0	0	0	0	0	0	0.0296768	0.0374068	0	0	0.0260491	0	0	0	0.0300015	0	0.0187011	0.0148912	0.0558834	0.0776978	0.0089369	0.0799293	0	0	0.103628	0	0	0	0.0246144	0	0.00705038	0	0	0	0	0	0.0271686
ENSMMUG00000056211	-	protein_coding	0	0	0	0.099646	0	0.208791	0	0	0	0	0	0.0650755	0.044127	0.128155	0	0	0	0	0	0	0	0.0249269	0.0895668	0.103262	0	0	0	0	0.0365476	0	0	0.0522735	0	0	0.38122	0	0	0	0	0	0	0	0	0	0.0279834	0	0.088841
ENSMMUG00000049478	OR9H1P	protein_coding	0	0	0	0	0	0	0.139924	0	0	0	0	0	0	0	0	0	0	0	0	0	0.115972	0	0	0	0.0500881	0	0.0624439	0	0	0	0	0	0	0	0.0865046	0	0	0	0	0	0	0	0	0	0.114297	0	0
ENSMMUG00000062849	OR1C1	protein_coding	0	0.0496863	0.0553865	0.0464236	0.0479827	0	0	0	0	0	0	0	0	0	0	0	0.0452108	0	0	0	0	0	0	0	0	0	0.11396	0	0	0.0789118	0	0	0.0586564	0	0.157871	0	0	0	0	0.0659254	0	0	0	0	0	0.125507	0
ENSMMUG00000064145	OR14K1	protein_coding	0	0	0	0	0.0974886	0	0.194561	0	0	0	0	0	0	0	0	0	0	0	0	0	0	0	0	0	0	0	0.0578845	0	0	0.0801644	0	0.19792	0.0595874	0	0.160377	0	0.0827999	0	0	0	0	0	0	0	0	0	0
ENSMMUG00000059455	OR14A2	protein_coding	0	0	0	0.0445444	0.0920807	0	0	0	0	0	0	0	0	0	0.0259975	0	0.065071	0	0	0.0449382	0.126926	0	0	0	0.0657829	0.0467055	0.0273367	0	0	0	0	0.0934706	0.084423	0	0.265091	0	0	0	0	0.0632568	0	0	0	0	0.125093	0	0
ENSMMUG00000016175	OR6F1	protein_coding	0	0.10291	0.229433	0.0480762	0.397526	0	0.0661129	0	0	0	0	0	0	0	0.112235	0.0565653	0.140461	0	0	0	0.109592	0.0481059	0	0	0.0946649	0.0504087	0.0590084	0.187947	0	0	0.112796	0.100882	0	0	0	0	0.337631	0	0.155333	0	0	0	0	0	0	0	0.257179
ENSMMUG00000016176	OR13G1	protein_coding	0	0.103244	0	0.241162	0.199409	0	0.132655	0	0	0	0	0	0	0	0	0	0.0939445	0	0.129971	0	0.219895	0	0	0	0.142458	0.0505724	0.3552	0	0.212284	0.245959	0.169743	0	0	0	0.164022	0	0	0	0	0	0	0	0	0	0.05418	0.0651986	0.430023
ENSMMUG00000058340	-	protein_coding	0	0.122935	0.342597	0	0	0	0	0	0.0937104	0	0	0	0	0	0	0	0.279654	0.0563994	0	0.231756	0.196375	0	0	0	0.0565428	0	0.211472	0	0.0842572	0.0976229	0.269489	0.843584	0	0	0.976521	0	0	0	0.185559	0	0	0	0	0	0.0645132	0.0776333	0
ENSMMUG00000005955	GCSAML	protein_coding	0.424038	0.257971	0.143783	0.192825	0.249126	0.0808063	0.497187	0.055353	0.117987	0.0361798	0.0440529	0	0.0853902	0	0.0562694	0.113437	0.399048	0.14202	0	0.121581	0.384608	0.313534	0.0288868	0	0.0949209	0.0505451	0.177504	0.0706708	0.565786	0.327768	0.395853	0.859813	0.0609087	0	0.2459	0.0341948	0	0.442131	0.506199	0.136914	0.0223065	0	0.0966154	0	0.785184	0.130327	0.515749
ENSMMUG00000012954	-	protein_coding	0	0.233132	0.207902	0	0.360222	0	0.179726	0	0.781927	0	0.0796225	0	0	0	0	0	0.254559	0	0	0.0439498	0.0496537	0.217958	0	0	0.0428907	0	0.053471	0.0425775	0	0.0740521	0.0511054	0	0.0550441	0	0.222223	0	0.45892	0.122941	0.774162	0.123731	0.120952	0	0.0436564	0	0.0978735	0	0.155363
ENSMMUG00000060427	-	protein_coding	0.53665	0.391777	0.291149	0.610084	0.819745	0.204532	1.09066	1.50614	3.33483	1.5568	2.62035	0.796851	3.78236	0.156926	0.925769	0.825482	0.505024	0.629079	0.273997	0.338513	0.764891	1.77034	0.804283	0.252888	0	0.191905	0.299525	0	1.11882	0.0518517	0.286274	0.0640091	0.34688	0.214677	0.829876	0.346208	0.803346	0.989969	1.62622	1.08296	0.225844	0	0	0.0290069	0.0342658	0.247406	0.271965
ENSMMUG00000005949	OR2B11	protein_coding	0	0	0.278674	0.0467156	0	0.0783075	0.321209	0	0.0762256	0	0	0.0610168	0	0	0.0545294	0	0.136485	0	0	0	0	0.0467444	0	0	0	0.0489821	0	0	0.205609	0.158816	0.0548017	0.0980265	0	0	0.158864	0	0.0820188	0	0	0.06634	0	0	0.0468139	0.0444226	0	0.0631483	0
ENSMMUG00000005946	NLRP3	protein_coding	0.105137	0.782891	0.962546	0.871325	1.72335	0.144254	1.07988	0.704057	0.596779	0.209909	0.0786423	0.140502	0.781239	0.166017	0.489699	0.392353	0.796181	0.454244	0.173922	0.900732	0.318776	0.398258	0.0773522	0.0148632	0.296539	0.327091	0.475315	0.241807	4.57669	1.77366	3.47025	3.95016	0.475707	0.252348	0.365813	0.656222	5.13707	4.43212	4.29236	6.41591	0.71678	0.328324	0.291053	1.39116	0.882101	0.916085	1.26597
ENSMMUG00000052686	-	lncRNA	0.0381754	0.0418044	0.0466004	0.0781186	0.322968	0	0.429705	0.3588	0.318664	0.117259	0	0	0.0691878	0	0	0.0459562	0	0.076715	0	0.275832	0	0.547167	0.140434	0	0.0769101	0.204772	0.0479411	0.267219	0	0.199181	0.137461	0.327843	0	0.045814	0	0.055413	0.137153	0.165341	0.1893	0.166402	0	0	0	0	0	0	0
ENSMMUG00000019585	ZNF496	protein_coding	3.40271	3.47903	2.26756	4.15648	5.12223	2.382	5.96012	6.44517	10.8398	8.772	6.20075	5.28971	7.33112	2.42154	3.75282	3.78275	4.73984	3.83758	3.63773	5.59096	2.81411	10.5576	4.10859	3.21513	3.41015	2.68193	3.81532	3.10748	5.65494	5.25366	2.25043	3.83909	3.02984	1.41675	1.99336	2.39398	8.04602	7.29351	7.6617	7.11332	0.986323	0.984426	1.06801	0.878324	2.49414	3.26549	3.61076
ENSMMUG00000064912	Y_RNA	Y_RNA	0.799232	0	1.46342	0.817737	0	0	1.12453	0	0.667149	0	0.747283	1.60211	0	0	0	0	0	0.401522	0	0.412483	0.932031	1.22736	0.490015	0	1.20763	0.857411	0.501842	1.99802	0	0	0.479641	1.71591	1.03321	3.35703	1.39042	0.580057	0	0	0	0	0	0	0	0.388799	0.918574	0	0
ENSMMUG00000021266	-	processed_pseudogene	0.0343248	0.0375877	0.2095	0.070239	0.0725979	0	0.0482952	0	0.114609	0.0527159	0	0	0	0	0	0	0.068404	0	0	0.24801	0	0.0702823	0.168358	0	0.0691524	0.0736468	0.0862109	0.171618	0.103047	0.179091	0	0.0736937	0.0443736	0	0.0597148	0.0498236	0.0616595	0.0991088	0.11347	0.199491	0.0650035	0	0.0703869	0	0	0	0
ENSMMUG00000058602	-	protein_coding	0.0420852	0	0	0.0861192	0.0445057	0.0721791	0.118428	0.0494433	0.0702601	0	0.0786993	0	0	0	0	0	0.0838693	0	0	0	0	0	0.0516055	0	0	0	0	0	0	0	0	0	0	0	0.0732155	0	0.0755999	0	0.139125	0.122296	0	0	0	0	0	0.0582063	0
ENSMMUG00000059322	-	protein_coding	0.17991	1.58704	1.45189	1.33966	0.887867	0.0685685	0.309386	0.0352275	0.884378	0.122802	0.112144	0.0667852	0.615895	0.157826	0.0716215	0.0360964	1.12539	0.843583	0.321497	0.928512	0.990738	0.286516	0.220608	0.0565198	0.624228	0.375289	0.715454	0.269856	3.01563	7.00537	2.44729	4.03425	2.46793	0.959592	2.41697	1.2622	9.89296	6.37792	7.15344	4.89403	1.53319	0.377838	0.748099	1.08914	4.18143	1.42384	5.06934
ENSMMUG00000004566	ZNF124	protein_coding	4.75565	2.32192	1.73786	2.20044	4.32445	1.35072	10.0155	0.854083	3.79273	0.511726	0.169931	0.526238	1.70184	3.02929	0.976752	0.619897	2.11277	2.00873	0.27838	1.81343	2.40202	1.51955	0.85429	0.727977	0.823842	0.617419	0.456474	0.302898	2.81904	5.32079	2.39954	2.86145	13.1965	3.2353	2.95102	4.48475	9.08698	7.21554	7.86059	6.33764	2.0651	0.821466	1.92556	3.12391	5.63984	1.42439	5.58157
ENSMMUG00000058214	-	protein_coding	0	0.0798975	0.890637	0.149302	0.0771581	0	0	0	0	0	0	0.0975042	0	0.768071	0	0	0.0727008	0	0	0.301244	0.680679	0	0	0	0	0.313091	0.366505	0	0.438081	2.66476	0.262718	0.783227	1.03754	0.612926	1.26931	0.635439	0.524261	0.73734	0.120598	0.212021	0.138173	0.179879	0.149616	0.283947	0.419282	0.201821	0.133113
ENSMMUG00000023311	-	protein_coding	0.735158	2.1384	2.9446	1.99798	1.53059	1.45786	1.61621	0.620779	6.86537	1.16434	1.24587	1.16666	2.20675	4.65552	0.521308	0.525467	2.49518	1.63891	0.675629	2.51362	2.0897	1.41121	0.732439	0.64956	0.717402	1.05978	0.778967	0.574324	2.10359	5.47388	2.48169	3.25535	4.57371	1.73695	3.11745	2.9012	6.19034	4.37804	5.54407	5.94163	1.00066	0.660791	1.48397	1.27406	3.96062	2.06531	4.06562
ENSMMUG00000050290	ZNF670	protein_coding	0.760841	1.18032	1.31573	1.62179	0.5364	0.978673	1.15972	0.521422	3.59891	1.02244	0.770669	0.423654	0.057455	0.584019	0.227166	0.305304	1.32671	1.6882	0.349616	1.04712	1.33089	0.22719	0.388731	0.358534	0.542877	0.646178	0.636982	0.221905	0.666208	4.5762	1.25565	1.4293	3.31959	2.16856	4.74302	2.34682	1.48064	2.51721	1.67679	1.4279	0.540324	0.390786	1.00762	1.01784	1.1295	0.920752	2.19781
ENSMMUG00000054567	-	protein_coding	0	0.125194	0.279113	0.038991	0.120901	0	0	0	0.127243	0	0	0	0	0	0	0	0	0.229742	0	0.236014	0.0444407	0	0	0	0.0383878	0.0408827	0.191429	0	0	0.0662776	0	0.490905	0	0	0.198893	0.27658	0.0684566	0.275086	0.0629895	0.221482	0.0721692	0.0626352	0.312584	0.222463	0.175196	0.316239	0.417156
ENSMMUG00000031191	-	protein_coding	0	0.426379	0.599285	0.311776	0.322247	0	0.119096	0	1.15876	0.0259994	0.0949714	0.0904936	0.122726	0	0.0404361	0.101897	0.253026	0.374213	0.0155581	0.43685	0.296127	0.0693263	0.0622756	0.119662	0.187582	0.108968	0.0637786	0.169284	0.53364	0.9716	0.20319	0.690567	0.590895	0.203163	0.500671	0.319448	0.669029	0.684325	0.279817	0.491942	0.352656	0.0417365	0.138859	0.247061	0.486419	0.18731	0.308855
ENSMMUG00000061999	Metazoa_SRP	misc_RNA	0	0	0	0	0	0	0	0	0	0	0	0	0	0	0	0	0	0	0	0	0	0	0	0	0	0	0	0	0	0	0	0	0	0	0	0	0	0	0	0	0	0	0	0	0	0	0
ENSMMUG00000016408	AHCTF1	protein_coding	2.22419	13.9538	20.2643	12.3383	7.01693	0.895058	5.86554	1.5912	22.8499	1.80337	0.685462	1.69374	1.98174	1.65142	0.897811	0.979763	9.97926	10.5123	3.14036	12.2101	12.2443	2.56332	0.609462	0.439155	8.72412	8.77125	9.91652	7.39924	11.2656	29.3253	7.82982	20.3548	47.8849	24.3586	46.4872	30.3911	20.0777	17.4904	19.3471	15.4091	10.3774	4.96273	11.3642	11.2854	19.8221	10.9729	23.7011
ENSMMUG00000049281	-	protein_coding	0.0250622	0.0274446	0	0.0256425	0	0.386852	0	0.0294441	0.0836815	0.0384905	0.140599	0.066985	0.317953	0.725536	0.0897947	0	0.0249726	0	0.0230328	0	0	0	0	0.496028	0	0	0	0	0.03762	0.217938	0	0	0.0323994	0.180462	0.218004	0.0363787	0	0.0361821	0.0828504	0	0	0.0411922	0.051393	0	0.115218	0.0346625	0
ENSMMUG00000053269	-	lncRNA	0	0	0	0	0	0	0	0.0999489	0.28406	0	0	0	0	0	0	0	0	0	0	0	0	0	0	0	0.171395	0.0912674	0.213675	0	0	0	0	0	0	0	0	0.123489	0	0.245643	0	0	0	0	0	0	0.488889	0	0
ENSMMUG00000022208	SCCPDH	protein_coding	3.88466	11.1217	11.8264	10.599	14.5185	10.0874	11.612	5.51695	11.6945	5.63062	3.23831	5.12882	16.5125	18.7636	5.04932	4.93935	9.35825	10.5182	4.33	10.5155	6.89526	3.3222	2.62085	1.94086	8.89488	9.53993	8.44414	8.04989	6.32291	16.7953	3.35182	8.74213	14.9246	4.6994	11.0193	8.67322	6.02539	8.28851	5.00266	5.16825	6.38171	4.75656	7.69401	9.38048	16.0479	10.1413	20.1232
ENSMMUG00000056452	-	lncRNA	0.171624	0	0	0	0.0725979	0	0.0482952	0.0403261	0	0	0	0	0	0	0	0	0	0	0.0315453	0	0	0	0	0	0	0	0	0	0	0.0596969	0	0	0.133121	0	0.418004	0	0	0	0	0	0.0325018	0	0	0	0.236701	0.0474732	0
ENSMMUG00000060928	-	protein_coding	0	0.174663	0.531002	0.979161	0.0920041	0.0248686	0.0816067	0	0.145245	0.0445383	0.10846	0.038755	0.0525587	0	0	0.0174554	0.231171	0.480784	0.266518	0.38914	0.710193	0.0445348	0	0	0.0876376	0.404445	0.418815	0.144996	0.370014	1.74005	0.626535	0.217917	0.937252	1.42691	0.8829	0.589325	0.130236	0.23027	0.143802	0.0842722	0.137299	0.154909	0.505478	0.268044	0.649943	0.36098	1.11107
ENSMMUG00000011380	CNST	protein_coding	0.963393	3.8398	5.40444	4.56611	2.58446	0.546714	2.37213	0.773974	11.0457	1.79508	1.28493	1.36319	1.33519	1.15585	0.702187	0.434906	2.99278	3.03208	1.1523	4.45292	3.46954	1.2909	0.477743	0.370531	4.09587	5.05362	4.22555	2.83342	4.59355	10.3118	2.60171	6.67655	8.93782	3.5535	9.5385	5.32626	10.1545	7.52692	9.60116	7.08122	3.62878	1.90361	3.69689	4.39712	9.07781	5.7804	9.91254
ENSMMUG00000059690	-	protein_coding	0.0907461	11.3782	10.5511	3.55141	11.7798	0.0778181	0.542642	0.453101	27.7621	0.592313	0.890901	0.66699	7.81209	0	0.108377	0.218483	19.2598	2.05153	5.83786	9.24971	6.5082	3.85554	0.139093	0.128288	7.63281	4.40517	4.41595	4.94551	25.7448	5.366	2.91357	9.1569	16.9224	2.64092	9.86694	9.61565	31.8689	5.10937	9.52461	3.42812	5.99337	0.8949	4.41953	2.62662	16.7396	1.78848	8.23656
ENSMMUG00000055490	TFB2M	protein_coding	0.477231	1.9241	2.35668	1.84215	0.596438	0.0372039	0.691815	0.0509699	1.12266	0.188785	0.0676077	0.0773041	0.104838	0.266415	0.0518138	0.113159	1.91651	1.67101	0.930336	2.3361	2.06589	0.170263	0.0265994	0.0511108	2.33079	2.11769	2.15207	1.61964	0.271346	1.30786	0.503368	0.605441	2.33691	1.24957	1.28309	1.70031	1.72754	1.34663	1.29078	1.50236	2.2115	1.46773	3.03964	2.68739	1.96127	0.600035	1.76772
ENSMMUG00000055003	-	lncRNA	0	0	0	0	0	0	0	0	0	0	0	0	0	0	0	0	0	0	0	0	0	0	0	0	0	0	0	0	0	0	0	0	0	0	0.0280452	0	0	0	0	0	0	0	0	0	0	0	0
ENSMMUG00000005777	SMYD3	protein_coding	2.41751	4.08275	4.52491	5.01293	5.49943	0.497544	5.36674	1.54001	14.8524	4.19135	1.82839	1.4933	3.50513	0.763477	1.19338	1.38398	3.86489	4.78251	1.45154	4.26982	3.97194	4.67501	1.33068	0.865802	3.18202	4.33401	3.33278	2.15957	3.82238	7.68018	2.48895	5.85925	6.33385	3.88121	4.16835	6.50353	10.0751	6.93374	7.15708	7.47783	2.59433	1.52756	2.688	3.10474	4.86545	3.84881	5.76312
ENSMMUG00000024556	U6	snRNA	0.407085	0.445783	6.95696	0.416511	1.722	0	0.572772	0	2.71848	0	0.76125	0	0	0	0	0	1.21689	1.63611	0.748243	1.26058	2.84836	0.416768	0	0	1.2302	4.36719	2.55611	2.44244	9.16593	13.4519	14.1696	20.1019	14.2091	14.1677	9.91489	12.4089	5.85016	5.28936	3.36435	3.54888	1.54186	0.334542	0.834775	3.96067	1.87149	1.12605	3.71347
ENSMMUG00000017324	KIF26B	protein_coding	0.935832	0.233229	0.0945403	0.462241	3.26245	1.27295	3.91384	4.67078	21.8729	17.8417	9.03969	5.52861	4.3162	0.78133	2.60529	2.54061	0.308685	0.188059	0.100834	0.21984	0.158055	5.49085	1.46409	0.839414	0.0715142	0.180019	0.0972603	0.103261	6.69434	4.46742	5.83308	2.34174	3.54598	1.15407	3.6042	2.20153	0.510123	0.614962	0.522723	0.787706	0.0550011	0.180333	0.0794082	0.131866	0.749191	0.723029	0.624066
ENSMMUG00000050220	-	processed_pseudogene	1.27363	0	0	0	0	2.18437	0	1.49631	5.1031	4.69449	1.90535	3.40409	2.30828	4.69265	1.21687	0	0	0	0	0.262928	0	0	0.312349	0.720214	0	0	0	0	0	0	0	0	0.658598	0.305695	0	0	0	0	0.421035	0	0	0	0	0	0	0	0
ENSMMUG00000052401	Metazoa_SRP	misc_RNA	2.06018	0	0	0.301126	0.311239	0	3.31279	0	1.96538	8.13606	4.95327	6.68628	3.7338	0	0.702988	0.708595	0	0	0	0	0	1.50656	1.80445	2.08035	0	0	0	0	0	2.5593	1.76624	0.631874	1.52189	0	1.53604	0	0	0.424896	0	0	0	0	0.30176	0	0.338259	0.407051	0.536948
ENSMMUG00000059892	Metazoa_SRP	misc_RNA	0	0.644578	0	0	0	1.00953	0	1.03731	0.982692	1.80801	2.75182	2.75318	1.6002	3.09823	0.351494	0.354298	0	0	0	0	0	1.50656	0	1.24821	0	0	0	0	2.65069	1.53558	1.413	0	1.14142	0	3.07208	0.854408	0	0	0	0	0	0	0	0	0	0.407051	0.536948
ENSMMUG00000027317	U1	snRNA	0.796795	0	0	0	0	0	0	0.312035	0.44341	0	0	0.354939	0	0	0	0	0	1.60119	0	0	0.61946	0	0.325681	2.62834	0	0.284932	0	0.26559	0	0	0	1.14046	0	0	0	0.385526	0	0.766885	0	0	0	0	0	0	0	1.10201	0.484563
ENSMMUG00000011424	EFCAB2	protein_coding	2.63906	9.0869	21.0226	9.52018	3.53891	0	6.35452	0.671237	5.5868	0.543195	0.559645	0.763529	0.838248	0.358009	1.16974	0.294768	9.1088	8.47435	2.52538	11.0927	14.436	1.42055	0.23353	0.384624	6.16638	8.31839	9.56666	5.08752	5.55414	17.3182	6.82492	9.69636	10.3757	6.824	17.1814	6.87155	5.32718	4.55628	9.08395	3.67634	1.67452	1.11793	3.29165	3.83821	4.53406	2.93504	14.4939
ENSMMUG00000057396	Metazoa_SRP	misc_RNA	1.45194	0.317992	0.354474	0.891333	0.307089	2.49018	0.408578	1.02348	1.45438	3.12184	3.25815	1.1642	2.10515	0	0.346807	0.349574	0	0.875318	0.266874	0.299737	0	1.18918	1.42431	0.410522	0	0.623052	3.28205	0.580757	0.435891	0.505036	1.04562	0.623449	0	0	1.01037	0	0	0	0.95996	0.843845	0.274965	0.71592	0	0	0	1.20487	1.58937
ENSMMUG00000036930	U6	snRNA	0	0.458642	1.53378	0.428526	0	0	0	0	1.39845	0	0	0	0	0	0	0	0	1.26248	0	0.432314	0	0	0	0	0	0	0	0.83763	0	4.3705	0	0	0.541443	0	1.45727	0	0	0.604659	0.692279	1.21708	0	0	0	0.407492	0	0.579264	0.764118
ENSMMUG00000060683	mml-mir-7180	miRNA	3.00401	2.46718	6.41719	5.37874	1.58839	0	0	0	6.2689	0	1.40438	0	1.36109	0	0	0	12.7214	5.28209	2.76076	3.10073	5.25473	0.768865	0	0	2.26951	2.41701	3.77247	1.50196	5.63652	11.7551	15.3237	24.1855	0	3.60509	9.14563	3.27032	2.69814	2.16843	4.96531	0	0	0	2.31002	4.38405	0	0	2.74029
ENSMMUG00000051140	U6	snRNA	0	2.6747	0.993851	0.833022	0	0	0	0	2.03886	0	0	0	0	0	0	0	2.83941	3.27222	0	1.68077	4.27254	0	0	0	2.4604	0.873437	0.511223	0.407073	0	0.707994	0.488606	4.36997	0	0	2.83282	0.590899	0	2.93853	6.72869	2.9574	0	0.334542	0.834775	0.396067	0	0.563023	2.22808
ENSMMUG00000053368	-	protein_coding	0.536883	0.618862	1.32798	1.89369	0.95623	1.21157	1.19273	2.83838	1.60393	4.4265	4.88776	4.00276	3.68726	1.97069	1.88983	2.84036	1.32333	0.823361	0.740113	1.02084	0.807327	1.48985	1.87105	0.838887	1.08163	2.51605	3.12272	1.21501	4.47484	1.99033	1.72969	2.33566	0.858441	0.576487	1.4256	0.92286	1.47203	2.08051	1.68141	2.4018	0.0802687	0.406377	0.188319	0.357398	0.811909	2.2667	2.57763
ENSMMUG00000036090	U6	snRNA	0	0	0	0	0	0	0	0	0	0	0	0.5821	0	0	0	0	0	0	0	0	0	0	0	0	0	0	0	0	0	0	0	0	0	0	0	0	0	0	0	0	0	0	0	0	0	0	0
ENSMMUG00000050136	Metazoa_SRP	misc_RNA	0	0	0	0	0	0	0	0	0	0	0.550364	0	0	0	0	0	0	0	0	0	0	0	0	0	0	0	0	0.294302	0	0	0.353249	0	0	0	0	0	0	0	0	0	0	0	0	0	0	0	0
ENSMMUG00000060516	-	lncRNA	0	0.0881678	0	0	0.0212862	0	0	0	0	0	0	0	0	0	0	0	0	0.0202245	0	0	0	0	0	0	0	0	0	0	0	0	0	0	0.104085	0.169093	0	0	0	0	0	0	0	0	0	0	0.138805	0.0556779	0
ENSMMUG00000021098	HNRNPU	protein_coding	14.1632	42.4249	59.937	43.3056	27.6576	32.4652	24.1177	14.639	65.2023	26.6973	25.6591	14.3954	40.6853	90.4852	10.5676	11.3466	35.5581	36.5861	13.6776	44.4973	31.4545	14.8574	24.1025	14.6342	29.4165	45.7506	35.662	36.6464	64.7313	111.601	33.0753	81.0514	63.4479	34.8834	73.7206	47.6316	64.0275	62.6377	51.7663	43.2378	27.8877	16.0245	26.9175	28.3567	51.2905	45.5521	69.317
ENSMMUG00000031175	COX20	protein_coding	2.17543	17.1629	27.008	17.0223	4.33968	2.79827	3.13042	2.14918	13.7432	4.82171	4.57658	2.41165	6.9445	6.18064	1.41715	1.51773	14.0405	14.63	5.61161	17.7597	13.6935	1.67038	1.87941	2.09688	16.4104	22.0119	15.8949	15.9692	10.0562	63.5451	14.984	39.2221	23.5531	13.9436	21.4604	19.8434	25.3123	23.2694	19.0821	16.0556	8.91841	5.30236	10.2907	11.184	20.2863	14.1548	27.0156
ENSMMUG00000048085	-	lncRNA	0	0	0	0	0	0	0	0	0	0	0	0	0	0	0	0	0	0	0	0	0	0	0	0	0	0	0	0	0.328011	0	0.0874262	0	0	0	0.126719	0	0.261692	0	0	0	0	0	0.149366	0	0.0837162	0	0.13289
ENSMMUG00000062648	-	protein_coding	0.212479	0.930708	0.103748	0.521756	0.359519	0.0728833	0.298959	0.199703	0.141891	0	0	0	0.154036	0	0.0507523	0.102314	0.762188	0.683175	0.117164	0.921144	0.346898	0.0435065	0	0	0.256842	0.410303	0.426933	0.38245	0.382733	0.369538	0.102011	0.821128	0.16481	0	0	0.185052	0.6107	1.22702	0.772651	0.679192	0.362149	0.314306	0.392141	0.372109	0.341889	0.0587741	0
ENSMMUG00000054073	-	pseudogene	0	0.0873604	0	0.0816239	0	0	0	0	0	0.367563	0	0.63967	0.578339	0	0	0	0	0.0801573	0	0	0	0.0816743	0	0	0	0	0	0	0.479001	0.138746	0.0957525	0	0	0	0	0	0	0	0	0	0	0	0	0	0	0	0
ENSMMUG00000022310	DESI2	protein_coding	0.300094	6.28032	9.02239	5.53814	1.61028	0.552808	1.06341	0.509257	4.11933	0.85349	0.415687	0.564425	0.443162	0.819028	0.199111	0.227459	4.41887	6.14219	1.55262	5.34617	4.13469	0.591706	0.204434	0.0785638	11.2184	9.0143	9.40759	6.8575	6.33982	28.2609	7.33719	12.1938	7.57219	4.06826	11.4276	6.56623	7.36738	8.64883	6.68714	5.78138	2.43111	1.72632	2.4843	3.23331	4.79034	4.88835	6.85386
ENSMMUG00000000021	CATSPERE	protein_coding	0.174698	1.35508	2.16807	1.75764	1.0469	0.0749051	1.10611	0.102621	0.680528	0.0894339	0.0816716	0.194552	0.290232	0.0766274	0.121707	0.105152	0.710801	1.5359	0.294346	1.45761	1.49399	0.13414	0.0535545	0.102905	1.17319	1.68674	0.9324	0.931695	0.85226	4.07641	1.01347	2.4067	3.21826	1.85195	3.44446	2.15544	0.967614	1.5553	1.25129	1.41722	1.30958	0.885329	2.17929	1.99714	0.987191	1.04701	1.35457
ENSMMUG00000062093	-	protein_coding	0.143126	0.0696587	0.174713	0.14644	0.201811	0.0272747	0.156629	0.093417	0.159297	0.0732711	0.0297385	0.0637568	0.691726	0	0.0759709	0.0765769	0.0950764	0.079894	0	0.13132	0.445088	0.0814059	0.0585013	0.022482	0.144175	0.221787	0.199711	0.0477073	0.143228	1.16164	0.362664	0.682857	0.986815	0.515295	1.10665	0.415506	0.285673	0.252548	0.236573	0.161745	0.0903499	0.065345	0.179359	0.263032	0.164498	0.241942	0.406191
ENSMMUG00000000016	ADSS2	protein_coding	2.9528	3.34564	6.063	3.87688	5.30667	0.819651	5.37939	1.56409	9.6883	1.99222	1.37246	1.16329	2.75311	0.898391	1.12114	1.99306	2.94224	3.24128	0.972541	2.99503	3.742	2.86577	1.5697	0.699753	1.59897	1.73952	2.57214	1.6385	4.6117	22.4119	4.95767	9.08789	16.4606	6.98486	24.6754	9.61276	14.2572	11.3596	11.4823	8.85343	3.44245	2.08997	5.00505	4.71617	12.8491	7.55404	18.7772
ENSMMUG00000000015	C1H1orf100	protein_coding	0	0	0	0.100375	0	0	0.138033	0	0	0	0	0	0	0	0.702988	0	0	0	0	0	0.114405	0	0	0	0	0.315736	0.2464	0.0981008	0	0.17062	0.11775	0.210625	0.253649	0	0.341343	0.712007	0.17623	0	0.486466	0.427624	0.464468	0	0.201173	0.190897	0.676517	0	0.715931
ENSMMUG00000058747	-	lncRNA	0	0.014663	0	0.0137002	0	0.0229651	0	0.0157313	0.0223545	0	0.0250396	0	0.0728035	0.0704793	0	0.0161193	0.0133423	0.013454	0	0.0276426	0	0	0	0	0	0.0143649	0	0	0	0.0698635	0.0321432	0	0.155792	0	0.0698845	0.0194363	0.192428	0.115988	0.199193	0.0583662	0.202864	0.088032	0.192206	0.104222	0.292402	0.148155	0.390868
ENSMMUG00000059503	Metazoa_SRP	misc_RNA	0	0	0	0	0	0	0	0	0	0	0	0	0	0	0	0	0	0	0	0	0	0	0	0	0	0	0	0	0	0	0	0	0	0	0	0	0	0	0.23076	0.202847	0	0	0	0	0	0	0
ENSMMUG00000053405	Metazoa_SRP	misc_RNA	0	0	0	0	0	0.638508	0	0	0	0	0	0	0.674728	0	0	0	0	0	0	0	0	0	0.45651	0.52631	0	0	0	0	0	0	0	0	0	0	0	0	0	0	0	0	0	0	0	0	0	0	0
ENSMMUG00000058339	-	lncRNA	0	0	0	0	0.0256335	0	0	0	0	0	0.0453277	0	0	0	0.0289488	0	0	0	0	0	0.0282669	0	0.0297227	0	0	0.0260038	0	0.0242386	0	0.0421566	0	0	0	0	0	0	0	0	0	0	0	0	0	0	0	0	0
ENSMMUG00000048772	-	lncRNA	0	0	0	0	0	0	0	0	0	0.188308	0	0.0409641	0.0555547	0.0806718	0	0	0	0	0	0	0	0.0627645	0	0.0433345	0	0	0	0	0	0	0	0	0	0	0	0	0	0	0	0	0	0	0.377147	0	0	0	0
ENSMMUG00000039543	Metazoa_SRP	misc_RNA	0	0	0	0	0	0	0	0	0	0	0	0	0	0	0	0	0	0	0	0	0	0	0	0	0	0	0	0	0	0	0	0	0	0	0	0	0	0	0	0	0	0	0	0	0	0	0
ENSMMUG00000053438	-	lncRNA	0	0	0	0	0	0	0	0	0.701472	0.0537753	0.0654773	0.18717	0	0	0	0	0	0	0	0	0	0	0	0	0	0	0	0	0	0	0	0	0	0	0	0	0	0	0	0	0	0	0	0	0	0	0
ENSMMUG00000047935	-	lncRNA	0.0725818	0	0	0	0	0	0	0	0.40896	0.0278677	0	0.0242491	0	0	0	0	0	0	0	0	0	0.278655	0	0	0	0	0	0	0	0.0631163	0.0653374	0.116872	0.0117288	0	0.0473514	0.0263388	0.0651914	0	0.11997	0.039547	0	0	0	0	0.0729923	0	0.0827622
ENSMMUG00000015664	ZBTB18	protein_coding	7.84545	4.37011	5.20362	4.92994	6.83397	0.291666	7.14638	1.21208	118.694	17.9168	6.74188	5.95433	3.41087	0.626582	1.97686	1.80155	3.8861	4.88693	1.81296	4.72777	3.71515	15.1355	2.12701	1.12194	12.848	14.5465	10.9487	12.7995	5.34369	9.32647	3.48358	6.23124	7.12304	3.0069	13.0965	4.55847	16.4353	14.8291	12.8928	11.6627	2.01822	1.55594	2.18536	1.96343	6.35877	4.56295	6.94986
ENSMMUG00000063991	-	protein_coding	0	0	0	0	0	0.0945638	0.038789	0.0971655	0	0	0	0	0.0499641	0	0	0	0	0	0	0	0	0	0.0676097	0.0389736	0	0	0	0	0	0	0	0	0	0	0	0	0	0.119401	0	0	0	0	0	0	0	0	0
ENSMMUG00000058567	-	lncRNA	0	0	0	0	0	0	0	0.0432577	0	0	0	0	0	0	0	0	0	0	0	0	0	0	0	0	0	0	0	0	0	0	0	0	0	0	0	0	0	0	0	0	0	0	0	0	0	0	0
ENSMMUG00000055600	-	lncRNA	0	0	0	0	0	0.251745	0.103263	0.129336	0	0	0	0	0	0	0	0	0	0	0	0	0	0.0375688	0	0.0518772	0	0	0	0	0	0	0	0	0	0	0	0.0532655	0	0	0	0	0	0	0	0	0	0	0
ENSMMUG00000058282	-	lncRNA	0.0363287	0	0	0	0.230509	0	0	0.0213402	0	0	0	0	0.164602	0	0	0.0218666	0	0	0	0	0	0.185964	0	0	0	0	0	0	0	0	0	0	0	0	0	0	0	0	0	0	0	0	0	0	0	0	0
ENSMMUG00000049847	-	protein_coding	0.03217	0	0	0	0.0340202	0.0551738	0.0905268	0	0	0.14822	0.120316	0.0859823	0	0.423318	0.0384203	0	0	0	0	0	0	0.0329351	0	0	0	0	0	0	0	0	0	0	0	0	0	0	0	0	0	0	0	0	0	0	0	0	0
ENSMMUG00000019995	AKT3	protein_coding	9.90235	7.83685	10.747	8.24087	13.3756	1.74916	14.2025	2.33493	36.1632	6.06446	3.56982	4.17034	4.70784	2.91347	1.97799	2.52893	6.66192	7.58481	1.44999	7.41396	6.89203	8.06746	2.80045	1.51574	4.49572	3.6751	3.59053	2.70214	8.87134	36.3086	6.03683	18.0784	9.99541	3.45214	14.2245	6.66804	15.7369	13.5031	13.8317	9.09367	1.98919	1.28227	1.86793	2.60364	8.38546	9.31923	15.5215
ENSMMUG00000064143	Metazoa_SRP	misc_RNA	1.86146	6.52291	3.18117	3.04729	9.05519	8.3006	2.09527	6.12336	6.83685	8.57648	5.56949	4.97521	12.1451	0.979783	1.7785	6.72257	2.59672	2.24441	0	3.84279	4.77566	10.6721	5.47812	5.78941	2.62513	1.19818	3.74023	1.48912	7.82368	9.71222	1.78738	4.79576	1.44385	0.446785	3.23838	2.16158	14.0441	9.13707	14.7686	8.1139	1.7626	1.52974	1.52685	1.08664	2.99518	6.69372	4.0753
ENSMMUG00000019994	SDCCAG8	protein_coding	0.781915	4.05216	5.21618	4.83069	4.80332	0.743125	3.33552	2.42821	6.87615	2.96009	1.38768	1.83695	2.38292	1.91364	1.029	0.97126	3.99484	3.46785	0.979492	4.16911	3.60088	1.89676	1.11758	0.661829	3.31613	4.86737	3.67132	2.80385	5.12842	9.05149	3.59857	6.16962	4.04331	3.05419	3.96825	4.20737	9.63536	8.99481	9.12928	7.54019	3.07001	2.03005	2.98213	3.70684	2.71891	2.72769	4.12515
ENSMMUG00000051554	Metazoa_SRP	misc_RNA	0.294312	1.93374	1.43705	0.903378	5.6023	2.01906	0.414099	4.14923	3.93077	6.32805	2.20145	3.14649	8.001	0.774558	2.46046	2.12579	0.879778	1.18286	0	0.911364	0.343214	3.61574	1.80445	0.832139	1.77881	3.47309	1.4784	2.06012	3.97603	3.07116	1.05975	3.79124	2.28284	0.706403	2.56007	1.28161	8.45902	4.24896	3.89173	5.98674	1.95076	0.48373	1.81056	3.1498	0	1.22115	0.536948
ENSMMUG00000042187	MIR4677	miRNA	0.544477	1.78871	7.97565	2.22833	5.18213	0	0.766083	0	7.27192	0	0	0	0	0	0	0.65545	3.79771	4.37659	0.500388	2.24803	2.53979	0	0	0	1.09693	9.92989	8.88888	2.17784	2.45189	20.8327	6.53511	15.1966	14.7814	3.92053	8.52503	2.37098	9.78074	14.9351	9.89959	6.32884	3.09335	4.4745	3.90779	4.23791	2.50311	3.76522	16.887
ENSMMUG00000019914	CEP170	protein_coding	3.54176	11.9873	12.3968	10.4919	13.3477	0.83748	10.6536	2.26568	29.8431	3.63578	1.32924	1.9329	4.6714	0.992296	2.12602	2.03137	9.14609	9.93692	2.17566	10.0104	7.27301	3.39186	0.666983	0.594199	4.28997	5.82205	4.40898	3.39331	6.1329	14.0933	5.3045	8.75854	4.72247	2.09926	4.93574	2.9249	21.9071	19.6587	16.6532	15.6268	4.7993	1.80834	2.80752	4.75089	5.56958	4.40264	6.82252
ENSMMUG00000059561	-	protein_coding	0	0	0	0	0.0539384	0	0	0	0	0	0	0	0.277318	0.134233	0	0	0	0	0	0	0.0594798	0	0	0	0	0	0	0	0	0	0	0	0	0	0	0	0	0	0	0	0	0	0	0	0	0	0
ENSMMUG00000062759	-	protein_coding	0	0	0	0	0	0	0	0	0.196538	0	0	0	0	0	0	0	0	0	0	0	0	0	0	0	0	0	0	0	0	0	0	0	0	0	0	0	0	0	0	0	0	0	0	0	0	0	0
ENSMMUG00000061742	Metazoa_SRP	misc_RNA	0	0	0	0	0	0.638508	0	0	0	0	0.696186	0	0	0	0	0	0	0	0	0	0	0	0	0	0	0	0	0	0	0	0	0	0	0	0	0	0	0	0	0	0	0	0	0	0	0	0
ENSMMUG00000053960	Metazoa_SRP	misc_RNA	0	0	0	0	0	0	0	0	0	0	0	0	0	0.774558	0	0	0	0	0	0	0	0	0	0	0	0	0	0	0	0	0	0	0	0	0	0	0	0	0	0	0	0	0	0	0	0	0
ENSMMUG00000004265	PLD5	protein_coding	0.34631	0.0210684	0	0.0984246	0.935917	0.593947	1.6242	1.06235	13.8758	3.01389	0.791512	1.13129	1.67371	0.506337	0.666348	0.972753	0.0766826	0.0773249	0.0353631	0	0	1.00455	0.54261	0.0815967	0.135663	0.0825599	0.0724834	0.0384777	0.95303	3.11186	0.738952	1.23919	0.348207	0.554139	0.100413	0.502682	0.0345609	0.111103	0.0636016	0.167725	0	0	0	0	0.176899	0.159656	0.386109
ENSMMUG00000056808	-	pseudogene	0	0	0	0.0505291	0.104452	0.3388	0.34743	0.290101	5.19423	4.47494	1.38527	1.38595	0.984553	1.55965	0	0	0	0.0496212	0	0.0509758	0	0.101121	0.0605575	0.139633	0	0	0	0	0.370655	0.687123	0.237101	0.84823	0.0638437	0.237069	0.257749	0	0.0887142	0	0	0	0	0	0	0	0.05676	0	0.2703
ENSMMUG00000035346	U6	snRNA	0	0	0	0	0	0	0	0	0	0	0	0	0	0	0	0	0	0	0	0	0	0	0	0	0	0	0	0	0	0	0	0	0	0	0	0	0	0	0	0	0	0	0	0	0	0	0
ENSMMUG00000053723	-	protein_coding	0.294312	0.10743	0	0	0.518732	0	0.414099	0.115256	0.982692	0.301336	0	0	0.1778	0	0	0	0	0	0	0	0	0.100437	0.120297	0	0	0	0.1232	0.0981008	0	0	0	0.421249	0	0	0	0	0.17623	0.141632	0.324311	0.285083	0	0	0	0	0.112753	0	0
ENSMMUG00000060345	BECN2	protein_coding	0	0	0	0	0	0	0	0	0	0	0	0	0	0	0	0.12138	0	0	0	0	0	0.0688181	0	0	0	0	0	0	0	0	0	0	0	0	0	0	0	0	0	0	0	0	0	0	0	0	0
ENSMMUG00000008761	EXO1	protein_coding	0	0	0.0235583	0.03291	0.0476213	0.0551657	0.0181027	0.0226734	0	0	0	0	0.023318	0.118512	0.00768292	0.0154884	0.00641004	0.0193912	0	0.0199205	0.0150039	0	0	0	0.0194405	0	0.0484721	0	0.0675949	0.279705	0.293409	0.110492	0.00831637	0	0.0335747	0.0280134	0.265789	0.538666	0.531657	0.654288	0.0304569	0.00528666	0.0527668	0.0375535	0.266171	0.133459	0.75114
ENSMMUG00000008763	WDR64	protein_coding	0	0.375809	0.467261	0.418657	0.153545	0	0.0557151	0.0155072	0.242397	0	0	0	0	0	0	0	0.223588	0.38461	0.109176	0.286113	0.384816	0	0	0	0.106369	0.311526	0.16576	0.0527961	0.138692	0.89529	0.190112	0.680126	0.528974	0.396014	0.574076	0.593943	0.711327	0.743181	0.95996	0.575349	0.62492	0.0867782	0.433071	0.565055	0.439941	0.146045	0.577951
ENSMMUG00000005669	OPN3	protein_coding	1.30399	1.23572	1.28566	0.84669	1.75025	0.645124	0.740944	1.09006	0.711702	0.654716	0.0937868	0.435653	0.545376	0.46197	0.359386	0.633942	0.699635	1.38579	0.483968	1.42362	0.818814	2.20788	0.307494	0.460862	0.505207	0.484237	0.188949	0.702124	0.715192	3.7507	1.44472	0.861415	1.75057	1.38434	2.09404	1.85638	1.3514	1.33951	1.74086	1.82177	1.25847	0.721278	1.23414	1.61026	0.662886	1.00579	1.60126
ENSMMUG00000005668	KMO	protein_coding	0.0190376	0.187626	0.580977	0.233741	0.201326	0	0.107144	0	0.0317829	0	0	0	0	0	0	0	0.227635	0.229541	0.0174961	0.0786025	0.111005	0	0	0	0	0.0204235	0.239077	0.0380741	1.00019	2.15214	1.7823	2.12539	16.6371	22.4814	3.08014	15.3368	5.77953	5.60684	5.44383	5.28325	20.7846	14.1588	28.3813	21.2822	1.13778	0.236972	2.25762
ENSMMUG00000005667	FH	protein_coding	1.82932	27.7112	35.406	27.4928	3.82608	0.348602	4.23258	0.596988	10.7229	1.09257	0.342083	0.244466	1.47351	0.374448	0.534047	0.562776	23.0885	28.9186	11.5255	35.1209	23.5846	1.39422	0.19939	0.229877	21.6212	18.709	16.4128	25.8536	2.47134	5.86812	2.4884	4.10202	19.2605	15.2211	12.3055	13.6307	5.98802	5.95687	5.64419	5.93606	45.3634	20.1112	54.5596	35.0226	19.7399	5.79102	14.9443
ENSMMUG00000054974	-	protein_coding	0.205269	0.284724	1.28626	0.518054	0.405207	0.586753	0.404342	0.482317	3.01569	1.02982	0.383854	1.06069	5.00991	1.69269	0.326868	0.411844	0.545427	0.261248	0.0754591	0.550884	0.462795	0.980707	1.47667	0.87057	0.689243	1.5268	1.56386	1.66947	0.575162	3.5462	1.06763	2.8205	2.90131	3.3831	2.59498	1.92678	0.909551	0.92855	0.497623	0.656147	0.518313	0.416102	0.89798	0.985251	0.707761	0.643506	2.52161
ENSMMUG00000057010	-	lncRNA	0	0	0	0.00761043	0.0314641	0	0.0627937	0.0087387	10.8036	0.60545	0.639835	1.00396	0.053923	0.0195756	0.0177668	0.00895424	0.00741161	0.00747369	0.0136718	0.0153554	0	0.0152302	0	0	0.0674342	0	0.0467049	0.0148759	0	0	0	0.031939	0.0288474	0	0.142343	0.0539841	0.0133617	0.0107385	0	0	0.0140863	0	0.0381322	0.0217106	0.0170978	0	0
ENSMMUG00000010729	RGS7	protein_coding	2.38131	0.108653	0.19379	0.0812149	3.08488	0.102103	3.46221	0.349707	25.841	1.7067	0.333979	0.583426	0.683335	0.0522253	0.402897	0.238889	0.0593199	0.219328	0.0364747	0.143382	0.208274	2.94585	0.413667	0.0561078	0.0599688	0	0.0747619	0.0992181	0.178725	0.483178	0.190545	0.468652	8.59403	3.69132	4.48799	5.47288	0.463416	1.00272	0.852812	0.605493	2.06693	0.260928	0.732472	0.772285	0.296496	1.28995	1.77401
ENSMMUG00000050628	Metazoa_SRP	misc_RNA	1.87502	0	0.176063	0	0.152528	4.20527	0.405872	1.18615	0.481584	2.43663	4.58515	1.54199	0.522803	7.5917	0.861276	0.173629	0	0	0	0	0	0.590651	1.7686	3.26243	0.145289	0	0	0	0	0	0	0	0	1.21164	0.250921	0	0.259093	0.416454	0	0.419128	0	0.23706	0	0	0.165769	1.59585	0.26314
ENSMMUG00000054679	Metazoa_SRP	misc_RNA	1.48157	0	0.723415	0	0.313356	1.5246	0.416916	0.348121	3.46282	7.28125	4.43286	2.37592	8.59246	7.01845	0	0.356708	0	0	0	0	0	3.03362	1.09003	2.5134	0	0	0	0	0	0	0	0	0	1.06681	0.515497	0.43011	0	0	0	0	0	0	0	0.86488	0	0	0
ENSMMUG00000064824	GREM2	protein_coding	1.57375	0.292093	0.113961	0.0409369	2.62333	0.983567	1.38861	1.5982	1.66992	0.696412	0.623498	1.06938	4.68922	1.47417	1.75209	2.93809	0.0531566	0	0.0612845	0.0412988	0.0622115	2.99024	1.76622	1.09355	2.37791	1.55954	1.39013	1.36032	1.92187	2.66744	1.10452	1.20261	4.2586	0.112038	8.60798	0.696921	3.71345	4.54402	1.3888	2.48038	3.22027	2.89349	4.66296	3.08825	12.232	13.6682	13.7719
ENSMMUG00000059650	FMN2	protein_coding	18.234	0.503309	0.432285	0.238984	16.7728	19.1512	21.0226	35.6207	27.8877	35.4444	34.5626	25.5455	56.9986	24.0731	19.968	26.1681	0.127632	0.0529945	0	0.0311092	0.15816	36.9111	43.3595	25.4259	0.0986687	0.088915	0.0946217	0.0226034	0.373233	0.065521	0.12661	0.0647067	0.282476	0.198932	0.589866	0.240612	0.757961	0.609157	0.747245	0.55833	0.0784798	0.03096	0.0154508	0.0219923	0.623505	2.84492	1.84203
ENSMMUG00000026240	Y_RNA	Y_RNA	0	0	0.871656	0	4.53082	0	1.50705	0	5.96059	0.548332	0	0.477131	0.647076	0	2.13201	0	0	0	0	0	0	3.28973	0.437801	0	0	0	0	0	0	0	0	0	0.461558	0	0.621132	0	0	0	0	0	0	0	0	0	0	0.493799	0
ENSMMUG00000061518	Metazoa_SRP	misc_RNA	0.744583	0	0	0.380912	1.96852	1.91552	4.71436	6.56075	3.72919	5.71765	7.65805	5.47273	7.42201	3.91913	1.33387	6.72257	0	0.374068	0	0	0.434151	4.19261	6.84765	2.10524	0	0	0	0	0	0	0	0	0	0	0	0	0	0	0	0	0	0	0	0.724429	0	1.0298	2.71686
ENSMMUG00000021442	CHRM3	protein_coding	2.60049	0.167511	0.280093	0.156512	2.32541	0.557503	2.60966	0.426823	0.191534	0.0293663	0	0.0255531	0.90102	1.35871	0.388217	0.575461	0.0762113	0.0384249	0.0702915	0.651317	0.13379	5.65747	2.57914	2.40582	0	0.0615394	0	0.0191206	0.114809	0.631849	0.160652	0.205262	0.667416	0.596628	0.166326	0.888164	0.24044	0.386472	0.442475	0.305607	0.0181057	0.0157138	0.0196051	0.0186037	3.80192	4.07265	6.00024
ENSMMUG00000060243	-	protein_coding	0.217958	0.0183598	0	0.0171542	0.0709213	0.0575099	0.0471799	0.0984869	0	0	0	0	0.121545	0.220621	0	0.262382	0	0	0	0	0.0195519	1.33885	1.27464	2.60724	0	0	0	0	0.100668	0.0874773	0	0.107988	0.108372	0.181087	0	0.048673	0	0	0	0.0487209	0	0.0137783	0	0	0	0.13913	0.672942
ENSMMUG00000060259	Metazoa_SRP	misc_RNA	2.06018	0	0	0	0.622478	4.03813	0	0	0	0	0	0.393311	0	0.774558	0	0	0	0	0	0	0	1.20525	5.41335	0	0	0	0	0	0	0	0	0	0	0	0	0	0	0	0	0	0	0.241865	0	0	1.69129	0.814101	1.61084
ENSMMUG00000050045	-	lncRNA	0.0790529	0	0	0	0	0	0	0	0	0	0	0	0	0	0	0	0	0	0	0	0	0	0	0	0	0	0	0	0	0	0	0	0	0	0	0	0	0	0	0	0	0	0	0	0	0	0
ENSMMUG00000059198	-	lncRNA	0	0	0	0.188842	0.0975919	0	0.259689	0	0.308132	0.14173	0	0.246653	0.167253	0	0	0	0	0	0.0848115	0	0.107618	0	0	0	0.18592	0.198004	0	0	0.138525	1.28399	0	0.39626	0.596505	0	0.160547	1.07163	0	0	0	0.134086	0	0	0	0	0	0	0
ENSMMUG00000054726	-	lncRNA	0	0	0	0	0.0585303	0	0	0	0	0	0	0	0	0	0	0	0	0	0	0	0	0	0	0	0	0	0	0	0	0	0	0	0.0715503	0	0	0	0	0	0	0	0	0	0	0	0	0	0
ENSMMUG00000015083	-	protein_coding	0	0	0	0	0	0	0	0	0	0	0	0	0	0	0	0	0	0	0	0	0	0	0	0	0	0	0	0	0	0	0	0	0	0	0	0	0	0.0552103	0	0	0	0	0	0	0	0	0
ENSMMUG00000054712	-	lncRNA	0	0	0	0	0	0	0	0	0	0	0	0	0	0	0	0	0	0	0	0	0	0	0	0	0	0	0	0	0	0	0	0	0	0	0	0.0325573	0	0	0	0	0	0	0	0	0	0	0
ENSMMUG00000049264	-	protein_coding	0	0	0	0	0	0.667675	0	0.0508181	0.0722137	0.332158	0.404438	0.0578054	0.156789	1.36605	0.0516595	0	0	0	0	0	0	0.0442842	0.318242	0.1223	0	0	0	0	0	0	0.103835	0.185735	0	0.0519104	0	0.125573	0	0	0	0	0	0	0	0	0.0497143	0.119649	0
ENSMMUG00000059542	-	lncRNA	0	0	0	0	0	0	0	0	0	0	0	0	0	0	0	0	0	0	0	0	0	0	0	0	0	0	0	0	0	0	0	0	0	0	0	0	0	0	0	0	0	0	0	0	0	0	0
ENSMMUG00000061845	-	lncRNA	0	0	0.0390389	0	0	0	0.0449975	0	0.106783	0	0	0	0	0.841664	0	0.0769986	0	0	0	0	0	0	0.0392156	0	0	0	0	0.03198	0.144017	0.222483	0.0383853	0.0686618	0.0413437	0	0.222549	0.0928431	0	0	0	0	0.0908474	0	0.0655807	0	0.0367564	0	0
ENSMMUG00000002105	ZP4	protein_coding	0	0.0589967	0	0	0.0284869	0	0	0	0	0	0	0	0	0	0	0	0	0	0	0	0	0	0	0	0	0	0	0	0	0	0	0	0	0	0.0468634	0	0	0	0	0	0	0	0	0	0	0	0
ENSMMUG00000001060	RYR2	protein_coding	4.41017	379.974	409.617	349.557	6.16898	0.967401	5.24292	0.762251	60.131	8.2723	3.60159	3.49947	2.82848	4.19958	1.09599	1.26657	382.048	321.482	165.802	410.987	273.726	9.35328	2.79888	2.59055	0.306175	0.282179	0.150479	0.403303	1.82499	2.68885	1.18214	5.27698	22.9072	16.2216	12.8636	40.7381	2.0475	1.54005	1.27531	1.13379	0.0442778	0.0432319	0.0749136	0.0881477	5.92189	5.29515	6.79831
ENSMMUG00000053692	-	lncRNA	0.0133205	0	0.0487808	0.013629	0.04226	0.15992	0	0.031299	0	0.0818306	0.0996377	0.14241	0.0241417	0	0.0159086	0.0160355	0.106183	0.120457	0	0.0687471	0.0155339	0.0272747	0.0653354	0.0376626	0	0	0	0.0666006	0	0.0463335	0	0	0	0	0.0231737	0	0	0	0	0	0	0.0109468	0	0	0	0	0.0729067
ENSMMUG00000053077	Metazoa_SRP	misc_RNA	0	0	0	0	0	0	0	0	0	0	0	0	0.674728	0	0	0	0	0.748135	0	0	0	0.381147	0.45651	0	0	0	0	0	0	0	0	0	0	0	0	0	0	0	0	0	0	0	0	0	0	0	0
ENSMMUG00000010073	MTR	protein_coding	1.59596	15.4392	20.6222	21.8811	7.26147	0.440622	4.75396	1.66464	9.55293	1.62608	0.494983	0.749083	2.51151	0.799062	1.14363	0.918451	25.4441	45.2834	16.177	23.4165	20.9629	2.3114	0.324575	0.35219	16.7745	15.0167	12.26	11.3972	7.23368	12.2942	6.15783	8.95894	33.2728	16.4156	32.1397	19.9001	22.9074	17.0277	19.315	16.1982	8.131	5.09269	9.36313	12.816	8.58083	6.27738	10.8514
ENSMMUG00000020471	ACTN2	protein_coding	2.78991	361.103	352.081	404.612	1.41733	1.24314	1.8665	0.530215	0.799112	0.189033	0.358039	0.603118	1.48716	5.47079	1.27399	0.411586	367.523	501.13	318.375	612.777	360.929	4.73244	1.62667	2.78407	540.771	505.435	608.974	976.779	5.35797	7.51607	1.59223	6.69449	0.388955	0.06565	0.999271	0.357322	0.417639	0.39488	0.858991	0.178837	0.517987	0.348407	0.532841	0.798351	2.18482	1.87256	1.09784
ENSMMUG00000043556	-	protein_coding	1.0958	28.7993	15.7172	29.4308	13.6162	0.469845	18.3089	9.33359	2.74412	0.841466	0.256144	0.549151	6.20623	2.88389	5.39841	9.06913	27.1606	34.1319	19.6379	18.8043	22.6824	7.15189	0.503884	0.968212	5.38117	1.76335	1.54814	1.23274	28.5796	18.5815	6.90502	15.5862	8.32256	4.27396	4.05103	6.16356	51.4258	28.2783	33.7345	28.6589	0.518802	2.81415	0.983092	3.86476	2.36143	4.16779	1.7493
ENSMMUG00000046645	-	lncRNA	0	0	0	0	0	0	0	0	0	0	0	0	0	0	0	0	0	0.04651	0	0	0	0	0	0	0	0	0	0	0	0	0	0	0	0	0	0	0	0	0	0	0	0	0	0	0	0	0
ENSMMUG00000015135	HEATR1	protein_coding	0.499283	5.84452	6.82327	4.94402	3.52606	0.18701	2.18016	0.323629	6.65874	0.414247	0.160976	0.138047	0.665661	0.407791	0.335841	0.221074	3.97426	4.18054	0.859691	4.32428	4.39694	1.03994	0.147779	0.10547	3.42809	3.24455	3.80527	2.86935	5.28927	12.8255	3.58182	7.40499	10.2234	3.72597	7.55784	6.98903	11.6493	11.2844	11.0035	9.6642	4.03753	2.08456	4.5955	4.27141	6.39795	3.62731	7.23486
ENSMMUG00000015132	LGALS8	protein_coding	1.17699	4.26558	4.49268	3.94725	4.30702	0.224292	2.37891	0.515799	4.36658	0.401695	0.611384	0.337051	1.96385	0.295007	0.6359	0.685953	2.8575	4.43948	0.71254	4.07856	2.86495	0.745945	0.36654	0.422583	2.57824	2.30488	2.83886	1.5973	4.58513	12.1196	4.14838	5.65556	8.83959	3.71062	8.25547	6.60329	9.5647	7.17448	8.72364	7.38342	12.2239	5.01282	13.3225	11.0333	14.6762	7.33826	13.1055
ENSMMUG00000021238	EDARADD	protein_coding	0.295643	2.58998	1.95482	2.11742	1.10729	0.211271	0.935938	0.578889	0.390742	0.189187	0.0230356	0.0493863	1.49581	0.389032	0.765016	0.474534	2.71265	1.6833	1.32456	3.00077	1.35034	0.466624	0.181261	0.0348293	0.111678	0.198228	0.0309394	0.110863	1.16492	2.37807	0.399203	0.925652	0.668842	0.236533	0.921509	0.625825	1.68176	1.54722	1.60853	1.62875	0.419912	0.131603	0.315756	0.515357	1.27421	0.78371	0.921437
ENSMMUG00000059718	-	snoRNA	0	0	0	0	0	0	0	0	0	0	0	0	0	0	0	0	0	0	0	0	0	0	0	0	0	0	0	0	0	0	0	0	2.34625	0	0	0	0	0.873397	0	0	0	0	0	0	0	0	0
ENSMMUG00000044139	ERO1B	protein_coding	0.901386	12.1352	8.83487	7.9748	3.08398	0.181876	3.65556	0.249173	5.79806	0.447877	0.594915	0.637724	1.96998	0.0697715	0.506596	0.446807	8.45329	5.48739	1.72989	7.14225	7.23445	1.41138	0.162543	0	2.37679	2.84412	3.19615	3.791	5.57134	13.0947	5.6322	9.22082	7.163	2.5771	8.99374	4.92572	23.2404	16.4196	19.8945	16.9873	13.0035	5.03279	11.3622	19.7064	13.5287	7.81002	18.8634
ENSMMUG00000034442	U2	snRNA	3.89731	1.00419	1.67909	0.938246	1.69707	0	1.29024	2.15469	1.53093	1.05626	2.57223	0.306368	15.3732	0.60334	1.91657	2.20783	1.59903	0.460694	0.421379	1.18317	1.60407	1.87765	1.40557	5.50964	0.230933	0.737825	0.287899	0.687738	5.16186	5.98069	2.75162	6.39855	2.96369	0.55025	1.99416	3.32769	2.88275	2.64777	1.89466	2.33168	0.651233	0.5652	1.17528	1.11524	1.05394	0.634142	5.01905
ENSMMUG00000056299	-	protein_coding	0.0176492	1.10163	1.1203	0.595908	0.839891	0.0605392	0.322823	0.0622048	1.32592	0.135528	0.0660079	0	0.0639734	0.185794	0.147548	0.0849855	1.23102	0.390134	0.22708	0.892654	0.94676	0.180689	0	0.0249507	0.320012	0.397612	0.576265	0.600053	1.74851	2.4556	1.56758	1.78092	1.43741	0.508335	2.73268	0.742933	4.91415	3.00664	3.44232	2.92337	0.518066	0.638178	0.687641	1.61412	0.993943	0.829934	1.73877
ENSMMUG00000014263	GPR137B	protein_coding	1.93993	16.6489	12.7489	13.9862	11.498	0.696373	6.85547	0.689031	5.49819	0.242504	1.81383	0.331595	1.06293	0.65302	0.781259	0.95042	9.73238	12.6923	3.25472	11.3158	11.285	0.877565	0.165961	0.0637786	2.97665	2.32314	3.51264	3.00003	6.97515	23.5387	8.50139	19.8561	30.765	29.4801	19.1898	32.2516	23.8263	20.6467	29.4923	21.4348	7.34758	3.37383	4.67189	8.14223	11.8739	7.01957	10.947
ENSMMUG00000012716	NID1	protein_coding	1.10444	72.394	46.5668	65.3039	29.8935	1.06228	12.0851	5.18138	3.62537	1.87957	0.572144	0.787834	1.96107	1.70862	3.60948	0.601887	60.2443	61.6562	24.2779	92.4862	54.7292	7.07455	0.67714	0.421986	20.4465	18.0047	13.7759	11.1858	37.8165	35.1457	11.402	13.9707	9.42521	3.06281	6.77679	3.44457	19.6386	23.7554	19.3653	11.9919	27.798	15.8344	34.3848	37.5219	32.2056	40.1382	39.2781
ENSMMUG00000055488	Metazoa_SRP	misc_RNA	0	4.80189	1.07056	3.29016	1.2366	0	2.46792	3.43448	0.488049	0	0	0	3.17892	4.61616	1.0474	1.7596	0.582582	3.52477	1.34332	2.11224	5.11366	0.897869	0	0	0	0.313617	1.8356	0	1.75526	3.55898	1.75439	1.8829	0.75584	0.350831	1.01716	0	0.525141	0.422044	1.93281	0	0.830431	0.960967	0.899204	1.13769	3.35988	3.23455	3.20007
ENSMMUG00000064367	U6	snRNA	0	0	0	0	0	0	0	0	0	0	0	0	0	0	0	0	0	0	0	0	0.507957	0	0	0	0	0	0	0	0.653836	0	0	0	0	0	0	0	0	0	0	0	14.8481	1.7898	4.91265	2.96654	7.50934	0	4.7681
ENSMMUG00000054102	Metazoa_SRP	misc_RNA	0	0	0	0	0	0	0	0	0	0	0	0	0	0	0	0	0	0	0	0	0	0	0	0	0	0.315736	0	0	0.441781	0	0	0	0	0	0	0	0	0	0	0	0	0	0	0	0	0	0
ENSMMUG00000057171	Metazoa_SRP	misc_RNA	0.588623	0	0	0	0	0	0	0.691538	0.982692	8.58807	4.40291	8.65284	2.667	0	0.351494	0.708595	0	0	0	0	0.343214	0.903935	1.08267	0.832139	0	0.315736	0	0	0	0	0	0.631874	0	0	0	0	0	0	0	0	0.278681	0	0	0	0	0	0
ENSMMUG00000035602	U5	snRNA	0	1.90795	0	1.78267	0.921268	0	3.6772	0	0	2.67586	3.25815	1.1642	1.57886	0	0	0	0.868047	0	0	0	1.01591	0.891883	0	0	0	1.86916	3.28205	0	13.0767	33.3324	20.9123	33.6662	3.37861	5.22738	7.57781	1.26452	20.3439	10.0615	8.63964	8.86037	0	0.71592	0.893209	2.54275	2.00249	0	20.6618
ENSMMUG00000012729	LYST	protein_coding	0.752656	6.29062	6.97628	4.95647	4.81859	0.075933	3.68052	0.242735	13.7788	0.549633	0.165585	0.251458	0.421262	0.106808	0.255567	0.244281	4.77919	4.11487	0.810386	3.98728	4.14764	1.08029	0.126675	0.0782377	3.04383	3.36831	2.59002	1.92585	7.55406	20.7772	6.48307	16.1909	5.87617	2.99315	5.64195	4.23079	22.5406	12.2136	16.618	14.4632	5.11454	2.02236	3.5975	6.72337	10.2321	3.65359	13.045
ENSMMUG00000053807	GNG4	protein_coding	1.76376	0	0	0	1.93603	1.76138	4.30357	1.70492	0.820002	0.171442	0.500997	0.14918	3.03472	2.23276	1.22653	1.07506	0	0.0448651	0.0205182	0	0.0260357	2.87999	0.95818	1.16781	0.0449792	0	0	0.0893014	0	0	0	0	0.432933	0.0267933	1.39826	0	0	0.032232	0.0738053	0.0648779	0	0	0	0	0.230938	0.741078	0.285125
ENSMMUG00000051579	Metazoa_SRP	misc_RNA	4.09271	0	0	0.299105	0	2.00551	2.46792	3.09104	0.488049	4.4897	0.54667	0.781342	2.11928	5.38552	0	1.40768	0	0	0	0	0	1.19716	1.43387	7.02571	0	1.25447	1.10136	0	0	0.508425	0	0	0	2.80665	0	0	0	0	0	0	0	0.720725	0	0	0	0	0.533344
ENSMMUG00000008427	B3GALNT2	protein_coding	0.423661	6.97475	7.52949	6.57553	1.49596	0.320201	1.03054	1.0039	4.08791	1.72039	1.10109	1.00759	0.897969	0.35906	0.394489	0.449501	5.46644	4.76187	2.6529	7.13025	5.71933	0.896882	0.352204	0.22333	8.1664	9.23639	8.56673	9.85879	2.00484	4.95794	1.45655	3.59208	3.28615	1.30986	3.11057	1.91784	3.76654	3.07892	2.64677	2.77526	2.16899	1.26283	1.54611	2.15878	3.56527	2.8205	5.06994
ENSMMUG00000054748	Metazoa_SRP	misc_RNA	0	2.57831	1.07779	0.903378	0.933717	3.0286	1.2423	1.72885	1.47404	1.35601	3.85254	5.11304	3.2004	3.87279	0.702988	0.354298	1.75956	0.887147	0.54096	1.51894	2.4025	1.50656	2.16534	0	2.07527	2.52589	1.848	4.41454	0	0	0.353249	0.631874	0.380474	0	0.512014	0.427204	2.64344	0	1.94587	2.56575	1.67208	0.241865	0.60352	0.859036	2.02955	0.814101	3.22169
ENSMMUG00000008426	TBCE	protein_coding	0.390364	20.8215	16.3405	12.7975	5.55581	0.223168	3.8676	0.668814	16.7542	0.874301	0.425823	0.4782	0.707482	1.4126	0.83529	0.548248	15.7046	10.7372	4.11073	16.8896	16.483	1.39877	0.239335	0.206947	18.416	15.2506	16.2999	12.9792	10.6694	21.8666	7.18422	14.3873	18.4196	8.413	16.3271	12.2061	15.9238	12.1636	14.0875	11.4619	14.9855	5.93481	12.9245	13.7835	15.4786	7.35609	15.4901
ENSMMUG00000053318	-	protein_coding	0.132557	0.0290315	0	0	0.0841084	0.40922	0.0746033	0.0934397	0.57538	0.20358	0.148729	0.0354291	0.384386	0.558172	0.0633245	0	0.0528331	0.0266378	0	0.027365	0.0927493	0.108568	0.0650173	0.224875	0.213644	0.0853236	0.399519	0.053021	0.159181	0.0461079	0.0636407	0.284593	0.0685455	0.0954482	0.184487	0.0769643	0.190495	0	0.175282	0	0	0	0	0	0.0609401	0.0733335	0.0967356
ENSMMUG00000007145	GGPS1	protein_coding	0.784242	5.43902	6.04307	5.38277	1.71053	0.36428	2.04595	0.211145	4.4188	1.02879	0.580503	0.436684	0.414556	1.54795	0.604896	0.196684	2.84899	4.95773	0.7808	3.87882	4.00116	0.485083	0.360619	0.554343	2.3535	3.2251	3.32391	2.18927	2.59965	10.9115	2.35323	4.38472	9.86377	5.90188	7.13439	5.73921	6.19276	5.18927	6.07627	3.63208	1.56253	0.93988	2.34526	2.28905	6.51598	3.50253	7.15393
ENSMMUG00000007141	ARID4B	protein_coding	4.80773	10.9605	14.5718	9.724	11.6945	1.39489	8.93321	2.63536	22.0753	5.20788	2.74743	3.19055	7.33443	3.41781	2.67116	2.30557	10.215	7.43381	4.04469	10.3448	9.99699	4.78106	1.80157	1.37232	5.85382	8.5774	7.16605	5.54216	27.0159	31.5067	13.6114	22.7985	19.4003	10.0281	20.8587	16.1088	31.435	23.8717	22.203	17.9735	6.91863	3.13707	5.55482	7.68963	14.9335	10.5319	21.4436
ENSMMUG00000055692	Metazoa_SRP	misc_RNA	0	2.03841	0.454453	2.28547	1.57482	0.638508	0.523817	1.31215	1.8646	4.00236	1.39237	0.497521	5.39783	2.93935	0.444625	0.896342	1.11288	0	0	3.45851	0	0.762293	0.91302	1.57893	1.50008	3.59453	0	0	1.11767	2.58993	3.12791	3.99647	1.44385	1.78714	5.82908	0	8.69399	3.76232	4.92287	14.0641	0	0.917846	2.29028	2.5355	3.42306	3.60431	6.11295
ENSMMUG00000039424	RBM34	protein_coding	1.80989	2.84079	4.73777	3.539	1.95652	1.44858	2.80119	0.567023	2.68584	0.89566	0.86493	0.618112	2.91572	5.23953	0.912651	0.847304	3.58681	3.07129	1.58941	3.63255	2.65001	1.11177	0.690456	0.682308	2.30933	3.10663	2.90424	2.97618	4.89019	6.89003	2.12406	5.09466	2.75571	1.83417	2.379	2.56875	6.39406	4.29682	3.88904	4.90879	2.5897	1.73526	3.25778	3.1305	4.83057	3.81041	7.77806
ENSMMUG00000058824	TOMM20	protein_coding	6.95176	16.7535	27.9566	15.3406	12.8899	0.638313	15.5414	1.38983	18.9953	1.65353	1.04396	0.976976	4.98665	1.81904	0.968351	1.93615	13.2975	16.4139	4.40989	16.8345	14.4931	2.84412	1.28762	0.52615	8.7567	10.0531	9.09733	9.91558	15.902	52.3838	15.2679	42.0642	42.6665	25.427	72.8182	38.5878	21.4657	17.3283	12.9845	14.4654	11.0758	5.48355	12.5518	11.8977	15.0324	8.91611	18.3575
ENSMMUG00000025132	SNORA14B	snoRNA	0.645306	20.1395	14.5728	9.57358	6.8242	0.553373	10.8954	3.41159	23.1624	1.48659	0	1.29356	3.50859	0.849145	2.31205	2.33049	11.574	13.9403	5.04094	14.6538	16.5556	3.96392	0.791284	1.82454	20.476	12.461	19.8544	12.9057	18.8886	23.5683	11.2307	54.725	26.2781	20.5223	33.6791	22.9488	53.9028	41.923	59.7309	52.5059	20.4696	7.42436	24.1497	11.615	22.2499	15.6187	15.8937
ENSMMUG00000058535	Metazoa_SRP	misc_RNA	3.23743	2.25602	0.718527	0	4.04611	9.59056	8.69608	9.68153	5.40481	6.32805	8.80582	11.406	7.4676	21.6876	3.51494	7.44025	2.93259	0	0.81144	2.73409	1.37286	3.61574	4.33068	1.66428	1.48234	2.21015	1.4784	0.588605	9.2774	0.51186	1.76624	3.15937	1.14142	1.0596	2.04806	2.56322	5.28689	3.39917	2.43233	6.41436	0.278681	1.69305	1.81056	0.572691	3.38259	0.814101	6.44338
ENSMMUG00000055258	Metazoa_SRP	misc_RNA	0	0.320126	0	0	0	0	0	0	0.488049	0	0	0.390671	0	0	0	0	0	0.587462	0	0	0	0	0	0	0.588956	0.94085	0	0.584655	0	0.508425	0	0	0	0	1.01716	0	1.05028	0	0	0	0	0	0.299735	0	1.00797	0	3.20007
ENSMMUG00000059310	Y_RNA	Y_RNA	0	0	0.699619	0	0	0	0	0	0	0	0	0	0	0	0	0	0	0	0	0	0	0	0	0	0.577332	0	0	0	0	1.99356	0	0	0	0	0	0	0	0	0	0	1.62808	0	0	0.55762	1.31743	0	0
ENSMMUG00000055781	-	lncRNA	0	0.260649	0	0.162356	0	0	0	0	0.264915	0	0	0	0	0	0	0	0.0790571	0.239158	0	0.491373	0.555144	0.162456	0	0	1.11891	0.170233	0.69746	0	0	0.275976	0.190458	0	0.205137	0	0.138029	0.115166	0.285049	0.229088	0.131142	0.115279	6.3858	0.0652022	0.325395	0.540353	0.911881	0	0.289502
ENSMMUG00000045131	Metazoa_SRP	misc_RNA	0	0	0	0	0.303049	0	0.201601	0	0	0	0	0	0	0	0	0	0	0	0	0	0	0	0	0.40512	0	0	0	0	0	0	0	0	0	0	0	0	0	0	0	0	0	0	0	0	0	0	0.261409
ENSMMUG00000049832	IRF2BP2	protein_coding	5.91701	35.7654	42.3627	30.5749	18.6594	3.85117	13.7157	12.8403	26.5435	12.683	7.7812	7.15359	10.4538	2.82876	5.13475	7.94291	33.2755	29.9293	15.5606	42.4341	31.361	11.3419	2.8187	2.12131	34.3578	34.4787	27.9852	22.2307	33.6263	36.8134	16.4519	47.4098	33.211	15.8622	37.0096	23.9898	26.7638	31.5114	29.1471	26.7348	20.6778	11.1857	16.8036	18.7201	26.2848	27.5681	34.9288
ENSMMUG00000026044	U8	snoRNA	0	0.369758	0.412179	0.345478	0	0	0	0	0.563715	0	0	0	0	0	0	0	0.672905	0	0	0	0.393765	0	0	0	14.9659	4.34687	5.08845	3.71414	1.0137	0	1.21583	2.17482	0	0	0	0	0	0	0	0	0.639453	0	0	0.985561	0	0	0
ENSMMUG00000021703	TARBP1	protein_coding	2.68546	3.95039	5.02644	2.88502	3.77708	3.17797	3.14872	4.75351	14.1971	12.0155	14.7976	7.76373	4.25054	1.71976	1.94571	2.32762	3.66592	3.25591	1.70292	4.00081	2.90202	4.45392	3.49053	3.11308	4.26509	5.46419	4.35043	2.48845	2.90235	7.19255	2.70752	5.36197	6.15639	3.25503	5.5284	4.06695	8.94056	6.5004	6.1847	7.89479	3.01749	2.29518	2.8452	4.37203	4.66055	2.77323	6.53254
ENSMMUG00000021702	COA6	protein_coding	8.01394	7.9498	14.6163	12.5404	4.6861	0.4851	6.23479	1.77225	10.7033	5.9367	3.52614	2.51991	5.80967	0.248127	3.26539	1.24848	14.2796	10.8941	7.97155	13.5271	11.9843	3.57139	1.27171	0.533145	15.0056	22.2519	13.7344	11.9734	4.81178	8.69055	3.62118	3.2387	17.1856	9.05174	8.20109	8.4849	8.12945	9.39185	8.10356	8.63024	5.80283	4.33891	7.44341	7.98048	15.7122	13.0397	21.3292
ENSMMUG00000052207	-	protein_coding	1.52002	0	0	0.0486005	0.100465	0.896139	0.735172	0.334834	14.9879	9.55665	8.52733	8.56963	1.89395	1.12509	0.453837	0.743368	0	0	0	0.0490301	0	2.18837	5.59163	3.82766	0	0	0	0	0	0	0.114026	0	0	0	0	0	0	0.0685764	0.0785137	0	0	0.039036	0	0	0	0.0656963	0.0866612
ENSMMUG00000006226	SLC35F3	protein_coding	3.09709	0.0311147	0.0173421	0	1.23196	1.12082	2.17881	1.76922	28.2006	26.3571	32.2255	18.0554	5.09809	2.87895	1.61187	2.20621	0.0849361	0.071373	0	0.2053	0.0331348	6.92329	5.53976	3.45449	0	0.091446	0	0	0.0639761	0.0494164	0.153466	0	0.36732	0.255743	0.271872	0.391813	0.204164	0.307654	0.187859	0.123852	0	0.0116751	0.0436991	0.0276446	0.375549	0.17684	0.207354
ENSMMUG00000063372	Metazoa_SRP	misc_RNA	0	0	0	0.303175	0	0	0	0.696242	5.93626	5.91602	12.1904	4.35585	0.537029	0	0	0	0	0	0	0	0	0.606723	1.45338	0.8378	0	0	0	0	0	0	0	0	0.383062	0.355604	0	0	0	0	0	0	0	0	0	0	0.34056	0	0
ENSMMUG00000062678	-	lncRNA	0	0	0	0	0.0442067	0	0	0	0	0	0	0	0	0	0	0	0	0	0	0	0	0	0	0	0	0	0	0	0	0	0	0	0	0	0	0	0	0	0	0	0	0	0	0	0	0	0
ENSMMUG00000062233	-	lncRNA	0	0	0	0	0	0	0	0	0	0	0	0	0	0	0	0	0	0	0	0	0	0	0	0	0	0	0	0	0	0	0	0	0	0	0	0	0	0	0	0	0	0	0	0	0	0	0
ENSMMUG00000052225	-	protein_coding	0.204605	0.024895	0.0832532	0.186082	0.312539	0.467883	0.159934	0.0267087	3.6056	0.104744	0.340099	0.121524	0.164808	0.239321	0.0543018	0.0273674	0.113263	0.0913693	0.020893	0.0469318	0.0530227	0.325844	0	0.064278	0	0.0487776	0	0	0.0341251	0.197691	0.0545729	0.0488086	0.675956	0.136414	0.276851	0.626982	0	0	0	0	0	0	0	0	0.0522571	0.0314423	0
ENSMMUG00000022429	KCNK1	protein_coding	4.79267	1.39334	1.00958	2.92916	9.10503	2.87328	11.1593	3.93645	87.341	23.645	11.0641	9.83392	7.37931	2.23242	1.82352	4.16118	3.02168	8.26737	1.01344	2.93317	0.741904	6.05733	0.676097	1.04929	0.0427237	0.159251	0.213051	0.0636175	0.445653	1.29087	0.279985	0.227647	11.3223	3.97016	11.031	6.06405	0.190472	0.581698	0.280417	0.0924368	0.0200802	0.0174275	0	0.0825299	2.09608	1.26118	2.32137
ENSMMUG00000064750	-	pseudogene	0.136204	0.119322	0.0665054	0.445945	1.41157	0.747521	1.26483	0.576065	22.6025	10.1244	7.18261	7.60844	2.1723	3.65626	0.455469	0.623067	0.434295	0.629528	0.0751051	0.618595	0.0953015	1.50599	1.23592	0.924252	0.0548808	0.116895	0.0342094	0.02724	0.940477	0.521144	0.032696	0.292424	1.90165	0.588448	2.32215	1.02807	0	0.117982	0.180105	0.07916	0	0.0223865	0	0.053007	0.469627	0.301406	0.745481
ENSMMUG00000046785	-	lncRNA	0	0	0	0	0	0	0	0	0	0	0	0	0	0	0	0	0	0	0	0	0	0	0	0	0	0	0	0	0	0	0	0	0	0	0	0	0	0	0	0	0	0	0	0	0	0	0
ENSMMUG00000035050	U4	snRNA	0	0	0	0	0	0	0	0	0	0	0	0	0	0	0	0	0	0	0	0	0	0	0	0	0	0	0	0	0	0	0	0	0	0	0	0	0	0	0	0	0	0	0	0	0	0	0
ENSMMUG00000009226	MAP3K21	protein_coding	1.11183	0.124237	0.147723	0.100602	1.29576	0.648597	2.18159	0.924132	4.97506	4.23984	2.16399	2.27422	1.67235	0.656875	0.605211	0.619144	0.0829008	0.121593	0.0347552	0.249825	0.105843	2.29204	0.78833	0.523934	0	0.0324563	0.0569899	0.0151265	0.86285	1.74952	0.853342	1.46146	5.26043	2.82291	5.97382	4.77572	0.733683	0.797113	1.38768	0.934105	2.57824	1.34258	1.86118	4.07676	9.65779	4.4772	8.65196
ENSMMUG00000012615	PCNX2	protein_coding	4.0475	0.260283	0.232116	0.215399	5.29291	0.419301	4.71068	1.45208	24.9087	4.7664	2.1335	2.07828	3.0893	0.464687	1.24902	1.66775	0.155637	0.163764	0.0873767	0.238332	0.15839	10.7835	1.79038	1.12327	0.492541	0.327845	0.392304	0.292008	0.499501	0.401572	0.570574	0.349925	0.974497	0.709046	0.767941	0.591452	3.11081	2.15694	4.37774	3.28579	0.0964563	0.0837138	0.0765926	0.151968	1.18638	1.30556	2.10627
ENSMMUG00000058848	Metazoa_SRP	misc_RNA	3.53174	0	0	0	2.17867	0	2.07049	0.691538	7.37019	9.49207	4.95327	7.07959	5.8674	5.42191	2.10896	1.06289	0	0	0	0	0	12.0525	9.38313	6.24104	0	0	0	0	0	0	2.82599	2.5275	0.380474	0.706403	0.512014	1.70882	2.11476	0	1.4594	0	0	0	0	0	0	0	1.61084
ENSMMUG00000063981	NTPCR	protein_coding	1.68481	5.24111	5.7114	4.23817	3.01869	0.257668	3.88043	0.895132	5.8763	0.889976	0.481619	0.645344	1.7504	0.282421	1.4226	0.800945	5.77415	4.62567	2.3275	5.40547	4.75545	1.95559	0.486877	0.242733	4.55095	3.73002	3.73297	3.32658	3.75323	4.68455	2.30556	4.42358	7.03356	3.67037	5.61941	5.0313	4.45302	2.78867	4.50536	2.86895	2.16436	1.04063	2.37661	2.203	3.74943	2.19661	6.48042
ENSMMUG00000040055	-	lncRNA	0	0	0	0	0	0	0	0	0	0	0	0	0	0	0	0	0	0	0	0	0	0	0	0	0	0	0	0	0	0	0	0	0	0	0	0	0	0	0	0	0	0	0	0	0	0	0
ENSMMUG00000061796	-	lncRNA	0	0	0	0	0	0	0	0	0	0	0	0	0	0	0	0	0	0	0	0	0	0	0	0	0	0	0	0	0	0	0	0	0	0	0	0	0	0	0	0	0	0	0	0	0	0	0
ENSMMUG00000062965	U1	snRNA	0	0	0	0	0	0	0	0	0	0	0	0	0	0	0	0	0	0	0	0	0	0	0	0	0	0	0	0	0	0	0	0	0	0	0	0	0	0	0	0	0	0	0	0	0	0	0
ENSMMUG00000062889	-	lncRNA	0	0	0	0.0350919	0	0	0	0	0	0	0	0	0	0.0902635	0	0.0412882	0	0.0344613	0	0	0	0	0	0	0	0	0	0	0	0	0	0	0	0	0	0	0	0	0	0	0	0	0	0	0	0	0
ENSMMUG00000053832	-	lncRNA	0	0	0	0.030546	0.0315719	0	0.0840118	0.0350746	0	0.0917019	0	0	0	0	0	0	0	0	0.0274373	0	0	0.0305649	0	0	0.0902204	0	0.037492	0.0298538	0	0	0	0	0	0	0	0	0	0	0	0	0	0	0	0	0	0	0
ENSMMUG00000035247	U6	snRNA	0	0	0	0	0	0	0	0	0	0	0	0	0	0	0	0	0	0	0	0	0	0	0	0	0	0	0	0	0	0	0	0	0	0	0	0	0	0	0	0	0	0	0	0	0	0.573747	0
ENSMMUG00000012068	SIPA1L2	protein_coding	5.447	37.0092	34.8314	32.7253	16.5876	0.868786	13.9193	4.60697	6.06906	2.07765	0.590649	1.01941	17.9942	3.07407	9.67255	9.47708	38.9071	29.9697	12.9639	40.1871	27.4307	11.1348	2.97422	2.2242	5.88311	4.45616	5.2014	6.54335	20.1187	17.2468	4.47774	16.3262	5.33132	3.71903	5.86816	4.48094	9.78476	10.7719	8.5896	8.72824	0.761806	0.293851	0.409393	4.48202	10.0823	9.94854	15.9719
ENSMMUG00000050163	Metazoa_SRP	misc_RNA	0	2.41513	1.68263	1.97447	0	0	0.38789	0	0	0	0	0	0	0	0	0	0.274698	1.108	0.253361	0.569122	2.57193	0	0	0	0.833111	0.591505	0.346208	1.37838	0.41382	5.75357	1.98535	1.18376	0	0	2.87765	0.800331	0.990455	0.796007	0.455677	1.60224	0.522085	0	0	1.07289	0.6337	0.381288	1.00593
ENSMMUG00000052961	-	lncRNA	0	0.17699	0.39459	0.248052	0	0	0	0	0	0	0	0	0	0	0	0	0.120786	0.121798	0	0.0834149	0.0471203	0	0	0	1.54669	0	0.558172	0.323241	0	0	0	0	0	0	0	0	0	0	0	0	0	0	0	0	0.04644	0	0
ENSMMUG00000050866	-	lncRNA	0	0.151425	0.0281328	0.0235802	0	0	0	0	0	0	0	0	0	0.242613	0	0	0.0688926	0.231566	0.0423609	0.142732	0	0	0	0	0.928618	0.0494486	0.723556	0.230459	0	0	0	0	0	0	0.120283	0.033453	0	0	0	0	0	0	0	0	0	0	0.12614
ENSMMUG00000064226	-	lncRNA	0	0.0777328	0.173301	0.0907856	0	0	0	0	0	0	0	0	0	0	0	0	0.238717	0.124816	0.0897008	0.183176	0.144865	0	0	0	0.992131	0.0190381	0.869151	0.337168	0	0	0.0213	0.0571505	0	0	0	0.0257593	0	0	0	0	0	0	0	0	0.0203961	0.0245441	0.0161883
ENSMMUG00000044246	Metazoa_SRP	misc_RNA	0	0	0	0	0	0	0	0	0	0	0	0	0	0	0	0	0	0	0.137093	0	0	0	0	0	0	0	0	0	0	0	0	0	0	0	0	0	0	0	0	0	0	0	0	0	0	0	0
ENSMMUG00000013119	DISC1	protein_coding	1.54701	9.52917	14.1632	12.2835	4.07294	0.690949	4.03589	2.234	2.74412	0.717721	0.39175	0.129212	2.80376	1.2723	1.42418	1.10575	9.39341	10.0874	4.26524	11.4938	7.72365	1.61681	0.355683	0.341722	1.00643	1.38302	2.61058	1.41805	2.15285	3.47527	2.03089	1.62609	2.27074	1.4311	1.62602	1.23973	3.9948	5.53701	5.19401	4.61258	0.732426	1.08593	3.05667	1.88143	1.62985	1.51556	1.029
ENSMMUG00000065000	Metazoa_SRP	misc_RNA	0	2.85377	2.72672	2.28547	0.787408	0.638508	1.04763	0.437383	0	0	0	0	2.02419	4.89892	0	0.448171	3.33864	0.374068	0.342146	3.07423	0.868303	0.762293	0.45651	0	0.375019	0.399392	0	0	0	0	0	0	0	0	0	0	0	0.537475	1.84608	0	0.352519	0	0.763427	0	0	0	0.679216
ENSMMUG00000063252	U5	snRNA	0	0.429719	0.958037	0.401502	0	0	0	0	0	0	0	0	0	0	0	0	0	0.394287	0	0.405051	0	0	0	0	0	0.841962	0	0	0	0	0	2.5275	2.02919	0	3.41343	1.70882	2.81967	0	1.29724	0	0	0	0.402347	1.14538	0.451012	1.08547	0.715931
ENSMMUG00000035717	U6	snRNA	0	0.944531	0.526446	0.441254	2.73644	1.47931	0	0.506671	2.87997	0	0	0	0	0	0	0.519169	0	0.433326	0	0	0.502928	0.441526	0	0	0	0	0	0	0	0.750053	0	0.925914	0	0	0	0.626002	3.87356	2.49048	0.712842	0.626618	1.22509	0	0	0.419595	0	0	1.57363
ENSMMUG00000052451	Metazoa_SRP	misc_RNA	0	1.79995	0	0	0.289707	0	0	0	0.457354	0	0	0	0.496498	0	0	0	0.818912	0.550515	0.251767	1.41386	0.31947	0.560933	0	0	0.275957	0	0	0	0.411218	0.952897	0.657621	2.35264	0.354152	0.328766	1.90637	0.397649	0	1.1865	0.905623	0	0.259401	0	0.84265	0.533071	0.314857	0	0.999601
ENSMMUG00000016204	TSNAX	protein_coding	0.759798	5.96681	9.61928	5.83043	2.15797	1.0611	2.1839	0.459072	4.07721	0.633458	0.56833	0.826805	0.550812	1.62825	0.168521	0.143732	5.80789	6.34731	1.47635	5.4002	5.63272	0.422272	0.732032	0.245515	5.04047	5.46121	5.12522	4.18961	1.67817	8.91017	3.06155	7.50376	11.1554	4.85874	16.2584	6.25487	10.061	8.61862	6.01022	5.80367	2.90861	1.12392	2.40385	3.2315	7.69709	4.36852	10.3964
ENSMMUG00000053396	EGLN1	protein_coding	14.2474	42.6348	36.9831	38.5827	18.5908	10.4389	12.5827	15.8195	26.1698	26.6333	19.8389	13.5414	12.8799	6.08521	5.80719	9.94688	68.5764	49.369	44.781	57.982	35.1327	34.7424	10.9242	6.48951	50.4536	52.8208	58.8002	54.4035	14.853	13.4834	5.75457	9.49044	16.5282	7.10042	13.3691	11.4508	32.6788	43.4448	34.1157	31.5207	21.1536	14.894	24.3698	22.8933	38.6507	23.7964	29.9635
ENSMMUG00000005244	SPRTN	protein_coding	0.529761	4.60874	5.49673	4.69757	1.33833	0.30286	1.57358	0.311192	3.53769	0.994408	0.990654	0.275318	0.85344	0.232368	0.667838	0.602306	4.6335	4.16959	1.21716	4.10114	3.22621	0.632755	0.252623	0.208035	6.49264	4.98863	7.24416	5.70947	3.26918	6.9613	2.47274	2.40112	5.74515	3.14349	3.7377	2.5205	8.30041	7.64812	6.47	4.74663	1.83929	1.45119	1.81056	2.23349	7.17108	4.76249	10.9
ENSMMUG00000005243	EXOC8	protein_coding	3.48868	4.61009	3.21442	4.34169	6.59822	1.72596	7.92927	3.1528	10.6965	5.58974	2.38371	2.71213	6.62673	1.98635	3.24506	3.12961	4.22826	3.26938	2.01928	4.31082	2.87523	3.93225	2.11837	1.0433	3.19322	5.77589	2.94883	1.912	7.0998	5.86324	2.91903	3.81703	4.29318	1.79144	2.68448	3.89534	13.7089	13.1968	13.9447	11.8681	3.89101	2.48105	3.83492	3.63902	10.7951	8.04948	10.3122
ENSMMUG00000060999	-	lncRNA	1.12241	1.70184	3.2672	1.98761	1.05001	1.55482	1.27554	0.710043	4.10802	1.98899	1.13018	2.01918	1.7995	3.40836	0.154671	0.415747	1.37649	1.12776	0.357066	1.69326	1.91302	0.795535	0.794029	0.976464	2.21778	2.36192	1.73481	1.12237	4.60083	7.50796	3.78246	7.6927	4.91109	3.98918	5.33225	4.07304	7.67725	4.4873	5.28026	4.13978	2.16647	1.49002	1.94753	2.47807	4.51503	4.23913	8.3485
ENSMMUG00000054436	Metazoa_SRP	misc_RNA	0	0	0	0	0.393704	0	1.04763	0.437383	1.24306	0.571765	0	0	0	0.979783	0	0	0	0	0	0.384279	0	0	0.45651	0	0	0	0	0	0	0.647482	0	0.799293	0	0	0	0	0.668769	0	0	0	0	0	0	0	0	0.514902	0
ENSMMUG00000050564	-	protein_coding	0.170415	0.111969	0.208024	0.0348722	0.792953	0.467639	0.335686	0.320337	1.70702	0.680481	0.892295	0.637668	0.67948	1.79397	0.203525	0.369268	0.0679223	0.136983	0	0.281444	0.238477	0.558299	0.0835864	0.192733	0.240329	0.621589	0.556425	0.272656	0.409287	0.829871	0.286358	1.1708	0.39655	0.245417	0.948708	0.346309	0	0.344438	0.169007	0.148564	0.0968186	0.140047	0.0698912	0.066321	0.744275	0.471389	1.43018
ENSMMUG00000005801	GNPAT	protein_coding	3.32864	17.8755	32.0955	21.7931	8.58688	0.54782	7.90032	1.04678	13.3033	1.26512	0.78593	0.561656	2.34606	0.840625	1.02396	1.27498	19.2806	21.4015	8.77562	21.899	22.9767	2.59889	0.267986	0.237662	16.8837	20.1452	16.1717	16.5082	11.8352	36.1965	12.5506	26.7089	25.7318	15.6963	26.0588	15.0562	16.9417	15.0476	14.6161	13.7031	11.318	5.30516	9.75601	10.0428	31.9966	13.6949	46.3744
ENSMMUG00000005803	C1H1orf131	protein_coding	0.770705	2.79383	3.43876	2.77352	2.16405	0.13674	1.38353	0.312226	3.81565	0.44897	0.149092	0	0.626151	0	0.158698	0.223949	2.40977	1.62887	0.415209	2.57858	1.85951	1.41482	0	0.225424	1.5527	1.68213	1.30161	1.14273	4.02913	5.6389	1.563	3.7658	5.05039	1.499	2.68159	3.39469	11.3144	5.98535	6.14984	4.78814	6.06466	1.87825	4.46877	5.11963	11.668	4.7048	11.5881
ENSMMUG00000017449	TRIM67	protein_coding	0.321506	0.208633	0.167159	0.237575	0.994808	0.16338	1.07226	0.776421	3.27018	4.89197	1.46964	0.668349	1.37039	0.32905	0.48352	0.580552	0.166111	0.119644	0.0492454	0.276548	0.166634	0.828978	0.313929	0.168339	0.281879	0.34491	0.291598	0.250052	0.446854	0.662704	0.242967	1.0993	1.85494	1.96491	0.486819	3.60379	1.02674	1.36668	1.35806	1.46197	0.603224	0.46482	0.885152	0.886277	1.52596	1.03754	1.87917
ENSMMUG00000060727	-	processed_pseudogene	0	0	0	0	0.380689	1.2348	1.013	0	1.20197	0	1.34634	0	0	0.947394	0	0	0	0	0	0	0	0.368547	0	0	0	0	0	0	0	0	0	0	0	0	0	0	0	0	0	0	0	0	0	0	0	0	0
ENSMMUG00000051998	Metazoa_SRP	misc_RNA	0	0	0	0	0	0	0	0.345769	0	0	0	0	0	0	0	0.354298	0	0	0	0	0	0	0	0	0	0	0	0	0	0	0	0	0.380474	0	0	0	0	0	0	0	0	0	0	0	0	0	0
ENSMMUG00000008191	FAM89A	protein_coding	2.23526	1.3527	1.6874	1.14351	6.31389	1.56372	5.00721	5.01027	2.40597	1.67128	1.04498	3.22297	5.22379	1.00625	2.70467	4.17789	2.02212	1.68444	0.324357	1.79114	1.78351	2.31853	1.94749	0.873156	1.6591	1.35675	1.51434	0.441156	18.6747	15.5501	12.2142	29.1729	3.04173	0.0352963	3.42818	2.43342	8.29481	6.07191	8.1185	8.58944	0.891176	0.0966806	0.392023	1.48799	0.946485	1.50507	1.5561
ENSMMUG00000005892	ARV1	protein_coding	0.250445	2.78472	2.93957	2.26677	1.46686	0	1.05713	0.0226333	2.99111	0.266284	0	0.102981	0.279321	0.202803	0.046016	0.0927661	1.84282	2.92289	0.442625	2.96291	2.26907	0.394464	0.0944921	0	1.20318	1.55005	1.28224	0.963219	1.64833	4.75774	1.57236	2.978	5.30476	2.47382	3.55262	3.04806	4.5681	2.80908	4.64908	3.66686	2.18902	0.918252	3.10115	2.39917	4.82688	2.53124	4.8152
ENSMMUG00000005888	TTC13	protein_coding	0.211518	2.13255	3.10728	2.27609	2.02858	0.33775	1.48804	0.479862	5.39428	0.72811	0.804718	0.643312	1.49373	0.806205	0.426831	0.605842	1.88959	2.3891	0.717234	2.18329	1.76067	0.522704	0.223592	0.154667	1.66046	2.49607	1.86855	1.1232	3.89762	8.68929	3.87817	7.06234	3.46988	2.13577	4.66951	3.14437	13.731	10.1087	12.104	9.48478	2.1755	1.17482	1.77236	2.19985	5.73386	2.82454	8.83572
ENSMMUG00000062839	-	snoRNA	0	0	0.483373	1.62061	0	0	0	0	0.661084	0	0	0	0	0	0	0	0.394567	0	0	0	0	0	0	0	0	0	0	0.395971	0	0.688685	0.47528	0	0.51191	1.42565	0	0	0.711327	0.571678	1.30904	0.575349	0	0.650837	0.406004	0	0	0	2.88976
ENSMMUG00000038609	Metazoa_SRP	misc_RNA	0	0	0.182093	0.152626	0	0	0	0.350506	0	0	0	0	0	1.17775	0	0.359151	0.148638	0	0	0.615899	0	0.15272	0	0	0	0	0.749326	0.298334	0	0	0.358088	0.320265	0	0	0	0	0	0.646074	0.986261	0	0.141249	0	0	0	0	0	0.272152
ENSMMUG00000005886	C1H1orf198	protein_coding	9.78423	14.7059	14.658	12.741	17.0605	2.37801	25.3735	8.56483	5.64866	1.15177	0.733818	2.24916	15.6464	5.37027	6.71744	6.64505	13.3552	12.5121	10.8032	21.2967	16.0065	4.47281	1.5398	1.40539	3.68937	4.16304	4.12857	4.66524	17.5142	20.1256	9.74444	26.4544	9.02991	6.70821	5.88626	6.30363	5.749	8.96373	5.14573	4.45996	3.67446	2.47956	3.12042	2.5962	5.46225	7.07966	6.93657
ENSMMUG00000005882	CAPN9	protein_coding	0.252145	0	0	0	0.666619	0.252261	0.946055	0.469032	0.45603	0.968112	0.707269	0.645842	0.913959	0.221196	0.200757	0.126474	0	0.0844494	0.0193107	0.0216887	0.0245035	0.258143	0.0257654	0	0	0.0450834	0.184711	0	0.189243	2.59461	1.16012	0.406009	0.76058	0.050433	0.84076	0.335498	0.452943	0.12134	0	0.0610597	0.0397923	0.0690709	0.0215439	0	13.2823	4.06854	9.43039
ENSMMUG00000005881	AGT	protein_coding	6.70826	3.18087	1.44694	3.33184	42.1926	3.75314	86.7983	19.787	21.9202	3.92097	1.36406	1.70591	41.1005	3.7366	20.2079	26.9393	2.47902	1.34805	1.84353	4.82681	5.21021	11.0018	1.19793	1.25219	0.131212	0.0978177	0.163579	0.039076	0.23463	0.249195	0.0156342	0.111863	6.92089	6.034	0.294592	5.52095	0.140393	0.0188052	0.129181	0.0757038	398.078	121.625	229.165	299.809	0.494036	0.66657	3.73102
ENSMMUG00000005877	COG2	protein_coding	1.62641	5.63448	5.43261	4.99219	4.95658	0.177508	4.49352	0.729566	8.31853	1.43058	0.414734	0.889155	1.84898	0.38912	0.618037	0.640766	5.0091	4.21912	1.69853	4.89897	3.7933	2.19489	0.634558	0.188121	2.85961	2.66478	2.58093	1.92206	4.99366	8.89727	2.89266	5.23773	6.95753	3.46008	6.14764	5.00058	10.0397	8.026	9.09127	8.07754	5.5861	1.87121	4.80562	6.08499	8.36071	4.00805	9.46822
ENSMMUG00000002287	PGBD5	protein_coding	22.2077	0.635984	0.405113	0.877185	10.2363	20.1112	9.22218	16.863	31.3962	78.8317	81.5572	31.5997	13.9842	22.2719	5.35074	8.98903	0.661369	1.02815	0.533747	1.11331	0.161256	50.5117	41.4407	31.7079	12.1463	2.75923	4.44553	3.87171	0.0415134	0	0.132777	0.475009	0.679297	0.331897	0.433018	0.240862	0.04968	0.758607	0.868536	1.08494	0.916549	0.318187	1.19095	0.672685	0.28607	0.611997	0.353192
ENSMMUG00000002285	GALNT2	protein_coding	4.33361	13.3912	10.8392	12.8476	11.1663	0.993202	8.50109	4.03676	8.52393	2.97944	1.91316	1.85735	7.67917	1.90507	3.20449	4.17118	15.0509	12.898	6.28007	19.1977	9.27447	9.52554	1.71609	1.03699	12.2308	12.9429	11.7692	18.4824	26.1505	13.6638	7.27507	12.0808	10.8677	5.73355	8.21083	10.045	18.7076	20.0233	16.735	18.3148	9.53207	14.2296	12.9538	21.9831	17.3715	16.9664	14.9322
ENSMMUG00000037337	U7	snRNA	0	0	0	0	0	0	0	0	0	0	0	0	0	0	0	0	0	0	0	0	0	0	0	0	0	0	0	0	0	0	0	0	0	0	0	0	0	0	0	0	0	0	0	0	0	0	0
ENSMMUG00000048329	-	lncRNA	0	0	0	0	0.142801	0	0.13571	0.0226633	0	0	0	0	0.0699231	0	0	0	0	0	0	0.0199117	0	0	0	0	0	0	0	0	0	0	0	0	0	0	0	0	0	0	0	0	0	0	0	0	0	0.02668	0
ENSMMUG00000009509	URB2	protein_coding	0.526451	2.42296	2.42152	2.1936	2.53353	0.183198	1.99673	0.806734	4.80209	0.890548	0.242549	0.418043	1.21685	0.0803185	0.510279	0.642936	2.31114	2.14652	0.827406	2.39412	1.88627	1.30447	0.374228	0.151006	1.99058	2.26728	2.91278	2.48721	3.45872	6.43569	3.11359	6.06085	3.64946	3.20473	4.97754	3.13418	5.7427	5.91505	6.68391	6.38538	2.14568	2.6836	3.52809	2.4942	2.62193	1.88887	3.81403
ENSMMUG00000009508	TAF5L	protein_coding	0.627292	2.46539	1.08041	2.44418	1.88107	0.38318	1.86193	0.565345	4.43287	1.04258	0.562415	0.39044	0.700818	0.0904594	0.184727	0.258611	1.66965	1.93402	0.5686	1.97795	1.02213	0.738984	0.484699	0.0485921	1.61001	2.0373	0.938838	1.41781	2.17988	2.24172	1.43362	3.04406	1.28861	0.845621	1.76402	1.07269	3.93622	3.85818	4.37465	3.43348	2.06671	1.32761	1.92069	1.98143	3.58505	2.47201	2.79056
ENSMMUG00000022094	ABCB10	protein_coding	3.08463	10.7575	8.72993	11.6995	8.66415	2.89791	4.72711	8.37893	18.434	18.6477	11.6468	7.74558	5.30561	3.72291	2.83922	3.19299	11.9812	9.55467	4.69466	10.0183	7.56093	8.44815	3.13194	1.5832	8.64878	7.29283	7.10592	5.44214	11.9147	17.0851	6.98021	11.4313	9.9565	4.8572	7.58806	7.27229	23.9644	20.7062	21.3685	25.3782	9.58098	7.08816	11.2608	11.2208	15.31	11.0052	18.7469
ENSMMUG00000052224	Metazoa_SRP	misc_RNA	2.94312	3.22289	1.79632	4.81802	5.91354	30.286	4.55509	6.56961	6.3875	28.0242	24.7664	24.3853	25.0698	116.184	3.86643	7.79455	4.39889	3.8443	1.62288	2.73409	1.37286	6.62886	16.9618	19.9713	1.77881	1.89441	2.9568	1.76581	10.6027	5.63047	7.77148	3.79124	5.70711	4.94482	4.60813	8.54408	7.93033	5.52364	6.81053	11.1182	1.95076	3.14424	0.90528	1.43173	9.13298	4.47756	11.8129
ENSMMUG00000027472	U4	snRNA	0	4.39331	4.19771	6.15724	3.03049	0	0.806403	0	6.21941	0.440109	0	0.382961	1.55809	0.754175	1.36898	0	4.85421	3.4552	0.263362	4.14111	6.01528	1.7603	0.351393	0	1.15466	4.30398	2.15924	2.0059	5.16186	13.9549	2.75162	10.4592	2.59323	1.03172	6.48102	2.91173	6.17731	4.96457	5.68398	3.74734	1.08539	1.413	1.76291	2.50929	4.28164	2.37803	7.84227
ENSMMUG00000022091	NUP133	protein_coding	0.847312	11.9934	14.5186	10.9918	4.38067	0.107645	3.65012	0.516162	12.5041	1.26917	0.469474	0.559174	1.38397	0.440479	0.349806	0.541486	10.0584	9.55409	2.94176	10.4627	11.3815	1.51003	0.0769621	0.177459	7.70275	6.76694	7.38277	7.10256	7.16016	18.1383	5.23562	14.5531	17.0932	8.32313	12.1565	11.2969	14.8449	12.293	13.279	11.5664	6.56706	2.19212	5.65227	7.06319	8.76451	4.64413	11.1072
ENSMMUG00000054977	-	protein_coding	0	0.134268	0.149672	0.0940887	0.0972485	0	0	0	0.0511747	0.32954	0.0573215	0.122892	0	0	0	0.0738016	0.213805	0.215596	0.028171	0.126561	0.428957	0.0941467	0.112762	0.0433345	0.154388	0.263076	0.153978	0.0613044	0.276074	1.75927	0.404707	0.789731	0.634034	0.257506	0.533273	0.400447	0.440512	0.398284	0.607997	0.22269	0.174151	0.0503814	0.157145	0.178941	0.176152	0.0423951	0.950711
ENSMMUG00000022086	ACTA1	protein_coding	0.146266	22.1996	37.3876	32.355	0.21655	1.15394	2.09914	0.103104	1.02559	0.0898543	0.218815	0.273653	2.75692	21.4796	2.5504	0.176078	260.91	1098.09	57.6941	420.498	5.69703	0.389338	0.0717417	0.0827109	7502.44	7258.23	5394.22	9781.49	0.0439111	0.0508767	0	0.125611	0	0	0.0508919	0	0.840789	1.43591	0.580231	0.127512	0	0.0961612	0.0599872	0.0284615	0.975021	1.7802	1.12078
ENSMMUG00000064219	Metazoa_SRP	misc_RNA	0.588623	0	0	0	0.311239	0.504766	0	0	0.491346	0	0	0	0	0	0	0	0	0.295716	0	0	0	0	0	0	0	0	0	0	0	0	0	0	0	0	0	0	0	0	0	0	0	0	0	0	0	0	0
ENSMMUG00000055996	-	protein_coding	0.0999613	0	0	0	0.211421	0.385742	0.105485	0.0587192	0.250324	0.0767602	0.046732	0	0.135875	0.131537	0	0	0	0	0	0	0	0.0767541	0.0612871	0	0	0	0	0	0	0	0	0	0	0	0	0	0	0	0.0413064	0	0	0	0	0	0	0	0
ENSMMUG00000017722	CCSAP	protein_coding	5.01111	0.538558	0.973531	0.598393	2.01009	1.20823	1.98242	3.43553	18.2852	13.9631	8.37654	7.63817	3.30034	1.81904	0.904852	2.5602	0.490048	0.761262	0.146589	0.740883	0.852537	9.22637	4.6615	2.17976	1.07116	1.49726	0.751156	1.20954	0.43895	1.8725	0.606247	1.54102	1.30594	0.382841	1.71119	0.98399	1.31325	0.786777	1.23034	1.40984	0.188792	0.240315	0.599652	0.465563	1.14576	1.10302	1.86727
ENSMMUG00000017720	RAB4A	protein_coding	4.88969	8.74205	11.6737	9.78459	5.06539	4.64948	7.62865	4.2596	8.52417	6.00255	5.16278	3.93401	14.5287	6.34671	2.76095	4.50481	7.34145	11.4303	2.44558	10.1458	5.45002	3.59273	4.13997	1.97502	15.7147	12.0435	8.18737	9.49634	2.97085	11.8015	2.89451	7.56994	7.31021	5.78824	7.29136	5.4318	7.5587	8.25975	6.32276	5.77546	5.30717	4.20969	5.69553	6.76383	9.07964	8.44191	10.7718
ENSMMUG00000050224	-	lncRNA	0	0	0	0	0.0405131	0.0657039	0	0	0	0	0	0.0511961	0	0.201644	0	0	0.0381727	0	0	0	0	0	0	0	0	0	0	0	0.0575054	0	0	0	0	0	0	0	0	0	0	0	0	0	0	0	0	0.0529846	0
ENSMMUG00000056807	-	lncRNA	0.0408066	0.038302	0.0284641	0.0178935	1.40557	0.199961	1.16471	0.136975	1.19706	0.0447648	0.0109012	0.405102	0.824086	0.107393	0.19494	0.470184	0.104556	0.0292866	0	0.0541549	0	0.0656498	0.00714824	0	0.628327	0.556594	0.19034	0.244832	0.122507	0.0304157	0.0279876	0.137673	0.00753615	0	0.0304248	0.0253852	0.209438	0.0420801	0.067449	0.160931	0.0110398	0.00958137	0.00597704	0.0340303	0.0736998	0.0161251	0.0638129
ENSMMUG00000061914	-	lncRNA	0	0.02217	0.0370702	0	0.214099	0	0.0712138	0.0356778	0.287294	0.0155465	0.0378591	0.135278	0.0366922	0.106563	0.145074	0.0121859	0.0100865	0	0	0.114935	0	0.020727	0	0	0.479254	0.412665	0.0762735	0.0708569	0.0455847	0.0880262	0	0.0434661	0	0	0.0176105	0	0	0.0292282	0	0.0441239	0	0.0166377	0	0.0295462	0.0116343	0	0
ENSMMUG00000031107	-	protein_coding	0	0	0	0	0	0	0	0	0	0	0	0	0	0	0	0	0	0	0	0	0	0	0	0	0	0	0	0	0	0	0	0	0	0	0	0	0	0	0	0	0	0	0.139129	0	0	0	0
ENSMMUG00000061633	Metazoa_SRP	misc_RNA	0	0	0	0	0	0	0	0	0	0	0	0	0	0	0	0	0	0	0	0	0.343214	0	0	0	0	0	0	0	0	1.02372	0.706498	1.26375	0	0	0	0	0	0	0	0	0	0	0	0	0	0	0.536948
ENSMMUG00000057995	RHOU	protein_coding	5.84746	4.47639	7.43535	4.51483	10.9934	4.59654	15.4645	4.61169	4.97148	1.08099	0.202495	1.70035	7.55578	4.06102	2.94215	4.20401	2.94025	2.66567	1.49277	5.19744	4.64075	2.38353	0.896281	1.07159	9.43537	20.9104	12.1029	21.5754	4.87634	6.77984	4.38652	6.74208	3.95466	2.56658	5.79285	2.35772	3.64726	4.26005	4.4299	5.15275	7.53633	3.29261	6.60609	7.90164	24.3933	17.1857	25.6827
ENSMMUG00000050169	5S_rRNA	rRNA	0	0	0	0	0	0	0	0	0	0	0	0	0	0	0	0	0	0	0	0	0	0	0	0	0	0	0	0	0	0	0	0	0	0	0	0	0	0	0	0	0	0	0	0	0	0	0
ENSMMUG00000049798	5S_rRNA	rRNA	0	0	0	0	0	0	0	0	0	0	0	0	0	0	0	0	0	0	0	0	0	0	0	0	0	0	0	0	0	0	0	0	0	0	0	0	0	0	0	0	0	0	0	0	0	0	0
ENSMMUG00000055360	5S_rRNA	rRNA	0	0	0	0	0	0	0	0	0	0	0	0	0	0	0	0	0	0	0	0	0	0	0	0	0	0	0	0	0	0	0	0	0	0	0	0	0	0	0	0	0	0	0	0	0	0	0
ENSMMUG00000051472	5S_rRNA	rRNA	0	0	0	0	0	0	0	0	0	0	0	0	0	0	0	0	0	0	0	0	0	0	0	0	0	0	0	0	0	0	0	0	0	0	0	0	0	0	0	0	0	0	0	0	0	0	0
ENSMMUG00000049634	5S_rRNA	rRNA	0	0	0	0	0	0	0	0	0	0	0	0	0	0	0	0	0	0	0	0	0	0	0	0	0	0	0	0	0	0	0	0	0	0	0	0	0	0	0	0	0	0	0	0	0	0	0
ENSMMUG00000026466	5S_rRNA	rRNA	0.738273	0	0	0	0	0	0	0	0.616265	0	0	0	0	0.97148	0	0	0	0	0	0	0	0	0.452641	0	0	0.396008	0	0.369125	0	0	0.443058	0	0	0	0	0	0	0	0	0	0.349532	0.303356	0	0	0	0	0
ENSMMUG00000057881	5S_rRNA	rRNA	0	0	0	0	0	0	0	0	0	0	0	0	0	0	0	0	0	0	0	0	0	0	0	0	0	0	0	0	0	0	0	0	0	0	0	0	0	0	0	0	0	0	0	0	0	0	0
ENSMMUG00000061675	5S_rRNA	rRNA	0	0	0	0	0	0	0	0	0	0	0	0	0	0	0	0	0	0	0	0	0	0	0	0	0	0	0	0	0	0	0	0	0	0	0	0	0	0	0	0	0	0	0	0	0	0	0
ENSMMUG00000053105	5S_rRNA	rRNA	0	0	0	0	0	0	0	0	0	0	0	0	0	0	0	0	0	0	0	0	0	0	0	0	0	0	0	0	0	0	0	0	0	0	0	0	0	0	0	0	0	0	0	0	0	0	0
ENSMMUG00000051199	5S_rRNA	rRNA	0	0	0	0	0	0	0	0	0	0	0	0	0	0	0	0	0	0	0	0	0	0	0	0	0	0	0	0	0	0	0	0	0	0	0	0	0	0	0	0	0	0	0	0	0	0	0
ENSMMUG00000058983	5S_rRNA	rRNA	0	0	0	0	0	0	0	0	0	0	0	0	0	0	0	0	0	0	0	0	0	0	0	0	0	0	0	0	0	0	0	0	0	0	0	0	0	0	0	0	0	0	0	0	0	0	0
ENSMMUG00000050099	5S_rRNA	rRNA	0	0	0	0	0	0	0	0	0	0	0	0	0	0	0	0	0	0	0	0	0	0	0	0	0	0	0	0	0	0	0	0	0	0	0	0	0	0	0	0	0	0	0	0	0	0	0
ENSMMUG00000053289	5S_rRNA	rRNA	0	0	0	0	0	0	0	0	0	0	0	0	0	0	0	0	0	0	0	0	0	0	0	0	0	0	0	0	0	0	0	0	0	0	0	0	0	0	0	0	0	0	0	0	0	0	0
ENSMMUG00000050167	5S_rRNA	rRNA	0	0	0	0	0	0	0	0	0	0	0	0	0	0	0	0	0	0	0	0	0	0	0	0	0	0	0	0	0	0	0	0	0	0	0	0	0	0	0	0	0	0	0	0	0	0	0
ENSMMUG00000054394	5S_rRNA	rRNA	0	0	0	0	0	0	0	0	0	0	0	0	0	0	0	0	0	0	0	0	0	0	0	0	0	0	0	0	0	0	0	0	0	0	0	0	0	0	0	0	0	0	0	0	0	0	0
ENSMMUG00000002585	CCDC190	protein_coding	0.0764178	0.0418411	0.233206	0.625497	0.404065	0	0.322561	0.0448893	0.191366	0	0	0.0510614	0.0692484	0	0.273795	0.0459965	0.152289	0.499085	0.0351149	0.236635	0	0.0782353	0	0	0	0.0409903	0	0.152831	1.08973	1.32904	0.321023	0.738295	0	0	0	0	0	0.110324	0	0	0	0	0.0391759	0	0.175657	0.951213	0.557672
ENSMMUG00000062933	-	lncRNA	0	0.145868	0.216803	0.408869	0.0939111	0	0	0	0	0	0	0	0	0	0	0	0	0.62459	0.0816127	0.32082	0.155339	0	0	0	0.089454	0	0	0	0.06665	0.926671	0	0.6673	0	0	0.231737	0	0	0	0	0.0645142	0	0	0.0455255	0	0.81651	0.368462	1.94418
ENSMMUG00000005185	RGS4	protein_coding	21.044	0.61557	0.422272	0.309696	3.3229	0.0741615	4.19799	0.338675	1.08285	0	0	0.0385242	1.01879	0.265534	0.309854	0.416434	0.545761	0.47792	0.119219	0.238044	0.437025	11.451	2.10324	1.28373	0.0725963	0.0618516	0.0362017	0.144132	0.411082	0.426155	0.1038	0.154728	0.950303	0.172977	1.25377	0.20922	0.103568	0.374561	0.214419	0.0628277	0.272963	0.0118451	0.147784	0.224377	3.57824	2.77096	5.99562
ENSMMUG00000005186	RGS5	protein_coding	1.23225	74.1345	102.331	76.9649	9.47725	0.672444	4.07176	1.44769	5.76642	0.0860221	0.139655	0.324359	1.82723	0.0982723	0.312171	1.21369	67.3267	102.07	27.0076	104.857	88.9415	2.00702	0.641032	0.527889	11.9614	10.0949	13.1301	11.2766	21.916	126.475	12.6164	44.8546	21.5055	5.019	24.6206	10.8132	8.653	13.4233	10.5234	11.6648	5.56883	1.96395	1.97172	3.88733	148.535	77.4153	202.23
ENSMMUG00000058513	-	protein_coding	0	0.0455685	0.0380972	0.0532203	0.0440061	0	0.0146374	0	0.0868393	0	0	0	0	0	0	0	0.0725619	0.0836225	0	0.0107381	0.0363953	0.0106506	0	0	0.0314382	0.0446419	0.0261289	0	0.0156159	0.307581	0	0.111676	0.10759	0	0.0361968	0.0604024	0.0747513	0.15019	0	0.0604618	0.029552	0.196634	0.0213329	0	0	0.0287764	0.0569393
ENSMMUG00000001152	NUF2	protein_coding	0.0302697	0.0082868	0.0461875	0.0387132	0.00800267	0.0389361	0.0425897	0.0444526	0.0252673	0	0.0566044	0.0303388	0.0411448	0.0199157	0.063264	0.0637686	0.0226211	0.0684318	0.00695466	0.0312444	0.0264745	0	0	0.0320943	0.0152457	0.0405915	0.0760262	0.0151344	0.0340776	0.2369	0.299734	0.373679	0.0586971	0.0454081	0.197476	0.0329532	0.231095	0.469777	0.375245	0.428813	0.00716552	0.0062189	0.0155179	0.036813	0.356594	0.115128	0.400379
ENSMMUG00000059514	-	snoRNA	0	0	0	0	0	0	0	0	0	0	0	0	0	0	0	0	0	0	0	0	0	0	0	0	0	0	0	0	0	0	0	0	0	0	0	0	0	0	0	0	0	0	0	0	0	0	0
ENSMMUG00000061702	-	protein_coding	0	0.812388	0.64685	0.975912	0.224153	0	0.149116	0.12451	0.530797	0	0	0	0	0	0	0	0.528009	0.851891	0.0973991	0.218786	0.370772	0	0	0	0.7473	0.682174	0.798552	0.84782	0	1.65888	0.254408	0.227536	0.274015	0	0	0.461505	2.28455	0.918023	0.700701	1.53986	0.401409	0.0870949	0.217326	0.412449	4.26321	1.46578	3.09366
ENSMMUG00000063455	-	lncRNA	0	0.0692793	0.154455	0.388381	0.033452	0	0	0	0	0	0	0	0	0	0	0	0.157598	0.254268	0	0.130605	0.0368887	0	0	0	0	0	0	0	0	0.0550148	0.0379672	0	0	0	0	0	0	0	0	0	0	0	0	0	0.0727121	0	0
ENSMMUG00000056247	-	protein_coding	0	0.0843729	0.0940525	0.0788326	0	0	0	0	0	0	0	0	0	0	0	0	0.435047	0.0258054	0.0472064	0.132549	0.0898509	0	0	0	0.025871	0	0	0	0	0	0	0	0	0	0	0	0	0	0	0	0	0	0	0	0	0	0
ENSMMUG00000026478	U5	snRNA	0	0	0	0	0	0	0	0	0	0	0	0	0	0	0	0	0	0	0	0	0	0	0	0	0	0	0	0	0	0	0	0	0	0	0	0	0	0	0	0	0	0	0	0	0	0	0
ENSMMUG00000031260	-	protein_coding	0	0.23203	0.48035	0.309706	0.0960321	0	0.255538	0	0.859088	0.185953	0.0566044	0.161807	0	0	0.108453	0.0364392	0.422261	0.304141	0.333824	0.187466	0.49419	0.0309897	0.0371172	0.0855848	0.152457	0.194839	0.152052	0.24215	0.408932	0.526444	0.435976	0.649877	0.117394	0.254285	0	0.219688	0.380627	0.480702	0.400261	0.439808	0.343945	0.149254	0.527608	0.471206	0.834951	0.251189	0.165674
ENSMMUG00000019108	PBX1	protein_coding	2.43394	9.52764	5.238	7.62452	5.67435	0.935173	5.12575	2.06106	7.07139	1.86902	0.635434	0.696999	3.55187	0.831891	1.08535	1.05595	8.17338	7.74955	2.30222	8.54023	5.21596	4.18272	1.15312	0.703816	4.09956	5.05269	4.06882	4.93886	6.72578	8.78223	2.31432	7.4142	9.01043	4.29609	5.16919	6.66444	4.8123	3.75345	4.12755	3.01975	5.34266	1.94826	6.33608	3.89808	9.93616	8.26271	10.5823
ENSMMUG00000062764	mml-mir-7177	miRNA	2.45398	26.8726	21.7177	14.4371	9.08292	0	18.127	0	15.3632	0	0	0	0	0	0	0.738536	25.6746	13.5613	5.63817	14.5647	17.1704	10.6775	0	0	18.5397	17.112	29.2765	26.9929	39.5985	64.0186	55.2262	127.763	107.862	61.8451	124.874	68.5692	8.81644	18.5997	20.2809	16.9363	13.361	3.02501	11.3224	4.17822	19.0378	19.5155	60.4407
ENSMMUG00000039738	U6	snRNA	0	20.0602	9.44158	12.9118	2.58299	0	2.29109	0	6.79619	0	0	0	0	3.21406	0	0.490056	8.11259	10.2257	1.87061	6.72308	7.12089	1.66707	0	0	7.38121	13.1016	5.62345	12.2122	1.22212	10.6199	0.488606	6.99195	8.94647	2.93124	7.79027	3.54539	6.58143	10.5787	4.71009	4.73184	8.09476	1.00363	6.26081	9.5056	16.8434	13.5126	24.5089
ENSMMUG00000041470	Metazoa_SRP	misc_RNA	1.21841	9.67318	7.06468	7.79138	4.5097	3.91811	1.07144	8.05182	9.91626	5.14589	7.40489	2.84944	2.76025	5.21067	1.45514	2.93348	4.70445	5.35597	1.11975	4.87335	5.15061	6.23694	19.0489	4.73679	4.44909	2.94098	4.20776	3.35052	2.97198	8.741	1.0968	1.63492	5.90665	0.365551	3.97437	4.64248	2.73587	1.75901	3.27259	3.98319	4.90322	1.62709	9.21317	5.33444	10.3275	6.1086	12.5038
ENSMMUG00000054439	Y_RNA	Y_RNA	0	0	0.521285	0	0.451602	0	0	0	0.712934	0	0	0	0	0	0	0	0	0	0	0.44079	0	0	0	0	0	0	0	0	0	0	0	0.916837	0	0	0	0	0	0	0	0	0.80872	0	0.437848	0	0	0	0
ENSMMUG00000035555	U6	snRNA	0	0	0	0	0	0	0	0	0	0	0	0	0	0	0	0	0	0	0	0	0	0	0	0	0	0	0	0	0	0	0	0	0	0	0	0	0	0	0	0	0	0	0	0	0	0	0
ENSMMUG00000006300	LMX1A	protein_coding	0	0.24908	0	0.0775747	0.28063	0	0.320035	1.33613	2.15183	0.0582215	0	0.303969	0.68706	0	0.135825	0	0.151096	0	0.0348399	0.234781	0.0442086	0	0	0	0.229124	0.366023	0.571288	0.416993	0	0	0	0	0	0	0	0	0	0	0	0	0.538443	0.311541	0.816249	0.627019	0.392133	0.367019	0.553304
ENSMMUG00000002892	RXRG	protein_coding	0.0332962	1.53867	0.715342	1.48533	0.971831	0.0685266	1.08687	0.156471	0.133409	0.0102273	0	0.035597	0.446552	0.0350511	0.167015	0.232479	0.982044	1.40511	0.330481	0.817966	1.16486	0.136353	0.0408284	0.0094142	6.05064	5.55803	6.17172	4.38831	0.559774	0.486428	0.303726	0.285942	0.0344352	0.0399586	0.0231702	0.0386645	0.0358871	0.17305	0.0550352	0.0290269	0.00630557	0.00547256	0.00682777	0.012958	0.130111	0.294724	0.121493
ENSMMUG00000049685	-	lncRNA	0	0.403543	0.427348	0.829498	0.0584561	0	0.1037	0	0	0	0	0	0.16697	0	0	0.0221811	0.605871	1.01824	0.23707	0.475472	0.580154	0	0	0	0.0556817	0.0593006	0.0925564	0.128975	0	0.3525	0	0.316471	0.285838	0.0442249	0.19233	0.0267454	0	0	0	0.0803152	0	0	0	0	0	0	0
ENSMMUG00000015518	LRRC52	protein_coding	0	0.101271	0.0564448	0.283864	0.0977991	0	0.13012	0	0.0771966	0	0	0	0.0838039	0	0.0552241	0	0.230373	0.418146	0	0.143187	0.0539233	0	0	0	0	0.0496061	0.290344	0.184954	0	0.482518	0	0	0.119554	0	0.64355	0	0	0	0.15286	0	0	0.038	0	0	0.0531447	0	0
ENSMMUG00000015948	MGST3	protein_coding	6.99027	58.6069	92.3693	75.3208	11.1809	0.449581	10.0198	1.18054	15.2441	1.94584	0.980387	1.34286	3.16723	1.03482	1.20009	2.5245	55.6351	92.7556	25.2954	96.6405	65.9784	3.48881	1.17859	0.926454	24.6452	23.5754	24.4151	32.8532	7.21384	21.9592	7.39378	16.4148	64.782	28.1555	36.0269	27.1422	14.2051	11.0379	15.2371	14.2827	8.72882	4.8111	12.9457	13.5171	69.093	29.6686	64.4036
ENSMMUG00000015946	-	protein_coding	0.600019	11.6317	24.3684	11.8137	7.04842	0.19469	5.97807	0.533457	4.81907	0.323773	0.181952	0.325074	0.764156	0.29875	0.503555	0.253786	11.4242	13.3611	3.69609	14.8976	13.0299	0.813519	0.357934	0.0917026	11.4839	10.0556	11.71	12.3568	9.73695	31.4472	12.3792	17.269	54.0879	45.0146	26.9427	43.8064	24.3244	19.6192	25.1427	20.8527	34.8876	13.6201	30.0619	42.6631	25.8699	15.3188	37.8998
ENSMMUG00000028053	Y_RNA	Y_RNA	0	0	0	0	0	0	0	0	0	0	0	0	0	0	0	0	0	0	0	0	0	0	0	0	0	0	0	0	0	0	0	0	0	0	0	0	0	0	0	0	0	0	0	0	0	0	0
ENSMMUG00000062066	-	protein_coding	0.265778	1.22885	1.33378	1.42009	1.0618	0	0.498603	0.346941	2.61296	0.272121	0	0.197322	0.0535208	0	0.141074	0	1.11816	0.890154	0.407095	0.823008	1.10201	0.6349	0	0	0.446209	0.50689	0.0741706	0.26577	2.12774	1.79758	1.02789	0.951024	1.67976	0.850557	1.48987	2.01466	2.22802	2.17431	2.0989	3.08933	1.17443	0.80086	1.48364	1.35039	1.01822	0.816861	1.45467
ENSMMUG00000005585	TMCO1	protein_coding	1.18818	15.3367	22.7126	14.6659	5.0528	0.0433577	3.59254	0.297004	10.4246	0.310605	0.236372	0.337841	0.458173	0.66532	0.301922	0.060866	10.5294	12.1163	3.36883	13.5169	13.2664	0.647042	0.154996	0.321651	10.3645	10.6584	9.8417	9.10066	5.65418	29.0183	7.40367	13.5147	38.2046	16.1706	26.872	22.2007	16.2577	14.0514	16.3801	10.5787	23.5787	8.35171	24.9093	25.5062	27.5735	13.9158	37.8662
ENSMMUG00000053859	UCK2	protein_coding	1.43483	2.59097	2.25026	2.275	4.38125	0.16297	3.07503	1.35079	15.0705	3.72134	1.72361	1.44763	2.01491	0.500151	0.794388	1.2354	3.83463	2.42507	0.969338	4.36463	1.26324	3.56053	0.442767	0.362699	1.99094	2.01839	2.06441	2.78406	3.5516	5.70148	3.52417	5.28381	4.4714	2.65702	7.65385	2.81373	6.84481	6.59849	5.88981	6.77893	1.4756	1.98346	1.49063	1.55316	4.89265	4.02149	11.3031
ENSMMUG00000057426	FAM78B	protein_coding	2.31455	0.366444	0.714847	0.656231	2.0643	2.34351	1.72638	2.32608	8.37994	13.148	12.8282	7.15513	4.04319	3.30253	1.29886	2.14847	0.666874	0.532364	0.281909	0.86352	0.292677	6.96605	4.47947	3.70574	3.93266	2.30354	2.45138	5.40974	0.418589	0.727484	0.267764	0.478962	0.721	0.401591	0.921756	0.364299	0.300561	0.483108	0.783578	0.850868	1.13542	3.75835	4.37455	1.35657	0.769203	0.887068	0.50876
ENSMMUG00000055782	Metazoa_SRP	misc_RNA	0	0	0	0.301126	0.622478	0	0.414099	0	1.96538	0.904007	2.75182	1.96655	1.6002	0	0	0	0	0	0.27048	0	0.686428	1.80787	0.72178	0	1.77881	1.26294	2.2176	2.94302	0	0.51186	0.353249	0	0	0	1.02403	1.28161	1.58607	0.424896	1.94587	0.427624	0.836042	0.96746	0.90528	0	0.676517	0	0.536948
ENSMMUG00000053074	-	lncRNA	0	0	0	0	0	0	0	0	0	0	0	0	0	0	0	0	0	0	0	0	0.0275166	0	0	0	0	0	0	0	0	0	0	0.101319	0	0	0	0	0.0423867	0.442849	0.0390016	0.377125	0	0	0.0241931	0.206615	0.135597	0	0
ENSMMUG00000064365	-	lncRNA	0	0	0	0	0	0	0.0515014	0	0	0	0	0	0	0.0481658	0	0	0	0	0	0	0	0	0	0	0	0	0	0	0	0.06366	0	0	0	0	0	0.0265656	0.0328764	0.237799	0.0907526	0.106367	0.0173297	0	0.0187649	0.0356127	0.0841383	0.0253124	0.03339
ENSMMUG00000017789	POGK	protein_coding	6.18593	2.05586	3.51176	3.01948	4.12785	1.00765	8.78917	1.84067	6.29106	1.59722	0.934509	0.785158	3.74521	0.604276	1.3711	1.04059	2.19367	2.48346	0.707525	3.18558	1.79557	2.46132	1.13448	0.658744	1.69386	2.88343	1.79792	2.12044	3.4263	8.4799	2.44788	6.40847	9.17549	4.14949	7.10786	6.6265	4.10033	4.58229	4.63237	4.50378	2.30203	1.45404	2.51345	2.6873	3.72557	4.00689	4.86666
ENSMMUG00000017790	TADA1	protein_coding	0.531012	1.78601	2.88913	2.16547	1.33168	0.156124	1.36619	0.178244	3.69802	0.466016	0.127671	0.182476	0.632426	0.0199642	0.144956	0.18264	1.5949	1.72259	0.376467	1.93404	2.15851	0.450446	0.186039	0.0107242	1.18442	2.46584	1.34323	1.52471	1.41198	5.56753	1.60248	4.62538	3.52061	2.43981	4.81696	3.0501	3.37948	3.39502	3.51083	2.46893	1.58744	0.654577	1.72668	2.16988	3.01664	2.10884	4.8301
ENSMMUG00000023462	ILDR2	protein_coding	5.6815	0.409949	0.456981	0.608342	6.61375	1.20858	5.48419	5.30366	10.1469	2.3336	0.905957	1.38315	6.7449	0.811367	3.41898	3.94993	0.702162	0.619538	0.364286	0.886483	0.308164	17.6528	4.75251	3.89145	0.0887304	0	0.110618	0.0880824	1.65277	2.06814	0.0792935	1.3238	2.67601	5.91978	0.153242	6.36098	0.316465	0.254336	0.291191	0.0959885	0.729811	0.271456	0.587044	0.707033	0.0759286	0.182741	0.120528
ENSMMUG00000023463	MAEL	protein_coding	0	0.489218	0.068168	0.0857051	0.295278	0	0.196432	0	0.0932298	0	0	0	0.354232	0	0.0666937	0	0.528618	0.140275	0.0256609	0.144105	0.0325614	0.228688	0	0	0	0	0	0	0	0	0	0	0.108289	0.0335088	0.0971514	0.0810592	0	0	0	0	0	0	0.0858855	0.0271661	0.0320912	0	0
ENSMMUG00000064212	5S_rRNA	rRNA	0	0	0	0	0	0	0	0	0	0	0	0	0	0	0	0	0	0	0	0	0	0	0	0	0	0	0	0	0	0	0	0	0	0	0	0	0	0	0	0	0	0	0	0	0	0	0
ENSMMUG00000050055	-	snoRNA	0	0	0	0	0	0	0	0	0	0	0	0	0	0	0	0	0	0	0	0	0	0	0	0	0	0	0	0	0	0	0	0	0	0	0	0	0	0	0	0	0	0	0	0	0.446985	0	0
ENSMMUG00000065239	GPA33	protein_coding	0	0	0.0307347	0	0	0	0	0	0	0	0	0	0	0.132526	0	0	0	0	0	0	0	0	0	0	0.0760876	0.216087	0.0948569	0	0	0	0.120881	0	0	0.0906482	0.262814	0.219282	0	0	0	0	0	0	0	0	64.2707	29.6342	33.8085
ENSMMUG00000051788	DUSP27	protein_coding	0.0544363	24.3213	21.6295	26.4003	0.0287836	0	0.0765923	0.010659	0.0454401	0.0278677	0.050898	0.0363737	0.0986585	0.596931	0.0325064	0.0109219	34.4254	38.2143	21.9124	55.1121	16.2724	0.139328	0.166877	0.0769568	48.3828	51.5857	44.5605	74.6117	0.0953312	0.126233	0.0326687	0	0	0.555293	0	0.684808	0.0162978	0	0	0	0	0	0	0	0.0208549	0	0
ENSMMUG00000064434	-	lncRNA	0	0	0	0	0	0	0	0	0	0	0	0	0	0	0	0	0	0	0	0	0	0	0	0	0.0292612	0	0	0.0290475	0	0	0	0	0	1.42929	0.0252678	1.28603	0.0260907	0	0	0	0	0	0	0	0	0	0
ENSMMUG00000008155	POU2F1	protein_coding	0.685955	4.9167	3.17808	3.92391	4.91299	0.133689	3.378	0.860834	17.7504	1.48446	0.291531	0.666686	0.960655	0.820577	0.446853	0.525486	2.90488	3.30516	0.673392	3.44366	2.19981	2.17065	0.535264	0.132237	2.81103	2.77631	3.21079	3.35172	3.08899	5.01601	1.19756	3.98302	3.36571	1.47804	3.119	2.08189	11.174	8.6877	10.2301	7.79213	2.65714	0.948069	1.77427	2.71505	6.30706	3.70862	6.59866
ENSMMUG00000008158	CD247	protein_coding	0.16253	0.711922	0.264532	0.277156	0.63022	0	0.53359	0.063649	0.180894	0	0	0	0.294564	0	0	0.130438	0.701779	0.10887	0.0995797	0.335527	0.189536	0.499188	0	0	0.272868	0.174362	0.0680358	0.32505	5.28599	3.6747	2.34093	1.97736	0	0.0650172	0.0942513	0.157279	29.2936	24.9505	42.1774	23.8512	0.461695	0.267134	0.333287	1.84486	8.03238	6.96846	5.83163
ENSMMUG00000063120	CREG1	protein_coding	0.929594	11.3067	15.8358	11.1671	5.40683	3.97157	3.85377	6.54299	4.39253	4.39773	1.52105	2.88388	4.79857	4.19395	1.91312	4.56617	8.17929	11.5169	5.03439	11.3344	7.59806	1.20663	0.386746	0.398945	5.23383	8.93085	5.59724	5.86788	4.28582	11.5625	4.00474	9.94334	14.0453	15.0008	9.3423	13.2404	23.1994	27.7996	28.0827	33.7184	23.8603	14.6922	25.1981	34.3604	9.71101	6.81872	10.4938
ENSMMUG00000062713	-	protein_coding	0	0	0	0	0	0	0.0258593	0	0	0	0	0	0.0333094	0.048369	0	0	0	0	0	0	0	0	0	0	0	0	0	0	0	0	0	0	0.380153	0.198508	0	0.0800331	0	0	0	0	0	0	0	0	0	0	0
ENSMMUG00000023372	RCSD1	protein_coding	0.499979	7.5848	4.09321	5.9545	4.13118	0.4802	1.95097	1.22961	0.945996	0.440243	0.349052	0.543436	4.07161	1.26319	1.13055	0.906837	6.98131	5.9078	2.06466	6.53697	3.64603	1.24214	0.449593	0.367547	17.5536	11.8789	10.7744	11.1792	15.6304	11.4201	5.38491	9.76107	2.83533	3.36812	2.07595	2.87392	40.2007	22.6458	27.9548	22.9268	2.21563	1.12308	1.31917	2.34791	6.71941	2.98728	4.5122
ENSMMUG00000009184	MPZL1	protein_coding	0.207844	1.54986	1.32897	1.20505	1.73745	0.0848732	1.10012	0.616272	1.9828	1.10962	0.499717	0.370343	0.681628	0.10419	0.200945	0.274035	1.29191	1.03423	0.30926	0.939872	1.17727	0.709291	0.254861	0.209878	0.857405	0.976837	1.06891	0.702688	2.21362	4.01068	1.82941	3.80359	2.12394	0.795806	1.89402	1.09184	10.5075	8.33031	9.27569	8.59951	0.73099	0.398547	0.517538	0.702948	3.16231	3.79174	4.87536
ENSMMUG00000057453	-	protein_coding	0	0	0	0	0	0	0	0	0	0	0	0	0	0	0	0	0	0	0	0	0	0	0	0	0	0	0	0	0	0	0	0	0	0	0	0	0	0	0	0	0	0	0	0	0	0	0
ENSMMUG00000010380	ADCY10	protein_coding	0.0528084	4.2022	3.85702	3.02574	1.43337	0.15095	0.842087	0.413609	4.09955	0.243309	0.230421	0.223477	0.462589	0.0926528	0.178694	0.127143	3.4115	2.64417	0.873581	4.32436	2.62754	0.892063	0.0971318	0.186639	1.13483	1.39743	0.895285	1.01213	0.554882	1.22458	0.338045	1.26605	2.57145	2.01744	1.57711	2.60621	0.822144	0.622619	0.814676	0.664982	1.40844	1.53339	2.06653	0.950512	1.59827	1.20511	2.1517
ENSMMUG00000055789	Metazoa_SRP	misc_RNA	0	0	0	0.909524	0.313356	0	0	1.39248	0.494689	1.36524	0	0	0	0	0	0	0.295254	0.297727	0	0.305855	0	0	0.72669	2.0945	0	0	0.372114	0.296305	0	0	0.355652	0	0	0	0	0	0.532285	0	0	0	0	0	0	0	0.681119	0	1.0812
ENSMMUG00000010387	MPC2	protein_coding	3.32697	33.2483	19.9647	26.2308	3.51832	0	4.56306	0.656917	7.84136	0.901686	0.365967	0.37362	1.11473	1.10367	0.300507	0.471184	34.9615	29.608	15.1337	28.5405	16.6276	1.37389	0.239975	0.237144	15.1796	16.1362	18.6432	15.6838	1.97242	3.79263	2.24828	3.36134	14.8184	5.3683	8.99804	11.2817	6.27776	4.7224	5.26807	3.41221	18.9016	10.2931	19.9224	12.6757	12.0497	9.51213	12.5986
ENSMMUG00000010389	DCAF6	protein_coding	5.55829	58.4267	65.2036	51.2696	9.28439	0.851521	6.71308	1.77835	14.6571	4.07293	1.94746	1.86104	4.10408	1.1473	1.53301	1.38488	42.2681	54.8869	17.94	60.0975	47.4489	7.203	2.45008	1.5921	106.247	111.814	80.6445	89.2205	10.4701	30.3064	7.84867	21.1369	26.8166	17.846	14.7469	21.3391	17.0762	13.4091	14.0311	12.4043	29.9044	14.3901	31.1642	26.7211	32.0527	22.9619	33.0952
ENSMMUG00000033715	mml-mir-1255b	miRNA	0	2.12941	0.949483	0.795833	0	0	0	0	0.649279	0	0	0	0	0	0	0	1.55008	1.56307	0	0.802868	1.3606	0	0	0	1.9588	2.08611	1.4652	1.9445	0.583782	0.676387	1.86717	5.00986	2.01108	0	2.70636	0	3.49312	1.12294	2.57132	0.565075	0.736513	0	0.398754	1.13516	3.12889	0	3.54769
ENSMMUG00000010395	GPR161	protein_coding	0.967668	1.13125	1.06949	1.51187	2.87637	0.560683	2.57584	1.6131	1.72465	0.682823	0.855864	0.594158	2.89135	1.10126	1.49926	1.38528	1.28995	0.906589	0.336496	1.07981	1.2047	1.87427	0.978119	0.51762	1.59386	1.09422	0.85393	0.771495	9.1274	4.1164	1.86773	2.83556	1.75811	1.6007	0.887224	2.12589	0.939609	0.792901	0.907798	0.550995	0.111439	0.150449	0.21452	0.114504	1.77345	3.14691	2.76743
ENSMMUG00000021166	TIPRL	protein_coding	0.0443791	4.15512	6.20284	3.65524	0.72744	0	1.40494	0.0260692	1.70407	0	0	0	0.0402156	0	0.0265008	0.0267122	2.34368	3.36661	0.285499	2.2904	2.76879	0.249891	0	0	2.1458	2.30907	2.17354	2.88455	0.932624	7.8341	2.31708	3.00132	4.93395	1.33148	5.32724	2.67334	2.03288	2.43465	1.90721	1.99892	1.78594	0.401178	2.59363	1.48964	3.4939	2.30171	7.24647
ENSMMUG00000005283	SFT2D2	protein_coding	0.212306	16.5067	16.8022	12.7437	9.8039	0.485494	5.37689	1.20556	2.6583	0.489089	0.330844	0.472868	1.34672	2.70057	0.760666	1.02231	14.0679	8.53275	2.82916	11.1032	10.5635	1.84752	0.216944	0.200092	9.51683	6.33934	6.93203	6.01515	36.7019	75.5707	22.2119	105.748	39.2478	35.7126	46.4148	39.2917	31.5908	24.265	28.7169	24.6264	21.8453	9.62508	19.2283	22.3084	45.9548	21.2883	50.9991
ENSMMUG00000057319	U6	snRNA	0	0	0.516224	0.432686	0.447217	0	0	0	0.706012	0	0	0	0	0	0	0	0	0.424912	0	0	0.986324	0	0	0	0.851985	0.453679	0.531076	0	2.53917	2.20647	0.507581	8.17142	0	0	2.94284	0.613846	0	1.83159	0.699	2.4578	0.400434	0	0.433597	0	9.23479	0.584888	0.771537
ENSMMUG00000060729	TBX19	protein_coding	0	1.34562	0.986842	0.860233	1.60726	0	0.591482	0.037991	0.215944	0	0	0	0.35164	0	0.0772399	0.155712	1.38552	0.357405	0.148593	0.867837	0.641074	0.629019	0.0396523	0	1.95444	0.936659	0.446703	0.258689	6.26168	6.91753	2.21233	5.2764	3.76237	1.70753	0.956368	1.73673	7.49349	2.80109	2.99319	3.05401	3.09259	0.531492	1.42569	1.57309	14.0115	4.47242	7.07958
ENSMMUG00000013779	-	protein_coding	0.638965	0.607292	0.470931	0.7031	0.038248	0	0.0508884	0.070819	0.301907	0.555465	0.96942	0.12889	0.0655493	0.0317284	0.0143983	0.0870789	0.408436	0.460311	0.0553986	0.398212	0.717017	0.789932	0.724377	0.306784	0	0	0	0	0.0904838	0.0209674	0.0289404	0	0	0	0	0	0.0866271	0.10443	0.298908	0.0875843	0.0114156	0	0.0123611	0.0351889	0.0969931	0.0166741	0.0439902
ENSMMUG00000059524	mml-mir-557	miRNA	0	0	0	0	0	0	0	0	0	0	0	0	0	0	0	0	0	0	0	0	0	0.910085	0	0	0	0	0	0	0	0	0	0	0	0	0	0	0	0	0	0	0	0	0	0	0	0	0
ENSMMUG00000058464	Metazoa_SRP	misc_RNA	1.1265	0	0	0	0	0	0	0	0	0	0.702188	0	0	0	0	0	0	0	0	0	0	1.1533	0	0	0	0	0	0	0	0	0	0	0	0	0	0	0	0	0	0	0	0	0	0	0	0	0
ENSMMUG00000060218	XCL1	protein_coding	0.857022	0.539632	0.340002	0.701492	0.158605	0	0.271313	0.151029	0.429233	1.38202	0.160263	0.171795	0.504802	0	0.076765	0.257924	0.341583	0.430555	0.0393812	0.0884616	0.499712	0.658054	0.866988	1.90823	0	0	0	0	0.0964834	0.0372628	0	0.505996	0.0553961	0.154276	0	0.0621999	0.692783	0.49491	1.45198	0.342436	0.0202876	0	0.0439355	0.0833824	0.0246248	0.0888984	0.0781784
ENSMMUG00000056707	-	lncRNA	0	0	0.0701465	0	0.0607696	0	0.0808531	0	0	0.088254	0	0	0	0	0	0	0	0	0	0	0.134026	0	0.070464	0	1.2156	4.62357	0.360823	1.32164	0	0	0	0	0	0	0	0	0	0	0	0	0	0	0	0	0	0	0
ENSMMUG00000002932	DPT	protein_coding	0.13777	7.73188	9.24957	21.2379	2.01542	0.098452	0.258457	0.404643	0.134168	0	0.0858764	0.138084	0.332918	0.181288	0.0959799	0.0691039	28.6337	24.3516	5.62376	11.8031	9.8405	0.141046	0.0422338	0.129844	14.3173	16.3194	9.99148	8.93178	21.8347	19.1485	3.61033	13.4829	7.6881	6.53078	2.6764	5.38272	1.58802	1.11051	0.797015	0.500435	4.54409	5.56659	6.41538	6.31107	10.7804	19.0543	20.5478
ENSMMUG00000059777	-	lncRNA	0	0	0.247691	0.24221	0	0	0	0	0	0	0	0	0	0	0	0	0	0.509696	0.12432	0.38398	0.157751	0	0	0	0	0	0	0	0.406109	0	0	0.145213	0.43719	0.0405852	0.176502	0.638152	0	0	0	0	0	0	0	0	0	0	0
ENSMMUG00000021078	ATP1B1	protein_coding	31.7406	75.8213	85.2363	65.0972	71.6281	14.0651	65.5718	31.1031	86.4104	26.7732	16.3145	20.5622	87.1365	18.911	17.7887	58.031	52.3642	71.9285	22.5958	75.5456	48.8349	32.3007	11.7482	8.29715	124.921	96.8272	120.915	119.662	12.5005	32.0567	9.40522	12.4304	559.225	236.831	663.182	303.007	3.73278	5.74801	3.56577	4.21769	28.8683	9.29445	17.2234	16.2201	227.504	86.0652	144.756
ENSMMUG00000021079	NME7	protein_coding	0.53142	2.62875	3.28824	2.24989	1.39527	0.0628569	1.08289	0.107644	3.97707	0.394006	0.068535	0.0979554	0.597803	0.0964532	0.240737	0.286777	1.82593	1.71234	0.673639	1.41861	2.56436	0.56282	0.0898808	0.0259059	2.45506	2.06417	3.01464	1.70416	2.14553	10.8359	3.73906	5.58665	8.71776	4.22237	8.19308	6.06461	3.22596	2.35453	3.90728	2.28978	1.38813	0.512017	1.57824	1.33716	2.84325	1.85014	7.15449
ENSMMUG00000021080	BLZF1	protein_coding	0.223106	2.84554	3.4123	2.63184	0.95763	0	0.572427	0.0154184	2.58538	0.0403113	0.073625	0.0526152	0.0475705	0	0.12539	0	1.59539	2.88784	0.470386	2.20807	2.29568	0.161232	0.0321854	0.0185533	1.08404	1.57687	1.20312	1.02363	0.807691	4.29105	1.30741	2.08505	3.86824	1.43324	2.92244	2.22882	2.89974	2.23573	1.86555	2.19288	1.51608	0.550044	1.10339	1.49393	4.08764	1.52469	5.19573
ENSMMUG00000000065	CCDC181	protein_coding	0.512834	2.25828	4.16897	2.45608	1.44237	0	1.42777	0.0256382	4.4812	0.234607	0.0408085	0.26247	0.217529	0.14358	0.0521253	0.0262706	2.34842	2.29135	0.481335	2.74809	2.62122	0.346297	0.0267594	0.0308508	0.373704	0.362875	0.232944	0.207309	0.573253	6.0536	0.602435	2.55345	5.81156	2.22609	9.3204	3.5636	0.372413	0.330806	0.396777	0.079269	0.268628	0.0538016	0.212562	0.233552	0.940549	0.664006	1.57264
ENSMMUG00000013039	SLC19A2	protein_coding	1.00314	19.7466	20.0793	13.5036	3.50204	0.580397	2.60179	1.36312	9.12017	2.71001	1.69507	1.50209	4.13992	2.13111	0.692845	1.39674	22.5442	20.8022	11.5961	29.666	19.6756	2.96964	1.20043	0.717616	17.3488	15.2997	15.5269	15.4092	3.75538	8.2818	2.88676	7.2655	9.60897	5.38113	16.4634	5.75421	4.55928	5.19967	4.93431	4.35503	18.9973	8.38286	18.7366	13.511	2.97262	2.62437	5.24791
ENSMMUG00000042510	F5	protein_coding	0.0197417	1.19333	0.356658	0.67464	1.67435	0.0067717	0.344432	0.0974121	0.336175	0.0242554	0.0516839	0.221612	0.0930259	0.197431	0.0943094	0.0190123	0.570462	0.301506	0.0181431	0.264906	0.165758	0.129352	0.00484152	0	0.0477272	0.0381218	0.0347086	0.0434304	0.403017	0.480681	0.199039	0.372984	3.98642	2.89041	3.49629	3.70806	0.184408	0.228008	0.319784	0.275366	52.8495	22.697	49.2148	58.3942	0.344882	0.180206	0.23051
ENSMMUG00000013044	SELP	protein_coding	0.0284322	2.56864	2.60302	4.94539	1.12753	0	1.48016	0	0	0	0	0.018998	0	0	0.0679126	0	1.54401	2.88535	0.117585	1.74619	2.71883	0.0873253	0.017432	0	0.171843	0.152509	0	0.170588	3.39295	6.67557	2.37175	3.20474	0.588095	0.392395	0.0741952	0.412704	0.766116	0.225761	0.587443	0.309832	0.269221	0.151876	0.116607	0.276626	0.800604	0.865115	0.544659
ENSMMUG00000054881	-	protein_coding	0	0	0	0.0199671	0	0.0334702	0	0	0	0	0	0	0	0	0	0	0	0	0.017935	0	0	0	0	0	0	0	0	0	0	0	0	0.0418984	0	0	0	0	0	0	0	0	0	0	0	0	0	0	0
ENSMMUG00000016579	SELL	protein_coding	0	0.487552	1.05074	0.212584	0.204029	0.0254533	0.0208813	0	0.0247766	0	0.0277526	0.0396661	0.0806915	0.0781156	0.0177244	0.0178658	0.428848	0.0149117	0.0409176	0.459563	0.0519207	0.0303878	0	0.0419614	0.134547	0.0318425	0.0745497	0.178086	12.2525	8.82737	7.92674	44.5442	0.441272	0.142484	0.4131	0.90477	25.8332	23.6326	26.542	40.6253	0.379423	0.256121	0.471712	2.58462	0.153513	0.0821035	0.270761
ENSMMUG00000016580	SELE	protein_coding	0	0.119756	0.146844	0.190217	0.080955	0	0	0.0128481	0.0182574	0	0	0.0146146	0	0	0	0	0.185247	0.285693	0.0301514	0.146746	0.0892719	0.0111961	0	0	0.0330484	0.0469283	0	0.0109357	0.476054	0.304315	0.45941	0.187833	0.254477	1.2468	0.24733	0.698456	0	0.0315765	0	0.0317793	0.134617	0.386449	1.52494	1.89392	0.012569	0	0.0399037
ENSMMUG00000016581	METTL18	protein_coding	0.306593	1.96647	3.12771	1.92697	0.787408	0	0.523817	0	2.2302	0.201799	0.0819043	0.117064	0	0	0	0.026363	1.00378	1.6503	0.42265	1.92139	1.14922	0.246624	0	0	0.683858	0.798785	0.687542	0.656965	1.15054	4.41811	1.07768	2.02174	2.83108	1.18267	3.65746	2.79734	2.43904	2.18152	2.85961	2.70463	1.38934	0.611898	1.54931	2.00283	2.51696	1.3024	3.27622
ENSMMUG00000016582	C1H1orf112	protein_coding	0.0385402	0.649939	1.47723	0.9937	0.529839	0.158638	0.41212	0.0452785	1.42839	0.248598	0.0720703	0.0412033	0.0279396	0.243429	0.00920564	0.0742326	0.522272	0.720267	0.191265	0.660367	0.97079	0.0946965	0.0472586	0.108969	0.481399	0.735953	0.600151	0.608916	0.879341	4.22278	1.37849	4.1372	1.62423	0.878784	2.23942	1.13004	1.85542	2.70411	2.31879	1.76952	0.32844	0.28505	0.521605	0.577454	1.74523	1.38589	2.72816
ENSMMUG00000016583	SCYL3	protein_coding	0.609106	4.93275	6.51885	5.89874	2.63647	0.0242944	2.25216	0.249628	6.73983	0.587384	0.370847	0.0378602	0.616142	0	0.253761	0.341047	4.85542	4.19868	1.37993	5.92164	6.49194	1.10216	0.225805	0.0600764	2.48281	3.10006	3.66451	2.63465	6.42141	10.4703	4.19947	9.00199	7.19671	4.4369	8.20621	5.1609	8.52435	7.17804	6.90703	5.88633	3.15204	2.57266	3.64546	3.67975	9.27984	5.85782	14.2138
ENSMMUG00000046410	Metazoa_SRP	misc_RNA	0	0.485073	1.80241	1.20859	1.40532	1.26619	0.207751	0.693882	2.46506	2.04091	1.65669	1.7759	1.60562	1.16578	0	0.355499	1.02989	0.741795	0.135698	0.914453	1.72189	0.302333	0.905283	0	0.446209	0.475209	1.48341	0.2953	0.443279	1.02719	0.53167	2.21906	0.190882	0.354399	1.28437	1.28596	2.6524	2.13168	2.44058	1.93083	0	0.121342	0.454174	0.861948	1.35762	1.02108	2.42446
ENSMMUG00000010081	KIFAP3	protein_coding	8.17279	8.21566	13.4383	8.20375	8.13845	0.265305	12.1159	0.893535	23.7591	1.7818	0.771388	0.740761	2.21948	1.05169	1.12386	1.27249	6.07556	8.35425	2.22724	7.6775	9.18502	3.49732	0.490015	0.23691	7.934	6.95609	8.12661	6.54834	4.43115	17.0164	4.34771	8.02605	11.8153	7.51852	12.6035	7.95239	6.59961	6.4392	6.39216	4.32661	2.12388	1.10174	3.34392	2.94735	5.00771	5.00989	8.88991
ENSMMUG00000044973	Metazoa_SRP	misc_RNA	0.709416	2.01982	1.90515	1.01618	2.55074	0	0.199631	0.66676	10.4223	1.52533	0.265322	0	0.514288	0	0	0	1.83788	0.57024	0.391183	1.02516	1.82004	3.63144	0	1.0029	1.00046	1.21769	0.712714	0.851272	2.76869	3.94816	1.02178	1.52308	0.917103	0.510819	0.740502	2.47138	4.07796	1.63869	0.938072	0.824604	0.403043	0	0.581895	0.690214	0.652277	0.981164	1.29427
ENSMMUG00000059773	METTL11B	protein_coding	0.026447	0.695064	2.22757	2.02945	0	0	0	0	0	0	0	0	0	0	0	0.0318373	1.73926	3.58737	0.510414	2.23848	0.400938	0	0.0324297	0.0373882	6.95322	3.63163	3.58694	4.36361	0	0	0	0.0567804	0	0	0	0	0	0	0	0	0	0	0	0	0	0	0
ENSMMUG00000039365	-	lncRNA	0	0.0456448	0.203525	0.106619	0.121219	0	0.0879712	0	0.0173969	0	0	0.0139258	0.0377719	0.0274246	0.0248905	0.0125445	0.0415334	0.125644	0	0.0968052	0.0364562	0.0320054	0.0255558	0	0.0734786	0.0894333	0.0523453	0.0729419	0.218988	0.0543699	0.187611	0.178981	0.0134713	0	0	0.0151259	0.0187191	0.0150442	0	0.0302815	0	0	0	0	0	0	0
ENSMMUG00000063298	-	lncRNA	0	0.264259	0.147288	0.246907	0	0	0.339538	0	0	0	0	0	0	0	0	0	0	0.121235	0	0.249089	0.140708	0	0	0	0	0.258886	0	0	0	0	0.144822	0	0.155984	0	0	0	0	0	0	0	0	0	0	0	0	0	0
ENSMMUG00000058977	-	lncRNA	0.0394072	0.0719222	0.144312	0.107519	0.152804	0	0.0369642	0.0308648	0.0877192	0	0	0.0175543	0	0	0	0.015813	0.0130888	0.0923888	0.0241442	0.135587	0.0459551	0.0672409	0.0161073	0.01857	0.013232	0.0986436	0.016496	0.0131353	0.138023	0.0456908	0.0157662	0.0282018	0.0339627	0.0157641	0.114261	0	0.0707895	0.0948199	0.065136	0.114515	0.0248762	0.0323848	0.0404045	0	0.0754859	0	0.0239651
ENSMMUG00000014674	GORAB	protein_coding	0.330612	1.90071	3.55651	1.7759	1.39851	0.070878	1.33737	0.12138	3.00122	0.253877	0	0.0276139	0.187247	0.108762	0.0740338	0.124374	1.5442	1.66095	0.398791	1.81293	2.38557	0.253857	0.0506752	0.0292117	1.33214	1.66256	1.79049	1.715	1.24068	8.19365	2.1577	4.43631	7.34596	2.00862	9.2386	3.6592	4.89965	4.02724	3.82527	3.42262	3.46315	1.03584	2.92369	4.38266	6.83963	2.88643	5.84326
ENSMMUG00000063414	-	protein_coding	0.0311798	0	0.0380609	0	0.0659461	0.160427	0.131611	0.183156	0	0	0.174919	0.250007	0.169527	0	0	0.0375347	0	0	0	0	0	0.0319214	0.0382331	0	0.125633	0.0334495	0.0783118	0.0311788	0	0.0542272	0.112271	0	0.322463	0	0.650921	0	0	0.045014	0	0	0.0590476	0	0.0319688	0.0910074	0.0358356	0	0.11377
ENSMMUG00000050865	PRRX1	protein_coding	0.235449	7.9498	2.20348	5.86192	7.67723	0.403813	11.65	3.73431	3.14462	0.723206	0.440291	0.681739	2.70256	1.65239	3.37434	1.13375	5.20046	4.2583	1.04586	3.1594	2.42538	1.08472	0.0481186	0.332856	20.476	23.4907	26.8576	32.0593	0.412329	1.09197	0.329699	0.1685	2.02919	0.188374	2.45767	0.113921	13.6754	13.3134	14.14	6.44287	0.14863	0	0	0	0.902023	2.22521	0.286372
ENSMMUG00000013380	MROH9	protein_coding	0	0.0624739	0	0.0291858	0.0452489	0	0	0	0	0	0	0	0	0	0	0	0.0568466	0.0143307	0.0262155	0	0	0.0438056	0	0	0.0287343	0.0153009	0.0716448	0.0142622	0	0.173637	0.085594	0.0612425	0.110629	0	0.397004	0.082811	0.0256208	0	0	0	0.0270103	0	0.0584944	0	0	0	0
ENSMMUG00000007952	FMO3	protein_coding	0.14244	16.9239	6.78113	11.2364	6.432	0	1.10228	0.351423	0.02378	0.0437518	0	0	0.103261	0.374868	0.289195	0	6.45784	6.1112	1.5316	3.23458	16.0294	0.860384	0.0523986	0.0402736	3.01315	2.70471	3.43445	1.16797	0.748341	1.88274	0.854821	1.6208	4.25364	3.55558	1.28857	3.78365	4.96393	1.08989	2.96652	0.641576	126.229	53.6706	134.478	192.244	0.327418	3.52635	0.337831
ENSMMUG00000056051	-	protein_coding	0	0.141121	0.127815	0.156577	0.161835	0	0	0	0	0	0	0	0	0	0	0	0.0802558	0.0890209	0.0222066	0.0748235	0.328744	0.0247379	0	0	0.0567937	0.0172814	0.0303444	0.00805414	0.0846311	0.756433	0.0483366	0.103754	0.187423	0.260982	0.518452	0.537797	0.0868113	0.0116281	0.0532522	0	0.0610129	0.0198573	0.0412911	0.0235091	0	0.0222794	0.0293892
ENSMMUG00000019727	FMO2	protein_coding	0.174432	10.2874	21.8707	15.6544	0.658801	0.0427376	0.070122	0.0585513	0.0416014	0	0	0	0.135486	0	0.089281	0	10.6768	14.622	1.80918	12.269	7.49731	0.051023	0.0305559	0.140911	2.45993	3.23467	2.28442	1.42033	118.237	445.951	68.9401	304.252	2.12613	3.25964	2.08086	23.4747	0.358105	0.107925	0.0823765	0.108619	1.62808	0.12287	0.383242	0.315177	0.458236	0.827142	0.954711
ENSMMUG00000025902	Y_RNA	Y_RNA	0	0	0	0	0.380689	0	0	0	0	0	0	0	0	0	0	0	0	0	0	0	0	0	0	0	0	0	0	0	0	0	0	0	1.86149	1.72806	0	5.2253	0	0	0	0	0	0	0.369095	0	0	0	0
ENSMMUG00000005069	FMO1	protein_coding	0	0.271479	0.151312	0.228287	0.314605	0	0	0.0582514	0	0	0	0	0.0898614	0	0	0	0.0494051	0.0747284	0.0455675	0	0.173463	0	0	0	0.0499456	0	0.0933992	0	0.297706	0.0431163	0	0	49.3875	67.953	1.38014	58.9079	0.0890677	0	0	0	7.11278	0.101867	2.64353	0.192961	0.028493	0	0
ENSMMUG00000014230	FMO4	protein_coding	0.0977516	0.406767	0.441501	0.320048	0.465182	0.0335302	0.247567	0.045937	0.0326388	0.0300254	0	0	0.0885808	0.0514518	0.0817207	0.0117675	0.428569	0.343763	0.116787	0.353147	0.398979	0.0800613	0.0719188	0.0276384	0.167395	0.199248	0.220964	0.0977486	0.440195	0.663029	0.410644	0.440723	10.6656	14.3471	5.76498	11.9613	0.772626	0.564493	0.613978	0.411886	4.80386	1.12465	3.91882	4.16563	2.97722	1.27085	4.31583
ENSMMUG00000059249	Metazoa_SRP	misc_RNA	0	0	0	0	0	0	0	0	0	0	0	0	0	0	0	0	0	0	0	0	0	0	0	0	0	0	0	0	0	0	0	0	0	0	0	0	0	0	0	0	0	0	0	0	0	0	0
ENSMMUG00000051982	U6	snRNA	0	0	0	0	0	0	0	0	0	0	0	0	0	0	0	0	0	0	0	0	0	0	0	0	0	0	0	0	0	0	0	0	0	0	0	0	1.46254	0	0	0	0	0.334542	0	0	0	0	0
ENSMMUG00000052197	-	snoRNA	0	0	0	0	0	0	0	0	0	0	0	0	0	0	0	0	0	0	0	0	0	0	0	0	0	0	0	0	0	0	0	0	0	0	0	0	0	0	0	0	0	0	0	0	0	0	0
ENSMMUG00000040291	Metazoa_SRP	misc_RNA	0.147655	4.20396	6.12819	3.17254	4.68441	1.01295	0.207751	0.346941	3.45108	1.58738	1.65669	1.57858	1.87323	10.1034	0	0.177749	7.35633	3.11554	0.949889	7.01081	3.0994	1.05817	2.35374	0.62622	0.743681	4.27688	2.41054	1.91945	9.30885	6.16315	3.01279	7.29118	3.24499	1.94919	5.1375	3.42922	15.6492	8.52672	8.29796	4.50528	1.81756	0.728054	1.05974	3.01682	2.88494	6.33067	8.88967
ENSMMUG00000013639	PRRC2C	protein_coding	2.54045	22.7614	18.912	20.0557	20.6835	2.23629	10.1411	2.35152	33.2148	4.3376	1.95244	2.64912	7.89171	5.59687	1.85605	1.67971	15.6245	16.3161	3.4402	20.5856	12.1196	5.98004	2.00006	0.979484	9.07303	11.9339	8.26585	9.09818	32.2187	31.0703	9.74816	35.4938	18.486	9.06549	16.3894	15.267	49.1965	36.7944	44.0667	33.7519	14.5288	5.23516	13.073	14.1092	33.1961	19.5577	25.6584
ENSMMUG00000035725	U6	snRNA	0	1.83457	4.60134	1.28558	1.32875	0	0	0	0	0	0	0	0	0	0	0	0.834661	0.420826	0.769827	1.72925	1.95368	0	0	0.592099	0.421896	1.34795	4.73372	3.35052	0	11.6547	1.0054	12.5889	1.08289	2.01053	6.55772	0.607944	4.51419	6.65125	4.15367	5.47688	0.793168	0	0	1.22247	2.88821	0.579264	3.05647
ENSMMUG00000056198	MYOCOS	protein_coding	0	0.147219	0	0	0.142171	0	0	0	0	0	0	0	0	0	0	0	0	0	0	0	0.156777	0	0	0	0.135423	0	0.337659	0.134434	0	0	0	0.577267	0	0	0	0	0	0	0	0	0	0	0	0	0	0	0
ENSMMUG00000013649	MYOC	protein_coding	0.582186	4.5593	2.99343	5.59565	13.1157	0.090772	3.12763	5.57544	2.82748	0.433513	0	0.447951	1.9504	0.232148	1.15883	0.785797	3.62126	3.66932	0.826886	1.96669	3.33289	3.3414	0.475924	0.0249406	30.9575	9.86057	9.34943	9.43818	1.03279	1.56481	0.169399	1.36356	0.775433	0.317581	0.797987	0.12804	0.0316913	0.0254696	0.0583208	0.0512664	0	0	0.144708	0.0858224	1.76404	7.88118	1.06215
ENSMMUG00000023203	VAMP4	protein_coding	0.509452	1.94262	4.15329	2.448	1.61626	0.280847	2.53441	0.267198	6.16625	0.65667	0.646459	0.425512	0.807899	0.646436	0.217298	0.383304	1.55915	2.13894	0.367871	1.69964	2.79016	0.875491	0.245417	0.39869	2.54759	3.28898	2.30776	1.50102	2.1576	14.2397	3.5378	8.96501	5.11589	3.12245	7.78672	3.44654	4.16723	3.8876	3.5788	2.39248	1.06816	0.508381	1.48309	1.6109	2.58258	2.62968	6.43979
ENSMMUG00000057650	-	protein_coding	0.490168	1.73228	2.99172	2.30242	2.49755	0.191062	2.16306	0.602045	4.90994	0.3764	0.29165	0.595499	1.53445	0.586366	0.239483	0.268215	2.13127	2.66401	0.552858	3.44966	2.10458	0.364965	0.245885	0.0944935	1.32417	1.48194	1.14718	0.891187	0.601997	2.90622	0.534842	1.72206	2.44827	2.27277	2.94585	2.84599	1.84108	1.92996	2.39376	2.62218	0.949367	0.439439	1.25643	1.21393	1.7669	0.986083	2.11373
ENSMMUG00000035909	-	scaRNA	0.410926	1.34997	1.50484	0	0.43456	0	1.15635	0	8.23237	0.631099	0	0	0	0	0	2.4734	1.22837	3.30309	1.13295	1.27247	2.39602	0	0	0	2.06968	2.20419	0	0.410913	0	0.714673	0	0	0	0	0	0.596473	2.21451	0	0	2.38824	1.1673	0	2.94928	0.799606	0.944571	0	2.2491
ENSMMUG00000007266	EEF1AKNMT	protein_coding	1.3847	2.96103	2.35576	3.29091	3.18235	0.112198	3.09885	0.922281	7.39024	2.16011	0.77478	0.626541	1.79821	0.832141	0.846401	0.905654	3.00938	3.12222	1.30264	4.23159	2.28867	2.0539	0.267393	0.231208	4.44813	5.14661	3.90231	3.1073	3.4533	4.1528	2.61731	5.00944	4.79235	4.12171	6.63888	4.8112	7.09012	6.15466	7.73134	6.17834	2.67394	2.8583	3.66674	3.00208	3.94734	2.65403	4.47569
ENSMMUG00000007273	DNM3	protein_coding	3.75547	1.29601	2.04194	1.74532	12.4947	0.861811	12.6239	3.55762	45.9076	10.2254	3.95647	3.59615	8.71156	0.957029	2.73213	4.48906	1.19903	1.7804	0.394963	1.95184	1.02547	4.29831	0.835064	0.514087	0.412931	0.510698	0.45667	0.297519	0.913068	5.08255	0.745962	2.25702	2.03428	0.833143	3.17467	1.3532	2.25664	1.79452	2.7977	1.28729	0.719967	0.20104	0.705023	0.64971	1.00307	1.14305	1.2907
ENSMMUG00000051559	-	protein_coding	0.147925	0.099684	0.0694501	0.0232846	0.228632	0.0585465	0.560353	0.38768	0.360937	0.0873779	0.297898	0.0760319	1.13424	0.32941	0.231024	0.0684901	0.158734	0.0228662	0	0.0939616	0.145965	0.128144	0.181388	0.209122	0.0458487	0.0244143	0.157186	0.0341354	0.0683214	0.237478	0.245835	0.586316	0.279491	0.204835	0.435506	0.0991006	0.122643	0.0657101	0.263312	0.0826651	0.0430979	0	0.0233336	0.110708	0.0653896	0.0314752	0.249117
ENSMMUG00000026913	mml-mir-214	miRNA	1.58393	2.60175	5.3171	4.45667	9.21268	57.0477	6.68581	15.8174	47.598	44.395	43.6889	35.4552	6.45899	18.7584	5.67503	5.2436	1.97283	2.7851	2.18351	2.04366	2.77067	3.24321	2.91336	2.23921	1.19665	0	0.99456	0	4.75517	1.37737	1.42584	4.25079	2.04764	0	4.13335	1.14957	4.26796	9.71852	5.89067	4.02744	1.87476	1.62709	2.43603	1.54106	1.36533	1.09534	4.33463
ENSMMUG00000027103	mml-mir-199a-1	miRNA	0.791966	2.16813	6.76722	10.9391	12.5627	1.35828	2.2286	3.72173	36.3596	8.5141	1.48098	4.23345	4.30599	0	3.78335	1.90676	1.97283	5.57021	1.81959	5.72226	6.46491	4.05401	0	0	1.59553	3.39847	2.98368	1.18791	2.37759	20.6605	1.42584	8.50157	5.63101	0	4.13335	3.4487	7.11327	10.2902	11.7813	8.05489	1.87476	2.92876	2.43603	5.00844	7.28179	1.643	3.6122
ENSMMUG00000053450	U6	snRNA	0	0.445783	0.496926	0.833022	0.430499	0	0	0	3.3981	0	0	0	0	0	0	0	0.40563	0	0	0	0.474726	0	0	0	0	0.436719	0	0	0	1.41599	0.977212	3.49597	1.57879	1.46562	2.12462	0.590899	1.46254	1.17541	0	0	0.385465	0	0	0	1.40362	0	0.742694
ENSMMUG00000007278	C1H1orf105	protein_coding	0	0.171888	0.287411	0	0	0	0.110426	0	0.524103	0	0	0	0	0	0	0	0	0	0	0.0810101	0.274571	0	0	0	0	0	0	0	0.235617	0.136496	0.376799	0.1685	0.405839	0	0.136537	0.113921	0.140984	0.113306	0	0	0.445889	0.386984	0.241408	0.381794	6.22396	0.651281	3.57965
ENSMMUG00000007279	PIGC	protein_coding	0.182197	1.86691	2.63711	1.59785	1.33497	0.0446402	0.567638	0.0611578	3.15037	0.339779	0.0730091	0.121742	0.259449	0.274	0.170969	0.156666	1.50423	1.49068	0.478411	1.61197	2.0033	0.359738	0.0319162	0	1.59935	1.45199	1.37283	1.11918	1.73861	6.76751	1.85881	4.24698	5.78747	2.79564	3.80362	4.00477	3.92749	3.32554	4.38823	3.3658	2.58781	0.994631	1.94814	2.38042	6.67098	2.57389	6.14947
ENSMMUG00000007280	SUCO	protein_coding	0.897308	6.00576	9.87691	5.63514	4.08198	1.07461	3.79844	0.98149	4.24874	0.974164	1.25848	1.00273	2.36928	2.34114	0.480394	0.633218	4.35488	4.46131	1.0237	4.95038	5.2681	0.776101	0.341471	0.131227	1.33245	1.60161	1.49599	1.36913	4.16848	15.3771	4.95791	8.5363	14.8	7.58439	23.7656	10.8465	8.29565	8.20816	8.29801	6.69861	3.9919	2.25672	3.28351	6.25414	18.91	10.1208	23.427
ENSMMUG00000065134	FASLG	protein_coding	0	0.158468	0.176648	0.0370155	0.26781	0	0	0	0	0	0	0	0	0	0	0	0.108145	0	0	0	0.0843783	0	0	0	0	0	0	0	2.22652	1.57299	0.82503	0.854394	0.233846	0.0868335	0.125877	0.210054	2.7945	2.4548	2.93011	1.68208	0.102769	0.118924	0	0.211192	0.914759	0.550397	0.92405
ENSMMUG00000059499	TNFSF18	protein_coding	0	0.079498	0	0	0	0	0	0	0	0	0	0	0	0	0	0	0	0	0	0	0	0	0	0	0.146257	0	0	0	1.1987	5.42913	0.174269	2.80552	0	0	0.252594	0	0.39123	0.209615	0	0.210961	0	0	0	0	1.00125	0	1.19202
ENSMMUG00000058865	-	protein_coding	1.70816	0.44893	0.861857	0.477708	0.26494	0.937479	0.576815	0.789348	1.21674	1.10183	0.809214	0.639169	5.75821	2.81716	0.856818	0.753982	0.794292	0.320378	0.0418625	0.434913	0.371838	0.921029	2.63917	2.64022	0.19501	0.195467	0.286017	0.21636	0.854688	3.28768	0.259696	4.42526	0.485813	0.45099	0.63396	0.6116	0.572781	0.213725	0.20705	0.148914	0.204876	0.112301	0.0934075	0.376703	0.248675	0.267749	0.560953
ENSMMUG00000057372	-	protein_coding	0.254726	0.128742	0.0956744	0.160384	0.0621638	0.470479	0.41354	0.736645	0.359834	0.872694	0.25649	0.183297	1.24292	1.13449	0.304217	0.188704	0.0976211	0.0787511	0	0.0202252	0.0228501	0.300905	0.408456	1.27422	0.0592135	0.105103	0.0738203	0.0783747	0	0.306702	0.0470363	0.0841361	0.151984	0.117575	0.204529	0.0568837	0.0351984	0.0282882	0.097162	0.113879	0.0371073	0.0161026	0	0.0381279	0.0225201	0.0271001	0.214489
ENSMMUG00000061368	TNFSF4	protein_coding	0.473458	1.29616	0.385297	1.04958	2.2531	0.135336	1.6654	0.185412	2.50302	0.121189	0	0.210906	0.429039	0	0	0.0949928	0.707647	0.951433	0.29008	0.814504	1.10425	0.161573	0	0	1.03334	0.67723	0.297287	0.236722	0.947588	2.882	0.947117	1.01649	1.63218	0.85229	1.92191	0	3.26025	0.91137	1.17386	1.26118	0.149437	0.259391	0.404533	0.307095	0.36277	0.109137	0.143964
ENSMMUG00000063331	-	snoRNA	0	1.52636	1.2761	1.0696	0.368507	0	0	0	0	0	0	0	0	0	0	0	0.694438	0	0	0.359685	0	0	0	0	1.05305	0.373831	1.31282	0.348454	0	1.21209	0	0	0	0.836381	0	1.01162	0.625968	0.503077	2.87988	2.53154	1.31983	0.286368	0	0	2.00249	0	0.635746
ENSMMUG00000052789	-	protein_coding	1.41379	0.122872	0.246543	0.137764	0.332245	1.80894	2.24181	0.500929	0.412113	2.13683	1.5527	0.659773	7.9716	6.26031	0.830836	0.459254	0.223608	0.202933	0.0412478	0.0926546	0.183189	0.390572	1.37588	4.63185	0.158238	0.264821	0.112727	0.0673211	0.336855	1.40505	0.86192	1.49358	1.62461	1.85826	1.36643	0.553758	0.282185	0.226786	0.111278	0.228243	0.0637476	0.0368841	0.023009	0.0436673	0.206336	0.279336	0.368477
ENSMMUG00000054261	-	lncRNA	0.307188	1.82523	1.21522	1.97311	2.15969	0.273181	1.68084	0.287381	4.62508	0.742615	0.446789	0.440927	1.20626	0.583878	0.292139	0.260228	1.69483	1.54898	0.433927	1.15675	1.20737	0.780412	0.195315	0.112589	1.53573	1.43415	1.92171	0.67693	2.34824	4.97648	1.97325	3.99375	1.70614	1.43366	3.55287	2.2047	6.9284	4.75515	5.82032	4.52946	0.98035	0.458144	0.460778	0.653093	1.60184	1.06215	1.57753
ENSMMUG00000052550	-	lncRNA	0.291517	0.794361	1.13376	1.38729	0.867497	0.255801	0.705869	0.238944	2.52395	0.916248	0.304263	0.452996	1.56043	0.392523	0.526283	0.334611	1.27674	0.871912	0.230529	0.902711	0.751065	0.416443	0.124697	0.239604	0.717059	0.981852	1.04719	0.576237	1.384	4.36256	2.57132	5.07977	1.2971	2.4408	3.65622	2.01733	3.84836	4.04223	3.18244	2.10797	0.674038	0.222855	0.298895	0.461718	0.935015	0.693855	1.38528
ENSMMUG00000008776	PRDX6	protein_coding	14.1849	41.955	35.5216	39.97	19.4383	0.547579	37.9592	2.54529	19.2649	1.436	0.63969	1.1581	9.34093	2.88087	4.33055	4.14547	39.9483	34.7836	14.3776	38.2754	33.9879	4.83298	0.363535	0.677039	32.9883	34.643	38.2333	33.5684	9.14001	23.1629	6.40509	14.0521	43.3676	42.7769	28.0101	55.4139	20.4013	18.7666	18.9605	16.1037	47.8309	33.4346	61.8933	46.2177	52.0281	36.6507	68.9419
ENSMMUG00000008779	SLC9C2	protein_coding	0.0129291	0	0.0157824	0	0.0136727	0	0	0	0	0	0	0	0	0	0	0.0155643	0	0	0	0	0	0	0	0	0	0	0	0	0.0194074	0.292318	0	0.0832746	0.100285	0	0	0	0	0	0	0	0	0	0	0	0	0	0
ENSMMUG00000010683	-	protein_coding	0.163139	0.178647	0	0	0.230029	0.0932651	0.918152	0	0.726284	0	0	0.0726717	0.197112	0	0.194836	0.130926	0	0	0	0	0	0.72375	0.200044	0	0	0	0	0	0.163255	4.7288	0	0.934006	2.74169	0.652607	2.0813	0.868275	0	0.157015	0	0	0.102983	0.0446891	0	0	0	0	0
ENSMMUG00000052807	TEX50	protein_coding	0	0	0	0	0	0	0	0	0	0	0	0	0	0	0	0	0	0	0	0	0	0	0	0	0	0	0	0	0	0.567456	0	1.57613	0.843597	0	0.851439	0.118401	0	0.117761	0	0	0	0	0	0	0	0	0
ENSMMUG00000052119	-	snoRNA	0	0	0	0	0	0	0	0	0	0	0	0	0	0	0	0	0	0	0	0	0	0	0	0	0	0	0	0	0	0.728417	0	0	0.541443	0	0	0	0	0	0	0	0	0	0	0	0	0	0
ENSMMUG00000061472	-	lncRNA	0.1329	0.145534	0.648922	0.407933	0.562177	0.0569835	0.093496	0.0780684	0.499217	0.153081	0.124262	0.0888024	0.120432	0.0874406	0.0396805	0.279979	0.496595	0.166918	0.122139	0.240064	0.542441	0.204092	0.0814824	0	0.23428	0.356437	0.166898	0.0664482	0.897715	0.577844	0.0797572	0.213998	0.64428	0.478479	0.115603	0.434047	1.19368	1.29511	0.878682	1.20687	0.157303	0.327652	0.204396	0.129303	0.878286	0.643332	1.33356
ENSMMUG00000016792	KLHL20	protein_coding	0.692692	4.462	4.57599	4.85689	2.13296	0.0349417	2.55122	0.239354	5.10191	0.219025	0.0761963	0.0816791	0.553858	0.321706	0.29198	0.294309	3.77588	4.23739	0.954903	4.94188	2.54216	0.333726	0.249821	0.144009	2.19591	3.82486	2.99345	2.89292	3.45573	5.70468	1.66281	2.27451	4.08235	3.05623	1.45318	3.75572	6.4046	5.64726	5.82576	4.17384	2.35353	1.13851	2.27689	3.64722	5.61971	3.91667	7.24804
ENSMMUG00000008572	CENPL	protein_coding	0.0501244	0.0823339	1.3461	0.794918	0.212029	0.0859671	0.423153	0.176664	0.334726	0.384905	0	0.13397	0.317953	0.989367	0.269384	0.120681	0.274698	0.956907	0.0230328	1.08651	0.204586	0.102633	0.430244	0.106292	0.252458	0.967917	0.377681	0.325799	0.03762	1.83068	0.752026	1.34519	0.356393	0.99254	0.654011	0.982225	1.17054	2.27947	1.94699	1.92997	0.0474623	0.308941	0.0256965	0.804667	0.95055	1.00521	1.326
ENSMMUG00000049771	Metazoa_SRP	misc_RNA	0.294312	0	0.359264	1.2045	0	0	0	0.345769	0	0	1.10073	0.786622	1.0668	2.32368	0	0	0.293259	0	0	0.303788	0	0	0.36089	0.416069	0.296468	0	0.3696	0.294302	0.441781	0.51186	0	0.631874	0	0	0	0	1.05738	0	0	0.427624	0	0	0	0	0.676517	0.407051	0
ENSMMUG00000036651	Y_RNA	Y_RNA	0	0	0	0	0	0	0	0	0	0	0	0	0	0	0	0	0.326334	0	0	0.33805	0	0	0	0	0	0	0.411284	0.654989	0.983212	1.13918	0.393089	0.703138	0.423384	1.17911	0	0	0	0.945633	0	1.42756	0	0	0	0.31864	0.376408	0.452958	0
ENSMMUG00000022798	DARS2	protein_coding	0.582038	4.47639	5.02299	4.83336	1.77497	0.0232148	1.48551	0.0795118	3.36705	0.270247	0.101248	0.180889	0.711421	0.0712459	0.11316	0.162946	4.45083	4.28411	2.22671	4.79226	4.11985	0.401874	0.0663912	0.229627	2.38611	2.42502	1.93782	1.89495	2.25531	5.29675	1.7871	3.98132	6.12447	4.8895	5.95769	4.71544	4.40103	3.71289	4.0943	3.06805	3.98605	2.83654	3.74715	4.04301	4.41818	3.31358	7.63073
ENSMMUG00000056971	Metazoa_SRP	misc_RNA	0.372292	0.407682	0	0.380912	1.18111	1.91552	0	0.437383	3.10766	0	1.39237	5.97026	0.674728	8.81805	1.33387	0.448171	0	0	0	0.768558	2.17076	0.762293	0.45651	2.10524	0	0	0	0	0	0	0.446845	2.39788	0	0	0	0	0	0	0	1.08185	0	0.917846	0.381713	0	0.427883	0.514902	0
ENSMMUG00000060229	-	lncRNA	0.573692	4.11838	6.9252	3.97839	3.03344	0	1.40511	0.249628	4.93072	0.26106	0.0397336	0.11358	0.577633	0.111839	0.482147	0.0767357	3.55688	3.58667	0.781093	3.9039	3.86543	0.478571	0.0260545	0.0300382	4.81579	4.23979	3.60225	3.65452	3.28513	13.636	5.07507	6.56902	8.46025	4.1819	14.5642	6.26093	12.8629	10.0002	9.16645	7.00803	3.19898	3.19545	5.20676	8.43448	6.22726	4.46683	9.49743
ENSMMUG00000024846	SNORD81	snoRNA	0	0	0	0	0	0	0	0	0	0	0	0	0	0	0	0	0	0	0	0	0	0	0	0	0	0	0	0	0	0	0	0	0	0	0	0	0	0	0	0	0	0	0	0	0	0	0
ENSMMUG00000059109	-	snoRNA	0	0	0	0	0	0	0	0	0	0	0	0	0	0	0	0	0	0	0	0	0	0	0	0	0	0	0	0	0	0	0	0	0	0	0	0	0	0	0	0	0	0	0	0	0	0	0
ENSMMUG00000025832	-	snoRNA	0	10.4705	7.1327	9.23943	5.61749	0	2.98959	0	7.98138	0.815811	0	0	0	0	0	0	2.64649	9.07342	0.976367	9.32111	8.67244	0.543831	0	0	9.09649	7.9781	6.67083	7.9677	2.39208	7.39077	2.55029	10.2641	5.49367	12.7497	4.62061	8.48156	35.3061	26.0741	81.6552	36.2751	27.6641	4.36537	33.7677	15.5046	7.9367	5.87741	4.84563
ENSMMUG00000024242	SNORD79	snoRNA	0	0	0	0	0	0	0	0	0	0	0	0	0	0	0	0	0	0	0	0	0	0	0	0	0	0	0	0	0	0	0	0	0	0	0	0	0	0	0	0	0	0	0	0	0	0	0
ENSMMUG00000051433	-	snoRNA	0	0	0	0	0	0	0	0	0	0	0	0	0	0	0	0	0	0	0	0	0	0	0	0	0	0	0	0	0	0	0	0	0	0	0	0	0	0	0	0	0	0	0	0	0	0	0
ENSMMUG00000057075	-	snoRNA	0	3.90974	2.61497	3.65301	0	0	0	0	1.19212	0	0	0	0	0	0	0	2.13454	1.43495	0.656246	9.58177	3.33087	0	0	0	2.1579	1.5321	2.6902	3.57023	1.07186	45.95	5.99944	9.19843	19.3854	6.85558	28.5721	3.10948	10.2618	9.27805	2.36056	8.30012	4.733	1.76046	9.51781	5.55792	9.02762	1.9752	5.21104
ENSMMUG00000057862	-	snoRNA	0	2.80581	0.781927	0.655392	0	0	1.80255	0	2.1388	1.96754	0	0	0	0	0	0	0	3.21808	0.588692	0.661186	2.24099	0.655796	0	0	0	1.37438	1.60885	0.640541	0	0	1.53767	0	1.65618	1.53746	5.57192	0.929797	2.30135	0.924773	1.05878	0.930712	3.63924	1.57924	1.31354	4.36256	0.73621	0	3.50595
ENSMMUG00000050963	SNORD24	snoRNA	0	0	0	0	0	0	0	0	0	0	0	0	0	0	0	0	0	0	0	0	0	0	0	0	0	0	0	0	0	0	0	0	0	0	0	0	0	0	0	0	0	0	0	0	0	0	0
ENSMMUG00000052808	-	snoRNA	0	0	3.54474	0.742778	2.30317	3.73527	0	1.70579	0	0	0	1.94033	1.31572	7.64231	0	0	0	1.45886	0	0	1.69319	0	0	1.0263	0	0.778815	0	1.45189	11.987	6.31295	8.71347	10.9104	8.44652	4.35615	18.9445	5.26885	1.3041	7.33653	4.7998	0	0.687412	0.5966	1.48868	1.41264	0	3.01217	1.32447
ENSMMUG00000026229	-	snoRNA	1.63343	9.53976	7.31102	12.8129	17.8496	0.933817	6.89475	3.19836	11.8169	5.01724	4.07269	0.727625	8.88111	0	3.25132	0	10.3081	11.4886	12.0093	19.6703	16.5086	3.90199	0.667646	0	8.77544	10.514	19.829	8.16689	26.9707	22.7266	22.2194	19.8724	22.524	14.3753	35.9946	12.6452	38.1449	47.1634	44.9981	40.3463	25.2624	37.5858	25.1215	45.0278	20.6507	15.0609	28.8073
ENSMMUG00000022801	ZBTB37	protein_coding	0.602881	5.03396	4.56891	6.75954	5.68487	0.0430827	3.6051	0.413168	5.91316	0.115738	0.140924	0.201419	0.455267	0.19833	0.390008	0.1512	3.2289	4.41697	0.85418	6.68964	3.54457	0.61722	0.0308026	0.0355123	2.55571	2.29063	1.51421	1.9593	2.71489	6.72798	2.02008	3.39769	6.5273	2.472	2.75318	4.15674	11.597	10.0456	12.5393	8.17566	3.30624	1.71342	4.14668	3.32385	5.28339	2.7794	4.03299
ENSMMUG00000000629	SERPINC1	protein_coding	0.114853	0.251543	0.420601	0.440672	0.576931	2.90548	0.605998	0.168668	1.29428	0.132294	0.214776	0.191859	0.416312	0.982367	0.274337	0.207394	0.658045	0.346204	0.211106	0.889136	0.401812	0.176378	0	0	0.491702	0.646873	0.396644	0.11485	0.0862012	1.09863	0.482486	0.308231	1.11358	2.23981	0.0499526	2.08392	1.90844	0.621799	1.89841	0.876108	844.062	617.428	1646.43	1135.83	0.363009	0.35741	0.523852
ENSMMUG00000000630	RC3H1	protein_coding	0.82746	9.6594	11.0618	9.83064	6.47368	0.234229	4.7587	0.632358	22.5722	1.99875	1.27694	1.00917	2.09661	0.570848	1.00742	0.88973	7.45253	8.306	2.48071	9.8595	7.85076	1.99859	0.275826	0.227142	23.6947	23.3989	17.5947	10.8209	9.67127	26.6164	6.63394	17.403	10.6347	5.89068	11.1808	8.76911	17.4473	16.4924	16.7046	13.867	6.8158	3.56508	7.42145	8.50396	15.9642	13.0776	22.1902
ENSMMUG00000023884	5S_rRNA	rRNA	0	0.40083	0	0	0	0	0	0	0	0	0	0	1.32678	0	0	0	0.364726	0	0	0	0.426855	0	0	0	0	3.14144	0.459671	0	0	0.6366	0.87867	0	0	0.439276	0	0	1.97259	1.58533	0	0.531835	0	0	0	0	0.420691	0	0.667801
ENSMMUG00000064770	-	protein_coding	0.359799	1.23125	1.59211	1.67959	0.665862	0.462811	0.632799	0.449125	3.41634	1.34691	0.630773	0.691187	0.570576	0.887723	0.268565	0.189495	1.18757	1.08455	0.185999	2.0194	1.62588	0.575557	0.137872	0.254324	3.71495	6.94782	6.72111	3.32803	1.51898	5.78822	1.97032	5.26246	1.51168	1.26839	1.72134	1.63206	3.11045	3.34389	3.2709	2.94061	0.638793	0.591364	0.968374	0.962665	3.0239	1.55507	3.93854
ENSMMUG00000037265	U7	snRNA	0	0	0	0	0	0	0	0	0	0	0	0	0	0	0	0	0	0	0	0	0	0	0	0	0	0	0	0	0	0	0	0	0	0	0	0	0	0	0	0	0	0	0	0	0	0	0
ENSMMUG00000049839	-	lncRNA	0.0319575	0.279964	0.585154	0.13079	0.101387	0	0.224823	0	0.106705	0.0490804	0	0	0	0.0841046	0.0763332	0	0.445806	0	0.205589	0.197919	0.596281	0.196306	0	0.0451785	0.0965749	0.102852	0.160531	0.0958696	0	0.500219	0.0383572	0.137223	0.454447	0.076704	0.389176	0.18555	0.172221	0.0461369	0.105645	0.139299	0.181562	0.262627	0.589793	0.497481	1.43245	0.751386	2.33216
ENSMMUG00000001565	RABGAP1L	protein_coding	1.65078	13.7035	19.0268	14.8102	4.68172	0.403623	4.52535	0.520914	18.1641	2.02717	1.09064	1.53148	1.37846	0.897617	0.476585	0.455751	10.6543	12.063	3.94637	12.8041	10.7669	1.78782	0.472596	0.385738	3.02684	3.04428	2.95541	1.68825	7.50035	20.3758	5.6043	10.3469	10.1941	5.32111	7.65435	6.43104	15.1823	12.1475	13.5977	10.0649	7.38601	4.07824	8.1061	8.58799	18.2005	10.5571	23.6831
ENSMMUG00000060122	-	snoRNA	0	0.467635	2.60642	2.18464	0.451602	0	0.600849	0	2.1388	0	0	0	0	0	0	0	0.425513	0.858155	0.392461	2.20395	0.995994	0	0.523644	0	0.860337	0	0.536283	0	0	5.9416	2.56279	8.25153	3.31236	5.12488	3.71461	2.47946	1.53423	1.23303	1.41171	2.4819	0.40436	0	2.18924	1.24644	2.45403	4.13436	10.1283
ENSMMUG00000053626	-	pseudogene	0.0115908	0.469626	0.707438	0.55738	0.183861	0	0.0489249	0.0136173	1.12233	0.106807	0.0433495	0.0309792	0.0420134	0	0.0138428	0.0418595	0.369578	0.197983	0.0532611	0.598199	0.3244	0.0474658	0	0	0.268541	0.236256	0.116447	0.104314	0.295775	0.886971	0.264326	0.647006	0.434538	0.37557	0.201645	0.521557	0.812025	0.937077	0.498117	0.52207	0.581685	0.247657	0.570437	0.823224	1.29219	0.529014	1.48025
ENSMMUG00000035170	U6	snRNA	0	0.899977	0	0.840881	0	0	0	0	2.05809	0.631099	0	0	0	0	0	0	0	0.412886	0	0	0	0.420699	0	0	0	0.440839	0	0	0	1.42935	2.46608	0.882239	0	0.986298	0.714887	2.98237	0	0	0	0	1.1673	0.337698	0	0.399803	1.88914	0	2.9988
ENSMMUG00000001571	CACYBP	protein_coding	5.57705	17.6778	26.5753	16.1561	7.85191	1.55576	12.8813	2.44719	16.4621	4.6438	3.70673	3.14285	6.88051	2.60835	3.37044	3.27599	16.822	16.1358	6.94715	18.4316	16.1614	3.2332	1.56548	1.51987	13.2156	19.2106	13.2691	13.6734	7.56463	20.217	4.81879	12.1901	12.9211	8.16463	12.2449	13.0451	12.5833	14.5267	12.8834	11.1054	5.78985	3.79634	5.75264	8.23721	16.3914	10.1529	18.2045
ENSMMUG00000024417	U6	snRNA	0	0.963612	2.68541	1.80067	0.930573	0	1.23811	1.03381	2.93815	0	0	0	1.59481	0	0	0	0.876815	3.09456	0.808708	0.454148	2.56544	0	0.539512	0	1.32961	1.41603	1.6576	0.439967	0	7.65206	3.69663	1.88924	3.41273	1.05604	4.59261	0	0.790363	1.90559	0	0	0	1.80788	0.451116	0.428072	1.01136	0	2.40813
ENSMMUG00000051176	MRPS14	protein_coding	0.248312	7.56836	8.10827	8.40521	1.42238	0.070979	1.39751	0.121553	4.11097	0.127119	0.0386954	0.0829596	0.262519	0	0.0494262	0.0249102	7.2784	10.167	2.09188	9.26979	5.71904	0.169479	0	0.117013	5.81555	6.30452	3.30024	4.61433	1.1182	4.85842	1.41568	3.06541	5.43038	2.40882	2.98792	3.30398	3.15957	3.79399	3.5571	3.00657	4.93761	3.17998	5.24045	4.87209	5.63647	2.57573	4.49251
ENSMMUG00000057125	Y_RNA	Y_RNA	0	0.472265	3.15868	0.441254	0	0	0	0	0	0	0	0	0	0	0	0	0.429726	0	0	1.78062	0.502928	0	0	0	0	0.462662	0	0	0	0	1.03526	1.85183	0	0	0	0	0	0	1.42568	0	0	0.354416	0.884366	0.839191	0.495666	1.19294	0
ENSMMUG00000000545	TNN	protein_coding	0.368569	0.660445	0.204504	1.00561	1.47639	0.210707	1.05287	0.61671	0.839068	0.308753	0.104428	0.358215	0.991851	0.264541	0.546888	0.645367	0.534183	1.08854	0.277138	0.599475	0.494933	0.960489	0.383469	0.315786	0.135007	0.299544	0.210388	0.0111684	3.35301	2.36978	0.415566	0.767322	1.80481	0.804212	1.30183	0.648474	1.64517	1.35444	1.07072	0.600428	1.70267	1.1932	2.30173	1.04318	1.28365	1.20487	1.0392
ENSMMUG00000000546	KIAA0040	protein_coding	0.158646	9.12064	10.3728	7.65942	1.22682	0.15305	0.655696	0.0931916	0.198641	0.030456	0	0.0397519	0.323464	0.469707	0.189469	0.107426	8.06199	6.36613	0.993258	6.11006	7.0071	0.233477	0.0607918	0.0420521	1.86775	3.54216	2.4281	1.8442	8.20086	15.5029	5.81956	17.8179	8.37025	4.33136	7.58988	5.00858	51.3149	30.1468	36.6459	29.8938	8.09309	3.69123	6.1506	13.4286	7.60108	5.40313	7.19972
ENSMMUG00000055514	Metazoa_SRP	misc_RNA	0	0.338289	1.1313	0.632151	0.326691	0	0	0	0.515739	0	0	0	0	0	0.368944	0	1.23127	0.620793	0.283908	1.59435	0.360253	0	0.378806	0	0	0	0.387949	0	1.39114	2.68636	2.96629	4.6427	0.798725	0	2.68717	0	8.87897	6.68985	4.59555	6.28395	0.877547	0.253872	0.316741	1.80337	0.710103	0.427259	0
ENSMMUG00000015723	TNR	protein_coding	3.94304	0.139511	0.00777582	0.07821	20.0542	2.76403	17.8715	7.49871	23.4918	6.62313	2.78739	2.0771	14.9159	3.68816	6.57301	6.05031	0.0190417	0.0448028	0.0234168	0.0263005	0.111427	9.2736	2.26519	1.58493	0.102667	0.12984	0.119993	0.0509585	0.0095618	0.144022	0.137621	0.0410284	0.0411744	0.229338	0.121901	0.0647241	0.331842	0.119552	0.20005	0.12032	0.0120634	0.00523487	0.0653122	0.0185928	0.109818	3.21569	0.255675
ENSMMUG00000050766	-	pseudogene	0	0.102395	0.0190236	0.0318903	0.280171	0	0.131563	0.0366181	0.728493	0.0478687	0	0	0	0	0.0186122	0.0187607	0	0	0	0	0.0363476	0.0319099	0.0382195	0	0.0470954	0.0501562	0.019571	0.0467514	0	0	0.0374103	0	0	0	0.027112	0	0.11198	0	0.0515184	0	0	0	0.0319574	0	0	1.57344	0.0852969
ENSMMUG00000064906	Metazoa_SRP	misc_RNA	0	0	0	0	0	0	0	0	0	0	0	0	0	0	0	0.354298	0	0	0	0	0	1.50656	1.44356	0	0	0	0	0	0	0	0	0	0	0	0	0	0	0	0	0	0	0	0	0	0	0	0
ENSMMUG00000054198	-	lncRNA	0.0144567	0	0	0	0.0152882	0	0.0813629	0.0169843	0.0241352	0.0666079	0.0540682	0	0	0	0	0	0	0	0	0	0.0168588	0.118405	0.0177271	0.0408751	0	0	0	0	0	0	0	0	0	0	0	0	0	0	0	0	0	0	0	0	0.0166154	0	0
ENSMMUG00000059669	COP1	protein_coding	3.23824	12.0237	15.2784	11.1263	8.26656	1.11076	6.06085	2.30034	19.8394	5.55158	5.15423	2.8783	3.00268	1.94229	1.22318	1.35986	11.1658	9.413	2.65766	11.3801	9.92378	4.39465	1.27435	0.702657	9.37625	8.51526	8.43588	7.03354	12.6155	29.4691	16.2519	33.727	19.1205	12.7612	25.1807	14.4292	24.7021	25.0495	22.4555	24.4225	12.9353	5.07481	8.47808	11.0491	20.9285	11.1863	22.9996
ENSMMUG00000036503	SCARNA3	scaRNA	1.21841	7.67183	2.23095	4.05152	4.83182	0	5.14293	0	11.1876	0	0	0	1.65615	0	0.363784	0	5.15972	5.81505	1.11975	3.77292	7.81472	0.311847	0	0	4.6025	4.24808	3.06019	2.13215	14.1741	26.4879	4.7528	45.7777	43.3155	31.4374	36.5642	25.202	23.5285	18.0298	15.1043	9.2941	16.1518	11.5148	24.0479	12.1507	10.1525	3.79155	6.11295
ENSMMUG00000063647	-	protein_coding	4.34522	34.7006	30.4019	34.5907	3.02606	0.181765	10.8855	0.747063	13.2699	0.651061	0.792738	1.4163	2.49699	0	1.39229	0.893071	11.933	29.7097	1.46099	18.1593	26.3248	1.19352	1.03964	0.299651	17.9352	22.6254	17.0358	18.0162	7.95421	32.9932	11.194	14.5623	23.7023	6.99528	27.1031	33.0745	50.8313	48.3492	70.946	59.2847	16.6585	7.49016	24.6665	23.0971	75.0325	42.9473	54.719
ENSMMUG00000023214	PAPPA2	protein_coding	0.162137	0.204182	0.108856	0.215659	0.625838	0.0695192	0.878293	0.038097	1.96246	0.199208	0.106119	0.0975042	0.264466	0	0.0677736	0.0780734	0.169635	0.244366	0.0745041	0.217565	0.160716	0.323687	0	0.0229214	0.269486	0.130455	0.223975	0.0648528	0.279885	0.169191	0.116763	0.156645	0.293446	0.593468	0.056414	0.623672	0.26213	0.117038	0.0401993	0.129569	0.437549	0.486341	0.0748082	0.189298	0.307474	0.0336368	0.414128
ENSMMUG00000023216	ASTN1	protein_coding	6.11388	0.158731	0.303329	0.635607	9.88715	3.87111	14.5605	4.84126	26.4638	7.89497	3.75613	3.36918	7.47775	2.82022	3.25209	4.41225	0.237284	0.70221	0.328279	0.748097	0.73652	12.6352	2.97084	1.21488	0.0521479	0.0499834	0.0520093	0.0776505	0.0543957	0.0990384	0.0248542	0.044458	0.0401546	0.0745526	0.0180124	0.0901728	3.77559	3.04184	2.03652	1.50436	0.00490192	0.0808324	0.0265394	0.0352572	0.755635	1.51074	0.755582
ENSMMUG00000026930	mml-mir-488	miRNA	0	0	0	0	0	0	0	0	1.75227	0	0	0	0	0	0	0	0	0	0	0	0	0	0	0	0	0	0	0	0	0	0	0	0	0	0	0	0	0	0	0	0	0	0	0	0	0	0
ENSMMUG00000022935	BRINP2	protein_coding	4.16209	0.331472	3.23312	2.38473	5.90597	0.804679	7.70874	2.3471	4.04276	1.27843	0.679253	0.182033	4.58079	0.278819	1.31951	2.58718	0.844521	2.26585	2.10031	3.78057	5.17135	12.1944	1.6146	1.1554	0.0304915	0.0974195	0.0570196	0.0151344	0.0454368	0.184256	0.236154	0.0649877	0.0586971	0	0.0526602	0.0439376	0.353439	0.305901	0.250163	0.373837	0.0859862	0.547263	0.0310358	1.00131	0.765372	0.544243	2.15376
ENSMMUG00000050971	-	lncRNA	0	0.529751	0.153537	0.158389	0	0	0	0	0	0	0.0180928	0	0	0	0	0	0.318143	0.126379	0.0355673	0.0898813	0.225658	0	0	0	0.0292385	0.0103796	0	0	0.363081	0.28606	0.232256	0.0830896	0.0250156	0	0.100993	0	1.234	0.460949	0.783619	0.295215	1.17266	0.739456	1.5773	0.348296	5.79352	0.0936704	1.57101
ENSMMUG00000020320	SEC16B	protein_coding	0.0982884	1.44705	0.879852	2.27945	0.392668	0.0374604	0.23817	0.0705669	0.00911611	0.0335447	0.0612665	0.0218917	0.0593781	0.172448	0.123906	0.0131468	1.45273	2.34274	0.391428	1.22307	1.02521	0.16212	0.0602614	0	0.495042	1.26532	0.925738	0.502347	0.213109	0.265908	0.131079	0.117234	1.60947	1.46133	0.484478	0.808458	0.137325	0.126132	0.324921	0.0714047	79.1907	50.9006	79.5905	61.4994	62.0868	20.7004	60.839
ENSMMUG00000051221	-	lncRNA	0.00905198	1.06063	2.72927	1.09287	0.382904	0.0155248	0.0509448	0	0	0	0.0169272	0.0241937	0.114838	0.0476453	0.0432428	0	1.34392	1.1278	0.158061	2.13965	1.06616	0.0185346	0.0110997	0.0127968	0.0820646	0.0291327	0.0909407	0.090517	0.0815257	0.283374	0.0977821	0.427552	0.152126	0.0869057	0.157477	0.236507	0.243909	0.287502	0.314201	0.144674	0.0685698	0.0595112	0.0464053	0.105684	0.520182	0.413141	0.776187
ENSMMUG00000060079	Metazoa_SRP	misc_RNA	0	2.03841	0	1.90456	0	0	1.04763	0	0.621532	0	0	0	0	4.89892	0.444625	0	2.96768	1.1222	0	0.384279	1.30245	0.381147	0.45651	0	0	0	0.467528	0	3.91184	0	0	0	0	0	0	0	0	0	0	0	0	0	0	0	0.427883	0	0
ENSMMUG00000052402	-	lncRNA	0.644582	1.17643	0.810679	1.57882	1.42528	0.402002	1.48407	1.74404	1.46743	1.01995	0.620948	0.704785	2.61964	0.205623	0.583196	1.62246	2.14092	1.55045	0.610339	1.61294	1.45781	2.21971	0.790397	0.966475	0.590276	0.440048	0.735885	0.390644	0.82096	1.56267	0.421998	0.964528	1.1868	0.3985	0.747586	0.425288	1.4386	1.49457	0.839427	0.681131	0.24044	0.288936	0.260353	0.114025	3.81641	2.7015	3.81305
ENSMMUG00000021073	RASAL2	protein_coding	1.40294	26.8822	33.4733	22.5836	7.03393	0.287586	3.31088	1.15573	3.39661	0.317615	0.125426	0.448171	1.85379	0.706078	0.674211	0.733418	21.1136	19.4765	6.56482	23.8505	20.6233	3.35901	1.19256	0.703255	2.54491	2.37452	2.30932	2.52074	7.96215	21.5902	4.79672	15.5522	8.27346	3.17278	9.86	4.80302	7.63081	6.36673	4.65629	3.19975	1.61422	0.831397	1.27798	1.40303	11.2227	7.2589	11.1458
ENSMMUG00000060223	-	pseudogene	0.189383	4.59706	9.24714	4.06913	0.46731	0	0.355285	0.111247	0.737731	0	0	0	0.0572052	0	0.0376964	0	3.55396	3.9643	0.464128	5.24541	4.08574	0.0969438	0	0	0.890262	0.948123	0.951319	0.757509	0.947588	5.76399	1.51539	4.8114	2.85631	1.21215	1.70226	1.69519	1.4742	1.54933	1.40864	0.77964	0.7173	0.28533	0.614891	0.491352	2.46684	1.48426	4.8372
ENSMMUG00000053325	-	protein_coding	0.170593	1.16237	2.79969	2.1333	0.36081	0.325089	0.400043	0.311764	0.411379	0.436661	0.248119	0.557276	2.12989	2.84342	0.158463	0.273817	1.52985	1.42839	0.0696798	1.48695	1.25995	0.523952	0.999435	0.401947	0.496435	0.589703	0.404662	0.492809	1.02429	5.0108	1.52429	4.31368	1.76429	1.3421	2.14342	1.54076	0.919339	0.985137	0.563945	0.41311	0.215377	0.0778851	0.116607	0.184417	1.00212	1.31078	2.66278
ENSMMUG00000059117	Metazoa_SRP	misc_RNA	0.372292	7.33828	9.54352	9.14188	1.18111	0	0	0	0	0	0	0	0.674728	0	0	0.448171	5.56441	4.86288	0.342146	6.14846	10.4196	0.381147	0.91302	0	0.750038	0.798785	0.467528	0.37228	1.11767	7.76978	0.89369	4.79576	4.81283	0.446785	1.94303	0	5.35015	2.68737	3.0768	2.16371	0.352519	0.305949	0	2.17329	3.42306	2.05961	2.03765
ENSMMUG00000056058	CLEC20A	protein_coding	0.217791	2.42469	3.14595	2.71114	0.959654	0	0.408578	0.127935	0.242397	0.0557471	0	0.0485083	0	0	0.130053	0	2.02544	2.4436	0.166796	1.83589	2.11649	0.594589	0.133529	0.0513152	0.585029	0.0778815	0.319088	0.217784	0.980754	4.73471	0.348539	3.97449	1.78315	1.1326	2.14705	0.632262	3.71668	1.57211	2.81988	0.738365	0.206224	0.05966	0.223302	0.282528	2.9203	1.00406	2.91384
ENSMMUG00000054486	TEX35	protein_coding	0	0.0106186	0	0	0.0205091	0	0	0	0.0161886	0	0	0	0.0175742	0	0	0.0116732	0	0.00974308	0	0.010009	0	0	0	0	0.0195357	0.0104027	0	0	0	0	0	0	0.0250713	0.162919	0.0843478	0.26743	0	0	0.0160278	0	0	0	0	0	0.0111448	0.0134113	0.0176911
ENSMMUG00000054839	-	lncRNA	0	0.222043	0.112507	0.207462	0.292404	0	0.233423	0.0866252	0.0923223	0	0	0	0.16704	0	0.0440297	0	0.202042	0.296341	0.0508223	0.209296	0.214963	0.0188718	0	0	0.0928422	0	0	0.0552985	0.0276697	0.0961769	0	0.0791514	0.0476598	0	0.0962058	0	0.298017	0.266122	0.121874	0.187481	0.087272	0.0454456	0.0566997	0.107607	0.148301	0.127472	0.302672
ENSMMUG00000017551	RALGPS2	protein_coding	0.235835	4.84075	6.47398	3.78216	1.41519	0.169315	0.817978	0.141756	2.34401	0.143193	0.0820487	0.11727	0.13916	0.14434	0.0458509	0.0132047	3.3172	2.8876	1.02321	2.84754	4.18927	0.207754	0.0269009	0.046521	0.817656	0.85903	0.95048	0.701998	3.87757	13.106	4.86471	5.68734	3.66562	1.64549	5.89661	2.44402	13.6551	13.2468	8.54863	8.94102	13.8192	4.91733	6.28126	9.61028	13.2688	9.27698	20.9928
ENSMMUG00000017553	ANGPTL1	protein_coding	0.0208312	3.55859	2.84799	2.30187	1.03538	0	0.527575	0.0489467	1.2172	0	0	0	0.151015	0.109646	0.199029	0.075231	1.55676	1.21398	0.153156	1.37613	1.84623	0.0426534	0	0.0588984	3.31545	4.46953	3.42698	3.14542	2.40772	10.1442	1.7502	2.23619	3.04306	0.674984	2.17441	1.96542	6.47372	4.90205	4.26955	4.08605	4.55645	1.96869	1.47373	2.53342	14.4369	16.7679	20.5607
ENSMMUG00000061120	Metazoa_SRP	misc_RNA	0	0	0	0	0	0	0	0	0	0	0.550364	0.393311	0.5334	0	0	0	0	0	0	0	0	0.301312	0	0	0	0.315736	0	0	0	0	0	0	0	0	0	0	0	0	0	0	0	0	0	0	0	0	0
ENSMMUG00000006260	FAM20B	protein_coding	4.56971	13.6089	17.1015	11.5034	6.44027	1.78881	7.74788	1.47457	9.63589	1.47965	0.776852	0.79141	4.42133	2.53555	1.28786	1.51094	11.9075	11.8385	6.10863	15.5008	13.74	3.37533	0.921265	1.07462	6.10791	6.13506	7.3038	6.23123	8.8098	24.0886	7.79757	18.787	20.6935	11.8698	23.5423	15.4345	10.8446	10.2213	9.58402	9.0412	4.21821	2.80383	4.93911	4.60082	15.167	9.64531	19.0769
ENSMMUG00000006261	TOR3A	protein_coding	1.37882	4.66693	2.52467	4.63835	3.97669	0.609109	4.67366	2.01259	7.14985	3.04804	0.937598	1.17258	3.52121	0.164942	1.52196	1.4335	4.97514	3.58943	1.61276	3.96775	2.55806	2.58796	0.461108	0.354407	7.78636	5.98399	6.69003	6.20449	10.3171	8.32037	5.31585	4.26098	5.99561	4.73849	4.72477	4.00281	17.9384	16.6787	15.2281	16.3002	4.05524	3.43367	3.21298	4.83752	8.83593	5.89433	10.5577
ENSMMUG00000006262	ABL2	protein_coding	1.37462	6.03459	5.84297	5.73879	7.82649	0.294696	4.99066	2.00427	21.1662	3.129	1.81314	1.59097	2.66926	0.678311	1.4658	1.13767	5.05077	4.34083	1.50018	6.04289	5.02375	4.44811	0.872887	0.624632	3.96861	3.5682	3.82243	3.25234	12.6567	12.1243	4.16891	9.69692	6.18792	3.8885	3.65118	4.70322	7.67247	7.30021	7.79004	6.31279	4.84617	2.07776	3.62418	3.72564	6.98248	4.63411	6.94144
ENSMMUG00000057455	Metazoa_SRP	misc_RNA	0	0	0.743651	0.934965	0.322122	0	0	0.357859	2.0341	2.33904	2.84803	0.814126	0.552051	0	0	0	0.303513	0	0	0	0.355215	1.87108	4.10859	0	0.306834	0	0	0	2.74337	0.529758	0	1.9619	1.18133	0	0	0.442141	0	2.63851	0	0.442576	0.576849	0.250322	0.624622	0.592715	1.05026	0	0
ENSMMUG00000049630	-	protein_coding	0.809515	0.715993	0.988168	0.923827	0.823148	2.18936	0.788534	1.28026	2.23512	1.86488	1.45557	1.4979	1.52356	4.83448	0.371845	0.487254	1.4271	0.469256	0.28614	0.931993	1.48865	1.49816	1.33625	1.14441	0.627265	0.935246	0.977498	0.622684	1.07493	3.03238	1.23322	2.4733	2.09301	1.83089	4.6041	2.35008	2.90836	1.48334	1.38951	1.71906	0.94341	0.358216	0.638463	0.848188	1.10931	1.20573	2.10173
ENSMMUG00000060053	-	pseudogene	0.217549	1.40291	3.45228	1.48391	0.920245	0.621854	0.544165	0.425975	3.59157	0.965211	1.08485	0.581454	1.13903	0.508922	0.0866056	0.0290988	1.686	0.898634	0.51094	1.47207	1.7195	0.66817	0.563164	0.341722	1.41225	1.45217	1.24458	1.30525	1.59649	7.56713	2.90127	5.24154	4.28107	3.45204	7.02272	3.33323	2.69215	2.54749	2.31733	2.56385	1.28175	0.576073	1.56138	1.66977	1.94471	1.43755	4.49821
ENSMMUG00000057513	-	lncRNA	0.223551	0.903886	0.692714	0.932504	0.89108	0.0589857	1.0162	0.222231	0.516757	0.05282	0	0.0229807	0.311659	0.135769	0.0205373	0.0414023	0.462639	0.881193	0.110627	0.869748	1.00268	0.158447	0.0421727	0.0243104	0.0173222	0.018448	0.0215953	0.0343914	0.774381	1.31592	0.495357	0.590713	0.955916	0.701662	0.747908	1.04836	1.29741	1.0427	0.596896	0.974436	0.911846	0.409824	1.62209	1.74	0.29646	0.332968	0.596091
ENSMMUG00000003768	SOAT1	protein_coding	0.386774	8.77335	9.24029	6.23745	2.8047	0.0947637	1.60667	0.367846	1.35292	0.282861	0.0344414	0.295357	0.400558	0	0.329943	0.354747	4.47788	5.14458	1.42182	5.4371	8.31202	0.452541	0.0225842	0.130187	1.20593	0.691548	1.75783	0.976114	15.5096	24.8567	10.1246	29.4589	17.7621	13.3282	29.9588	13.2601	18.5276	15.0763	13.8514	11.7211	14.9458	18.4656	34.3499	15.3568	11.5789	7.46357	18.3802
ENSMMUG00000055309	-	protein_coding	0	0.0323163	0	0.0603884	0.0624165	0	0	0	0	0	0	0	0	0	0	0	0.117622	0.0296517	0	0	0.0344144	0	0	0	0.0297271	0	0	0	0.177191	0.10265	0.0708413	0.0633586	0.0381505	0	0	0.0428362	0.106024	0	0	0.0857566	0.0279436	0	0.484124	0.258409	0.0678351	0	0
ENSMMUG00000003769	AXDND1	protein_coding	0	0.229716	0.237779	0.122646	0.0792284	0	0.295154	0	0.0250152	0	0	0.0200241	0.135781	0	0	0	0.164233	0.0903321	0.0826234	0.216529	0.331998	0.0153403	0	0	0	0	0	0.0149834	0.134951	1.3551	0.143876	0.225188	0.832932	0.251749	0.755956	0.413243	0.107666	0.129793	0.173367	0.021771	1.12086	0.972785	2.04329	1.10795	0.241098	0.0828944	0.164021
ENSMMUG00000003770	NPHS2	protein_coding	0	0.188161	0.209748	0.468814	0.0302849	0	0	0	0	0	0	0	0.155707	0	0.102606	0	0.285354	0.402842	0.0263189	0.1478	0.333963	0.029319	0	0	0.0288476	0	0.0359637	0.0286369	0	0.0996126	0.0687454	0.184452	22.7314	40.1419	0.199285	59.4019	0.0514437	0	0	0	0	0.047069	0.11745	0.139313	0.0658281	0	0
ENSMMUG00000036230	U5	snRNA	0	0	0	0	0	0.778181	0	0	0	0	0	0.606354	0.822325	7.16466	0	0	0	0	0	0	0	0	0	0	0	0	0	0	1.36216	0	0	0.974139	0	0	0.789355	0	0	0	0	0	0	0	0	0	0	0	0
ENSMMUG00000016033	TDRD5	protein_coding	0	0.138525	0	0.014381	0.312143	0	0.197763	0	0.187723	0	0	0	0.0254738	0	0	0	0.168063	0.0141226	0	0.0145081	0.065564	0.115119	0	0	0.056634	0	0	0.0281102	0.147688	0.660018	0.253053	0.150883	0.817669	0.404831	1.14926	1.44855	0	0	0	0	0	0	0.0432338	0.0683755	0.0646173	0	0
ENSMMUG00000055256	FAM163A	protein_coding	0.307366	0.0961669	0	0.0449261	4.45775	0.150616	0.308904	0.515865	0.146611	0.067436	0	0	1.11412	0	0.419525	1.85006	0.262514	0.132357	0.0403539	0.0906464	0	0.134861	0	0	0	0.0942115	0	0	0.131822	0.0763663	0	0	0.170293	0	0.229168	0	0.394385	0.887484	0.725776	0.318994	0	0	0	0.128163	1.00932	0.0607293	0.320437
ENSMMUG00000031279	TOR1AIP2	protein_coding	0.279443	1.2131	1.63247	1.34788	1.01847	0.342332	0.849545	0.246225	1.2996	0.459823	0.177297	0.266743	0.714459	0.236387	0.214544	0.210249	0.984496	1.08801	0.243057	1.21557	1.05327	0.531308	0.152972	0.12698	2.1916	2.83189	1.92383	2.01093	2.28457	5.98822	2.25798	5.28171	3.63187	3.79672	4.93959	3.3174	2.78777	2.6295	2.33419	1.97935	7.48916	4.0434	8.01729	8.61759	16.9302	11.1874	23.2879
ENSMMUG00000053617	TOR1AIP2	protein_coding	0.520408	7.65061	10.2753	6.45604	2.55908	0.825597	2.14174	0.65725	4.69156	0.919128	0.340607	0.747619	2.71161	3.76637	0.481677	0.57949	5.44474	6.09167	1.72176	6.82198	7.61632	0.905735	0.33502	0.367851	8.0992	11.3193	13.3975	13.1009	6.21027	14.9112	5.3249	15.8935	11.7229	7.11973	13.1955	7.89383	8.50703	6.78056	6.2363	5.86004	9.32564	3.99872	7.61683	9.97454	17.4052	9.03292	28.056
ENSMMUG00000014873	TOR1AIP1	protein_coding	2.55609	17.5197	20.0827	19.0796	8.73595	2.2318	9.74309	3.37155	11.2114	2.76579	1.17325	2.22033	7.05414	2.81312	2.60869	2.39172	13.0126	18.4216	7.12208	19.8839	14.7008	3.86586	1.21099	1.11692	15.0627	18.0733	13.4673	13.756	13.5337	19.7825	5.66178	15.4906	13.0975	8.4497	15.6448	10.4056	17.8866	14.6938	17.015	12.4922	13.4769	7.42846	14.5692	14.4693	16.1577	15.6514	16.5974
ENSMMUG00000046557	Metazoa_SRP	misc_RNA	0	2.19666	1.92395	1.31941	1.21219	0.245741	0.806403	0.505005	2.8705	0.220054	0	0.382961	0.259682	0.377088	0.513366	0.344974	1.71325	1.58363	2.37026	2.66214	2.00509	0.733456	0	0	0.721665	2.45942	0.719748	3.29541	4.08648	0.49839	1.03186	3.69147	0.926153	0.171953	1.74489	1.45587	5.40515	3.10286	3.78932	5.82919	1.76375	0.58875	1.32219	2.92751	1.97614	1.38719	1.82986
ENSMMUG00000062633	Metazoa_SRP	misc_RNA	2.06018	0	0.359264	0	0.311239	0.504766	0	0.691538	1.47404	1.80801	1.65109	2.75318	3.2004	3.09823	0.351494	0	2.05281	0.295716	0.54096	0.303788	0	0.301312	1.44356	2.08035	0	0.315736	1.4784	0	3.09247	0.51186	0.353249	0	0.760947	0.706403	0.512014	1.28161	0	0	0	0.855249	0.557361	0	0	0	0.338259	0.814101	4.83253
ENSMMUG00000002135	CEP350	protein_coding	1.27536	12.2302	14.6341	10.7327	7.08556	0.265605	5.71017	0.727767	17.9688	0.944372	0.442915	0.499134	1.41987	0.431543	0.554862	0.411242	9.57639	9.28132	2.59953	10.3951	9.03519	1.84196	0.323944	0.148102	9.2728	13.2911	8.96903	10.3483	8.78573	19.4874	4.92576	9.5346	9.35067	4.9087	8.47878	7.56361	18.1807	15.3545	16.9546	14.6987	7.64254	3.8143	7.13596	8.80553	29.6877	13.4182	32.3258
ENSMMUG00000059364	QSOX1	protein_coding	2.8166	6.02968	3.13796	6.50235	11.0166	2.25885	8.39482	7.55023	16.1731	8.56617	5.41542	5.61954	13.4448	2.71448	4.78518	6.72404	5.76326	5.24553	3.64581	5.80639	3.93227	8.95132	2.44195	1.25624	2.31774	2.04279	2.0326	1.34875	37.2532	20.2152	14.6367	22.2977	12.7082	8.39809	15.5145	10.8486	18.4284	15.7154	18.7402	16.6579	6.13788	3.80781	7.87456	5.65827	7.48654	6.06824	7.33888
ENSMMUG00000055544	LHX4	protein_coding	0.0292336	0.30412	0.249797	0.254239	0.68013	0.0250689	0.30849	0.188897	2.001	0.359176	0.300668	0.0976678	0.344383	0	0.192024	0.140768	0.553453	0.176239	0.0537329	0.256487	0.357956	0.583615	0.125464	0	0.294478	0.156808	0.330408	0.190013	1.03122	0.991429	0.228071	0.56487	0.888112	0.526246	0.381433	0.551638	0.945253	1.13952	0.724802	0.74332	0.207608	0.0600604	0.224801	0.270202	0.369587	0.444751	0.560011
ENSMMUG00000012051	ACBD6	protein_coding	0.744852	2.55037	2.63806	2.88739	2.88451	0.305875	2.12555	0.751831	5.84976	1.53063	0.647393	0.883244	1.92034	0.220876	0.576341	1.07347	2.77014	2.75118	1.2341	3.63843	1.71276	1.48218	0.34733	0.281789	2.06071	2.23966	2.01571	1.50015	1.60624	2.28069	0.994746	1.12617	2.25132	1.23382	2.24487	1.50756	4.39097	4.24077	4.75125	4.52713	1.35098	0.801789	1.7748	1.60249	2.25473	1.74114	2.39247
ENSMMUG00000063321	U6	snRNA	0	0	0.571732	0	0	0	0	0	0	0	0	0	0	0	0	0	0	0	0	0	0	0	0	0	0	0	0	0	0	0.814574	0	0	0	0.562084	0	0	0	0	0	0	0	0	0	0	0	0	0
ENSMMUG00000012848	XPR1	protein_coding	1.27873	7.87979	8.08847	6.08971	5.2247	0.219311	5.00499	0.942352	11.9161	1.41042	0.456506	0.574798	3.05492	0.917811	1.02737	1.34344	6.66036	6.91471	2.22217	8.26738	5.84279	1.78519	0.399127	0.361549	3.58325	4.95099	3.0219	2.48763	5.49662	12.1306	2.8324	8.53561	9.94857	6.93357	12.7207	6.85077	7.64292	7.36758	8.10855	6.45214	3.99569	1.91065	3.19429	3.64187	14.8971	8.79455	15.6943
ENSMMUG00000016234	-	protein_coding	1.14395	7.41981	3.54474	6.66249	3.90841	1.5092	4.70483	2.48115	4.40723	5.67607	4.77204	2.46951	3.98703	5.32646	1.5764	2.54235	13.2399	5.48179	12.6158	8.62881	10.7748	3.78375	1.94224	2.23921	3.72291	2.92646	5.08331	3.25576	5.01935	2.75474	1.47865	2.26709	4.43655	1.90087	1.99013	3.57643	4.42603	3.04895	2.61807	3.32424	3.74952	5.13438	3.78937	5.99301	2.42726	1.33874	2.72921
ENSMMUG00000054762	-	protein_coding	0.132799	0.872539	1.75616	0.996409	0.421311	0.873081	0.934247	1.06612	1.69974	0.917788	0.45528	0.621143	8.58427	2.38822	0.581536	0.61282	1.3453	0.667163	0.244092	0.502609	1.49703	0.453193	0.759922	0.375477	1.18165	1.16347	0.917239	0.730373	1.19604	5.15814	2.12524	6.17747	3.06158	2.17807	4.69762	1.79912	1.86868	1.94917	1.82919	0.932603	0.440111	0.109134	0.249627	0.279943	1.11928	1.19385	3.2708
ENSMMUG00000020019	KIAA1614	protein_coding	1.43533	1.48085	1.56385	2.1725	2.18274	0.610338	2.62037	3.10778	20.477	18.0176	13.62	9.87604	2.30036	0.43706	1.33169	1.41372	1.4302	1.27531	0.893939	2.54679	1.39716	8.08815	3.6946	1.91174	0.776693	0.77627	0.72994	0.616817	3.66803	2.14558	0.840024	1.98648	5.98065	3.3027	5.84019	5.26885	1.66209	3.40796	1.98031	1.7063	0.0898578	0.175471	0.206761	0.265447	1.28155	2.32968	1.88283
ENSMMUG00000020021	STX6	protein_coding	3.70566	3.64279	5.74978	4.73206	7.43669	1.05654	6.94742	3.18445	15.221	5.58927	4.34208	3.22967	5.20448	2.66882	2.98816	2.68113	4.11737	4.36135	1.11488	4.56845	3.5809	5.56942	2.63804	1.76857	2.18622	2.91801	3.41583	2.17026	7.85286	22.664	8.04233	17.3565	15.6458	9.5767	19.7359	13.1652	9.48281	9.07147	9.10145	6.67861	1.79481	1.19164	1.58391	1.99171	6.49198	5.59703	9.97676
ENSMMUG00000020023	MR1	protein_coding	0.0461992	0.421591	0.385365	0.535714	0.35828	0	0.325013	0.0995071	0.334223	0	0	0.0308697	0.013955	0	0.073567	0.0463461	0.291548	0.402303	0.0424582	0.453024	0.287337	0.031532	0.0660919	0.0217707	0.318007	0.355196	0.2224	0.277186	0.473878	1.08471	0.268012	1.02494	0.567381	0.415825	0.562609	0.491772	0.954387	1.21167	1.00544	0.928573	0.663474	0.202488	0.58421	0.614299	0.761067	0.425975	0.50572
ENSMMUG00000062295	Metazoa_SRP	misc_RNA	0	0.322289	0.359264	0.301126	0	0	0	0	0	0	0	0	0	0	0	0	0.586518	0	0	0.911364	0	0	0	0	0	0.631472	0.3696	0	0	0.51186	0.353249	0	0	0	0.512014	0	0	0.849791	0.972933	0.427624	0	0	0	0	0.676517	1.22115	0.536948
ENSMMUG00000065293	-	lncRNA	0.0731148	0.0600488	0.0223126	0.168317	0.05799	0.125397	0.128591	0	0.518769	0	0	0	0.132511	0	0.0654902	0	0.0364267	0.183659	0	0.0943362	0	0.0561403	0	0	0.0552378	0.0392185	0.114773	0.0913906	0	0.381479	0.153574	0.353192	0.0708898	0.0438723	0.699588	0.159193	0.0985052	0.158333	0.211489	0.0531166	0.0173079	0.0150214	0.0374826	0.0177839	0.0210081	0.0252805	0.100044
ENSMMUG00000031286	IER5	protein_coding	11.4207	16.4813	4.48495	10.2358	5.33661	8.88265	3.42557	8.37295	13.524	37.6633	26.4063	15.7356	8.74473	12.4654	5.39243	5.96833	15.526	14.7665	23.4328	14.2558	7.02054	23.6566	11.7245	10.0753	11.6828	34.2394	25.6827	41.432	41.5292	12.01	9.93549	7.22288	8.52663	2.2312	2.38732	4.81907	11.2121	29.6529	17.8529	23.5402	1.67661	0.909451	0.363093	1.16284	19.2312	27.5504	22.6129
ENSMMUG00000058944	-	protein_coding	0	0.00825953	0	0.0154343	0.023929	0.025872	0	0.00886127	0.0251842	0.0926705	0	0.0705576	0.0273396	0.138951	0	0	0	0	0	0	0	0.0154439	0.0739902	0.0106629	0	0	0	0.0075423	0.0566092	0.170532	0.0181059	0.0809674	0.058504	0	0	0	0.0135491	0.0108891	0.012467	0	0	0.00619844	0	0	0.0866879	0.64677	0.37154
ENSMMUG00000057519	-	lncRNA	0	0	0	0	0.0259074	0	0	0	0.0408995	0	0	0	0	0	0	0	0	0	0	0	0	0	0	0	0	0	0	0.0489952	0	0	0	0	0	0	0	0	0	0	0	0	0	0	0	0	0	0	0
ENSMMUG00000014498	CACNA1E	protein_coding	4.10718	0.0318077	0.0212741	0.0178314	8.33662	0.777143	9.08101	3.8493	38.7648	12.5977	7.03949	3.77301	7.0015	1.72762	3.61469	2.58054	0.00578852	0.00583701	0	0	0.00677457	18.0625	4.45928	2.82514	0.0175556	0.0124644	0.09484	0.0813276	0.0261604	0.0202068	0.00697264	0.0748338	0.0375501	0.0418302	0	0.00843241	0.073049	0.0335474	0.057613	0.0506442	0.00550076	0	0.00595632	0	0.53414	0.433869	0.710106
ENSMMUG00000059328	ZNF648	protein_coding	0.0256074	0	0.0625174	0.0262003	0.406203	0.0439185	1.08089	0.391099	0.0427509	0	0	0	0.232049	0	0.183496	0.154133	0	0	0	0.0528638	0	0.183515	0.125601	0	0	0	0	0	0	0	0	0	0	0	0	0.03717	0	0	0	0	0	0	0.0262554	0	0	0	0
ENSMMUG00000054568	-	lncRNA	0	0	0.0504708	0.0211517	0.0218621	0	0	0	0	0	0	0	0	0	0	0	0	0.0207717	0	0.0853548	0.0241081	0	0	0	1.74926	0.177423	0.389422	0.0826896	0	0	0	0	0	0	0	0	0.0371362	0	0	0	0	0	0	0	0	0	0
ENSMMUG00000061785	-	lncRNA	0	0.00813002	0.00906273	0.0303846	0.0549589	0.0763989	0.041784	0	0.235498	0	0	0	0.0672773	0.0195389	0	0.0178749	0.00739771	0	0	0	0	0	0	0	0.0822651	0	0.0186469	0	0.0222886	0	0	0.0159395	0	0	0.012916	0	0	0.0107184	0	0	0	0	0	0	0.00853286	0	0
ENSMMUG00000062560	U6	snRNA	0	0	0	0	0	0	0	0	0	0	0	0	0	0	0	0	0	0	0	0	0	0	0	0	0	0	0	0	0	0	0	0	0	0	0	0	0	0	0	0	0	0	0	0	0	0	0
ENSMMUG00000052988	Metazoa_SRP	misc_RNA	0	0	0	0.301126	0	0.504766	0.414099	0	0	0	0	0	0	3.09823	0	0	0	0	0	0	0.343214	0	0	0	0	0	0	0	0	0	0	1.26375	0.380474	0	0	0	0	0	0	0.427624	0	0	0	0	0	0	0
ENSMMUG00000022884	GLUL	protein_coding	53.9142	72.94	69.7199	57.8757	106.945	3.01405	111.38	15.1715	56.0326	5.75946	2.17132	3.12438	26.4187	3.55136	9.76332	13.6001	49.7501	54.6916	33.3976	69.838	63.5312	21.1726	3.17469	1.30876	252.673	133.891	203.65	97.7674	50.5451	43.4993	15.3114	26.7818	26.6743	11.9386	13.1574	17.7197	74.6099	45.9628	71.2449	41.5387	40.6207	12.5338	35.6672	85.4452	15.2567	25.2389	16.9758
ENSMMUG00000064110	-	pseudogene	0	0	0	0	0	0	0	0	0	0	0	0	0	0	0	0	0	0	0	0	0	0	0	0	0	0	0	0	0	0	0	0	0	0	0	0	0	0	0	0	0	0	0	0	0	0	0
ENSMMUG00000022886	TEDDM1	protein_coding	0	0	0	0.216081	0	0	0	0	0	0	0	0	0	0	0	0	0	0.212198	0	0	0	0	0	0	0	0.169923	0	0	0	0	0	0	0	0	0	0	0	0.152447	0	0	0	0	0	0	0	0.29209	0
ENSMMUG00000049444	-	lncRNA	0	0	0	0.314588	0	0	0	0	0	0.157404	0	0	0	0	0	0	0.102123	0.102979	0	0	0	0	0	0	0	0.10995	0.128708	0	0	0	0	0	0	0.368991	0	0	0	0	0	0	0.0970464	0	0	0.199431	0	0.283499	0
ENSMMUG00000031291	RGSL1	protein_coding	0.0124594	0	0	0.0509916	0.013176	0	0	0	0	0.0574055	0	0	0	0	0	0	0	0.0751131	0	0	0	0	0	0	0	0.0267328	0	0	0	0.195022	0	0	0	0.0149525	0	0	0	0.0359752	0	0	0	0	0.166072	0.0969774	0	0.0344642	0
ENSMMUG00000005634	RNASEL	protein_coding	0.113299	3.57544	3.2564	3.45658	1.71009	0.0529951	0.797059	0.145208	0.361103	0.0790926	0	0.0412934	0.186671	0.108427	0.0861072	0.123992	3.06865	3.04261	0.530087	2.7323	1.9218	0.284711	0.0126299	0	0.466889	0.441985	0.582061	0.360484	3.60236	5.40982	1.61948	4.51112	3.46196	1.6069	4.08546	2.61636	6.51279	5.15984	5.97563	4.69911	1.18985	0.753333	1.14054	1.59335	10.8908	5.75511	13.4358
ENSMMUG00000055481	RGS16	protein_coding	0.15326	0.609485	0.502171	0.486932	1.47573	0.249018	1.12359	0.682317	0.35013	0.123882	0.0754202	0.0538981	0.906385	0.212286	0.394975	0.26218	0.442061	0.40524	0.207568	0.549519	0.348045	0.27252	0.118693	0	1.67383	0.605745	1.7018	0.661418	4.11675	0.673381	2.01378	1.81839	9.8647	9.38024	2.28737	10.725	4.4919	8.97852	7.34636	4.93415	2.15389	1.65059	3.68862	18.4663	0.574789	0.502029	0.779967
ENSMMUG00000008990	RGS8	protein_coding	1.19337	0.0594007	0.00945935	0	6.45756	0.33226	6.28022	1.42023	18.5517	6.39093	3.04311	2.37148	1.67128	0.081576	1.42524	1.53922	0.193037	0.00778614	0.213651	0.0319948	0.0994045	2.27691	0.294567	0.317696	0.0156119	0	0	0.00774893	0	0	0	0	0.170303	0.306891	0.0404437	0.202468	0.0278406	0	0.0640429	0.0112593	0.00733761	0.0636826	0.206578	0.180946	0.00890629	0.0214351	0.0282755
ENSMMUG00000054857	-	lncRNA	0.0111373	0	0.0135953	0	0.0235558	0	0	0	0.0185935	0	0	0	0	0	0	0	0	0	0	0	0	0	0	0	0.0336568	0	0.0139864	0.022274	0	0.0387396	0.0267353	0	0	0	0	0.0484987	0	0.0321578	0.0368177	0.0647286	0	0	0	0	0.0128004	0.0154036	0.0203192
ENSMMUG00000008992	NPL	protein_coding	0.41324	1.7111	1.92317	1.14951	2.60839	0.0664442	1.67162	0.485491	2.04813	0.218162	0.0965951	0.207092	1.0766	0.237902	0.524375	0.279825	1.02941	0.960177	0.189889	1.09302	0.557202	1.11056	0.237526	0.237331	0.767493	0.817375	0.794646	0.503621	2.40367	3.16677	1.50348	4.04789	9.93315	9.22114	1.61756	8.86629	10.7405	7.77434	6.78774	8.44346	3.77842	2.28169	3.44255	5.27697	2.81999	1.30382	2.40313
ENSMMUG00000005635	DHX9	protein_coding	2.45316	17.7786	22.188	16.5717	11.1022	0.546625	9.05031	0.862352	26.1209	1.06797	0.577943	0.516275	1.7329	1.04213	0.715146	0.744103	12.7801	14.6436	4.20725	15.3723	14.7544	2.36319	0.31976	0.532495	8.30846	10.0711	8.82975	7.38823	19.1077	50.5428	18.9764	28.0967	45.8971	32.7899	38.1411	36.674	36.3991	32.3068	32.5982	28.5991	11.6235	6.97665	13.3189	16.8765	26.5075	14.1726	30.1134
ENSMMUG00000015081	SHCBP1L	protein_coding	0.0384111	1.45115	1.78175	3.71389	0.243722	0.0988166	0	0.0225634	0	0	0	0	0	0	0	0.0462399	2.21987	2.23847	0.706015	0.9119	2.37405	0.0786493	0	0	0.831887	2.06036	1.01298	0.441713	0.0864862	0.233813	0	0	0	0	0.0334118	0.055755	0	0	0	0	0.072742	0	0	0	0.176587	1.14218	0.245273
ENSMMUG00000052779	Metazoa_SRP	misc_RNA	0	0	0	1.14274	0	1.27702	0	0	0	0	0	0	0	0	0	0	0	0	0	0	0	0	0	0	0	0	0	0	0	0	0	0	0	0	0	0	0	0	0	0	0	0	0	0	0	0.514902	0
ENSMMUG00000060445	-	lncRNA	0	0.35033	0.360482	0.45322	0.0780735	0	0.0346252	0	0.123253	0.0755893	0	0.164435	0	0	0	0	0.171648	0.469804	0.0226164	0.304818	0.143491	0.0251944	0	0	0.148736	0.633612	0.0927132	0.2953	0.14776	0.299597	0	0.0528346	0.159068	0	0	0.142884	0	0	0.0406763	0.107268	0	0.101119	0.12616	0.047886	0.0565675	0.136143	0.0448973
ENSMMUG00000015084	LAMC1	protein_coding	1.73258	99.7949	73.7256	98.4215	19.0189	1.93457	7.28787	3.95439	6.34241	2.61932	1.48497	1.72447	2.28963	1.7099	1.69201	1.21666	98.9254	80.9946	30.411	90.9831	69.0746	6.32836	2.46754	1.6329	39.0686	28.1903	26.7441	28.2979	35.3535	30.7761	19.7123	29.0607	14.4537	6.53016	14.333	9.31299	11.8009	10.2788	7.68147	7.02767	8.86928	7.07466	7.20748	7.67337	26.3846	30.5398	27.8065
ENSMMUG00000001479	LAMC2	protein_coding	0.094078	1.11392	0.660331	0.715906	0.16167	0.0100844	0.198553	0.0898029	0.863835	0.352182	0.439815	0.220016	0.0959083	0.170219	0.112357	0.0424698	0.785086	0.413555	0.275592	0.461259	0.685687	0.0481578	0.09373	0.17456	0.402761	0.157697	0.0886082	0.170511	7.42273	7.60826	3.64159	3.83764	1.56586	0.162297	3.33473	0.921764	1.49985	1.90997	1.83686	0.905584	0.267244	0.671658	0.144688	0.102973	4.79133	1.81348	6.59733
ENSMMUG00000001481	NMNAT2	protein_coding	7.97059	2.60449	2.91529	2.86586	11.3807	0.758516	14.2431	3.31383	58.7562	11.7884	3.30814	4.24229	5.52175	0.905283	2.79355	3.08795	2.72244	3.03162	1.31871	3.17524	2.12031	11.8026	2.42233	1.4033	0.178202	0.369023	0.172791	0.206384	0.0737631	0.54697	0.117962	0.780718	0.101643	0.0825624	0.0854897	0.085595	0.0176548	0.056755	0.0162448	0.0142799	0	0	0.0100768	0	0.271095	0.611678	0.233097
ENSMMUG00000057015	Metazoa_SRP	misc_RNA	0	0	0	0	1.24496	0.504766	1.2423	0.345769	4.42212	4.97204	1.10073	1.57324	1.6002	0	0.351494	1.06289	0	0	0	0	0	0.903935	0.72178	0	0	0	0	0	0	0	0	0	0	0	0	0	0	0	0	0	0	0	0	0	0	0	0.536948
ENSMMUG00000018458	SMG7	protein_coding	3.92325	10.9792	11.3246	10.6242	8.81197	3.90109	8.09134	2.43591	18.1751	5.09835	4.83874	5.44458	8.22452	16.7672	3.0102	2.59018	8.73727	9.72014	2.25476	12.0622	7.85333	4.34842	3.12493	1.88827	6.37835	7.992	6.18314	7.00239	15.9726	22.1318	10.5112	22.6654	15.8223	11.4085	20.505	15.1373	20.6507	17.2582	18.0039	14.5107	6.60953	4.90507	8.02788	7.46556	22.8986	12.2821	23.1961
ENSMMUG00000063676	Metazoa_SRP	misc_RNA	0	1.28916	0.718527	4.21577	1.5562	1.5143	0	0.691538	1.47404	3.16402	1.10073	0.786622	3.7338	3.87279	1.40598	0.354298	1.75956	0.295716	0.27048	5.1644	1.37286	2.10918	0.36089	0.416069	2.66821	2.52589	2.2176	0.294302	3.09247	2.5593	3.17924	0	2.28284	1.0596	3.5841	0.427204	5.81558	5.94854	5.35113	7.69724	1.67208	0.96746	3.0176	2.57711	10.486	2.03525	7.51727
ENSMMUG00000018460	NCF2	protein_coding	0.0645784	1.49685	1.34011	1.00212	1.06992	0.0369189	0.77233	0.290832	0.664841	0.0495897	0.120762	0.129451	0.507172	0.311584	0.295647	0.233222	1.36202	0.789452	0.494577	1.53313	0.891153	0.275477	0.0395935	0.0152158	0.693882	0.715886	1.4868	0.516611	15.2029	4.3615	5.18029	12.2702	1.3914	1.09792	1.19837	1.32795	19.837	9.66499	13.6451	17.8434	1.22297	0.371493	1.03733	2.61793	2.96885	0.818728	3.24
ENSMMUG00000063534	Metazoa_SRP	misc_RNA	0	0	0	0	0	0	0	0	0	0	0	0	0.5334	0	0	0	0	0	0	0	0	0	0	0	0	0	0	0	0	0	0	0	0	0	0	0	0	0	0	0	0	0	0	0	0	0	0
ENSMMUG00000061128	-	protein_coding	3.00777	5.56344	10.9005	5.97943	8.58641	0.347467	5.85457	0.695744	4.03273	0.598359	0.466283	0.35405	2.82444	1.64057	1.15396	1.18192	7.04997	6.23214	1.89055	5.9036	6.28813	1.67527	0.363085	0.110158	2.32337	3.84531	4.38389	2.46224	25.9897	40.9269	28.2447	43.2957	29.515	15.5606	36.5741	13.9799	30.7105	32.691	27.6139	26.2211	8.04235	4.02145	8.51665	13.0094	34.4436	21.8127	62.9207
ENSMMUG00000016399	RGL1	protein_coding	3.48357	17.2205	18.4599	14.128	11.2326	0.416831	9.20756	2.43232	13.9007	1.71423	0.60598	1.15482	3.94798	1.01866	1.68781	1.39786	14.7276	9.23435	2.69686	15.0984	12.0927	6.44168	1.22519	0.61082	3.88085	2.34658	5.86686	2.08828	14.1739	22.6374	6.74173	15.6345	16.5358	13.0063	9.0514	15.052	26.8258	22.391	23.1658	20.7822	8.34441	4.05377	7.16192	10.7809	16.4288	10.6195	19.0829
ENSMMUG00000060284	APOBEC4	protein_coding	0	1.39777	4.23615	2.0406	0.674921	0	0.392863	0	2.86349	0.0612606	0	0	0	0	0	0	1.74881	1.3226	0.256609	2.42919	1.53504	0.530883	0	0	0.0401806	0.042792	0.0500923	0	0.419126	1.38746	0.0957525	0.685109	1.03132	0.718047	1.04091	0.752693	0.57323	0.287933	0.329657	0.231826	0.0755398	0.0327802	0.0817957	0.116426	0.733513	0.220672	2.25597
ENSMMUG00000016405	COLGALT2	protein_coding	1.25278	5.90959	6.35229	7.23058	3.21017	0.468286	3.09597	1.49068	5.17508	1.45534	1.14131	1.03027	2.41604	0.253616	1.07418	1.2761	4.49707	6.58425	1.60892	5.90191	3.31521	3.18999	0.551448	0.454117	1.16488	1.08552	0.423568	0.674552	0.216981	0.614535	0.308442	0.379311	0.49832	0.80955	0.530894	0.839286	0.17311	0.231875	0.265476	0.163355	0.532288	0.0659956	0	0.171892	1.58752	2.48793	2.90094
ENSMMUG00000064206	TSEN15	protein_coding	0.0710408	2.45607	3.32009	1.93136	0.633211	0	0.414099	0.190769	1.21989	0.093518	0.227737	0.257686	0.496614	0.0267089	0.109084	0.207692	1.77978	2.33513	0.531633	1.93796	1.88176	0.103901	0.0373334	0.0143472	1.09386	0.947207	1.01959	0.872759	0.19804	1.85329	0.718679	1.30733	2.09917	0.828196	1.88915	0.780752	1.58607	1.33329	1.191	0.693046	0.951358	0.266885	0.676359	0.740549	1.42302	0.673739	1.46272
ENSMMUG00000027803	Y_RNA	Y_RNA	0	0	0	0	0	0	0	0	0	0	0	0	0	0	0	0	0	0	0	0	0	0	0	0	0	0	0	0	0	0	0	0	0	0	0	0	0	0	0	0	0	0	0	0	0	0	0
ENSMMUG00000027766	Y_RNA	Y_RNA	0	0	0	0	0	0	0	0	0	0	0	0	0	0	0	0	0	0	0	0	0	0	0	0	0	0	0	0	0	0	0	0	0	0	0	0	0	0	0	0	0	0	0	0	0	0	0
ENSMMUG00000058107	-	protein_coding	0	0.614148	0.304269	0.382547	0	0	0.263033	0	0.104033	0	0	0	0.112937	0	0	0.0750158	0.496737	0.626122	0	0.578892	0.145338	0.127594	0	0.0880948	0.0627714	0.401106	0.313023	0.186939	0.0935388	0.32513	0.149588	0.267575	0.161116	0	0.433637	0.633166	1.00746	1.25949	0.824	0.995955	0.590053	0.460893	0.383352	1.27319	0.644579	0.861852	0.568443
ENSMMUG00000041607	Metazoa_SRP	misc_RNA	0	0	0	0	0	0	0	0	0	0	0	0	0	0	0	0	0	0	0	0	0	0	0	0	0	0	0	0	0	0	0	0	0	0	0	0	0	0	0	0	0	0	0	0	0	0	0
ENSMMUG00000062353	C1H1orf21	protein_coding	9.68695	9.31629	10.5954	7.89103	8.3242	7.95463	14.6551	3.067	26.3046	7.1842	10.0114	4.21478	12.0805	27.3421	7.70741	3.20646	9.26938	8.80112	3.60486	8.80884	7.80403	9.25257	6.27226	7.25001	34.4664	28.0771	32.9669	24.1702	9.22969	11.5465	3.61051	13.6563	3.39197	2.4809	4.26497	3.50081	4.45147	4.3428	2.78175	2.59931	0.878348	0.664301	0.788046	1.50848	14.1033	11.6565	13.3696
ENSMMUG00000058713	-	protein_coding	0	0	0	0	0	0	0	0	0	0	0	0	0	0	0	0	0	0	0	0	0	0	0	0	0	0	0	0	0	0	0	0	0	0	0	0	0	0	0	0	0	0	0.0265836	0	0	0	0
ENSMMUG00000052587	-	lncRNA	0.798668	0.134552	0.224983	0.0628585	0.0649695	0.316102	0.345764	0.108266	1.17951	0.14153	0.0574427	0.164203	0.389706	0	0.0733725	0.0369789	0.0612163	0	0	0.0317071	0.0716442	1.19505	0.0753338	0.0434262	0.897348	0.296587	0.270032	0.245736	0.691646	0.373969	0.0737388	0	0.0397109	0	0	0	0	0	0.0507736	0.0892643	0	0	0	0	0.0353049	0.0849696	0
ENSMMUG00000005410	EDEM3	protein_coding	1.83866	8.41535	15.6794	8.77688	5.35398	0.521872	4.24488	1.25501	10.441	1.80963	0.823255	1.02092	3.00379	1.24381	0.796399	0.880688	8.61209	7.40274	2.65961	8.55375	7.99534	2.49218	0.690668	0.329491	6.30637	7.27187	6.74004	5.95604	7.85225	28.4195	8.29127	13.7329	14.8726	9.30797	16.3653	11.7656	15.9911	18.9551	14.0934	13.4798	10.5074	7.9594	9.91054	22.9722	14.5767	9.55407	25.8674
ENSMMUG00000019515	NIBAN1	protein_coding	0.354353	67.3768	102.94	90.1443	3.43746	0.409056	3.46128	0.968716	0.329921	0.104657	0	0.291414	0.679267	2.04449	0.406923	0.0984406	65.6807	81.3148	44.6404	99.9445	56.8194	0.481382	0.175476	0.375712	3.4116	4.83957	2.34481	2.80748	13.1851	17.1255	9.61863	13.4599	3.6295	0.57246	2.44216	1.55296	10.1357	11.0284	8.31255	13.8419	1.05822	0.918421	1.10394	2.19454	22.0706	20.0937	35.8925
ENSMMUG00000045843	U7	snRNA	0	12.8711	8.43985	8.48889	0	0	0	0	0	0	0	0	0	0	0	0	1.37785	3.47349	0	7.13661	4.83769	0	0	0	0	0	2.6048	0	0	3.6074	0	0	2.68143	0	1.20283	1.00359	2.484	0.998168	3.42843	1.00458	0	0	2.83559	0.672685	1.58928	1.91249	5.04561
ENSMMUG00000063736	-	protein_coding	0	0	0	0	0	0	0	0	0	0	0	0	0	0	0	0	0	0	0	0	0	0	0	0	0	0	0	0	0	0	0	0	0	0	0	0	0	0	0	0.0438285	0.0285628	0	0.0927849	0.0293484	0	0	0
ENSMMUG00000013878	RNF2	protein_coding	0.378649	3.28753	4.09389	2.65657	2.01643	0.0927729	1.59829	0.0953253	3.34134	0.228458	0.0758651	0.162648	0.490178	0.640616	0.0646024	0.130235	1.64393	3.73661	0.608979	2.87547	2.60208	0.193827	0.0829116	0.0955888	1.41671	1.79894	1.05292	1.63625	0.954061	7.17336	1.98021	4.44215	4.10831	2.22338	4.70525	2.807	3.49811	3.35801	3.77755	3.22238	1.25488	0.566779	1.55293	1.7499	2.96861	2.20699	3.67612
ENSMMUG00000051399	Metazoa_SRP	misc_RNA	0	1.93374	0.359264	1.80676	3.73487	3.0286	1.2423	3.45769	4.42212	5.87605	1.65109	6.68628	4.8006	6.97103	0.351494	2.83438	2.34607	2.07001	1.08192	1.82273	0.686428	2.41049	1.44356	3.32856	0.296468	1.57868	1.4784	0.882907	3.53425	3.07116	2.82599	5.68686	1.14142	1.76601	2.56007	2.13602	3.17213	3.82406	1.4594	6.84199	0.557361	0.48373	0.30176	1.71807	1.69129	0.407051	3.75864
ENSMMUG00000013879	TRMT1L	protein_coding	3.16604	6.71388	8.29695	6.19589	3.82644	1.48678	3.37633	3.5277	7.84453	7.71809	7.30664	4.02954	13.0244	4.46371	4.2163	4.56755	6.92285	6.29916	3.54471	5.30398	6.13885	5.67234	3.05034	2.11359	7.18842	7.81735	9.64009	3.96998	10.4855	20.2335	7.81121	9.00917	18.3207	10.7955	14.9064	15.3734	10.2914	11.3	9.03337	8.105	6.38835	2.87029	6.54385	7.63973	8.79375	10.8602	16.8243
ENSMMUG00000013882	SWT1	protein_coding	0.493409	7.51035	11.2028	9.21825	4.52911	0.0338493	3.3323	0.127529	4.01982	0.197022	0.036907	0.250564	0.250386	0.207766	0.247495	0.213831	5.06394	7.36703	0.652976	8.20985	6.27179	0.565762	0.0847036	0.0279014	3.57857	4.0017	2.62723	2.57551	5.42148	29.7255	4.51269	14.9789	8.3687	4.90289	9.69973	8.53711	9.59018	9.06085	6.62229	7.4128	15.9036	4.56573	6.94089	15.765	7.74638	5.937	9.36192
ENSMMUG00000056665	Y_RNA	Y_RNA	0	0.481806	2.68541	0.450168	0.930573	0	0	0.516907	0.734538	0	0	0	0	0	0	0.529657	0.438408	0	0	0.908295	0.513088	0.450446	0	0	1.32961	0	1.10507	0.439967	0.66044	5.35644	2.11236	8.50157	4.55031	2.64009	2.2963	3.19324	1.58073	1.2704	4.36346	1.91783	7.49904	2.16946	0.902232	3.42458	1.01136	0	1.60542
ENSMMUG00000024613	Y_RNA	Y_RNA	0.414839	0.454274	0.506391	0	1.7548	3.5574	0.583682	0	0	0.63711	1.5515	0.554381	1.50368	1.09176	0	0	0	0	0	0	1.93507	0	1.52605	0	0	0.890074	3.12576	0.414826	0.622701	5.05036	3.48539	7.12513	4.82658	4.48061	18.7641	7.828	2.2356	0.598901	0.685686	3.01373	2.35684	1.36366	0.425338	2.82528	3.33749	1.14749	6.81157
ENSMMUG00000013884	IVNS1ABP	protein_coding	2.50708	36.6091	90.2329	39.0829	13.4756	2.72549	7.22163	1.65825	12.3094	3.09243	1.73502	1.47734	4.54375	6.33828	1.33206	1.97244	44.3957	45.4618	23.3582	61.435	41.4722	1.5562	0.980364	1.00468	14.228	14.6762	13.5605	11.7948	25.7208	112.234	24.701	56.708	162.18	113.455	208.497	127.957	32.1636	28.9557	27.5067	22.7454	18.87	6.72443	15.494	27.2348	58.2869	34.1148	92.8841
ENSMMUG00000037060	U7	snRNA	0	0	0	0	0	0	0	0	0	0	0	0	0	0	0	0	0	0	0	0	0	0	0	0	0	0	0	0	0	0	0	0	0	0	0	0	0	0	0	0	0	0	0	0	0	0	0
ENSMMUG00000025514	Y_RNA	Y_RNA	0	0	0	0.928472	0	0	0	0	0	0	0	0	0	0	0	0	0	0	0	0	0	0	0	0	0	0	0	0	0	0	0	0	6.4522	11.9794	0	7.24467	0	0	0	0	0	0	0	0.441449	0	0	0.827795
ENSMMUG00000053797	-	lncRNA	0	0	0.0126357	0.0317728	0	0.0355064	0	0.0121611	0	0.0158975	0	0.0276663	0	0.0272421	0.0123624	0	0	0.0104006	0.00951308	0.0213691	0.0603561	0.0105975	0.0253858	0	0	0	0	0.0103509	0	0.0540081	0	0	0.735992	0.981376	0.28813	0.480807	0.111567	0.0448322	0.0855478	0.0752001	0.0294045	0	0.0106132	0.0100711	0.0118969	0	0.0188851
ENSMMUG00000053353	-	snRNA	0	0	0.454453	0	0	0	0	0	0	0	0	0	0	0	0	0	0	0.374068	0	0	0	0	0	0	0	0	0	0	0	4.53237	0.89369	0	2.40641	10.7228	2.5907	7.02513	0	0	0	0.540926	0	0	0	0	0	0	0
ENSMMUG00000010474	HMCN1	protein_coding	0.0618284	14.6781	10.2078	17.1751	1.73814	0.18557	0.681446	0.214889	3.73746	0.233434	0.0770795	0.172137	0.480906	0.230517	0.064611	0.241898	10.2063	14.643	4.17878	8.79907	14.5706	0.247921	0.0284306	0.0582714	1.58298	1.82682	1.69201	1.04332	9.31952	19.6333	6.08521	7.49444	4.33949	5.94526	2.40224	3.44401	5.84022	5.04698	5.95291	5.94779	0.414691	0.14608	0.388283	0.391007	3.07042	3.73404	4.62014
ENSMMUG00000054157	-	lncRNA	0	0	0	0	0	0	0	0	0	0	0	0	0	0	0	0	0	0	0	0	0.0460941	0	0	0	0	0	0	0	0	0.343718	0	0	0	0	0	0	0.0710036	0	0	0	0	0	0	0	0	0	0
ENSMMUG00000009076	PRG4	protein_coding	0.0511486	15.4366	2.32264	1.04666	0.194725	0	0.0719664	0.0120183	0.204939	0.0157108	0	0.0273415	0	0	0	0.0615735	0.917382	0.267241	0.0470068	0.316773	0.536826	0.0314191	0.0125438	0.0289236	2.41129	0.548719	0.976341	0.83881	4.69877	1.0141	1.64529	1.20795	0.330614	0.122766	0.231356	0.103942	2.95857	3.98751	1.08215	1.17421	16.7769	1.95037	8.85238	11.1571	1.5402	9.22469	1.36242
ENSMMUG00000025232	U6	snRNA	0	0.883311	2.46162	0.825309	0	0	0	0	4.71328	0	0	0	0	0	0	0	0	0.40524	0.370658	0.832604	0	0	0	0	1.21881	0	0.506489	1.61321	2.42161	0.701438	1.45225	5.19541	1.04278	0	0.701649	0	0	0.582264	0	0.586004	0.763791	0.662889	0.827046	1.962	0.927079	0.55781	0
ENSMMUG00000009081	TPR	protein_coding	2.53379	21.5288	28.6944	22.0418	11.1139	0.296293	8.43461	0.879508	20.2852	1.33545	0.355364	0.607957	1.78468	0.560746	1.01786	0.804149	19.7158	20.1645	7.30868	20.8041	18.1384	2.23442	0.353065	0.325639	8.45176	13.6344	9.56035	8.9486	15.5593	29.585	6.974	16.7649	15.5441	6.02628	12.5429	11.5853	26.6992	22.2141	22.0541	16.617	10.6547	4.67563	11.1887	13.4298	22.0793	12.2494	26.0867
ENSMMUG00000009085	ODR4	protein_coding	0.354876	3.28439	4.41578	3.08043	1.15007	0.039267	1.11137	0.188287	3.01962	0.123069	0.128442	0.198878	0.165978	0.0301274	0.0683588	0.0689041	2.31555	2.80654	0.557594	2.81225	3.05709	0.421916	0.0421117	0.0485506	1.63747	1.97723	2.17078	1.43091	1.3575	6.66966	1.62132	2.7281	4.64688	3.13231	4.52079	3.04084	3.96885	3.12357	2.78149	2.46168	3.9131	1.44877	3.56814	3.76456	4.1576	1.89993	4.76183
ENSMMUG00000058596	-	pseudogene	0	4.33625	2.41686	3.37626	0	0	0	0	4.40723	0	0	2.20492	0	0	0	0	1.64403	0.33156	0	3.40611	4.61779	0	0	0	4.32124	1.41603	3.3152	2.96978	1.48599	13.7737	3.16854	12.0439	5.54569	1.18804	9.18522	3.3529	8.29881	4.28758	1.6363	1.91783	1.5623	0.813546	2.03002	4.49476	1.13778	2.28195	3.01016
ENSMMUG00000064825	PDC	protein_coding	0	0.257483	0.143512	0.30072	0	0	0.330832	0	1.0795	0.0902787	0	0	0	0	0	0	0.117145	0.118127	0.054023	0.0606756	0.205651	0	0	0	0	0.126124	0.0738203	0	0	0	0.141109	0	0.075992	0.211635	0.306794	0.341302	0	0.0848645	0	0	0.445287	0.241539	0.241082	0.571918	0.472923	0.406501	0.428979
ENSMMUG00000016857	PTGS2	protein_coding	0.107684	0.773853	0.764046	1.01225	0.526683	0	0.284085	0.0158139	0.0337079	0	0	0	0.0121977	0	0.0803787	0.016204	0.650499	0.838531	0.154632	0.632172	0.423821	0.20671	0.107286	0.0190291	0.0338977	0.0216605	0.0422596	0.0201901	8.65787	0.66719	0.411978	1.6617	3.79345	0.428077	4.00434	0.576382	1.78931	1.11739	0.478349	0.694295	0.331385	0	0.0897074	0.0982211	1.82551	4.39353	4.33441
ENSMMUG00000021423	PLA2G4A	protein_coding	0.244959	0.999821	1.20967	1.09366	1.66026	0.0572894	0.783316	0.0654062	0.223065	0.0171003	0.041643	0.0595194	0.161438	0.08791	0.0930848	0.0536156	0.588018	0.604131	0.122795	0.390762	0.31163	0.307782	0.0955731	0.0314817	0.31405	0.19112	0.377536	0.178146	2.35662	4.47328	1.97791	3.05987	2.9796	1.08236	9.82093	3.36172	2.76021	2.37907	1.41712	2.10314	2.01374	0.329411	1.23296	1.71163	2.03474	1.63236	2.94553
ENSMMUG00000061865	-	lncRNA	0	0	0	0	0	0	0	0	0	0	0	0	0	0	0	0	0	0	0	0	0	0	0	0	0	0	0	0	0	0	0	0	0	0	0	0	0	0	0	0	0	0	0	0	0	0	0
ENSMMUG00000055981	-	protein_coding	0.0235577	0.464347	0.575133	0.38565	0.249126	0.0404031	0.165729	0	0.157316	0.0723597	0.0881058	0	0.0426951	0.309991	0	0	0.516415	0.449731	0.497952	0.51064	0.27472	0	0.0577736	0	0.806828	0.606541	0.44376	0.353354	0.318254	0.614565	0.169651	0.708081	1.03545	0.339257	0.2459	0.444532	0.253908	0.578171	0.23363	0.479198	0.468437	0.0967983	0.314	0.41256	0.595657	0.260653	0.730644
ENSMMUG00000059986	-	protein_coding	0	0	0	0	0	0	0	0	0	0.0599566	0	0	0.0176884	0	0	0	0	0	0	0	0	0	0.0119677	0	0	0	0	0	0	0	0	0	0.0126171	0.0351381	0	0	0	0	0	0	0	0	0	0	0	0	0.017806
ENSMMUG00000062668	U6	snRNA	0	0	0	0	0	0	0	0	0	0	0	0	0	0	0	0	0	0	0	0	0	0	0	0	0	0	0	0	0	0	0	0	0	0	2.12462	0	0	0	0	0	0	0	0	0	0	0	0
ENSMMUG00000058292	-	lncRNA	0	0	0	0	0	0	0	0	0	0	0	0	0	0	0	0	0	0	0	0	0	0	0	0	0	0	0	0	0.0296121	0	0	0	0.331536	0.0236747	0.737875	0.386573	0	0	0	0	0	0	0	0	0	0	0
ENSMMUG00000010110	BRINP3	protein_coding	0.562631	0.0429848	0.0159721	0	1.63277	0.0224408	3.27697	0.307443	11.2934	0.763613	0.367019	0.332229	0.379421	0	0.2344	0.299274	0.0651883	0.0131469	0	0	0	0.803739	0.0320887	0	0.0527212	0.0421108	0.328632	0.117756	0	0.159293	0	0	0.118405	0.0471077	0.022763	0.15194	0.188035	0.0188899	0.108136	0.0760449	0	0	0	0	0.0150382	0.0180966	0.405816
ENSMMUG00000059498	-	lncRNA	0.169928	0	0	0	0.329452	0	0.498103	0.0499094	1.39481	0.478454	0.317765	0.208163	0.436292	0.0745349	0.0507358	0.136375	0.02822	0	0	0	0	0.173969	0.156276	0.320303	0.0142644	0	0.0355662	0.0849612	0	0	0	0	0	0	0	0	0	0	0	0	0	0	0	0	0	0.019585	0
ENSMMUG00000046333	-	lncRNA	0	0	0	0	0	0	0	0	0	0	0	0	0	0.12105	0	0	0	0	0	0	0	0	0	0	0	0	0	0	0	0	0	0	0	0	0	0	0	0	0	0	0	0	0	0	0	0	0
ENSMMUG00000055616	-	lncRNA	0	0	0	0	0	0	0	0	0	0	0	0	0	0	0	0	0	0	0	0	0	0	0	0	0	0	0	0	0	0.083893	0	0	0.0623589	0	0.0839181	0	0	0.0348198	0	0	0	0	0	0	0	0	0
ENSMMUG00000063553	-	lncRNA	0	0	0	0	0	0	0	0	0	0	0	0	0	0	0	0	0	0	0	0	0	0	0	0	0	0	0	0	0	0	0	0	0	0	0	0	0	0	0	0	0	0	0	0	0	0	0
ENSMMUG00000058814	-	lncRNA	0	0	0	0	0	0	0	0	0	0	0	0	0	0	0	0	0	0	0	0	0	0	0	0	0	0	0	0	0	0	0	0	0	0	0	0	0	0	0	0	0	0	0	0	0.13506	0	0.0714643
ENSMMUG00000013995	RGS18	protein_coding	0.0422075	0.203367	0.618268	0.0950065	0.169613	0	0.178159	0.00991741	0.183207	0	0	0	0.0152991	0.044432	0.0403264	0	0.151404	0.127226	0.0775795	0.252686	0.187038	0.0345691	0	0	0.0425167	0.0996159	0.11661	0.0337649	0.50685	2.29028	1.29689	2.02983	0.207343	0.0405223	0.0734284	0.110278	4.10943	3.7292	3.68357	3.92486	0.63146	0.0693721	0.458722	0.952709	0.892583	0.303552	0.908649
ENSMMUG00000052426	RGS21	protein_coding	0	0	0.0395912	0	0.0685977	0	0	0	0	0	0	0	0	0	0	0	0	0	0	0	0	0	0	0	0	0	0	0	0	0	0	0	0	0.0389232	0	0	0.0582621	0	0	0	0	0	0	0	0	0	0
ENSMMUG00000003486	RGS1	protein_coding	0	4.43104	0.145276	0.0608834	8.02333	0.102057	0.795387	0.0699096	0.794746	0	0	0.0397609	0.593153	0	0.533003	0.035817	2.31242	0.269053	0	0.122843	0.416358	0.243684	0	0.0420617	0.479532	0.191512	0.298912	0.238015	11.4332	2.58727	3.42825	3.25778	3.42322	0.499886	1.50107	0.47506	22.1804	9.19214	12.1962	6.39801	4.87386	0.146705	0.274552	0.202632	16.79	10.4109	19.9756
ENSMMUG00000059086	RGS13	protein_coding	0	0	0	0	0.0419903	0	0	0	0.0662892	0	0	0	0	0	0	0	0	0.039896	0	0	0	0	0	0	0	0.085194	0	0	0	0.0690568	0	0	0	0	0.138155	0	0.998581	3.43945	1.37825	0.980768	10.001	1.92522	1.46561	7.26279	1.59725	0.823749	0.724415
ENSMMUG00000062021	-	lncRNA	0	0	0	0	0	0	0	0	0.022661	0	0	0	0	0	0	0	0	0	0	0	0	0.0277932	0	0	0	0	0	0	0	0	0	0	0	0	0	0	0	0	0	0.0197222	0	0	0	0	0.0156006	0	0.0247642
ENSMMUG00000049590	RGS2	protein_coding	1.76587	5.4073	2.03583	1.23796	3.63112	1.34604	3.08274	0.6147	4.5859	0.20089	0.183455	0.34961	1.30387	0.172124	0.351494	0.393664	3.03034	0.788575	0.510907	1.14764	1.90675	2.10918	0.240593	0.600989	1.02117	1.57868	3.2032	1.37341	42.3619	8.30351	6.51548	18.1137	8.96227	1.80525	2.10495	2.56322	30.6639	27.0045	34.2689	42.2398	5.48072	1.1287	1.91115	4.48608	50.5133	18.9052	32.2169
ENSMMUG00000052479	-	lncRNA	0.25558	0	0.0148564	0	0.0128705	0	0	0	0	0	0	0	0	0	0	0	0	0	0	0	0	0.622997	0	0.0344109	0	0	0	0	0	0.0211666	0.0146077	0	0	0	0.021173	0.0353318	0.043725	0	0	0.0176833	0	0	0	0	0.0699389	0	0
ENSMMUG00000060705	-	lncRNA	0	0	0	0	0	0	0	0	0	0	0	0	0	0	0	0	0	0	0	0	0	0	0	0	0.0759121	0	0	0	0	0	0.180903	0	0	0	0	0.109388	0.135374	0	0	0	0	0	0	0	0.173226	0.104227	0.274977
ENSMMUG00000022641	UCHL5	protein_coding	0.729934	2.27363	5.35274	3.00947	0.954889	0.213285	0.874871	0.13975	3.15032	0.27403	0.363994	0.245673	0.950533	0.811094	0.245382	0.253849	1.88027	2.97169	0.621137	2.6454	2.32036	0.359809	0.251942	0.198738	4.05221	5.62649	3.60553	3.33596	1.06321	5.92426	1.39528	3.23875	4.50844	1.94664	4.09179	2.80186	2.82641	2.81013	2.04659	1.53193	1.70488	0.742047	1.96249	2.36199	4.79743	2.88654	7.49701
ENSMMUG00000036486	SCARNA18B	snoRNA	0	1.4133	4.72631	4.95185	1.36484	0	0.453975	0	2.15464	0	0	0	0	0	0	0	0.321499	0.972576	1.1861	1.66521	2.25759	0.660654	0	0	0.650033	2.42298	0.405191	1.93586	0	4.48921	0.774531	1.38544	2.08556	1.16164	2.80659	0.468342	3.4776	5.58974	4.26649	3.28162	1.22207	1.06062	2.31573	1.25568	3.70832	3.12374	4.70923
ENSMMUG00000022643	RO60	protein_coding	0.754285	5.96636	13.1587	5.51464	3.39977	0.100478	2.81292	0.197881	5.61166	0.236185	0.123249	0.137011	0.809606	0.597457	0.192412	0.193946	3.91117	5.30518	0.80089	5.01158	5.46558	0.389861	0.197555	0.11388	2.86958	4.69803	3.20038	2.62893	4.62786	29.4972	7.09325	16.7287	17.107	9.10485	19.556	12.5538	11.1028	10.8684	7.44421	6.96938	3.162	1.19761	2.99589	4.90196	10.6471	8.80154	19.9205
ENSMMUG00000065201	-	protein_coding	0.476756	0	0.211626	0.0221725	0.0687513	0.0371669	0.335399	0.712869	0.28943	0.0332819	0.324194	0.376483	1.09971	0.171096	0.181168	0.573927	0.0431864	0.0217741	0	0.0894739	0.050543	0.266234	0.425168	0.245088	0	0.0464964	0.0272143	0.411731	0.130117	0.150757	0.0780311	0.46526	0.11206	0.0260069	0.150802	0.629116	0.155713	0	0.143278	0.472301	0.0615593	0.0534269	0.177753	0.147589	0.224159	0	0.790729
ENSMMUG00000022645	GLRX2	protein_coding	2.94312	4.33625	9.14489	5.96777	2.94262	1.92729	3.91512	1.38308	2.68007	0.98619	0.800529	0.643599	1.93964	1.26746	0.702988	1.67486	4.42555	5.64548	1.86877	6.90427	6.98909	1.31481	0.656163	1.36168	5.98326	7.29063	4.032	4.22725	0.883562	9.77188	3.98208	4.25079	7.81701	4.81638	8.5646	5.20412	4.80626	3.93994	2.9188	3.03224	2.83748	2.24275	3.34679	2.96758	6.64217	4.8106	9.46981
ENSMMUG00000022647	CDC73	protein_coding	1.30571	7.3584	10.8752	6.7856	4.69811	1.43375	3.32702	0.804414	6.80538	0.904833	0.729526	0.80862	2.6983	2.22103	0.646579	0.479218	4.69644	6.3837	1.94631	6.28676	6.35062	0.97812	0.820066	0.427705	4.88416	5.94467	5.3591	4.33896	4.58916	15.6883	3.31593	10.2902	12.1863	5.81882	13.2968	7.6158	8.78139	7.51718	7.79058	5.5989	3.29445	1.41326	3.25709	4.18291	11.2459	7.36664	14.874
ENSMMUG00000022648	B3GALT2	protein_coding	0.86849	3.92125	3.35989	3.00757	2.41621	0.412484	1.37237	0.141277	2.76601	0.184684	0	0.21427	0.67804	0.386804	0.207446	0.128677	1.57101	2.30912	0.478899	2.16528	3.63049	0.601884	0.884733	1.19001	1.33247	2.1931	1.52692	1.00207	2.90817	8.11001	1.23485	5.99544	5.64828	3.94459	6.11338	3.56859	4.22432	3.41428	2.51769	2.38787	2.10019	0.757646	1.28776	1.84596	5.22122	2.16211	6.06982
ENSMMUG00000049507	Metazoa_SRP	misc_RNA	0	0	0	0	0	0	0	0	0	0	0.696186	0	0	0	0	0	0	0	0	0	0	0	0	0	0	0	0	0	0	0	0	0	0	0	0	0	0	0	0	0	0	0	0	0	0.427883	1.0298	0.679216
ENSMMUG00000052652	-	lncRNA	0	0.088495	0.230178	0.0551227	0.142435	0	0	0	0	0	0	0	0	0	0	0	0	0.0541322	0.0247564	0	0.282722	0.082735	0	0	0	0	0	0	0.646962	5.90301	1.45494	2.37119	0.487533	0.323276	0.0937267	0.625615	0	0.0388896	0.0890501	0	0.0255069	0.0442746	0.0276193	0.183459	1.60992	0.335307	0.933765
ENSMMUG00000058087	U3	snoRNA	0	0	0	0	0	0.391128	0	0	0	0	0	0	0	0	0.544723	0	0	0	0	0.235396	0	0	0	0	0	0	0	0	0	3.96625	1.64233	1.95848	0	0	0	1.65514	0	0.329239	0	0	0	0	0.467649	0	4.45581	0.315411	7.07309
ENSMMUG00000062210	U6	snRNA	0	0	0	0	0	0	0	0	0	0	0	0	0	0	0	0	0	0	0	0	0	0	0	0	0	0	0	0	0	0	0	0	0	0	0	0	0	0	0	0	0	0	0	0	0	0	0
ENSMMUG00000061454	-	lncRNA	0	0	0	0	0	0	0	0	0	0	0	0	0	0	0	0	0	0	0	0	0	0	0	0	0	0	0	0	0	0	0	0	0	0	0	0	0	0	0	0	0	0	0	0	0	0	0
ENSMMUG00000056654	-	protein_coding	0.279219	3.9749	5.03686	2.63464	1.96852	0.319254	0.523817	0.182243	0.725121	0.0476471	0.0580155	0.12438	0.674728	1.06143	0.259364	0.186738	3.21499	3.64716	1.56817	6.11644	2.82198	0.158811	0.989105	0.175437	7.96915	7.6883	5.72722	7.973	4.19126	4.3705	2.08528	7.32686	7.41978	2.75517	1.72714	5.71918	7.52365	6.76323	4.66647	5.40926	4.90589	3.26345	6.45732	6.18784	4.45711	1.75925	2.71686
ENSMMUG00000062942	-	lncRNA	0	0	0	0	0	0	0	0	0	0	0	0	0	0	0	0	0	0	0	0	0	0	0	0	0	0	0	0	0	0	0	0	0	0.121567	0.176228	0	0	0	0	0	0	0	0	0	0	0	0
ENSMMUG00000059151	-	lncRNA	0	0	0	0	0.213917	0	0.0948709	0.237649	0	0	0	0	0.122203	0	0	0	0	0	0	0	0	0	0	0	0	0	0	0	0	0	0	0	0	0	0	0	0	0.292034	0	0.0979696	0	0	0	0	0	0	0
ENSMMUG00000021082	KCNT2	protein_coding	0.345091	0.61583	0.998517	0.287696	5.20376	0.0438412	1.63647	0.315332	0.512107	0.0588878	0.0956031	0.0683216	0.370625	0.0672738	0.213702	0.230792	0.152825	0.0770527	0.058731	0.277046	0.357716	1.37394	0.0313449	0.0361375	0.0257495	0.109692	0.0963043	0.0255615	3.26151	7.46884	1.82553	4.44537	7.66663	1.62589	8.84967	2.63442	1.23981	0.553561	0.507021	0.222846	5.02247	1.02935	3.05337	25.0693	0.969516	1.41417	1.91209
ENSMMUG00000045497	CFH	protein_coding	0.543949	5.52862	8.76084	5.3601	23.5511	0.217377	5.85522	0.50876	2.32758	0.113549	0.138258	0.310529	0.593414	0.972893	0.737932	0.190723	2.26273	3.45437	0.344593	2.29491	2.64818	2.98988	0.187796	0.0895901	0.659648	1.83562	0.888689	0.691796	8.91018	24.3762	7.34011	6.03191	19.1023	6.33142	18.5954	7.58898	4.98049	5.90877	3.77967	1.8032	266.521	52.4311	160.849	359.344	4.13342	5.00325	5.56895
ENSMMUG00000000243	CFHR5	protein_coding	0	0.0175783	0.0489875	0.0574842	0	0.0688275	0	0	0	0	0	0	0	0.042246	0.0191712	0.00966207	0.015995	0.322579	0.0737627	0.140839	0.0467991	0	0	0	0.00808498	0.00861045	0.0403175	0	0	0	0	0	0	0	0	0	0	0	0.0132664	0	84.7694	14.9859	58.6585	112.285	0	0	0
ENSMMUG00000000244	F13B	protein_coding	0	0	0.00896342	0	0.00776524	0	0	0	0	0.0225545	0.0274625	0.0686902	0.013308	0	0	0.00883952	0.00731665	0	0	0.00757934	0	0.0150351	0.00900399	0	0	0	0	0	0	0	0	0	0	0	0.0127745	0	0.026381	0.0106009	0	0.010669	27.6796	7.59126	22.9401	28.548	0	0	0
ENSMMUG00000000245	ASPM	protein_coding	0.00417583	0.0411551	0.11724	0.0769054	0.0750721	0.00716186	0.0998823	0.0294356	0.0557716	0.00641324	0	0.00558048	0.0227044	0.186827	0.0199486	0.0100539	0.0790571	0.264333	0.0115131	0.0646543	0.077915	0.0213758	0	0.0590339	0.0757156	0.0761568	0.0891491	0.041757	0.0188046	1.16927	0.852051	0.896533	0.156552	0.0400911	0.130765	0.157596	0.457579	1.6639	1.14577	1.56537	0.608924	0.0720656	0.0984748	0.678489	0.801496	0.46781	1.85891
ENSMMUG00000058395	ZBTB41	protein_coding	1.69826	5.41156	7.80664	4.58659	2.57256	0.15744	3.53039	0.125823	6.48777	0.328961	0.200273	0.347583	1.3587	0.24159	1.05979	0.46045	4.93936	4.22748	1.25141	4.40605	4.19283	0.861496	0.206368	0.237921	2.28094	3.16778	2.72832	1.98889	2.11285	7.74317	2.44234	5.94543	6.23031	3.6722	5.42983	3.8864	6.34872	6.14047	6.37276	4.51266	4.09984	1.53394	2.71383	3.73627	4.78291	3.17405	7.81564
ENSMMUG00000055405	-	protein_coding	0	0.152881	0.8521	0.142842	0.147639	0	0.392863	0	0	0	0	0	0	0	0	0.168064	0	0.561101	0	0.144105	0.325614	0.28586	0	0	0	0	0.175323	0	0	1.45683	0.167567	2.39788	4.15107	0	4.12893	0.810592	0.250788	0.403106	0	2.83986	0.132195	0	0.286285	0.135831	0	0	1.01882
ENSMMUG00000058965	U6	snRNA	2.44251	0	0	0	0	0	0	1.91304	0	0	0	0	2.21336	2.1427	0	0	0.40563	0	0	0	0	0.833535	0.998349	0	0	0	0	0	1.22212	0.707994	0.488606	0.873994	0	0	1.41641	1.1818	0	0.587706	0.672869	0.59148	0	0.334542	0	0	0	0	0
ENSMMUG00000012322	CRB1	protein_coding	1.15577	3.41271	3.56489	1.21421	3.35026	0.159287	4.28324	0.484945	8.83795	0.982607	0.42454	0.468879	0.991232	0.325898	0.591569	0.633555	3.18757	1.26497	1.38463	2.79073	3.29733	1.55303	0.177153	0.0875313	0.0727648	0.110706	0.246225	0.0309572	0.139411	0.448681	0.0867012	0.199397	0.413554	0.334374	0.574484	0.329537	0.370746	0.238368	0.341137	0.329861	0.127027	0.0678437	0.0952249	0.190761	0.106743	0.0856339	0.395365
ENSMMUG00000013962	DENND1B	protein_coding	0.99569	10.9325	13.548	8.13637	2.41478	0.0227691	2.78321	0.31194	3.74567	0.244669	0.12413	0.0709662	0.457154	0.0349389	0.364671	0.239726	9.18051	6.68294	2.65979	8.48236	9.62966	1.72614	0.0325582	0.168913	5.24226	6.62266	3.98461	3.47817	5.0617	11.7524	6.83587	8.94984	9.76545	4.85934	13.5343	5.31863	7.58373	6.45904	8.16303	6.55838	4.9026	1.61469	3.92021	4.62412	16.4636	6.46318	20.0548
ENSMMUG00000061874	Y_RNA	Y_RNA	0	1.88906	1.05289	0.441254	0.912146	0	0	0	0.719992	0	0	0	0	0	0	0	0.859453	0	0	0.890309	1.00586	0	0	0	1.73771	1.38799	0	0	0	9.00064	7.76448	1.85183	2.2301	1.55269	6.00222	2.50401	3.09885	0.622619	1.42568	0.626618	0.816727	0.354416	0	0.419595	6.44366	8.35058	15.7363
ENSMMUG00000060620	C1orf53	protein_coding	0.596687	1.30682	2.06372	2.34026	0.105168	0.17056	1.39924	0.116835	0	0.763659	0.185968	0.1329	1.26165	0	0.356309	0.957736	0.990921	2.79782	0.73116	1.4371	1.73958	0.509066	0.731667	0.843538	0.400705	0.746809	0.249775	0.696113	0	0	0	0.21351	0.514248	0.596733	1.55708	0.433056	0.178644	0.287144	1.31501	0.144494	0.753328	0.81726	0.611787	0.96756	0.685785	0.550169	0.181434
ENSMMUG00000012259	LHX9	protein_coding	0.0364808	0	0	0	0.192895	0	8.16128	0.0857183	0	0	0	0	0.19835	0	0.130706	0.131749	0	0	0	0	0.0425425	0.0373485	0.0447334	0	0	0.0391364	0	0	0	0	0	0	0	0	0.126931	0	0.0655326	0	0	0.106011	0.0345433	0.0299799	0	0	0	0	0
ENSMMUG00000057910	-	lncRNA	0	0.0115914	0.0258425	0.0866424	0.0335821	0	0.0148935	0.0248718	0	0	0	0.0282916	0.076737	0	0.0252836	0	0	0.0212714	0	0.010926	0.0370321	0	0	0	0	0	0.013293	0	0	0.0368191	0.0127049	0	1.17683	0.558942	1.78626	0.41485	0.0570444	0.0152818	0.174962	0	0.0501151	0.0173978	0.0217062	0.0514935	0	0	0.0579356
ENSMMUG00000021649	NEK7	protein_coding	9.11657	34.6742	64.209	30.1197	9.05797	1.2363	18.0176	5.91569	3.16786	0.976829	0.673991	2.87579	7.30066	2.06448	4.19055	4.23674	33.8536	32.3691	13.3372	29.4887	35.0835	1.92095	1.11789	1.03405	20.5024	20.5839	18.1582	14.6285	18.7288	62.8498	16.3879	39.2823	31.3687	21.9578	38.2118	19.6341	17.1193	19.4821	15.5418	12.4297	8.16061	4.12059	6.78222	10.2415	26.3531	22.0213	63.358
ENSMMUG00000011992	ATP6V1G3	protein_coding	0	0.508787	0.283579	0.118844	0	0	0.163431	0	0	0	0	0	0	0	0	0	0.578698	0	0	0.23979	0.135455	0.118918	0	0	0	0	0	0	0.174356	0.404029	0.139416	0	3.30353	1.53336	2.62697	4.21508	0	0.335384	0	0	0	0	0	0	0	0	0
ENSMMUG00000000009	PTPRC	protein_coding	0.257842	2.90823	3.91334	1.41579	2.7449	0.073703	0.955336	0.151462	0.473507	0.0131998	0	0.0804005	0.140191	0	0.164234	0.0103465	1.90977	1.00175	0.221166	1.45492	1.50342	0.21118	0.063234	0.0243008	0.839797	0.700749	1.80249	0.644585	13.1851	22.7356	20.0953	32.7532	2.39996	0.825159	2.33255	1.85886	98.5485	81.0253	105.978	83.0941	3.23903	0.699251	2.5203	10.0512	13.2959	4.57651	12.8423
ENSMMUG00000026884	mml-mir-181b-1	miRNA	0	0	0.483373	0.405152	0	0	0	0	9.25518	0	0	0	0	0	0	0	0.394567	1.59149	0	0.817466	0	0.405401	0	0	0.398884	0	0	0	1.78319	8.9529	4.7528	11.052	0	0	0.688891	0.574783	0	2.28671	2.61807	1.72605	0.374952	0	0.812009	0	0	0.547668	0
ENSMMUG00000026915	mml-mir-181a-1	miRNA	0	0.433625	0.483373	0.405152	0	0	0	0	1.32217	0	0	0	0	0	0	0	0	0	0	0	0.923558	0	0	0	0	0	0.99456	0	0	2.06605	0	0	0	0	0	0	0.711327	0	0	0.575349	0.374952	0	0	0.77053	0	0	0
ENSMMUG00000055114	-	lncRNA	0.0857444	1.36148	1.46534	0.833432	3.40035	0.0735289	1.689	0.100736	11.2371	0.197529	0.400855	0.114587	0.1554	0.112829	0.102404	0.0516103	0.640783	1.46461	0.118202	1.59309	0.749937	0.614486	0.210282	0	0.259117	0.367944	0.323036	0.0857417	0.900955	14.5397	3.3962	8.83628	0.942197	1.33772	1.11877	0.622305	6.23811	6.31321	6.73201	5.48167	1.42083	0.528484	0.483529	1.16793	1.1333	0.592948	1.32969
ENSMMUG00000057477	-	lncRNA	0	0	0	0	0	0	0	0	0	0	0	0	0.175951	0.340668	0	0	0	0	0	0	0	0	0	0	0	0	0	0	0	0	0	0	0	0	0	0	0	0	0	0	0	0	0	0	0	0	0
ENSMMUG00000057677	-	lncRNA	0	0	0	0	0	0	0	0	0	0	0	0	0	0	0	0	0	0	0	0	0	0	0	0	0	0	0	0	0	0	0	0	0	0	0	0	0	0	0	0	0	0	0	0	0	0	0
ENSMMUG00000055580	Metazoa_SRP	misc_RNA	0	0	0	0	0	0	0	0	0	0	0	0	0	0	0	0	0	0	0	0	0	0	0	0	0	0	0	0	0	0	0	0	0	0	0	0	0	0	0	0	0	0	0	0	0	0	0
ENSMMUG00000058968	Metazoa_SRP	misc_RNA	0	0	0	0	0	0	0	0	0	0	0	0	0	0	0	0	0	0	0	0	0	0	0	0	0	0	0	0	0	0	0	0	0	0	0	0	0	0	0	0	0	0	0.60352	0	0	0	0
ENSMMUG00000055849	U6	snRNA	0	0	0	0	0	0	0	0	0	0	0	0	0	0	0	0	0	0	0	0	0	0	0	0	0	0	0	0	0	0	0	0	0	0	0	0	0	0	0	0	0	0	0	0	0	0	0
ENSMMUG00000036028	-	scaRNA	0	0	0	0	0	0	0	0	0	0	0	0	0	0	0	0	0	0	0	0	0	0	0	0	0	0	0	0	0	0	0	0	0	0	0	0	0	0	0	0	0	0.253872	0	0	0	0	0
ENSMMUG00000024787	U6	snRNA	0	0	0	0	0	0	0	0	0	0	0	0	0	0	0	0	0	0	0	0	0	0	0	0	0	0	0	0	0	0	0	0	0	0	0	0	0	0	0	0	0	0	0	0	0.455112	0	0
ENSMMUG00000039854	U6	snRNA	0	0	0	0	0	0	0	0	0	0	0	0	0	0	0	0	0	0	0	0	0	0	0	0	0	0	0	0	0	0	0	0	0	0	0	0	0	0	0	0	0	0	0	0	0	0	0
ENSMMUG00000016188	NR5A2	protein_coding	0	0.34401	0.621497	0.54309	0.126013	0	0.0304833	0	0	0	0.0405142	0	0.0588982	0	0.0258747	0	0.259054	0.772788	0.0796439	0.838609	0.404243	0	0	0	0.032736	0.0348636	0.0544151	0.0649939	1.05693	4.25782	0.481072	1.06983	1.0503	0.0390006	0.678441	0.424548	0.0972966	0.0312781	0	0	15.4373	8.54617	20.1477	20.8681	16.123	5.94794	16.1466
ENSMMUG00000035331	U6	snRNA	0	0.463095	1.03245	0.432686	0	0	0	0	0	0	0	0	0	0	0	0	0.421382	0.849824	0	0.436511	0	0	0	0	0	0	0	0	0	8.82587	0.507581	2.72381	0	0	1.47142	1.22769	0	0	0	0	18.0195	7.29822	14.3087	27.567	23.33	4.09422	26.2323
ENSMMUG00000063532	-	lncRNA	0.0689757	0.0377663	0.126297	0.211718	0.692957	0.118298	0.194099	0.0810353	0.806072	0	0	0	0.0625045	0	0.082377	0.290619	0.0343645	0.103957	0.0316952	0.284786	0.0804366	0.0706162	0	0	0.104221	0.110995	0.0433102	0.0689735	1.03537	0.179941	0.165577	1.1847	0.178338	0.124166	0.179995	0.100121	0.0619524	0.0497898	0.570048	0.400877	1.3389	0.481815	0.56577	0.436206	0.237826	0	0.817963
ENSMMUG00000053424	-	lncRNA	0.292091	0.119947	0.401123	0.11207	1.27418	0.563578	1.07881	0.772111	2.25533	0.168223	0.0682764	0.146379	1.1911	1.63352	0.130816	0.131859	0.145523	0.0366856	0	0.226122	0.170313	0.560698	0	0.206465	0.551683	0.744216	0.32096	0.328593	0.383642	0.761998	0.350584	0.391942	0.377603	0.219085	0.508151	0.370983	0.459113	0.158134	0.241398	0.212199	2.55835	2.16036	2.20869	1.17226	0.50356	0.353482	0.532897
ENSMMUG00000062588	Metazoa_SRP	misc_RNA	0.294312	0	0.359264	0	1.5562	2.01906	1.6564	1.38308	2.94808	3.61603	0	1.57324	4.2672	12.3929	1.75747	1.06289	0	0	0	0	0	1.80787	0	0.416069	0.592935	1.26294	0	0.588605	0.883562	3.07116	0	1.26375	0.380474	0	0	0.427204	0	0	1.4594	0.427624	2.50813	2.41865	1.81056	0.859036	1.01478	0	1.0739
ENSMMUG00000007334	ZNF281	protein_coding	0.610132	3.26804	2.41245	2.7006	2.24426	0.181986	1.99685	0.358404	6.79805	0.509261	0.0496065	0.230429	0.985588	0.139628	0.348497	0.22354	1.59917	2.83865	0.402261	2.3822	1.94892	0.597485	0.0975853	0.056253	1.96405	2.97392	1.49911	2.42719	1.49323	4.91349	0.795993	2.13575	2.65775	1.87829	1.70754	1.82902	3.85988	4.61485	4.71357	3.87362	8.8543	5.55906	13.7762	7.3815	4.64951	2.64161	3.62979
ENSMMUG00000050830	-	protein_coding	0	0	0	0.0309921	0	0.103902	0	0	0	0	0	0.0404798	0.0548979	0	0.036176	0.0364646	0	0	0	0	0	0	0.037143	0	0	0	0	0	0	0.052681	0	0	0	0	0	0	0	0	0	0	0	0.0248929	0.0621147	0	0	0	0
ENSMMUG00000004266	KIF14	protein_coding	0	0.0192722	0.118158	0.0810303	0.0930573	0	0	0	0.0734538	0	0.0329106	0	0.0318963	0	0	0	0.0263045	0.0530496	0.00808708	0.108995	0.041047	0.0180178	0.0215805	0	0.0620486	0.160483	0.0884054	0.175987	0.0132088	0.474427	0.348539	0.283386	0.0796305	0.0316811	0.0459261	0.0383189	0.395182	0.787645	0.465435	0.71599	0.0166645	0.014463	0.0360893	0.0856144	0.434884	0.194726	0.577951
ENSMMUG00000051563	-	lncRNA	0	0.0631354	0	0.0589896	0.0609707	0	0	0.101603	0.14438	0.132819	0	0	0	0	0	0.0694057	0	0.0579297	0	0.0595111	0	0.029513	0	0	0.145193	0.0618516	0.0362017	0.0288264	0	0.300815	0.346002	0	0	0	0	0.125532	0.0517842	0.499414	0.619432	0.460736	0.0272963	0	0	0.0280471	0.364451	0.15948	0.420745
ENSMMUG00000004268	DDX59	protein_coding	0.377378	4.48219	4.37629	4.26212	1.56563	0.348509	1.14364	0.426306	2.35047	1.00311	0.515702	0.814668	0.999614	1.45155	0.572041	0.384403	2.73344	4.05429	0.827032	4.26984	2.65742	0.430933	0.160182	0.205193	4.26929	4.93604	4.10119	3.64303	1.74298	3.28164	1.21948	2.30599	3.11479	1.09738	3.13112	2.02256	5.47539	4.94527	5.51793	4.40762	2.00657	0.823034	2.30669	2.79609	3.06946	2.71005	3.62784
ENSMMUG00000012218	CAMSAP2	protein_coding	10.7894	9.49941	11.6746	8.88383	15.4166	4.60212	13.4677	8.2247	35.3433	18.1081	14.3196	8.83105	16.0267	9.02237	4.82137	6.68227	8.47615	8.87712	3.28316	9.50804	7.2672	13.6538	7.41556	5.46935	4.12307	4.59727	4.12419	3.50024	14.356	24.6713	6.64326	16.0448	10.2307	5.71955	11.4545	7.5225	10.475	10.6966	9.7576	7.51826	3.35995	2.43555	2.62805	3.30429	6.7388	7.09007	8.73888
ENSMMUG00000052463	Metazoa_SRP	misc_RNA	16.8899	0.648963	0.361708	0.909524	4.70035	30.492	1.66766	3.13309	3.95751	20.9336	35.4629	16.2354	23.6293	102.157	5.66216	4.6372	0.885762	2.08409	0.54464	0.611709	0.691098	8.49412	19.984	29.323	0.596969	0.953651	0.744229	0.592609	0	2.57671	0.711304	1.90852	1.14919	0.355604	0	1.29033	2.12914	1.71114	2.93865	0.861067	0	0.730531	0.911438	1.44147	1.02168	2.86874	3.7842
ENSMMUG00000012219	GPR25	protein_coding	0	0	0	0	0.127247	0	0.0564334	0	0.0669606	0	0	0	0	0	0.143705	0.0482836	0.119896	0	0	0	0	0.0821255	0	0.0567019	0.0808052	0	0	0.080215	0	0.0697563	0.914674	0.258335	0	0	0	0	0.432298	1.79505	2.12146	0.990702	0	0	0.0411238	0	0	0.166418	0.0731752
ENSMMUG00000063678	INAVA	protein_coding	0.140451	0.0534965	0.0298169	0.0874714	0.439129	0.314196	0.721727	0.451977	0.1937	0.0562707	0.0685157	0.048964	0.741511	0.369634	0.123981	0.147024	0.00608473	0.0368142	0.00561209	0.00630319	0.0142425	0.331346	0.0673917	0.0776959	0.0061513	0.078613	0.0153374	0.0122127	0.540815	0.584122	0.241871	0.76041	2.96826	3.84743	1.82726	2.44644	0.0658174	0.193952	0.151403	0.257306	0.0693869	0.0250918	0.0438277	0.0534715	17.3565	10.5318	16.5443
ENSMMUG00000052462	-	protein_coding	0.0319107	0.00873604	0.0292149	0.0163248	0.00843652	0.0273646	0.0112247	0.0281175	0.0399556	0	0	0.0106612	0.0289169	0	0.0190553	0	0	0	0	0	0	0.0326697	0.0195647	0.0676684	0	0	0.0100185	0.0159549	0.011975	0.0416238	0.0670267	0.0856386	0	0	0.0693938	0.0115799	0.229292	0.126691	0.250539	0.208643	0.00755398	0.0196681	0.0408979	0.0232852	0.42177	0.419277	1.33903
ENSMMUG00000026793	U6	snRNA	0	0	0	0	0	0	0	0	0	0	0	0	0	0	0	0	0	0	0	0	0	0	0	0	0	0	0	0	0	0	0	0	0	0	0	0	0	0	0	0	0	0	0	0	0	0	0
ENSMMUG00000005921	KIF21B	protein_coding	6.33991	0.40083	0.160395	0.302489	10.8533	7.87135	11.0332	9.87971	8.61005	4.28103	2.22897	1.69324	13.9652	13.9557	4.08569	4.27081	0.322642	0.122594	0.0733169	0.37782	0.273625	21.5716	8.60848	5.95748	0.146541	0.110756	0.153224	0.112623	4.40258	1.43643	1.96574	2.64976	0.297263	0.197111	0.16328	0.190728	14.8871	13.4685	17.4447	13.93	0.879816	1.95139	1.98716	1.08208	2.09806	1.70696	2.02053
ENSMMUG00000057582	Metazoa_SRP	misc_RNA	0.882935	0	0	0	2.48991	5.04766	2.48459	4.14923	0.982692	0.904007	1.65109	0.786622	22.4028	13.9421	1.05448	4.25157	0.586518	0	0	0	0.343214	12.9564	5.05246	9.98567	0	0.315736	0	0	3.53425	0	1.76624	1.89562	1.14142	0	0	0.427204	7.40164	5.09875	2.9188	2.99337	0.278681	0.725595	0.30176	0	1.35303	0.814101	1.0739
ENSMMUG00000017414	CACNA1S	protein_coding	0	0	0	0	0.00755385	0.0122508	0.0502514	0	0	0	0	0.00954575	0.0776745	0.263182	0.0170617	0.00859889	0.00711747	0	0	0.00737301	0	0	0	0	68.586	90.5995	68.1832	74.6636	0	0.012423	0	0	0	0	0	0	0	0.0206247	0.0118067	0	0	0	0	0	0	0.0197584	0
ENSMMUG00000017419	ASCL5	protein_coding	0.631277	0	0	0	0.96429	0	0.592141	0.741649	0.351301	0.107724	0	0.187472	1.01698	0	0.418849	0.337752	0	0	0	0	0	1.57982	0.344037	0.29748	0.353279	0.300991	0	0.420838	0.42115	0	0	0	0	0	0	0	0	0	0	0.101914	0	0	0	0	0.0806156	0	0
ENSMMUG00000013500	TMEM9	protein_coding	1.8902	1.6211	1.3987	1.94252	3.78555	0.688529	4.13049	1.64094	5.29197	1.63131	0.954048	1.15123	4.32005	0.682349	1.82793	1.54046	1.70009	1.57147	0.737899	2.09782	1.59956	3.09967	1.06659	1.15873	1.24689	1.69581	1.19737	0.894887	2.27236	2.79282	1.75675	2.13682	5.11419	3.74388	7.90082	5.47523	3.18513	3.01865	2.76486	2.32106	1.05329	0.948512	1.19198	1.4403	1.54762	1.95491	1.81581
ENSMMUG00000057870	Metazoa_SRP	misc_RNA	0	0	0	0	0	1.27702	0	0	0.621532	0	0	0.497521	0	0	1.33387	0	0	0.374068	0	0	0	0	0	0	0.375019	0	0	0	0	0	0	0	0	0	0	0	0	0	0	0	0	0	0	0	0	0	0
ENSMMUG00000013504	-	protein_coding	0	0	0	0	0.095741	0.019409	0.063691	0.0531814	0.207823	0.243323	0	0	0.0205101	0.387179	0.351402	0.149856	0	0	0	0.0116811	0	0.278062	0.166521	0.031997	67.5543	0.534183	5.25833	2.47829	0.0339743	0	0	0	0	0	0	0.0164267	0	0	0	0	0	0	0	0	0	0	0
ENSMMUG00000013506	PKP1	protein_coding	0.187202	0	0	0	0.095025	0.102741	0.337145	0.131959	0.0750069	0.0460007	0	0	0.0542845	0.157655	0.0268288	0.0901427	0.0074613	0	0	0	0.00873229	0.275982	0.036728	0.0105859	0.0150859	0	0	0.599027	0	0.520924	0.0089876	0.305455	0.609857	0.0359455	0.990052	0.0326076	0.0403538	0	0	0	0	0	0	0.0145708	0.0172124	0.0103565	0
ENSMMUG00000056199	TNNT2	protein_coding	20.0875	1301.57	803.287	1626.32	1.49072	3.74736	0.545431	0.910861	0.0588343	0.649481	0.790814	0.941909	2.49093	15.5814	2.81991	0.678784	1666.81	1941.07	1326.21	2932.73	721.003	41.7078	23.3784	13.7505	0.674488	0.831744	0.398307	0.810522	2.11597	1.71614	0.634476	1.13492	4.05469	2.74903	0.306546	3.325	1.70926	1.78071	0.52425	2.09937	0.300326	0.550262	0.180665	0.240011	10.5309	6.33629	7.39389
ENSMMUG00000013507	LAD1	protein_coding	0.0674043	0.295247	0.0822798	0.421452	0.68113	0.0513792	0.168601	0.123183	0.0250066	0.0460086	0	0.0100086	0.122161	0.0788409	0.0715558	0.0540949	0.276115	0.301004	0.0619462	0.262837	0.104805	0.406377	0.12857	0.0741142	0.120708	0.0964145	0.310373	0.25463	0.786942	0.950849	0.844979	0.852204	6.24485	5.7343	3.42669	5.42467	1.39917	2.42196	1.67118	4.06978	3.4607	1.99414	2.62618	2.85636	18.782	9.0013	14.5655
ENSMMUG00000046222	TNNI1	protein_coding	0.744209	2.34899	2.88566	4.97176	3.05546	0.150162	2.71016	2.41726	0.511593	0.201698	0	0.117005	0.31736	1.15211	1.46391	0.316197	1.96292	2.28726	0.764412	1.6719	1.58258	2.64428	0.10736	0.247551	756.055	1367.77	2110.96	2915.76	6.63693	6.09088	1.57631	1.69177	3.05603	2.78443	1.44702	3.74909	1.17959	1.89602	1.37482	1.0177	2.44567	1.36708	1.57097	2.25738	15.4967	5.44916	15.6541
ENSMMUG00000061689	PHLDA3	protein_coding	0.260567	1.11757	0.450602	0.688717	1.9748	0.297928	0.855446	1.58164	0.253756	0.166741	0	0.232144	3.10893	0.800042	0.414924	1.5161	0.995268	0.654525	0.279379	1.07583	0.430472	0.800294	0.186382	0.184182	1.55298	1.3045	0.954401	1.34622	3.06384	2.07704	0.573369	2.9836	1.12283	0.130294	0.0755514	1.07163	1.05316	0.53292	0.86138	0.315495	0.390653	0.267667	0.0222634	0.211262	1.02321	1.68177	1.14884
ENSMMUG00000047008	-	protein_coding	1.08278	2.37142	1.41449	2.87652	6.24758	2.54122	4.24971	2.16479	1.20512	0.20422	0.213137	0.710807	6.50688	4.89934	3.31229	4.11622	3.27458	1.69872	0.942728	2.68626	1.59498	2.17817	1.30443	0.510243	5.33874	4.09617	4.79497	5.24277	11.8905	3.93148	1.77842	9.01323	2.87322	1.98335	1.22276	1.37868	3.51475	2.35851	1.47573	1.65604	0.791438	0.702495	0.331107	0.94258	2.51076	2.46964	2.4953
ENSMMUG00000020772	CSRP1	protein_coding	35.413	30.9951	28.1334	25.6831	95.9637	10.3819	107.727	30.4694	38.5384	6.59583	3.0463	6.55574	48.312	13.495	22.838	29.2153	27.5392	25.2217	18.612	42.3429	23.1419	19.5016	3.8816	2.09361	6.61981	8.14231	7.78783	7.05275	150.163	144.428	86.9422	143.714	69.0176	37.7447	67.5014	38.371	88.3551	101.69	66.1222	50.1896	35.9862	22.2109	18.1451	27.8445	103.167	211.479	180.383
ENSMMUG00000001908	NAV1	protein_coding	3.48412	10.6901	5.72957	10.4926	20.0771	2.58188	18.9613	14.0871	13.7185	6.58263	2.72906	3.10992	16.5964	3.02763	6.90893	7.44677	10.5722	9.11515	2.09036	13.9102	5.19763	15.0352	3.41783	2.49064	3.4964	4.08331	2.72431	2.87924	9.82826	3.38418	3.70842	4.29056	2.16708	0.946703	1.31519	1.37407	7.0145	5.88416	5.65023	7.75584	0.821658	0.561845	0.397671	0.933799	4.83548	5.50065	3.53805
ENSMMUG00000057443	U6	snRNA	0	0.445783	1.49078	0	0.430499	0	2.29109	0	0	0.625201	1.5225	0	0.737787	0	0	0	0.40563	1.63611	0	2.52116	0	0	0	0	0.410067	0	0	0	0	0.707994	0	0.873994	0	0	0	0	2.19381	0.587706	1.34574	0.59148	0	0.334542	0	0	0.467872	0.563023	0.742694
ENSMMUG00000001916	IPO9	protein_coding	2.41564	13.0794	9.86426	12.3676	9.80266	0.509654	8.24079	1.74559	25.4293	2.42912	1.14724	1.29384	2.88393	1.79117	1.13338	1.15396	9.51337	10.9415	2.10551	13.3873	9.17766	5.11302	0.646488	0.447201	7.55105	7.19855	7.11448	6.86326	13.5113	20.3059	7.9963	14.3857	11.9337	6.51122	9.60567	8.68247	24.779	19.776	24.4796	18.4127	8.13276	4.16727	7.27305	7.91811	11.9647	9.18766	12.6967
ENSMMUG00000001921	SHISA4	protein_coding	8.03008	4.8955	3.95385	8.613	14.4327	9.8662	13.3397	14.4286	13.4905	11.8662	12.1771	6.1772	21.4938	23.8415	11.8468	9.7886	7.74922	9.93293	6.07752	8.86327	4.83956	12.0035	7.40565	8.10868	12.7961	18.5866	19.1516	17.8478	2.43099	1.64303	0.728935	2.28179	0.828731	0.627609	1.55548	1.46924	0.393957	0.560165	0.501916	0.269625	0.559088	0.402047	0.951327	0.705772	1.35723	1.04994	2.27756
ENSMMUG00000001923	LMOD1	protein_coding	0.3229	7.47428	2.41934	4.80755	5.26338	0.420122	7.3475	2.61625	2.75114	1.23122	0.437252	0.431516	0.80719	0.644673	0.984039	0.0670195	3.18417	1.76764	1.494	4.29838	2.41513	1.55031	0.314026	0.110186	17.026	17.9414	7.74649	2.21569	15.5771	12.1418	2.77976	10.7574	3.74249	1.68367	3.06057	1.84248	6.5605	5.3529	3.16551	2.50759	1.43387	0.768626	1.67819	0.714985	52.5961	58.5495	54.3399
ENSMMUG00000001924	TIMM17A	protein_coding	5.37794	15.8766	22.5737	14.5445	7.15063	0.0539389	6.23929	0.480332	11.8661	0.772812	0.117623	0.294202	2.50794	0.744918	0.638526	1.36296	18.1444	15.5156	6.64775	16.3611	16.8708	1.96407	0.539902	0.311226	14.4145	13.9343	16.509	11.2587	10.9051	24.6683	14.382	22.1471	32.3224	14.3045	47.7648	16.7538	10.3951	10.9424	9.30503	8.08812	6.67063	5.32417	7.09408	10.2505	12.3981	8.09046	17.2707
ENSMMUG00000053279	SNORA70	snoRNA	0.325061	0	1.58719	0.665174	0.343757	0	0.457363	0	3.25609	0.499228	0	0	0	0	0	0	1.29559	1.63306	0	2.68422	0	0	0	0	0.327442	2.09234	0.81643	2.92545	0.487937	1.13068	0	2.79156	1.26067	2.73072	1.13102	1.41551	0	1.87715	0.537291	0.472301	2.15458	1.86994	0.999861	2.5301	4.85679	2.24789	1.18609
ENSMMUG00000001926	RNPEP	protein_coding	1.80457	6.30908	3.39519	5.47132	5.58503	1.19256	5.33434	2.8981	10.1713	6.0006	5.20115	3.5842	6.5411	2.91924	1.93769	2.96958	6.49963	4.90724	2.76916	6.32285	4.22815	4.93231	2.1722	1.35748	3.41879	2.89502	4.17897	2.3674	10.8103	8.17732	4.84855	8.85056	6.14253	5.06645	6.42285	5.02253	13.8291	10.8034	11.3017	10.079	6.06678	4.06804	5.09241	4.09133	22.4719	14.5857	22.3212
ENSMMUG00000001929	ELF3	protein_coding	0.0225807	0	0.00918801	0.0154023	0.0318392	0	0.052952	0.0442145	0.0753958	0.0462392	0.0422259	0.08047	0.0545659	0.059427	0.0269679	0	0.0374999	0.0151256	0	0.00776925	0.0263327	0.0385296	0	0.0319224	0.0151641	0.0968977	0.217404	0.0301066	4.8357	3.65228	0.876316	2.4563	10.4797	1.89692	15.8182	6.31497	0.0946469	0.152131	0.0622058	0.142172	1.19736	0.0742271	0.154348	2.1823	36.195	12.2736	24.869
ENSMMUG00000055286	Metazoa_SRP	misc_RNA	0	0.322289	0	0	0	1.00953	0	0	0	0	1.10073	0	0	0	0	0	0.293259	0.295716	0	0	0	0	0	0	0	0	0	0	0	0	0	0	0	0	0	0	0	0	0	0	0	0	0	0	0.338259	0	0
ENSMMUG00000064915	Metazoa_SRP	misc_RNA	0	0.320126	0	0	0	0	0	0	0	0	0	0	0	0	0	0	0	0.293731	0.268665	0	0	0	0	0	0	0	0	0	0	0	0	0	0	0	0	0	0	0	0	0	0	0	0	0	0.671977	0.404319	0
ENSMMUG00000056714	Metazoa_SRP	misc_RNA	0	0	0	0	0	0	0	0	0	0	0	0	0	0	0	0	0	0.295716	0	0	0	0	0	0	0	0	0	0	0.883562	0	0	0.631874	0	0	0	0	0	0	0	0	0	0	0	0	0	0	0
ENSMMUG00000050920	Metazoa_SRP	misc_RNA	0	0	0	0	0	0	0	0	0	0	0	0	0	2.20451	0	0	0	0	0	0	0	0	0	0	0	0	0	0	0	0	0	0	0	0	0	0	0	0	0	0	0	0	0	0	0	0	0
ENSMMUG00000057708	-	lncRNA	0	0	0	0	0	0.0516992	0	0	0.100649	0	0	0.0805675	0	0	0	0	0	0	0	0	0	0.030861	0	0	0	0	0	0	0.135745	0.209703	0.072361	0	0	0	0	0.0875103	0	0	0	0	0	0	0	0	0.138581	0	0.329972
ENSMMUG00000013788	GPR37L1	protein_coding	14.5307	0.167495	0.0414912	0.191273	49.604	4.02237	60.8801	18.1894	62.5334	19.654	6.22901	6.51825	48.1113	4.87521	17.3336	21.7273	0.152408	0.187837	0	0.228048	0.0792754	20.2005	2.10479	2.16233	0.0342389	0.200553	0.106712	0.0339889	0.127553	0.118229	0.101992	0	0.351526	0.265142	0.177397	0.394701	0.122116	0	0.0280909	0.0246931	0.0160924	0	0	0.0330699	0.683644	1.43381	1.24024
ENSMMUG00000049760	Metazoa_SRP	misc_RNA	0	0	0	0	0	0	0	0	0	0	0	0	0	0	0	0	0	0	0	0	0	0	0	0	0	0	0	0	0	0	0	0	0	0	0	0	0	0	0	0	0	0	0	0	0	0	0
ENSMMUG00000031357	ARL8A	protein_coding	12.9669	9.52628	8.66565	10.4752	26.9698	3.72999	24.3068	11.4978	26.9572	10.4614	6.2155	6.38857	36.8873	7.55951	15.1922	16.1285	11.8983	10.6993	6.14702	13.7656	7.68037	19.5139	5.96259	5.56902	8.37036	9.97089	10.4867	6.74996	21.2812	13.9164	10.3921	19.1616	11.0074	7.63301	17.7398	10.9	13.8211	14.3068	11.2252	12.9677	2.77814	1.82099	3.30273	4.37166	9.19656	10.8682	11.7911
ENSMMUG00000013789	PTPN7	protein_coding	0.189891	0.623827	0.285291	0.418466	1.97723	0.0250521	1.62362	1.28707	1.02421	0.201901	0.300467	0.195205	1.85313	0.0384422	1.29093	0.439605	0.436643	0.234827	0.25506	0.467398	0.715432	1.12158	0.197025	0.10325	0.29428	0.266395	0.34853	0.160672	2.41187	1.75289	4.48823	2.75973	0.528733	0.245417	0.711531	0.57247	14.143	14.2977	18.0355	12.3521	0.387274	0.18006	0.17972	0.810064	3.89485	2.10105	2.71823
ENSMMUG00000058821	-	lncRNA	0.25477	0.303605	0.155498	0.245335	2.01275	0.411246	1.19136	1.50537	1.28851	0.345243	0.71463	0.660908	2.4309	0.611332	1.50345	0.811843	0.328523	0.14305	0.0826376	0.247504	0.218457	1.4499	0.477792	0.338982	0.218895	0.112542	0.178792	0.119888	0.843587	0.364898	0.764471	0.804381	0.12593	0.134889	0.586618	0.22841	1.61526	0.897887	1.28809	0.783892	0.0567621	0.0123158	0.0153657	0.0729041	0.516727	0.331634	0.615185
ENSMMUG00000013790	LGR6	protein_coding	0.0340032	12.3746	5.14692	10.2284	0.575343	0.0388787	1.08444	0.585909	3.31144	3.63814	1.50487	0.954262	0.657347	0.238636	0.324878	0.668583	7.32972	7.19752	5.54164	9.58177	6.95252	0.220476	0.0833906	0.0480705	0.171262	0.267509	0.0427017	0.0566703	1.7354	0.906778	0.653	0.87604	0.102569	0.0544094	0.118311	0.115166	0.570098	0.261814	0.0374692	0.378775	0.0643946	0.0652022	0.09297	0.132331	0.937935	1.3168	0.9719
ENSMMUG00000056034	-	snoRNA	0	1.37593	7.15764	3.42821	0.442917	0	0	0	1.39845	0	0	0	0	0	0	0	2.50398	0	0	5.18776	2.93052	0	0	0	0	0	0	0	0	0	0.5027	0.899205	0	0	0	0	0	0	0	0	0.396584	0.688385	0	0	0	0.579264	0
ENSMMUG00000059291	-	snoRNA	0	0.472265	1.57934	0.882508	0	0	0	0	0.719992	0	0	0	0	0	0	0	0	0.433326	0	0.445155	0	0	0	0	0	0	0	0	0	0	0	0	0	0	0	0	0	0	0	0	0	0	0	0	0.495666	0	0
ENSMMUG00000013795	UBE2T	protein_coding	0.263829	0.953398	1.48145	0.890794	0.585906	0.226243	0.222725	0.123983	0.616638	0.567263	0.394688	0.105772	0.334708	0.972068	0.0945265	0.127041	0.814944	0.927806	0.436438	1.22546	0.3692	0.135052	0.258809	0.223785	0.318914	0.650978	0.629507	0.342967	0.316819	0.825921	0.316662	0.113286	0.136427	0.0633238	0.321288	0.229774	0.284358	0.990308	0.610514	0.421667	0.0999267	0	0.135253	0.179681	0.75806	0.583825	0.625735
ENSMMUG00000003998	PPP1R12B	protein_coding	2.12254	49.3374	47.8604	39.4814	10.3866	0.938339	8.69958	2.40071	23.5171	4.37338	2.07086	2.30796	3.94238	1.90826	1.25959	1.49182	37.7078	29.0426	10.45	37.2177	27.8961	4.7307	0.913366	0.829369	16.454	21.1157	15.6619	19.6757	19.0669	38.1643	8.37854	25.4738	11.7426	4.72268	14.6442	7.14739	20.1299	15.4166	12.192	10.0277	4.97458	2.21017	3.85913	4.32257	49.6986	52.1387	94.4167
ENSMMUG00000057065	U6	snRNA	0	1.83457	9.20268	2.57115	0.442917	0	0	0	0.699223	0	0	0	0	0	0	0	1.66932	0.420826	0	1.72925	0.976841	0.42879	0	0	2.10948	7.63838	5.78566	4.60697	0	8.741	3.5189	7.19364	3.24866	0.502633	7.28635	1.21589	0.752365	3.0233	1.38456	0	1.98292	1.03258	0.429428	1.22247	1.92547	3.47559	4.58471
ENSMMUG00000036194	SNORA70	snoRNA	0.738273	6.46763	10.3638	9.81977	1.95184	0	4.6744	0.433676	3.08132	1.13384	0	0	2.67604	0	0.440857	0	2.2069	5.93436	1.35698	8.38249	4.30472	1.13375	1.35792	0	4.09025	4.75209	2.7814	3.69125	5.54098	5.13596	0.443058	0.79252	1.43161	0	0	2.14326	4.64171	2.6646	3.05072	3.7544	2.09719	0.606712	0.756957	1.07744	4.66682	4.0843	4.71422
ENSMMUG00000064461	-	pseudogene	1.45551	45.6596	32.669	31.1857	8.14126	0.256972	9.11519	1.27411	17.7242	1.39162	0.693792	0.638832	1.52585	0.431875	0.954359	0.523931	33.3498	25.1914	10.5176	30.4966	24.2538	3.15556	0.551177	0.443807	11.7437	11.9788	9.59616	14.4404	18.3138	32.7218	9.23157	29.9623	9.33429	4.43535	16.3596	6.30708	20.3016	13.7821	10.3779	9.03972	2.97259	1.85283	2.97736	2.25605	52.8504	48.254	102.782
ENSMMUG00000059021	-	lncRNA	2.52247	0.711922	0.57139	0.718388	17.9028	1.15961	9.91563	1.68033	54.4417	8.22727	5.20332	4.51779	14.846	1.64253	4.53437	7.66975	0.41459	0.679351	0.215092	1.07369	0.333584	3.1948	1.2755	0.110289	8.14675	7.67191	5.48641	11.6238	0.85877	2.98499	0.749099	1.39578	0.739595	0.748998	0.542888	0.981421	0.513854	0.901033	0.5158	0.453409	7.60873	6.32574	4.21275	5.06019	1.46451	1.40268	1.66053
ENSMMUG00000004001	SYT2	protein_coding	5.79762	0.609924	0.370853	0.764148	20.0532	2.5184	11.3988	4.34256	71.0286	28.4616	30.2049	14.7005	28.0121	4.33086	7.37759	11.0937	0.554985	0.330693	0.16287	0.875432	0.324762	6.27247	4.33068	1.1811	10.9916	9.99491	9.09296	17.2025	0.551039	0.858605	0.364644	0.462015	0.245467	0.182297	0.308309	0.29399	0.750397	0.657903	0.355696	0.496596	11.4469	8.13498	6.58031	6.15797	0.538304	0.78784	1.08544
ENSMMUG00000015233	KDM5B	protein_coding	2.04137	6.66999	7.02259	6.36764	4.58391	0.602463	3.76747	1.04341	14.0526	2.20885	1.0535	0.938871	1.81382	0.401186	0.744063	0.92553	5.95032	6.14001	1.64461	6.18448	5.13986	3.56916	0.853352	0.374792	3.27143	5.42516	4.15333	3.23428	10.3169	17.8668	4.74919	9.10698	13.2207	6.37912	12.2799	8.25442	14.6086	11.511	11.0647	8.74404	1.09199	0.746204	0.876628	1.96677	6.32253	6.10501	8.29508
ENSMMUG00000060692	Metazoa_SRP	misc_RNA	0	0.644578	0	1.2045	0.311239	2.01906	1.6564	1.72885	0.982692	1.80801	2.20145	2.75318	2.1336	9.2947	1.05448	0.354298	1.17304	0.591431	0	1.82273	0	4.21836	1.44356	1.24821	0.592935	1.57868	1.4784	0	1.76712	0	0	0	0.760947	0	0	0.427204	1.58607	0.424896	0.972933	1.7105	0.557361	0	0	0	0.338259	1.22115	0.536948
ENSMMUG00000054699	-	protein_coding	0.00968604	0.0106068	0.035471	0	0.0204863	0.166123	0.0136283	0	0	0.0446274	0.0181129	0.0258884	0.0351093	0.0764741	0.011568	0	0.0289542	0	0	0.00999792	0	0	0	0	0	0	0.0364915	0.0193715	0.0436181	0.0336915	0.0232514	0.0207955	0.0250434	0.0348724	0	0.0140596	0.0521988	0.041951	0	0.0422204	0	0	0	0.0282716	0	0.133964	0.0353428
ENSMMUG00000058670	-	protein_coding	0.12398	0.0678825	0.0252234	0.0634251	0.0655551	0	0.0290734	0	0	0	0.0386403	0.0828416	0.112348	0.163142	0	0.124374	0.0411787	0.0622855	0	0.106643	0.0481933	0.148083	0.0253376	0	0.0416292	0	0	0	0.0620338	0.934364	0.446421	0.798535	0.427401	0.421563	1.11438	0.359921	0.51966	0.507134	0.102463	0.330253	0.0391316	0.0509431	0.0211862	0.0603118	0.569969	0.285785	1.31945
ENSMMUG00000053567	RABIF	protein_coding	4.03316	3.35658	2.36316	3.71389	6.14178	0	6.35565	0.663364	7.40659	1.36271	1.35756	0.107796	3.21621	0	1.54137	2.42759	3.45611	4.0524	1.85329	5.07889	2.44572	2.97294	0.494553	0.912271	2.76264	3.28833	2.02596	1.61321	2.17945	2.38489	2.71086	2.5977	1.66845	1.64566	0.841978	2.4588	10.8675	8.26816	11.7328	9.02446	1.98586	1.85609	2.39843	2.98223	9.73433	5.13185	10.0071
ENSMMUG00000017849	KLHL12	protein_coding	1.38863	5.26632	7.02964	5.97565	3.66045	0.19263	3.37608	0.371868	7.84127	0.501802	0.229125	0.354773	1.55444	0.241845	0.390219	0.725205	6.13493	6.01191	1.80168	6.40789	5.64397	1.2335	0.187805	0.144347	3.79529	3.65857	3.24409	3.23664	6.26861	18.0776	7.08353	11.5088	16.4865	11.0527	17.2481	13.0869	17.0028	13.1194	14.396	12.1206	4.61175	2.39983	4.53305	5.1757	8.94221	5.60634	10.7858
ENSMMUG00000057417	Metazoa_SRP	misc_RNA	0	0	0.713705	0.299105	0.6183	0	0	0	0	0.89794	0	0	0	0	0	1.05576	0.291291	0	0.268665	0	0.340911	0.598579	0.358468	0	0	0	0	0	0.438816	0	0.701756	1.25527	0.37792	0	1.01716	0.424337	0	0.844088	0.966403	0.849509	0.55362	0.240242	0.299735	1.13769	0	0	0.533344
ENSMMUG00000025885	Y_RNA	Y_RNA	0	0.472265	0.526446	0.882508	0.912146	0	0	0	0.719992	0	0	0.576337	1.56323	0	0	0	2.14863	3.03328	0.396347	1.78062	0.502928	2.20763	1.05766	0.609686	0	1.38799	2.70796	1.29377	2.58945	17.2512	5.69395	24.9997	3.90268	8.281	15.0056	7.51202	10.846	6.84881	6.41558	10.6525	1.22509	0.354416	3.97965	2.93717	2.47833	2.38588	13.3759
ENSMMUG00000007046	ADIPOR1	protein_coding	1.97992	23.9495	20.6177	23.3274	9.21268	0.470174	6.9001	1.09147	12.3063	1.35664	0.455686	0.590241	3.86435	0.601231	1.27324	1.55841	19.8649	29.2895	7.95022	29.3659	17.0148	2.80662	0.560262	0.322963	30.9442	34.2624	28.0389	36.5207	21.604	29.9578	9.94433	34.693	21.579	17.2357	26.4428	19.2774	26.1002	22.0975	21.5991	19.407	16.57	12.3784	18.0516	18.226	23.2807	17.5464	23.118
ENSMMUG00000054475	CYB5R1	protein_coding	0.855787	2.57316	2.93034	2.90878	2.66134	0.149261	2.30616	0.809443	2.95429	0.668297	0.366176	0.436139	2.28707	0.362647	0.918121	1.10006	4.17692	4.57626	2.12619	4.10979	3.7213	0.883567	0.275685	0.205056	33.1234	29.0675	39.5092	38.9226	2.7978	2.57311	1.80189	2.84943	4.20029	3.07237	7.88566	2.09491	4.59887	4.08341	4.09973	2.93997	1.20177	0.917846	0.996421	1.19954	1.02525	0.982994	1.07175
ENSMMUG00000052919	-	protein_coding	0	0	0.0240158	0	0	0	0	0	0	0	0	0	0	0.0517772	0	0	0	0	0	0	0	0	0	0	0.0198181	0.0211061	0	0	0	0	0	0	0	0	0	0	0	0.0284031	0.032519	0	0	0	0	0	0	0	0
ENSMMUG00000051850	MGAT4F	protein_coding	0	0.0596981	0	0	0.0288256	0	0	0	0	0	0	0	0	0	0	0	0	0	0	0	0	0	0	0	0	0	0	0	0	0	0	0	0	0	0	0	0	0	0.0450545	0	0	0	0	0	0	0	0
ENSMMUG00000059802	-	lncRNA	0	0	0	0.0182426	0.0188553	0	0	0	0	0	0	0	0	0	0	0	0.017766	0	0	0	0	0	0	0	0	0.0382553	0.0447817	0	0.0267637	0	0.0214003	0	0	0	0.0310184	0	0	0	0	0	0	0	0	0	0	0	0
ENSMMUG00000000801	TMEM183A	protein_coding	10.7436	8.96445	10.4679	9.7694	8.55421	2.04999	12.9848	2.66156	22.4144	4.56792	2.18319	2.34029	4.81115	1.57284	2.07487	3.01164	9.52802	8.75598	3.29547	9.21019	8.44434	5.96201	1.43158	0.962775	6.93019	7.97701	6.12635	6.12908	10.3479	19.7244	9.2751	11.9358	20.7704	15.8122	11.5094	18.7217	15.8539	14.6677	14.5189	13.7926	8.30422	6.93305	9.77571	10.2229	22.5552	12.0141	27.005
ENSMMUG00000000063	PPFIA4	protein_coding	12.0491	8.50914	3.12825	5.60438	9.08113	2.99438	10.1319	9.89495	186.596	137.74	89.9453	68.4541	14.8842	4.00324	5.9243	8.03725	10.9831	5.15735	4.87562	9.25046	4.09826	53.3089	20.7105	11.0063	6.90653	7.90203	4.70504	12.5882	1.8334	0.964372	1.50196	1.38354	2.86733	2.74273	4.30187	4.30717	7.3629	8.28653	4.31016	5.79209	0.191572	0.0923688	0.130609	0.386391	2.11858	3.03653	3.17162
ENSMMUG00000043626	MYOG	protein_coding	0.0125781	0.165286	0.015354	0.0514775	0.146317	0	0.0353951	0.0295546	3.21283	0.502255	0.164648	0.218519	0.0455924	0.165513	0.0450659	0.075709	0.187998	0.0758289	0	0.0519326	0.0293362	0.0901412	0	0	7.64018	13.5208	6.57105	10.5653	0	0.0656269	0.015097	0.0810141	0.276428	0.105665	0.415762	0.182576	0.881199	0.780836	0.353436	0.529992	0.0119101	0.0103367	0	0.0244754	0.043369	0.0173963	0
ENSMMUG00000008714	ADORA1	protein_coding	1.34841	0.282045	0.0369885	0.480545	5.06297	1.1693	2.94176	3.45312	5.84283	5.25865	3.45647	1.76149	5.90358	1.43543	1.53801	2.66284	0.347219	0.487134	0.0696192	0.281493	0.194349	3.2418	0.873165	0.920997	0.198401	0.455099	0.0951319	0.166652	0.0909685	0	0.181846	0	0.35255	0.436373	0.237218	0.395851	1.17029	1.35612	0.575976	0.880534	0.114768	0.336171	0.0155341	0.0442217	0.017413	0.460994	0.138206
ENSMMUG00000064766	MYBPH	protein_coding	0.534402	0.211057	0.149717	0.394395	3.58538	0.0751261	1.38055	1.81146	8.2928	3.95567	1.60549	1.93175	4.08053	0.368897	0.85795	0.95971	0.515032	0.316889	0.112718	0.289368	0.0612981	4.35896	1.14945	0.767871	45.1921	36.5222	15.1714	26.5703	0.105203	0.0609456	0.105151	0.0188088	0.577598	0.420545	0.441988	0.623106	0.771129	0.531205	0.477856	0.4837	0.0995448	0.0647957	0.0359296	0.127853	0.0503442	0.0726993	0.0319663
ENSMMUG00000008711	CHI3L1	protein_coding	0.552534	0.176475	0.0562062	0.109925	4.83682	0.552788	4.02747	0.522918	2.48547	0.801438	0.229609	0.492262	2.99027	0.72707	0.751538	0.582007	0.328806	0.100239	0.0775795	0.126739	0.0805429	1.98772	0.395224	0.227827	0.371055	0.436334	0.260205	0.621582	2.58033	0.800797	4.51332	0.593133	1.627	7.33086	0.360466	2.22784	2.32973	0.476398	2.75253	0.446007	34.3125	67.3036	226.473	113.429	0.29988	0.180433	0.756041
ENSMMUG00000008709	CHIT1	protein_coding	0.092644	0.00845424	0.0282724	0.00789909	0.0898081	0.0529638	0.108626	0.0362806	0.270667	0.0592844	0.0577482	0.0206345	0	0.0406362	0.00922033	0.00929387	0	0.0155143	0.0212856	0.0239067	0	0.118559	0	0	0.00777689	0	0.358726	0.0694808	16.456	3.30305	1.27876	11.8513	0	0	0.0268621	0.033619	0.263501	0.167187	0.306262	0.336521	0.0584824	0	0	0	0.106478	0.0533884	0.0281703
ENSMMUG00000055220	-	lncRNA	0	0	0.214832	0	0.0930573	0.30184	0	0	0	0.270289	0	0	0	0	0	0	0.175363	0	0	0.0908295	0	0.0900892	0	0	0.0886408	0	0	0.703948	0	0.153041	0	0.377848	0.113758	0	0	0	0.158073	0.508158	0.581794	0.639277	0	0	0	0	0.50568	0	0
ENSMMUG00000055024	-	lncRNA	0	0.0318629	0	0	0	0	0.0204698	0	0.072865	0	0	0	0	0	0	0	0.0289929	0	0	0	0	0.029789	0	0	0.0439651	0	0	0	0.109191	0.0506048	0.0873094	0	0	0	0.0506199	0.0211176	0.130671	0.0210035	0.192377	0.0634152	0	0	0	0	0.0167209	0	0
ENSMMUG00000053426	BTG2	protein_coding	0.571102	49.2538	16.6748	13.7395	12.6666	0.31767	9.29507	2.48434	8.11714	1.28009	0.577277	0.969479	3.27298	0.69057	2.91259	1.43075	25.1002	12.9654	17.4054	18.8478	27.1438	2.90763	0.30283	0.174566	39.7725	49.8916	45.0477	67.3108	259.774	63.6753	47.4085	139.679	71.1758	18.9312	49.0597	31.0082	56.397	63.1297	59.6233	41.1307	4.13616	1.20504	4.27297	2.98846	11.6197	14.0255	17.6283
ENSMMUG00000028337	U6	snRNA	0	1.83457	0	0	0	0	0	0	0	0	0	0	0	0	0	0	0	0	0	0	0	0	0	0	0	0	0	0	0	0	0	0	0	0	0	0	0	0	3.4614	1.21708	0	0	0	0	0.962736	0	0
ENSMMUG00000021642	FMOD	protein_coding	0.227304	6.4717	2.17864	2.11894	1.78947	0.0721931	1.00683	0.900042	0.281095	0.232729	0.0314858	0.0787534	0.289896	0.531742	0.44239	0.121614	11.0813	1.50567	0.820118	3.31078	3.01397	1.06012	0	0.0476059	2.76459	0.171598	0.148011	0.235715	17.3379	8.81421	3.87004	10.3386	0.63123	0.262682	2.05043	0.476579	42.1173	25.3045	33.5077	21.5406	0.510178	0.172961	0.388427	0.606118	2.00288	2.21227	2.5957
ENSMMUG00000050913	-	protein_coding	0.00943225	0.0206578	0	0	0	0	0.0132712	0	0.0157469	0	0	0	0	0	0	0	0	0	0.00866848	0.00973595	0.0109995	0	0	0	0	0.0303566	0	0	0.0566337	0.0492131	0.0113211	0.0810024	0.231679	0	0.0820464	0	0.0338874	0.0680864	0.031181	0.0137047	0	0	0.00967096	0	3.62079	1.1219	1.96176
ENSMMUG00000052790	-	protein_coding	0.0625835	0	0	0	0	0.268338	0.0440278	0.0367628	0.0783612	0.0720868	0.380352	0.209088	0.28356	0.741172	0	0.0188348	0	0	0	0	0	0.032036	0.0767409	0.508729	0	0	0.0196483	0	0.093942	0	0	0	0	0	0.0544383	0	0	0.0225878	0.025861	0	0	0	0	0	0.0359643	0	0.0570893
ENSMMUG00000021641	PRELP	protein_coding	0.601875	7.88685	1.88216	6.58017	4.36247	0.150779	3.92021	1.36654	1.72738	0.623163	0.265569	0.424759	0.857945	0.177976	1.16302	0.480318	6.16568	4.02258	1.01305	4.7327	2.79175	1.77241	0.165849	0.0382414	4.31892	1.65412	1.85988	1.06846	18.6274	4.96332	3.30357	6.94011	1.35508	0.129853	2.97653	0.706767	20.4696	36.8071	36.1271	16.2127	0.525084	0.300106	0.388292	0.302661	6.33454	11.9346	5.58906
ENSMMUG00000064508	Metazoa_SRP	misc_RNA	0	0	0	0	0	0	0	0	0	0	0	0	0	0	0	0	0	0	0	0	0	0	0	0	0	0	0	0	0	0	0	0	0	0	0	0	0	0	0	0	0	0	0	0	0	0	0
ENSMMUG00000021640	OPTC	protein_coding	0	0.117775	0.0328216	0.0550206	0.142171	0	0	0.0631775	0.179554	0.123882	0.10056	0	0.0974608	0	0	0.0971038	0.0803747	0.054032	0.0247105	0.277535	0	0	0	0	0.0541694	0.028845	0.0337659	0.134434	0	0	0.0322721	0	0	0	0	0	0	0	0	0	0	0	0	0	0.0927079	0.260311	0.0490545
ENSMMUG00000055124	-	lncRNA	0	0	0.0742612	0	0.0643343	0	0	0	0	0	0	0	0.110256	0	0	0	0.0606178	0.0611256	0.0559093	0	0	0	0	0	0	0	0.0763978	0.121667	0.0913179	0	0	0	0	0	0	0	0	0	0	0	0	0	0	0	0	0	0
ENSMMUG00000060784	-	lncRNA	0	0	0.0470957	0	0	0	0.027142	0	0	0	0	0	0.0349616	0	0.0460771	0	0	0	0.0354571	0.0398234	0	0	0	0	0	0	0.0242253	0.0771599	0.0289564	0	0	0	0.0498761	0	0	0	0	0	0	0	0	0	0	0	0.221711	0	0
ENSMMUG00000057158	Metazoa_SRP	misc_RNA	0	0	0	0	0	0	0	0	0	0	0	0	0	0	0	0	0	0	0	0	0	0	0	0	0	0	0	0	0	0	0	0	0	0	0	0	0	0	0	0	0	0	0	0	0	0	0
ENSMMUG00000021116	ATP2B4	protein_coding	1.69988	25.9682	24.7659	27.2832	9.62501	1.27196	9.46885	1.85044	14.3489	3.58052	2.4373	1.43759	3.50667	1.3624	1.68376	1.69277	26.6216	27.1877	7.79093	40.0682	17.2801	3.87154	0.54024	0.467131	5.5956	5.21486	5.03945	4.71033	28.0625	31.8436	14.6566	32.9959	10.0954	5.36661	9.88104	6.82677	23.0042	26.163	31.0951	22.7303	4.03965	4.62536	4.0467	10.209	34.69	41.0137	48.4151
ENSMMUG00000059035	Metazoa_SRP	misc_RNA	0	3.22289	6.46675	7.52815	1.86743	0	0	0.691538	4.42212	1.80801	1.10073	0.393311	0	0	0.351494	0.708595	8.21126	5.6186	0.27048	9.72122	4.805	0.602624	0	0.416069	1.77881	0.947207	2.2176	0.294302	2.20891	6.14233	4.94549	14.5331	0.760947	1.0596	2.56007	2.13602	8.45902	8.07302	5.8376	5.98674	0.278681	1.20932	0.60352	0.286345	4.73562	8.14101	16.6454
ENSMMUG00000033542	-	snoRNA	0	5.34227	2.97758	3.2088	1.10552	0	1.47088	0	3.49052	0.535172	0	0.46568	0.631546	0	0	0.419488	7.2916	7.00255	0.960745	10.0712	4.47002	1.07026	0	0	0.351018	1.12149	0	2.09072	1.56921	1.21209	1.67299	6.73325	1.80192	0	0.606225	1.01162	2.50387	5.03077	9.21562	6.07569	2.96962	1.71821	2.50099	3.0513	6.40797	8.19311	8.90045
ENSMMUG00000054133	LAX1	protein_coding	0	0.437403	0.0975168	0.163472	0.0422406	0	0	0	0	0.0613448	0	0	0	0	0	0	0.199002	0.220736	0	0.144303	0.279481	0.0204466	0	0	0.201179	0.149978	0.125403	0.119826	2.21843	0.937824	1.91768	2.05815	0.361459	0.167775	0.0347446	0.144948	7.85688	6.19907	12.6762	8.87953	0.0756437	0.098476	0.266202	0.505207	1.97403	0.607683	1.96758
ENSMMUG00000010539	ZC3H11A	protein_coding	4.15372	38.2264	52.2662	41.1968	19.6929	2.05083	14.0008	2.77681	46.6038	5.09054	1.98763	2.8876	6.05793	2.04277	2.6307	1.64994	33.4942	32.1798	9.79407	38.8037	34.7309	6.1998	1.14043	0.662345	47.8782	67.2239	38.4636	44.242	29.7475	80.5349	21.8809	55.7441	40.3545	22.1381	39.2211	31.6283	55.3965	48.9528	46.8923	34.3214	23.3206	12.8496	20.6346	26.6154	59.9638	36.5774	82.275
ENSMMUG00000031372	SNRPE	protein_coding	0.710054	4.6385	4.84188	3.78278	1.24286	0.503915	1.5158	0.345186	3.27012	0.827276	0.274718	0.359927	0.665626	0.386626	0.175451	0.1179	2.12254	3.64101	0.607554	3.48767	3.25504	0.426139	0.510398	0.242298	2.1211	2.07509	1.35292	1.86077	1.21285	4.00281	0.675919	2.4181	2.78544	1.49857	2.51316	1.95472	4.00246	3.53483	2.83294	1.95664	1.80837	0.865221	2.10876	2.54894	5.45929	1.04977	3.66296
ENSMMUG00000055783	-	lncRNA	0	0.022093	0.061569	0.0619268	0	0	0.0283866	0	0	0	0	0	0	0.0265481	0	0	0.0301545	0.0810855	0.00927073	0	0	0	0.0123695	0	0.0101615	0.0108219	0	0	0	0	0	0.0216576	0.0652039	0	0.0175493	0.0439274	0.308055	0.247577	0.0833685	0.161226	0.00955181	0	0	0	0.0231877	0.0279034	0
ENSMMUG00000008460	SOX13	protein_coding	0.910379	5.16354	1.96613	5.44545	9.97299	1.44126	9.16343	7.29487	2.53309	2.11516	0.436516	1.68453	10.5342	0.614334	5.32477	4.18701	5.466	4.43288	1.99512	8.5777	3.59327	4.01491	1.34531	0.594003	13.1679	18.381	10.5239	6.55919	31.8859	20.8266	12.0196	20.5478	10.7128	6.13503	8.44686	11.2831	9.05741	8.22285	8.56556	6.81724	7.13936	5.5056	4.23628	6.38185	15.6679	14.9802	15.2463
ENSMMUG00000008462	ETNK2	protein_coding	1.64604	0.31011	0.280871	0.561384	3.7809	0.758893	4.63198	3.45179	1.41834	0.570836	0.297881	1.77397	4.65127	1.25767	2.66341	2.13068	0.387993	0.462379	0.325323	0.475001	0.495367	4.96497	0.651097	1.45126	0.641845	1.38611	1.46699	0.283181	2.52395	1.84694	1.65701	2.27998	13.2252	16.1006	4.18765	12.0235	1.39895	1.22652	1.1117	1.72301	34.122	28.2615	34.6432	37.8157	0.915401	1.15053	0.936441
ENSMMUG00000008464	REN	protein_coding	0	0	0	0.0278716	0	0	0.0766562	0.0640073	0	0	0	0	0	0	0	0	0	0	0	0	0.0635343	0.0278888	0	0	0	0	0	0	0	0.0947534	0	0	5.52888	11.442	1.65868	15.1838	0.195737	0.0786549	0.0900526	0.03958	0.902793	0.201478	0.558605	0.344546	0	0.0376757	0
ENSMMUG00000003647	KISS1	protein_coding	0	0.0527059	0	0.0492449	0	0.33019	0.06772	0.282728	0	0.295675	0	0	0.610611	0	0.114964	0	0.0479584	0	0	0	0	0.147826	0.118037	0	0.0484831	0	0	0	0.144494	0	0	0.103334	0.0622211	0	0	0.139726	0.0864596	0	0	0.0699319	0	0.197768	0.0493486	0.42145	0.829762	0.798809	0.790292
ENSMMUG00000064841	GOLT1A	protein_coding	0.0129792	0.028426	0.0158436	0.0132797	0.0686284	0	0.0182618	0.0304969	0.0650053	0.0199334	0	0.0173451	0.070569	0	0.0155009	0.0156246	0	0	0	0	0	0.132879	0	0	0	0	0.0325988	0	0.311722	0.112866	0.342723	1.44902	0.218126	0.24922	0.587077	0.207237	0	0	0	0.0565748	2.49484	4.59716	3.55314	3.78836	13.1123	5.63661	14.5629
ENSMMUG00000017114	PLEKHA6	protein_coding	14.9566	3.968	2.28858	8.15464	35.2077	6.87791	52.5213	29.681	40.7318	18.5027	8.25386	15.1002	43.7304	12.2799	25.5537	20.7679	5.45357	8.0926	1.808	3.05465	3.37265	52.5731	17.6905	10.471	0.321817	0.88389	0.897427	0.765039	4.51792	3.04133	1.56409	4.29591	24.8347	19.1802	15.5768	35.268	1.78209	2.8766	1.75094	1.12382	13.3741	6.66727	10.6199	9.3167	21.0646	9.86035	18.6515
ENSMMUG00000065076	PPP1R15B	protein_coding	5.95458	16.5249	15.2095	16.2118	13.3705	2.48318	16.498	5.17488	21.1417	7.26591	3.0507	3.40648	9.53528	2.09305	3.92106	3.85415	17.7389	13.0109	6.82177	16.3761	13.9355	7.80815	2.35051	0.893692	6.69661	13.6511	9.62898	7.48377	31.0082	33.2316	12.3359	26.05	29.1832	21.7563	18.4124	21.4602	38.5735	41.2754	39.6388	35.8812	22.4567	13.5911	15.8277	20.6142	43.0545	30.432	41.6688
ENSMMUG00000016563	PIK3C2B	protein_coding	1.62726	7.39506	5.61861	8.00357	10.9089	1.29576	6.63973	5.93329	14.8834	5.09645	1.94533	2.66391	7.86799	2.40129	3.06088	2.72849	7.19802	6.45832	2.24857	12.3934	4.46623	4.67658	0.848031	0.501171	6.45132	7.31328	4.66362	3.77163	13.3472	11.8864	5.59429	14.823	5.38684	2.55964	7.17844	3.47554	30.6407	27.7464	20.9891	28.8703	2.07462	1.49966	1.37646	2.45963	20.6795	8.7773	18.6716
ENSMMUG00000011236	MDM4	protein_coding	1.43269	25.3597	39.8848	24.4384	16.1685	0.25672	8.78532	0.753664	27.4884	1.90476	0.479846	0.800137	2.01524	0.675314	1.20029	0.695028	26.4633	19.3369	6.85853	25.758	28.7019	4.09382	0.471974	0.211609	11.524	15.2781	16.0585	14.4975	28.4388	63.1481	23.5354	28.372	30.0486	17.3476	36.5684	25.0794	67.7594	52.9749	54.8195	43.4661	13.89	6.80071	13.4617	17.1431	28.2629	18.2771	53.0569
ENSMMUG00000060248	-	lncRNA	1.44016	8.89703	11.0455	8.53523	7.24141	5.406	4.20557	3.70316	11.6133	6.17635	3.55693	2.65086	15.1681	5.50647	2.07695	2.55147	6.52525	6.36148	1.37349	8.61067	8.08042	3.53304	2.23243	2.91949	5.39227	4.9265	6.9613	5.78764	15.7035	24.9525	9.49078	26.0775	11.8732	5.83719	20.8945	11.4777	30.41	27.9313	28.3856	20.6882	4.91437	3.70689	4.48555	6.5036	13.2729	9.20752	20.9205
ENSMMUG00000063658	LRRN2	protein_coding	6.60947	0.322984	0.21275	0.260624	6.39415	2.50627	9.41275	6.74127	16.5179	16.0189	8.2231	5.82279	9.4761	2.18755	3.61858	6.00376	0.333967	0.175118	0.160173	0.359796	0.187611	18.0628	4.60304	4.66244	0.121544	0.0862953	0.48825	0.187687	1.48919	0.489647	1.51259	0.374184	0.727924	0.659657	0.86297	0.875709	4.33496	4.89683	1.01935	1.65574	0.952094	0.363579	0.536091	0.795668	0.7242	0.68606	0.317971
ENSMMUG00000031378	-	protein_coding	0.71524	0.234969	0.69847	0.29272	1.73967	0.122669	1.50952	0.672234	8.95557	2.63632	0.40125	0.573497	1.03702	1.50587	0	0.430509	0.213805	0.215596	0.0657324	0.221481	0.0834084	2.85578	0	0.303341	0.144096	0.0767305	0.449104	0.0715218	0.429449	0.995144	0.600929	0.614235	0.924632	1.63087	1.74202	1.0382	2.82662	1.44562	1.18222	1.87059	0.609528	0	0.146668	0.556704	0.657633	0	0.13049
ENSMMUG00000036962	-	scaRNA	0	0	0	0	0	0	0	0	0	0	0	0	0	0	0	0	0	0	0	0	0	0	0	0	0	0	0	0	0	0	0	0	0	0	0	0	0	0	0	0	0	0	0	0	0	0	0
ENSMMUG00000059912	-	lncRNA	0	0	0	0	0	0	0.0509872	0	0	0	0	0	0	0	0	0	0	0	0	0	0	0	0	0	0	0	0	0	0	0	0	0	0	0	0	0	0	0	0	0	0	0	0	0	0	0	0
ENSMMUG00000017508	NFASC	protein_coding	8.71784	3.497	1.72621	4.2452	50.5333	8.55527	30.9385	24.528	53.8065	18.9258	8.49991	10.56	35.0076	8.11808	14.3833	15.7233	3.30589	2.69341	0.749778	3.26418	1.77595	24.0869	8.21278	4.78918	1.20533	1.53373	1.20018	1.08775	3.89549	2.08104	1.38956	1.0009	7.35266	9.03555	1.43284	8.19933	13.4969	10.2415	10.4027	8.2074	1.43466	0.881172	0.677157	0.75596	5.0098	5.31939	5.82616
ENSMMUG00000062199	Metazoa_SRP	misc_RNA	0	0	0	0	0	0	0	0	0	0	0	0	0	0	0	0	0	0	0	0	0	0	0	0	0	0	0	0	0	0	0	0	0	0	0	0	0	0	0	0	0	0	0	0	0	0	0.536948
ENSMMUG00000018797	CNTN2	protein_coding	6.03583	0.686937	0.450438	0.873751	68.9808	5.71388	37.9898	37.5799	58.6647	10.4113	3.84449	9.07352	59.377	8.25458	24.062	28.3978	0.756377	0.566738	0.111426	0.560443	0.491789	13.1575	4.44074	2.02702	0.0265504	0.158346	0.211839	0.0737982	0.0395641	0.100848	0.0442897	0.226352	0.0885915	0.05061	0.0183415	0.0535621	0.0757555	0.19787	0.095845	0.0765925	0.019966	0.0259925	0.043239	0.0615454	0.508923	0.889472	0.471251
ENSMMUG00000018802	TMEM81	protein_coding	1.3604	1.68284	2.70622	2.50027	2.10469	0.734524	1.38241	0.976712	6.05643	2.51491	1.27198	1.21201	2.37423	1.65753	1.08315	0.69753	2.46005	1.82252	0.995566	2.31434	2.29154	2.78552	0.957642	1.03283	2.30933	4.10804	2.27788	1.78862	3.66814	5.95878	1.96545	3.40751	2.54031	5.2304	2.19138	5.2658	4.16346	3.74616	3.78932	3.18455	1.59826	1.11798	1.26568	1.83831	3.67722	3.41461	7.53777
ENSMMUG00000018803	RBBP5	protein_coding	1.04484	4.76017	6.37715	4.20554	2.73107	0.929802	2.21902	1.04224	7.24066	1.08996	0.608277	1.1065	1.4113	0.674474	0.341392	0.522106	3.78138	3.9418	1.14141	4.97528	4.06917	1.29171	0.870251	0.376242	2.62131	3.64822	2.76042	2.5726	4.0985	10.4059	3.73857	7.83014	7.54369	5.53612	7.20226	7.75483	8.9773	8.01177	8.53733	6.90315	3.9854	1.7335	3.64843	4.22928	8.7119	4.89419	9.26141
ENSMMUG00000049753	Metazoa_SRP	misc_RNA	0	0	0	0	0	0	0.828198	0	0	0.452004	3.85254	1.17993	0	0	0	0	0	0.295716	0	0	0	0	0	1.24821	0.296468	0.315736	0	0	0.441781	0.51186	1.05975	0.631874	0	0	0	0	0	0	0	0.427624	0	0.241865	0.30176	0	0.338259	0.814101	0.536948
ENSMMUG00000010478	DSTYK	protein_coding	3.34386	7.40777	7.96223	6.61748	8.85208	1.84877	7.98583	3.45036	20.4385	5.62539	3.10594	3.92476	7.21653	4.57381	2.54851	3.48249	6.8282	4.98445	2.82037	6.60785	7.91438	5.56301	2.48176	1.15071	7.39043	7.50494	6.46464	8.28238	9.87358	10.885	4.05309	8.87942	6.88235	4.42215	6.48706	5.77977	15.1355	13.0374	13.4722	10.612	2.34345	1.69941	2.36836	2.9751	5.65097	4.6856	7.72608
ENSMMUG00000050259	-	lncRNA	0.262851	0.0411197	0.0458371	0	0.119129	0.708413	0.1585	0.220577	0	0.346017	0.983063	0.95344	1.56525	6.0282	0.538149	0.316424	0	0	0	0	0	0.384432	0.690668	0.265424	0	0.120851	0	0.112647	0.0563652	0.0653063	0.0901394	0.0806184	0.0485432	0	0.130652	0.109011	0	0	0	0	0	0	0	0	0.0431571	0	0.0685071
ENSMMUG00000010480	TMCC2	protein_coding	8.28247	1.2639	0.833433	0.848255	19.5548	3.91719	19.3043	16.0521	26.7727	13.0822	6.70295	5.72433	24.2914	3.89317	8.54237	15.1956	0.996173	0.743179	0.881445	1.25007	1.15639	15.2697	5.01326	2.71179	2.04689	2.33688	1.14322	2.18637	1.80571	1.69633	0.809724	2.14641	0.504364	0.204842	0.707017	0.342146	1.18267	1.36119	1.00761	2.88158	0.0692671	0.0935145	0.116672	0.427034	0.681946	1.36023	0.726618
ENSMMUG00000059120	Metazoa_SRP	misc_RNA	0.588623	0	0	0.301126	0.622478	0.504766	0.414099	0.345769	1.47404	4.97204	1.10073	0.786622	0.5334	4.64735	0.702988	0	0	0	0	0	0.343214	0	0.72178	0	0.296468	0	0	0.294302	0	0	0.706498	0	0	0	0	0	0.528689	0	0	0	0	0	0	0	0	0	0
ENSMMUG00000049995	Metazoa_SRP	misc_RNA	1.17725	0	0	0	1.24496	7.57149	0.414099	1.72885	0	1.35601	0	2.35986	4.8006	6.19647	1.05448	1.41719	0.879778	0	0	0	0	0	0.72178	0	0	0.947207	0	0	0.441781	0	0	0.631874	0	0	0	0	0	0	0	0.427624	0	0	0	0.286345	0	0	0.536948
ENSMMUG00000063592	Metazoa_SRP	misc_RNA	0	0	0	0	0	0	0	0	0	0	0	0	0	0	0	0	0	0	0	0	0	0	0	0	0	0	0	0	0.246731	0	0	0	0	0	0	0	0	0	0	0	0	0	0.16853	0	0	0	0
ENSMMUG00000049565	NUAK2	protein_coding	0.0477175	0.391902	0.155329	0.211564	0.49621	0.081839	0.425213	0.355049	6.13407	4.2505	2.37952	1.40291	0.461235	0.209302	0.246951	0.0765909	0.332828	0.287671	0.0511625	0.40224	0.139116	0.382678	0.019504	0.0112431	0.224313	0.767866	0.309608	0.660071	4.61995	1.64595	1.65138	2.8173	5.37707	2.81555	4.67646	6.81093	5.14306	4.74189	5.58677	5.39633	1.67178	0.888855	0.864344	1.24576	7.86079	4.01477	4.93322
ENSMMUG00000018585	KLHDC8A	protein_coding	0.967958	0.0736093	0.0820541	0.096286	3.96657	1.26815	4.65324	2.22701	23.7011	14.742	8.17052	6.25218	5.14106	1.52139	1.89459	5.35689	0.107166	0.148588	0.0864868	0.111014	0.0940661	1.3626	0.692374	0.190056	0.0270847	0.05769	0.0506489	0.0134434	1.87675	0.91187	1.08112	0.288634	0.243315	0.129071	0.608096	0.0585428	1.56975	1.26157	1.24439	1.15247	1.04385	0.939093	1.28192	0.954838	0.46354	0.594997	0.515072
ENSMMUG00000004100	-	protein_coding	0.130111	0	0.0352944	0.0147915	1.08546	0.0495887	0.996696	0.220796	8.66452	1.30996	0.783989	1.04326	0.995633	0.0380467	0.397107	0.504695	0.0432151	0	0	0.0298444	0.0168588	0.325613	0.194998	0.0204375	0	0	0	0.0289126	0.0217005	0.0502857	0.0347035	0	0.0747562	0.104097	0.176053	0.0419689	0.129847	0.0417422	0.0238955	0.0630153	0.0136889	0.0118805	0.0296452	0.0140654	0.199385	0.0999726	0.211001
ENSMMUG00000026875	MIR135B	miRNA	0	0	0	0	2.07493	0	0.552132	1.38308	13.7577	4.2187	0.733818	2.62207	0.7112	0	0.468658	2.36198	0	0	0	0	0	0	0	0	0	0	0	0	0	0	0	0	0	0	0.682685	0	0	0	0	0	0	0.322487	0	0	0	0.542734	0
ENSMMUG00000004109	CDK18	protein_coding	6.18756	9.85565	6.67279	12.278	27.3177	2.74579	23.6217	13.1662	23.2364	5.42704	7.12046	4.31756	39.6546	5.88357	15.8647	14.3939	17.5621	19.6512	19.26	30.3261	8.77992	7.63416	2.24612	1.2438	0.493982	0.29399	0.307918	0.274033	2.10007	1.4549	0.605904	0.805116	7.49558	6.69866	4.03982	7.39035	1.55456	2.0198	0.786722	1.82321	7.60706	4.95455	5.58995	3.8029	16.4609	11.929	13.4465
ENSMMUG00000059396	Metazoa_SRP	misc_RNA	0.294312	0.322289	0	0	0	0.504766	0	0.345769	0.491346	0	0.550364	3.5398	0	0	0.702988	0	0.586518	0.295716	0	0	0	0.301312	2.16534	2.08035	0	0	0	0	0	0	0	0.631874	0	0.706403	2.04806	2.56322	0	0.424896	0	0	0	0	0	0	0.338259	0	0
ENSMMUG00000004113	MFSD4A	protein_coding	4.38566	2.6002	5.44857	3.5579	4.25369	0.534087	3.99814	1.12805	21.4237	8.72823	3.95501	3.1732	1.85776	0.307331	0.914282	1.17149	3.34859	3.38967	0.715479	3.79025	3.51046	11.1718	1.97291	1.55918	1.88213	2.12974	2.102	1.33642	9.81631	24.304	6.86799	13.5387	38.9826	16.3346	24.063	21.3202	11.2579	10.078	10.2945	8.89846	2.01493	1.71676	2.24832	2.48695	4.29489	3.15843	6.24952
ENSMMUG00000054201	U6	snRNA	0	2.22892	0.993851	1.24953	2.58299	0	0.572772	0	14.9516	0	0	0	0	0	0	0	0.811259	1.22708	0	1.26058	0.949452	0.833535	0	0	0.410067	0.436719	0	0	0	2.83198	1.46582	6.99195	0.526263	2.93124	1.41641	2.3636	9.50652	8.81559	6.72869	5.32332	0.385465	0	0.834775	1.1882	1.87149	1.12605	2.97078
ENSMMUG00000001024	ELK4	protein_coding	5.35551	19.4021	14.5458	17.8541	10.8079	2.48763	10.8319	2.30702	19.1112	4.76364	3.38	2.5944	4.44865	0.822175	1.91881	1.18196	13.2964	17.9368	3.79392	14.6491	9.94055	3.31258	1.58703	1.54577	8.78893	10.1741	7.76236	7.07351	28.7393	46.0664	11.8382	29.7032	30.0301	18.1834	18.0516	17.9119	63.174	50.9648	68.2349	44.2565	21.0027	11.4613	21.6439	16.6738	38.7777	17.7768	27.1951
ENSMMUG00000004116	SLC45A3	protein_coding	0.585366	0.930095	0.994768	1.30353	18.2311	2.73624	10.3356	15.0083	4.54136	0.757984	0.236098	4.27947	21.7172	5.04453	8.9649	13.1815	1.36097	1.11865	0.601257	1.86003	1.00387	1.5511	0.816305	0.259619	0.855577	1.35446	1.19636	1.48059	3.37686	2.61501	2.30063	6.48091	7.27061	7.08003	5.45123	8.96329	60.205	64.1771	46.8218	82.6835	9.75962	10.536	8.17893	31.5359	3.40344	1.90493	4.43934
ENSMMUG00000051039	Metazoa_SRP	misc_RNA	0	0	0	0	0.311239	0	0	0.345769	0	0	0	0	0	0.774558	1.40598	0.708595	0.293259	0.295716	0	0	0	0.301312	0.72178	0	0	0	0	0	0	0	0	0	0	0	0	0	0	0.424896	0	0	0.557361	0	0	0	0.338259	0	0
ENSMMUG00000064105	-	protein_coding	0.0573888	0	0	0	0.303448	0.787408	0	0.134845	0.287428	0.0881377	0	0	0.624057	2.11447	0.411234	0.0690857	0	0	0	0.0592367	0	0	0.211113	0	0	0	0	0	0	0	0	0	0.22257	0.206616	0	0.166604	0.309272	0.248556	0	0	0.108682	0	0	0	0.0659582	0	0.104701
ENSMMUG00000064439	-	protein_coding	0.371974	0.162934	0.590285	0.152235	0.275358	0.318981	0.314022	0.305907	1.3041	0.228511	0.626033	0.198839	0.741567	2.64316	0.0444245	0.179115	0.111193	0.261624	0.102556	0.652716	0.21689	0.228493	0.273672	0.210344	0.524578	0.319241	0.700694	0.632336	0.279179	1.09978	0.312524	1.67708	0.432785	0.758885	1.16482	0.215973	0.200459	0.107403	0.0614834	0.432372	0.105665	0.183413	0.30511	0.434287	0.513021	0.411569	0.7465
ENSMMUG00000055835	NUCKS1	protein_coding	17.5717	39.4176	67.1913	37.8712	38.5754	3.38462	35.508	4.58135	57.1949	5.29789	2.87849	4.24074	15.6084	7.58276	7.57973	4.33324	34.3097	37.1193	12.9277	33.9934	36.0486	11.0556	3.23297	2.22075	17.2789	25.3461	24.8027	22.031	35.5474	109.665	37.5478	88.3652	91.2718	57.1904	118.515	61.37	40.782	38.0977	32.9193	22.7668	23.9112	12.0207	26.6522	38.5774	28.8325	30.5694	50.809
ENSMMUG00000026143	SNORA72	snoRNA	0	4.4371	19.3724	4.83669	1.42832	0	0	0	1.69114	0	0	0	0	0	0	0	3.36452	3.73198	0.930954	5.57651	6.30024	0.345691	0	0	2.72107	3.98463	4.66441	3.37649	2.0274	12.9195	5.67389	33.3473	17.897	15.3985	29.3713	11.2729	13.9508	7.79964	6.13928	5.39668	8.31289	1.38744	4.50067	8.54153	1.55232	4.20303	12.3207
ENSMMUG00000021426	SLC41A1	protein_coding	3.18613	36.8964	28.9434	34.9849	13.648	1.65869	10.9691	4.34286	15.6615	6.15577	2.55202	3.03723	7.56616	1.93721	4.96661	2.9106	42.519	41.5147	26.8668	55.7585	24.6742	7.21141	1.83815	1.72422	6.25657	7.59698	10.6203	10.8207	6.06494	5.28895	3.66295	6.67898	19.9763	17.0936	9.62766	17.8752	11.2442	9.65724	11.2698	9.63339	1.98414	1.03321	1.18992	2.21645	2.84676	3.23994	4.00919
ENSMMUG00000003673	PM20D1	protein_coding	0.178371	3.14476	1.61124	4.14277	1.20723	0	0.577229	0.209557	1.57826	0.191759	0.266843	0.166859	0.161636	0	0.149119	0.150308	1.99061	3.36937	1.01635	2.65124	2.14249	0.456533	0	0	0.16171	0.229626	0.2912	0.124856	0.0803238	0.465328	0.278317	0.229772	4.68098	1.07031	6.73376	0.595496	0.73696	0.927045	1.14983	0.414666	2.70236	0.322487	1.06073	0.902422	0.492013	0.616743	0.520677
ENSMMUG00000014694	SLC26A9	protein_coding	0.0163506	2.56041	1.15763	2.91089	0.172911	0	0.0230055	0	0.027297	0.0251113	0	0	0.0296333	0	0	0.0393664	2.54158	3.48287	0.616093	3.7636	0.877103	0.0167395	0	0	0.0494113	0.105245	0.0821334	0.147151	1.88984	0.654044	0.627998	5.26562	0.0211374	0	0.0568904	0	0.293716	0.0708159	0	0	0	0.0134369	0	0	0	0	0
ENSMMUG00000056006	-	lncRNA	0	0.103244	0	0	0	0	0	0	0	0	0	0	0	0	0	0	0	0	0	0	0	0	0	0	0.0949723	0	0	0.188557	0	0	0	0.607255	0	0	0	0	0	0	0	0	0	0	0	0	0	0	0
ENSMMUG00000061872	RAB7B	protein_coding	0.0753974	0.324361	0.407592	0.297552	0.541051	0.0277097	0.515268	0.0885798	0.062937	0.0248133	0.0100709	0.00719708	0.322098	0.0566937	0.225116	0.0453823	0.268313	0.146103	0.0643427	0.294623	0.144449	0.0385953	0	0	0.477398	0.502648	0.730426	1.30326	1.93208	1.09587	1.5449	1.28344	0.0974705	0.0323156	0.140538	0.0703555	0.580459	0.622004	0.67653	1.08767	0.270273	0.0708131	0.0441746	0.130994	0.711815	0.335183	0.589527
ENSMMUG00000021591	CTSE	protein_coding	1.37483	0	0	0	0.0230778	0	0.0614094	0	0	0	0.0408085	0	0	0	0	0	0	0.0438536	0	0	0	0	0.0535187	0	0.0219826	0	0	0	0	0	0.0261928	0	0.0282115	0	0	0	1.41125	0.346558	0	0.887813	0	0	0	0.0424641	5.21691	4.61786	6.96741
ENSMMUG00000055438	-	lncRNA	0	0	0.0385111	0.0107597	0.311389	0.0360721	0.221946	0	0.0175566	0.0161508	0	0	0.190592	0	0.200951	0	0.0104786	0.0105664	0	0	0.0367907	0	0	0.0148668	0	0.0112817	0	0.0105159	0.0473565	0.0182896	0.0126221	0.0677335	0	0	0	0	0.188909	0.151822	0.851727	0.244475	0	0.0172844	0.0107823	0.0102316	0.0120865	0	0
ENSMMUG00000032777	-	snoRNA	0	0	0	0	0	0	0	0	0	0	0	0	0	0	0	0	0	0	0	0	0	0	0	0	0	0	0	0	0	0	0	0	0	0	0	0	0	0	0.837175	0	0	0	0	0	0	0	0
ENSMMUG00000002254	RHEX	protein_coding	0	0.232677	0.172914	0.289865	0.1498	0	0.398612	0	0.354728	0	0	0	0	0	0	0	0	0	0	0.146213	0.247784	0	0	0	0.214035	0.227946	0.266833	0.070824	3.82733	0.862256	1.19013	2.88915	0	0	0	0.205614	0.127229	0.102251	0.70241	0.205816	0.134129	0	0.145237	0	2.44206	0.293871	0.7753
ENSMMUG00000054385	AVPR1B	protein_coding	0	0	0	0	0.0362134	0	0	0.040231	0.571692	0	0.064036	0	0.0620623	0	0	0.0824466	0.0341214	0	0	0.106039	0	0.0350583	0	0	0	0	0	0.102728	0	0	0	0	0	0	0	0	0	0.0494375	0	0.049755	0	0	0	0	0	0	0
ENSMMUG00000004318	-	protein_coding	0	0	0.0595198	0.0332587	0	0.0836254	0	0	0.0814021	0	0	0	0	0.0427741	0.0776434	0	0	0	0	0	0	0.0166396	0.0597892	0	0.0163721	0.0174362	0.0408215	0.0162525	0.0731906	0.254402	0.0975389	0.139578	0	0.0585154	0	0.0707756	0.0583925	0.328501	0.268646	0.425071	0.0307796	0	0.0166644	0.0632524	0.0373599	0.157352	0.148262
ENSMMUG00000022614	SRGAP2	protein_coding	2.18022	3.15632	2.59935	3.1381	11.0347	0.602079	8.68931	3.11493	53.3403	15.0464	6.04641	5.50001	6.24514	1.06976	5.14143	2.50225	2.77536	2.69186	0.683457	3.60925	1.77758	5.05053	0.736322	0.561584	1.60992	1.21901	2.00125	1.15474	12.2239	9.74456	5.78804	8.10219	3.76197	2.5444	2.37861	4.1972	14.8941	13.6039	13.9795	10.7651	4.71056	2.23962	3.74618	3.77502	2.7659	2.61289	3.1012
ENSMMUG00000059567	Metazoa_SRP	misc_RNA	1.76587	1.61145	0.718527	1.50563	3.73487	6.56196	1.6564	5.5323	16.7058	32.0923	36.324	57.0301	16.002	36.4042	2.46046	5.31446	1.75956	0.887147	0.27048	0.911364	1.71607	3.01312	3.96979	2.49642	0.889403	0.631472	1.4784	0	11.4863	5.63047	4.94549	15.165	0.380474	3.17881	3.07208	2.13602	5.81558	4.24896	4.3782	11.1182	0.557361	0.96746	1.20704	2.57711	1.35303	0.814101	7.51727
ENSMMUG00000055389	-	protein_coding	0	0	0	0	0	0	0	0	0	0	0	0	0	0	0	0	0	0	0	0	0	0	0	0	0	0	0	0	0	0	0	0	0	0	0	0	0	0	0	0	0	0	0	0	0	0	0
ENSMMUG00000002526	IKBKE	protein_coding	0.22897	0.988194	0.180854	0.661472	1.06826	0.0231	0.549571	0.775361	0.134915	0.351652	0.0251867	0.143995	0.439387	0.177234	0.691684	0.275638	0.577088	0.284194	0.27232	0.375367	0.518324	0.399886	0.099094	0.0761636	0.461294	0.260087	0.389029	0.202026	3.55829	1.59288	2.82905	2.0531	1.09695	0.630389	1.05443	0.488761	17.4202	15.1086	20.8155	19.5501	0.471878	0.210304	0.303813	1.14007	4.24152	2.19812	3.36647
ENSMMUG00000045607	RASSF5	protein_coding	1.39179	2.13373	1.53491	2.15075	3.04518	0.214008	2.28238	1.39831	3.74974	0.84026	0.412833	0.564398	2.05273	0.151566	1.04317	1.20171	1.97023	2.02531	0.414601	1.8329	1.02979	3.14458	0.435485	0.434223	1.04423	1.06062	0.952262	0.854242	6.81499	5.55895	4.99997	9.00552	2.03501	0.633552	1.61976	1.44899	29.0534	24.3196	27.3678	24.4618	2.55394	1.56972	1.48606	3.0631	3.07787	1.81872	2.20648
ENSMMUG00000002528	EIF2D	protein_coding	1.62006	12.385	10.2611	14.0424	9.51977	0.340761	6.8598	2.06491	13.4977	2.39419	0.600186	1.0825	3.49012	1.04579	1.44199	1.3063	12.3354	13.744	3.20248	15.1289	9.67792	3.88047	0.730897	0.496948	10.9616	12.3463	10.729	11.5082	10.5302	10.6057	5.37484	10.2705	11.9535	7.13491	7.39168	10.9148	18.175	17.0119	20.1339	15.9886	9.56588	6.51864	9.59025	9.30854	13.227	8.60319	11.5717
ENSMMUG00000023566	DYRK3	protein_coding	0.244251	7.29598	5.68152	5.20639	0.990147	0	0.840066	0.175362	0.566349	0.1042	0.05075	0.235741	0.76238	0	0.113442	0.163352	5.86811	5.19465	1.38425	4.83222	5.0321	0.208384	0.266226	0.153466	0.341723	0.407604	0.323774	0.379934	0.651799	2.12398	0.879491	0.786594	3.333	1.1725	2.80922	1.43785	1.04815	1.62599	0.740156	1.16324	0.128488	0.178422	0.166955	0.264044	1.01372	0.844535	1.33685
ENSMMUG00000023567	MAPKAPK2	protein_coding	3.68924	66.0851	31.9077	60.5232	7.40384	4.24217	7.04885	4.97455	11.1284	4.66795	3.91982	4.06181	5.28061	8.10938	3.65499	3.07854	59.7566	72.9993	28.877	90.2458	31.3379	4.72123	2.10768	2.81518	36.4658	29.7509	22.9543	24.2098	26.4303	10.6816	9.08248	10.8458	9.97215	5.83615	7.6945	9.37135	31.6297	28.5976	31.5983	28.9336	8.65385	9.23323	8.79025	8.87147	19.1046	14.3506	12.6966
ENSMMUG00000023569	IL10	protein_coding	0	0.18102	0.0672625	0	0	0	0.116293	0.064736	0	0	0	0	0	0	0	0	0.247072	0.166095	0.0506401	0.113752	0.0963865	0	0	0	0.0832585	0	0.242192	0	0.454914	0.23958	0.429887	0.177452	0.0712335	0	0.0479305	0	0.494914	0.397752	1.18401	0.760582	0.678281	0.203772	0.451972	0.643326	0.12666	0.0381047	0
ENSMMUG00000051918	Metazoa_SRP	misc_RNA	0	0	0	0	0	0	0	0	0	0	0	0	0	0	0	0	0	0	0	0	0	0	0	0	0	0	0	0	0	0	0	0	0	0	0	0	0	0	0	0	0	0	0	0	0	0	0
ENSMMUG00000023570	IL19	protein_coding	0	0.517661	0.164871	0.552765	0	0	0	0	0	0	0	0	0	0	0	0	0.201871	0	0	0.0697064	0	0	0.0828088	0	0	0	0	0	0	0	0.0810556	0	0	0	0	0	0.727869	0	0	0	0	0	0	0	0	0	0
ENSMMUG00000023571	IL20	protein_coding	0	0.420254	0	0.196329	0	0	0	0	0	0	0	0	0	0	0	0	0.5258	0.289202	0.044087	0.0495161	0.391597	0	0	0	0	0	0.0602432	0	0	0	0	0	0.124031	0	0	0	0.43087	0.0692561	0.0792919	0.0697009	0.0454237	0	0	0.046673	0	0	0
ENSMMUG00000023573	FCMR	protein_coding	0.00639338	1.58226	0.632152	1.2167	0.067611	0.0328954	0.0179911	0.0075112	0	0	0	0	0.0463486	0	0.0305422	0	0.700757	0.963582	0.223276	0.877699	0.738115	0.0196363	0	0.0180767	0.0450815	0.0548703	0.0401444	0.0511455	1.67946	1.07857	1.95679	1.53735	0.148772	0.191816	0.111226	0.148484	45.0664	44.9782	48.854	39.9535	0.1574	0.120844	0.124549	0.466525	0.881766	0.645497	0.676524
ENSMMUG00000023572	IL24	protein_coding	0	0	0.42605	0.714209	0	0	0	0	0	0	0	0	0	0	0	0	0.347775	0.0701377	0.256609	0.0720523	0.325614	0	0	0	0	0	0	0	0	0.364208	0.167567	1.49868	0	0	0	0	9.90614	6.65125	12.9225	7.60678	0	0	0	0.203746	0.160456	0.096544	0.127353
ENSMMUG00000011220	PIGR	protein_coding	0	0.059021	0.0877229	0	0.199491	0.0308127	0.0379171	0.021107	0.0149967	0.137959	0.0335961	0.0120045	0.0814016	0.0945635	0.0858257	0.140579	0.0179016	0.00902576	0.0660442	0.0834493	0.0942795	0.0183931	0.033045	0.126992	0.0723897	1.88882	2.45922	0.071861	3.80247	35.667	6.04858	5.41934	92.6347	22.2829	32.0053	75.2221	0.726143	0.18156	0.519673	0.3524	8.3272	9.61893	13.447	17.1125	716.957	392.943	844.111
ENSMMUG00000011221	FCAMR	protein_coding	0.0115157	0	0.0140571	0.0235647	0.00608901	0.00987513	0	0	0	0.0353716	0.0646031	0.0153893	0.0208706	0.0757664	0	0.0138628	0.0114745	0	0	0	0.00671457	0.0176844	0.0423622	0.0569792	0.00580003	0	0.00723078	0.00575767	0.095072	0.200279	0.062198	0.13598	0.320071	0.158929	0.170288	0.384455	1.34461	1.70408	1.3895	1.1545	0.130849	0.0851723	0.0354214	0.011204	0.357351	0.159269	0.304637
ENSMMUG00000022173	C1H1orf116	protein_coding	0.267638	0.0488467	0.0272253	0	0	0	0.0313808	0	0	0	0	0	0.080843	0	0	0.026849	0.0222234	0	0	0.0690639	0.0780272	0	0	0	0	0.0478535	0.0840258	0.0223025	25.5441	19.2395	8.13793	17.4776	6.25668	1.87361	7.79897	3.17264	0	0.032199	0.0368648	0.0324057	0.211187	0.256602	0.137206	0.195296	24.5057	5.27477	12.4106
ENSMMUG00000022171	YOD1	protein_coding	1.33129	4.92022	4.41822	4.8951	2.77172	0.214056	2.69263	0.43989	5.97312	0.894509	0.388987	0.0555969	0.829394	0.656932	0.347801	1.05173	4.76721	5.01615	1.87347	5.45368	3.68718	2.12962	0.102028	0.235256	2.72399	5.26649	3.44819	2.41289	2.0608	4.92012	1.29828	3.30481	3.76476	2.44643	3.47407	3.26095	7.02495	5.28543	5.84503	5.31937	2.3242	2.97445	3.66839	3.88577	8.98922	3.10711	7.43829
ENSMMUG00000022170	PFKFB2	protein_coding	1.25536	9.43746	9.84306	7.11513	3.79745	0.080113	3.35187	0.28811	1.87159	0.0627715	0.0109187	0.140453	0.740754	0.0921994	0.704307	0.414709	11.3626	10.038	3.35917	12.0237	5.33151	1.17164	0.157514	0.14858	1.85272	1.77269	2.42707	2.9719	4.52251	5.55472	3.95961	7.91011	14.538	8.04428	26.2582	11.5519	3.85985	2.87448	1.86266	2.58753	1.3822	0.83492	1.32904	1.869	16.844	5.20872	19.132
ENSMMUG00000022168	C4BPB	protein_coding	0	0.0265584	0.296053	0.0496288	0.0256478	0.0831908	0.034124	0.0854796	0	0	0.0453529	0	0	0	0.028965	0.058392	0	0.0974742	0.089156	0.325439	0.0565654	0	0	0	0.439749	0.260183	0.243656	0.557798	0.109215	0.04218	0.0291096	0.208279	0	0	0.0421927	0.0704078	0	0	0	0.140954	49.9484	15.1874	40.9056	76.6175	0.083623	0.134173	0.663711
ENSMMUG00000013738	C4BPA	protein_coding	0.0209582	0.0153003	0.0682227	0	0	0.227651	0	0	0	0	0	0.037344	0.0379839	0.0367713	0.0333736	0.00840995	0.00696108	0.00701939	0	0.043266	0.0244406	0	0	0	0.00703724	0.00749461	0.0350927	0	1.3213	7.25356	1.60993	1.33489	0.0270939	0.0419196	0.036461	0.0304216	0.0627473	0.0403429	0.0461889	0.0710535	109.995	31.915	106.283	189.547	0.10438	0.251216	0.280401
ENSMMUG00000011711	-	protein_coding	0.529395	12.9561	13.1951	8.40191	4.15326	0.211151	2.65033	0.781059	2.34313	0.245804	0.115113	0.592301	1.76272	0.226807	0.411699	0.503908	6.4527	8.15199	2.30818	8.75576	8.37024	0.441152	0.166062	0.0174048	5.89081	5.46799	7.90054	7.54672	15.4126	26.1868	8.67407	23.604	6.52548	4.43249	20.4759	3.75283	13.734	9.3136	12.6778	8.6221	8.3935	3.60186	8.16714	7.29477	38.8839	27.4484	40.1609
ENSMMUG00000043588	-	processed_pseudogene	0.714068	1.5639	0	0.243534	0.251712	0	0.669799	0.559277	0.397373	0.365555	0	0	2.15692	0	1.42134	1.14614	0.948685	0	0.437498	0.491373	1.11029	0.731052	0	1.00948	1.4386	0.255349	0	0.95206	3.57287	0	0	1.53307	2.76935	2.57084	4.14088	6.21897	3.84816	1.37453	2.75398	2.42087	8.78986	4.10774	4.14879	3.4737	3.00921	0.987598	4.34253
ENSMMUG00000013602	CR2	protein_coding	0.061931	0.0226061	0.0125998	0.0316825	0.0982394	0	0.0290458	0	0	0	0	0	0.0187069	0	0	0	0.0102849	0.0207421	0	0	0.0601845	0	0.0126568	0	0.0103974	0.0110732	0	0.0825721	0.263394	0.538545	1.62294	0.753457	0.106749	0.0495486	0.0897844	0.224738	253.706	157.42	160.082	151.037	0.146604	0.127237	0.317492	0.180764	0.593155	0.485374	0.225976
ENSMMUG00000013596	CR1	protein_coding	0.0782141	0.33481	0.312464	0.36375	0.285734	0	0.130057	0.0584748	0.142447	0.0109201	0	0.00950212	0.128866	0	0.0424593	0.0256788	0.255058	0.214329	0.0653461	0.242197	0.281922	0.109192	0.0348754	0.010052	0.0644621	0.0762796	0.330384	0.113762	1.07799	0.605944	1.92874	1.28231	0.238992	0.145063	0.0247398	0.206419	40.1576	26.6074	38.0435	32.1814	0.269309	0.303851	0.597806	0.664119	1.38926	0.373694	1.12859
ENSMMUG00000040888	CR1L	protein_coding	0	0.111576	0.0310942	0.0521248	0.080813	0	0.0716803	0	0.0425259	0	0	0	0	0	0.152108	0	0.050763	0	0	0.131464	0	0.0521569	0	0	0	0.0273268	0.0959663	0.101887	0.038236	0.221507	0.214015	0	0.13172	0.0305695	0.265888	0.221846	0.686368	0.551619	0.505242	2.03559	0.0241197	0.0628	0.652931	0.39653	0.234209	0.10569	0.232363
ENSMMUG00000059665	-	protein_coding	0	0.49174	0.548155	0.45945	2.21611	0	0.421214	0	0.249894	0.229885	0	0	0.542565	0	0	0.180193	0.298298	0.300797	0.275127	0.463512	0	0	0	0	0.603123	0.642322	0.187975	0.14968	1.34812	0.520655	0.538978	0.642731	1.54804	0.179635	0	0.651816	1.07555	0.864393	2.22671	2.60983	0.283469	0.246021	0	0.436898	0.172035	1.24213	1.91161
ENSMMUG00000007129	CD46	protein_coding	0.618394	10.7079	16.9059	10.0311	6.83934	0.220956	3.5891	0.544885	6.83961	0.356148	0.14455	0.275469	1.07406	0.0339055	0.53852	0.449762	8.62656	8.18103	1.90624	10.2129	9.67537	1.35853	0.189571	0.163917	4.81468	4.5333	5.90529	3.18205	19.88	67.241	17.7671	45.7491	58.0755	30.7056	67.418	35.269	32.4694	29.7032	25.3193	23.0803	28.4114	11.9214	26.9865	36.5506	18.9529	11.3146	28.3933
ENSMMUG00000026958	MIR29C	miRNA	3.50021	10.2212	33.7066	31.0375	9.04816	0	7.66083	2.28455	77.9135	8.36207	2.90906	5.19732	5.6388	0	1.8579	0.936358	14.3383	22.6645	17.1562	35.7276	31.7473	9.55589	1.43067	1.09961	26.248	51.7356	34.6764	17.5005	16.9297	29.761	7.93549	25.8843	20.6135	21.0029	14.885	38.9518	23.7532	25.8276	26.3561	20.3427	3.68256	2.87646	10.3676	9.45963	13.8565	13.4472	27.672
ENSMMUG00000026847	mml-mir-29b-2	miRNA	0	6.35984	14.1789	22.2833	8.18905	0	3.40481	6.82317	58.1754	14.1226	11.7655	9.05489	5.26288	1.27372	3.46807	1.74787	4.82248	15.5612	9.34057	17.4847	18.6251	11.3963	1.18693	2.05261	7.80039	13.4995	12.1557	10.6472	15.2562	13.4676	5.80898	39.4851	4.37968	2.9041	6.73583	6.32262	8.69399	6.98717	6.39974	8.43845	0	2.3864	1.48868	4.70879	4.44998	2.00812	9.71279
ENSMMUG00000057466	-	protein_coding	0.936409	17.3826	20.9071	20.3981	13.4325	0.777102	7.05519	4.79089	45.6638	12.6649	5.59218	6.57991	7.74651	1.98742	3.93225	2.19999	17.9689	12.9143	16.0318	29.9945	27.1944	11.2877	2.27796	1.75084	24.8749	39.9723	32.9077	12.5958	25.6864	33.4385	13.4509	56.2596	28.7799	23.5812	44.0375	38.7819	26.9411	21.8482	24.2154	20.5621	3.68972	4.61724	6.14778	9.80127	12.6024	13.4733	23.1186
ENSMMUG00000015133	CD34	protein_coding	0.33111	30.7948	22.6761	32.7095	4.68482	0.234984	3.14867	1.09994	0.68621	0.350703	0.128106	0.427229	1.51058	1.29208	0.80452	0.948384	23.9595	30.1486	4.49103	33.8825	18.2279	0.900065	0.280009	0.0968466	8.11987	6.63881	7.47028	6.6905	18.424	20.0558	6.11199	13.7028	12.2362	5.09721	7.2302	8.78372	5.94792	4.30219	4.75577	6.22101	0.843274	0.50668	0.737512	0.833141	5.91824	9.47473	5.10347
ENSMMUG00000004563	PLXNA2	protein_coding	3.50714	7.19931	4.17671	9.34594	7.80538	1.42516	5.49336	4.70894	34.7326	10.6881	6.04419	6.2709	8.00617	3.23209	3.83828	3.87625	5.68632	7.07843	1.19605	11.0872	3.94025	13.8993	4.81747	2.21989	5.20692	4.61455	2.5858	5.59658	18.6732	13.8036	4.6348	13.6688	3.45175	1.40785	1.89206	2.28817	1.59148	1.98471	1.85825	2.12175	6.36403	5.84466	8.24424	8.13223	8.14592	6.63363	6.01948
ENSMMUG00000051230	-	protein_coding	0	0	0	0	0.0473416	0	0	0	0	0	0	0	0	0	0	0	0	0	0	0	0	0	0	0	0	0	0	0	0	0	0	0	0	0	0	0	0	0	0	0	0	0	0	0	0	0	0.163347
ENSMMUG00000057560	-	lncRNA	0	0	0	0	0	0	0	0	0.0700571	0	0	0	0	0	0	0	0	0	0	0	0	0.0644424	0	0.029662	0	0	0	0	0	0	0	0	0	0	0	0	0	0	0	0	0	0	0	0	0.0241148	0	0
ENSMMUG00000052612	-	lncRNA	0	0	0	0	0	0	0	0	0.0824949	0	0	0	0	0	0.0295071	0	0	0	0	0	0	0.0505889	0	0	0	0	0	0	0.0370866	0	0	0.212178	0	0	0	0	0.177529	0	0	0	0	0	0	0	0.0283961	0	0
ENSMMUG00000052967	-	protein_coding	0.180365	0.888798	0.550425	0.830435	0	0	0.380662	0.10595	0.451672	0	0	0	0	0	0	0	0.71888	0.906127	0	0.279259	0.946504	0	0	0	0.272529	0.67723	0.339757	0.180359	0.27074	0.784217	0	0	0.466336	0	0	0.261806	1.296	0.650979	0.745311	1.44135	0.939321	0.222335	0.647253	0.701932	2.79851	0.374183	3.29061
ENSMMUG00000064202	-	lncRNA	0	0	0	0	0	0	0	0	0.212009	0	0	0	0	0	0	0	0	0	0	0	0	0	0	0	0	0	0	0	0	0	0	0	0	0	0	0	0	0	0	0	0	0	0	0	0	0	0
ENSMMUG00000053800	-	lncRNA	0	0.0345393	0	0	0	0	0	0	0	0	0	0	0	0	0	0	0	0	0	0	0	0	0	0	0.0953162	0	0	0	0.236726	3.5656	0	0.880322	1.59022	0	4.8836	0	0	0	0	0	0	0	0	0	0	0	0
ENSMMUG00000026923	mml-mir-205	miRNA	0	0	0	0	0	0	0	0	0	0	0	0	0	0	0	0	0	0	0	0	0	0	0	0	0	0	0	0	0	0	0	0.850157	0	0	0	0	0	0	0	0	0	0	0	0	0	0	0
ENSMMUG00000003369	CAMK1G	protein_coding	1.64604	0.0387638	0	0.0543275	0.486651	0	1.07084	0.249527	0.620522	0.217461	0.0661957	0	0.352855	0	0.0422764	0.255682	0.0176361	0.0533514	0	0.0182693	0.0619208	2.0476	0.651097	0.125108	0.053487	0.0949388	0	0	0.159407	0.430953	0.106219	0.151999	0.022881	0	0.0615831	0	0.0317944	0.0255524	0.0877656	0.0771496	0.0167593	0.0145453	0	0.0344406	0.345818	0.31823	0.484366
ENSMMUG00000016925	LAMB3	protein_coding	0.282526	0.585138	0.0974652	0.465022	0.454658	0.136939	0.691333	0.40408	1.54831	0.631989	0.218221	0.172365	0.523171	0.113148	0.146704	0.347503	0.361074	0.357928	0.0959571	0.247245	0.265009	1.13812	0.263594	0.234435	0.105177	0.276736	0.1774	0.1474	13.7184	7.82976	4.79167	6.15801	1.20687	0.560182	2.66057	0.891514	0.838507	0.647289	0.527897	0.4105	0.395466	1.50917	0.321162	0.806709	22.5676	8.66446	17.0657
ENSMMUG00000040271	-	miRNA	0	0	0	0	0	0	0	0	0	0	0	0	0	0	0	0	0	0	0	0	0	0	0	0	0	0.718906	0	0	0	0	0	0	0	0	0	0	0	0	0	0	0	0.550708	0	0	1.54038	0	1.22259
ENSMMUG00000045482	G0S2	protein_coding	1.05086	52.532	17.6382	33.4922	1.55582	1.44184	2.58749	1.79016	4.5614	1.45252	0.491277	1.33413	5.33272	0	1.06678	0.88553	55.8629	27.9278	23.951	22.8328	16.0536	3.17377	0.579861	0.742802	24.929	228.966	55.8225	26.4808	15.6952	10.9658	7.00021	6.20441	11.4115	4.16173	6.49004	7.32173	15.5737	15.3988	13.0272	13.2837	58.6581	42.4457	39.4348	38.6473	13.6479	42.73	13.5163
ENSMMUG00000059587	HSD11B1	protein_coding	0.140397	1.26838	0.72837	1.25692	0.705241	0	0.592618	0.0824719	4.10181	0	0.131271	0	0.0636126	0.554237	0.0838374	0	1.36397	1.23433	0.2258	0.615899	1.22794	0.574945	0	0	1.34354	0.941356	0.793404	0.666864	0.790293	1.9534	1.30597	1.2057	1.81499	0.505468	3.5416	0.611373	0.819659	0.709415	0.928245	0.662973	96.3485	51.1124	218.3	172.692	1.25055	1.06797	0.576321
ENSMMUG00000022062	TRAF3IP3	protein_coding	1.04343	3.33824	2.09787	2.80504	4.04596	0.736878	3.2241	1.58641	9.76877	3.36211	2.02774	1.28505	3.5226	0.646132	0.904077	0.714253	3.07833	1.45955	0.564082	1.8584	2.05187	3.83313	1.27947	0.983401	1.89606	5.33355	2.51793	2.04588	4.26882	6.01346	5.67256	4.74395	2.67136	2.62719	3.7017	3.59341	39.1046	35.9762	52.0786	41.5878	0.736167	0.924744	1.02788	2.58773	7.54814	4.07471	8.54779
ENSMMUG00000063359	C1orf74	protein_coding	0.198623	1.71829	1.38201	1.30062	2.62559	0.0681308	0.782501	0.840063	6.20086	0.549082	0.222856	0.212348	0.82795	0.470457	0.16605	0.334749	1.34581	1.03777	0.219048	1.16861	0.857018	0.996404	0.0243555	0.0561589	1.20047	2.0669	0.523811	0.774607	1.10314	3.90349	2.78927	3.49677	1.00141	0.834283	2.00416	1.87401	11.2748	11.8142	13.5918	10.7357	0.771105	0.669237	0.69241	1.41071	4.33736	2.00537	5.72549
ENSMMUG00000022065	IRF6	protein_coding	0.0396795	0.217257	0.217964	0.111645	1.04904	0.0340266	0.823482	0.139851	0.215293	0	0	0.03977	0.0359568	0	0.059236	0.0716502	0.256994	0.129573	0.118516	0.225264	0.12725	0.172649	0	0.0140237	0.0199851	0.191555	0.186862	0.178552	3.8715	10.0927	2.75037	10.0311	22.6343	15.2738	30.615	19.2371	0.338573	0.887917	0.869014	0.691834	11.1777	6.16301	20.4028	14.3516	29.4035	17.136	40.1233
ENSMMUG00000022066	UTP25	protein_coding	0.663718	3.57705	5.19478	3.08917	3.13787	0.0892804	1.59305	0.168184	2.67238	0.259831	0.0973454	0.243484	0.495312	0.753499	0.248682	0.313332	2.41196	3.00752	1.31563	3.37171	3.05047	0.719475	0.191497	0.0919903	1.86154	3.15528	2.79469	2.74588	3.06699	5.47738	1.85881	3.66022	5.16498	2.54575	4.89037	5.42155	6.1484	5.35468	5.27017	4.06543	4.04191	2.9625	4.69689	5.03941	2.99147	1.88992	3.51398
ENSMMUG00000064197	Metazoa_SRP	misc_RNA	0	0	0	0	0	0	0	0	0	0	0	0	0	0	0	0	0	0	0	0	0	0	0	0	0	0	0	0	0	0	0	0	0	0	0	0	0	0	0	0	0	0	0	0	0	0	0
ENSMMUG00000016349	SYT14	protein_coding	0.825312	0.0627616	0	0.0117281	2.30317	0.176934	1.75796	0.228935	12.7259	0.862613	0.407269	0.612737	0.893305	0.814509	0.136898	0.124191	0.159903	0.161243	0	0.047327	0.0133673	1.31435	0.604395	0.226867	0.946824	0.0491883	0.647773	1.68496	0.550599	1.97363	0.275162	1.45198	1.25957	0.756594	0.299124	0.798647	0.308866	0.148937	0.0568398	0.166548	0	0.00942	0	0	0.606017	0.586581	0.899246
ENSMMUG00000061560	Metazoa_SRP	misc_RNA	0	0	0	0	0	0	0	0	0	0	0.550364	0	0	0	0	0	0	0	0	0	0	0.301312	0	0	0	0	0	0	0	0	0	0	0	0	0	0	0	0	0	0	0	0	0	0	0	0	0
ENSMMUG00000009967	SERTAD4	protein_coding	0.299626	1.2099	1.00581	1.05381	1.6239	0.353293	1.37012	0.418015	4.56449	1.15041	0.59532	0.925954	0.712729	0.394272	0.22365	0.383238	2.01524	1.33593	0.137682	1.48838	0.414926	0.690193	0.275555	0.0529478	0.226366	0.140629	0.16462	0.149808	0.365429	1.00964	0.179814	0.241231	0.532598	0.0674211	0.651574	0.244641	0.807353	0.594781	0.154766	0.163255	0.301445	0.0615581	0.172805	0.145758	1.89402	4.16991	3.79234
ENSMMUG00000061073	-	lncRNA	0	0	0	0	0	0	0	0	0	0	0	0	0	0	0	0	0	0	0	0	0	0	0	0	0	0	0	0	0	0	0	0	0	0	0	0	0	0	0	0	0	0	0	0	0	0	0
ENSMMUG00000054836	-	lncRNA	0	0	0	0	0	0	0	0	0	0	0	0	0	0	0	0	0	0	0	0	0	0	0	0	0	0	0	0	0	0.0496756	0	0	0	0	0	0	0	0	0	0	0	0	0	0	0	0	0
ENSMMUG00000016099	HHAT	protein_coding	0.286682	1.06353	1.28553	1.10145	0.810518	0.0802744	0.691481	0.240575	0.713029	0.107825	0.0547037	0.516032	0.93311	0.107783	0.258533	0.345113	1.43994	1.05226	0.457037	1.50976	0.811913	0.658879	0.150658	0.215048	0.21806	0.288721	0.30124	0.24572	2.33607	1.69928	0.533693	2.23587	1.81524	1.22171	1.83211	1.78341	1.4924	1.35145	0.976723	0.926586	0.609392	0.51927	0.557881	0.836767	1.1633	0.679712	1.24886
ENSMMUG00000027412	U5	snRNA	0	0.425882	0	0	0	0	0.547202	0	0	0	0	0	0	0	0	0	0.387521	0	0	0	0	0	0	0.549806	0	0.834445	0	0	0	0	0	0	0	0	0.67659	0	0	1.12294	0	0	0	0.639214	0	0	0.446985	0.537888	0
ENSMMUG00000052703	Metazoa_SRP	misc_RNA	0	0.644578	0.359264	0.301126	0.311239	0	0	0	0	0	0.550364	0	0	0	0	0	0.293259	0.295716	0	0.303788	0.343214	0	0.36089	0	0	0.315736	0	0.294302	0.441781	0	0	0.631874	0.760947	0	1.02403	0.854408	1.05738	0.849791	0	0.427624	0	0	0.30176	0	0.338259	0	1.61084
ENSMMUG00000016102	KCNH1	protein_coding	3.89057	0.183434	0.395765	0.226676	0.92001	0.055605	1.25447	0.234888	13.1708	2.95437	1.01047	1.15539	0.724699	0	0.193603	0.253691	0.236907	0.146592	0.0248301	0.31792	0.214248	7.83897	1.53722	0.55765	0.0979766	0.0927506	0.108574	0.0918577	0.178444	0.159762	0.0648565	0.313233	1.05481	1.12835	0.658041	1.68635	0.349442	0.265237	0.419782	0.180577	0.0818652	0.128779	0.121887	0.13669	0.29189	0.291465	0.433768
ENSMMUG00000052871	-	protein_coding	3.00332	0.0217803	0.194232	0.162801	0.147235	0.682241	0.475741	0.794479	3.08808	10.3858	2.64074	2.36561	3.85704	2.4602	0.142524	0.191547	0	0.0399689	0	0.02053	0.0695832	3.15621	5.97528	11.1628	0.0200353	0.0213374	0.0249775	0.119334	0.0298555	0.380506	0.119363	0.128106	0.488535	1.81407	0.657435	0.981594	0	0.0861432	0.0657507	0.23119	0	0.081726	0	0.116107	0.114297	0.0825253	0.0725738
ENSMMUG00000020383	RCOR3	protein_coding	0.801554	7.79581	11.6513	8.26588	4.65095	0.253239	2.7898	1.12756	10.0891	1.16623	0.631119	0.38055	1.62474	0.277566	0.592007	0.761783	4.78162	7.64049	1.4636	8.33894	5.64533	1.3713	0.426776	0.23856	7.88302	9.77573	7.64222	6.88682	5.446	15.9031	3.27863	10.2348	8.82146	4.79704	9.77959	5.90928	11.4053	9.09009	9.30906	7.27893	3.94471	1.95015	4.01187	4.88437	9.04273	8.03733	12.1415
ENSMMUG00000064326	-	protein_coding	0.489112	2.11267	1.59215	1.61252	0.919543	1.3981	0.764649	0.861942	2.44968	0.667713	0.711387	1.08939	2.21612	2.14538	0.324523	0.294401	1.13718	1.41973	0.0749177	1.85115	1.74283	0.584203	0.699716	0.230486	1.20436	1.92396	1.74033	0.815161	1.3868	8.83734	1.98948	5.42552	4.67202	2.86968	5.05817	2.48487	4.19785	3.41295	3.81768	2.28991	1.67243	0.893225	1.64377	1.40118	4.05995	2.70588	4.5113
ENSMMUG00000031427	TRAF5	protein_coding	2.90597	2.67855	3.03689	2.02138	1.17176	0.573691	1.26485	0.614037	0.628244	0.353185	0.195473	0.251447	1.51559	0.797793	0.411974	0.364926	2.31229	2.34216	0.730108	2.99953	2.32829	1.99052	1.65349	1.56643	0.579133	0.616772	0.420069	0.574903	3.38921	6.56292	3.53808	3.61322	3.39185	1.11648	4.27354	2.367	14.5901	9.56775	13.1485	11.0569	1.4352	0.506831	0.986024	1.33229	3.17169	2.48665	3.7951
ENSMMUG00000057742	-	lncRNA	0.130024	0.783115	2.10303	1.62968	0.24063	0	0.228681	0	0.379877	0	0.0607864	0	0	0	0	0	0.647796	0.816528	0.119496	0.704607	0.796052	0.0665584	0	0	0.851349	0.802063	0.326572	0.26004	0.146381	1.52641	0.273109	0.279156	1.47079	0.312082	1.07447	1.22678	0.992672	1.40786	0.429833	0.425071	0.800271	0.160281	0.599917	1.04367	1.19552	1.84327	1.18609
ENSMMUG00000057510	RD3	protein_coding	0	0.0459526	0	0.0429351	0.133131	0	0.295215	0	0	0	0	0.112158	0.532372	0.110438	0	0.252582	0.0418134	0	0	0	0	0.214808	0	0	0	0.0900364	0	0	0	0	0.0503669	0	0	0	0	0	0.0753814	0	0	0	0	0	0	0	0	0.29019	0.076559
ENSMMUG00000053531	-	protein_coding	0	0	0.0501613	0	0	0.105715	0	0.0241386	0	0	0	0	0.0744747	0.108146	0	0.024734	0	0	0	0	0	0	0	0	0	0	0	0	0	0	0	0	0	0	0	0	0	0.0593251	0.0339609	0.089559	0	0	0	0.0199902	0	0	0
ENSMMUG00000049505	-	lncRNA	0.00945888	0.0207161	0.092371	0.0967789	0	0	0	0	0.0157914	0.0290539	0.0176881	0	0.0342859	0	0	0	0.0282752	0.04752	0	0.0488172	0.0220611	0.0290516	0.0231973	0.0401161	0	0	0	0.0283757	0.0851904	0.230309	0.102178	0.345232	0.0244561	0.113515	0.0329112	0.0137299	0	0.0546229	0	0	0.035826	0.0388665	0.038793	0.0460143	0.228297	0.497123	0.17257
ENSMMUG00000056449	SLC30A1	protein_coding	0.547831	11.5574	17.619	10.7871	2.19912	0	2.62702	0.262699	2.87443	0.171706	0.0418141	0.0747048	0.162101	0.205966	0.0400573	0.228802	7.90957	10.3012	2.03443	8.26278	7.67933	0.65243	0.0548375	0.0158055	0.574368	0.803603	1.24958	0.760231	2.61803	16.8388	3.08639	8.4252	15.6963	10.0093	21.8426	7.74099	8.45522	9.55535	6.22767	4.58094	10.8511	4.06105	6.9696	14.7391	11.0636	9.587	25.9455
ENSMMUG00000000868	SLC30A1	protein_coding	5.02111	5.13186	1.992	4.53801	5.88514	17.0796	3.35575	19.8108	5.72812	14.5874	11.9716	15.545	12.8918	20.0418	5.79678	10.6282	8.38028	5.17119	7.49861	5.01002	2.29337	13.194	7.74752	7.33497	0.505789	0.763104	0.683103	0.292889	3.76851	1.74652	2.00887	3.6832	4.97649	2.25967	4.14923	2.85459	3.1569	10.0277	9.95924	14.6518	2.89228	5.50179	2.48829	4.39668	6.34795	12.558	8.01553
ENSMMUG00000054466	-	protein_coding	0.327058	0.0325589	0.108883	0	0.188655	0.407947	0.418339	0.349309	0.0992754	0.273979	0.555999	0.437072	0.646634	2.11272	0.142037	0.28634	0.0592524	0.0298743	0.0546499	0.0920695	0	0.0913191	0.692711	0.630494	0	0	0.0373384	0	0.178522	0.361971	0.0713732	0.255337	0.0384369	0.178409	0	0.258947	0.267051	0.171698	0.196579	0.216001	0.112614	0.122171	0.18291	0.0578555	0.205033	0.205609	0.325467
ENSMMUG00000005216	NEK2	protein_coding	0	0.0270965	0.0100684	0.0253172	0.0174449	0.0848764	0.0580256	0.00969017	0.01377	0.0126674	0.0154239	0	0	0.477554	0	0	0.0410929	0.058012	0	0.00851366	0	0.0928869	0	0	0.0083085	0	0.0207161	0	0	0.143449	0.0791984	0.10625	0.0213255	0	0.0430476	0.0119724	0.0740825	0.452493	0.408997	0.479367	0.0624802	0	0.0169136	0.0401241	0.360228	0.216744	0.376199
ENSMMUG00000020560	LPGAT1	protein_coding	2.50535	7.76169	13.3363	7.83608	6.95897	0.815858	3.12345	1.93741	8.84173	3.3363	1.03782	1.58928	4.28196	0.751155	1.38243	1.92794	6.65176	6.88274	2.27333	8.85464	6.15762	3.39286	0.661084	0.627664	2.74732	3.06196	3.20598	4.64584	5.14119	14.5333	4.18704	8.57895	6.88759	4.18647	4.93785	3.59057	10.4537	9.93517	7.0241	8.73182	13.9034	6.0203	11.4618	14.3321	43.8478	21.8429	58.8997
ENSMMUG00000063273	Metazoa_SRP	misc_RNA	0	1.12421	0.358054	1.05039	1.86115	0	0	0.344605	1.22423	0.900963	0.274255	0	0.797406	0	0	0	0.584544	0.58944	0.269569	0.454148	0.342059	0.300297	0.179837	0	0.147735	0.157336	0.184178	0.586623	0.440294	1.02027	0	0.944619	0.379193	0	0.765435	0.212883	2.37109	1.69386	0.969657	1.06546	1.11097	0.241051	0.300744	1.14153	6.74239	1.0142	3.21084
ENSMMUG00000010174	INTS7	protein_coding	0.456631	4.86623	8.08917	4.53529	1.57824	0.057304	1.34765	0.0785075	3.75589	0.0684188	0	0.119069	0.444068	0.0293108	0.0931086	0.227924	3.80645	3.82714	0.921195	4.26499	6.22121	0.490296	0.0409704	0.0157449	2.69254	2.98702	4.02808	3.08495	3.89526	11.9899	4.22417	8.03422	4.33376	2.98058	6.16145	4.13856	7.58251	7.49277	7.62127	6.95832	3.92305	1.52849	2.76345	4.97367	6.6178	3.4196	9.63129
ENSMMUG00000033178	-	snoRNA	0	0	0	0	0	0	0	0	0	0	0	0	0	0	0	0	0	0.364716	0	0	0.846595	0.743236	0	0	0	0	0.45584	0	1.08973	1.26259	1.74269	0	0	0	0	0	0	0	1.19995	0	0.687412	0.2983	0	0	0.834371	0	1.98671
ENSMMUG00000010176	DTL	protein_coding	0.0885688	0.116386	0.21623	0.362478	0.103029	0.075951	0.0249234	0.0208108	0.0739317	0.0272048	0.0993743	0	0.0802595	0.163164	0.0528884	0.0106621	0.0970773	0.81872	0.081397	0.347398	0.0826282	0.0634728	0.0651627	0.075126	0.0267653	0.0950161	0.0667354	0.141706	2.71213	9.70432	0.988637	1.1219	0.0686988	0.0425163	0	0.0642804	0.954607	2.27602	1.90313	1.6472	0.134184	0.0363929	0.0544861	0.0947886	0.743096	0.134745	0.614029
ENSMMUG00000041413	mml-mir-3122	miRNA	0	0	0	0	0	0	0	0	0	0	0	0	0	0	0	0	0	0.394287	0	0	0	0	0	0	0	0	0	0	0	7.50729	0	3.36999	0	0	0	0.569605	1.40984	0.566528	0	0	0	0	0	0	0.451012	0	0
ENSMMUG00000019771	PPP2R5A	protein_coding	1.80666	7.32395	6.53827	5.74118	3.57388	4.60529	4.29644	10.0383	3.03982	3.98245	3.43145	3.45586	5.17471	4.45636	2.13229	4.30712	7.05253	6.42109	2.12266	6.47936	5.14732	3.4889	2.22404	1.83293	4.53902	5.37367	4.03049	3.18103	7.45509	19.4564	6.06315	14.7547	7.88598	4.76144	7.76516	6.00587	11.2125	13.9005	11.4881	11.6839	9.41893	5.31001	8.20131	8.39586	9.41314	7.77051	11.4265
ENSMMUG00000026424	SNORA16B	snoRNA	0	2.8266	3.93859	3.30123	0	0	0.453975	0	2.6933	0	0	0	1.16953	0	0	0	3.21499	1.62096	0.296526	6.32779	3.38638	0	0	0	1.30007	4.15368	1.62076	1.29057	6.78052	10.1007	3.87266	16.6253	2.08556	0	6.73583	1.87337	17.9676	6.98717	9.5996	6.56324	4.27723	3.71218	4.96227	5.65055	6.30414	4.01623	12.9504
ENSMMUG00000002141	PACC1	protein_coding	0.630364	0.897373	1.20552	1.03193	5.88847	0.720747	3.96161	1.45647	3.64824	0.742219	0.392927	0.730082	3.57967	1.38247	0.853216	1.39121	1.57027	1.26674	0.270349	1.45314	0.931132	0.946523	0.360716	0.0594098	1.2488	0.766417	1.4513	0.420229	2.30246	3.98328	2.26979	2.16538	4.67214	9.6327	1.5353	8.96696	7.96425	7.49276	5.90424	6.47233	0.736158	0.345355	0.409334	0.879065	2.19762	1.13338	2.56844
ENSMMUG00000002142	NENF	protein_coding	5.40341	11.0613	9.71886	13.5844	7.76664	0.605208	6.67171	2.28015	2.87195	1.05002	0.659879	1.29683	6.43537	3.2504	1.36967	2.57534	12.2845	13.0744	5.04695	14.9565	9.74763	2.28051	0.594966	0.436504	6.70932	8.96722	4.8746	6.13103	4.23752	3.45214	2.96479	3.69334	7.64107	6.59047	3.45318	10.3083	3.80335	3.37507	3.82769	3.26857	5.5341	4.62176	6.80648	8.19687	6.46374	4.23992	5.02964
ENSMMUG00000012185	ATF3	protein_coding	0.372557	23.6964	3.63822	1.60415	0.755137	0.212988	1.02654	0.218847	0.285072	0.309927	0.0580569	0.186703	0.393872	0	0.166853	0.13081	3.88239	1.35696	6.69086	2.98028	10.7348	0.158924	0.0380696	0.0877809	5.12891	2.24818	2.53425	34.2276	35.3249	2.2948	1.71413	2.39959	5.89992	0.819689	1.62034	2.14059	0.948098	3.15992	2.6428	1.26306	5.83541	0.625091	1.11412	0.69474	3.58607	3.71423	5.55089
ENSMMUG00000052576	FAM71A	protein_coding	0.0488046	0.13361	0.0893631	0.0499346	0.0258058	0	0.103003	0	0	0	0	0	0	0	0	0	0	0.0245187	0	0.050376	0.056914	0	0	0	0.0983243	0.314144	0.0306447	0.390425	5.27464	0.04244	0.087867	0.0523907	0.0315463	0	0	0	0	0.176147	0.0806689	0	0.0231063	0.0200538	0	0.0712254	0.252415	0.438748	0.0445201
ENSMMUG00000015056	BATF3	protein_coding	0.538705	0.168547	0.125256	0.236219	1.70907	0.703938	1.69639	2.44115	0.47109	0.236383	0.287823	0.68563	2.65004	2.43042	1.5012	1.76022	0.102243	0.128875	0.0943016	0.211829	0.17949	1.23435	0.943669	0.435182	0.129203	0.02752	0.257719	0.0769554	3.00349	0.981518	3.01739	1.15657	0.198976	0.0307855	0.223139	0.372357	5.48367	6.99952	6.91138	7.71537	0.121451	0.484869	0.263018	0.72379	0.737077	0.425749	0.936022
ENSMMUG00000061945	U6	snRNA	0	0	1.02252	0	0.885834	0	0	0	0	0	0	0	1.51814	0	0	0	0	0	0	0	0	0	0	0	0	0	1.05194	0	0.628689	0.728417	4.0216	6.29444	0	0	1.45727	0	6.77128	3.62796	4.84595	3.65125	0.396584	0.344192	0	0	0.481368	0	2.29235
ENSMMUG00000019287	NSL1	protein_coding	0.375501	3.17209	4.2563	2.96379	2.28804	0.276005	1.8869	0.168058	2.44786	0.439386	0.100313	0.406227	1.00461	0.423527	0.491168	0.365933	2.93981	3.00037	0.821655	3.04536	2.83589	0.329513	0.175408	0.252784	1.94529	1.8799	2.11079	1.66288	2.06672	8.48982	2.89734	6.21913	7.25836	3.64801	8.89677	4.54211	5.17143	5.11131	3.87176	4.26079	2.15028	1.04332	2.03502	3.06187	4.64453	2.10209	5.70893
ENSMMUG00000031430	TATDN3	protein_coding	0.299369	2.25381	3.88276	3.00557	0.929974	0.352989	0.631821	0.175855	1.93668	0.45977	0.244921	0.0750129	0.440834	1.82194	0.0446916	0.247765	2.08809	2.83877	0.7566	2.83901	2.59652	0.306489	0.137659	0.264512	3.24179	4.73712	3.17208	2.52584	1.06726	2.89615	0.830924	1.52649	3.14446	1.05536	3.15742	1.87397	0.974713	1.56671	1.32984	0.842758	1.48821	0.661181	1.05512	1.69298	1.31177	1.29389	1.87747
ENSMMUG00000051591	-	protein_coding	0.0247208	0.270708	0.0905296	0.202346	0.0522853	0.0847961	0.0347824	0.0871291	0.330167	0.151865	0	0.0660726	0.358426	0.195178	0.0590478	0	0.0492649	0.124194	0	0.255168	0.115314	0.253088	0.0909393	0.0349479	0.149412	0.424326	0.248358	0.197761	0.0371076	0.257964	0.0593426	0.530745	0.351539	0.0890019	0.516082	0.10765	0.0444075	0.356893	0.326888	0.143674	0.0702237	0.0609467	0.0506929	0.14431	0.369358	0.136762	0.36081
ENSMMUG00000059169	SPATA45	protein_coding	0	1.28482	1.79027	1.35051	0.775478	0	0.825409	0	0.244846	0	0	0	0	0	0	0	0.730679	2.35776	0.269569	1.96797	0.855147	0	0	0	0.295469	2.36005	1.28924	0.733279	0	3.82603	0.704119	0	0.947982	1.23204	1.53087	0.851531	0.263454	1.48213	3.63621	1.49165	1.11097	0.361576	0.601488	1.85498	3.20264	1.82556	2.94327
ENSMMUG00000049143	-	lncRNA	0	0.0612701	0.136599	0.0715586	0.118339	0.0239902	0.078724	0.0986008	0.140114	0.0214825	0.0523146	0.018693	0.126755	0.110438	0	0.0336776	0	0.0562183	0.0385655	0.115506	0.0326241	0.128885	0.0343042	0.0988733	0.112722	0.34514	0.105397	0.0979118	0.0419933	0.486547	0.134312	0.450469	0.25316	0.167867	0.0730039	0.0812154	0.251271	0.363495	0.323686	0.365829	0.132449	0.114952	0.0573673	0.136092	0.803826	0.599726	0.893189
ENSMMUG00000011732	FLVCR1	protein_coding	3.34885	1.03693	1.1277	1.08699	3.15068	5.6643	5.94669	7.35318	6.82466	11.7761	9.93339	8.24076	10.7574	6.98992	4.165	6.47805	1.44981	1.04426	0.31838	1.12044	1.50825	3.85411	6.17378	3.26502	1.34935	2.10602	1.24716	0.946886	3.12011	2.41003	1.82955	1.78506	2.32884	1.91246	2.77237	1.37448	3.94134	4.73468	4.04649	5.63757	0.699804	0.436537	0.66304	0.943756	30.34	17.9197	32.6132
ENSMMUG00000011733	VASH2	protein_coding	0.106499	0.373194	0.390008	0.675583	0.518072	0	0.239752	0.125119	1.52906	0.752381	0.597461	0.0853936	0.231618	0	0.0508764	0.307693	0.169789	0.556437	0.0195751	0.35177	0.298068	0.675999	0.104473	0.0903349	2.7678	1.66807	1.01645	1.89562	0.703393	3.88964	0.690261	1.55481	0.715923	0.766853	0.148221	0.401927	1.14786	1.44527	0.77454	0.959384	0.383203	0.507621	0.152872	0.663145	0.612008	0.972144	0.272019
ENSMMUG00000011735	ANGEL2	protein_coding	1.44762	8.25738	8.25522	6.27824	3.74722	0.629956	3.43521	0.685364	9.66704	1.36049	1.25251	0.981716	2.03623	1.59215	0.490278	0.468179	4.65025	5.6227	2.18423	6.73517	6.7526	1.65901	1.13924	0.733075	4.63584	5.58614	4.36847	3.65134	3.1135	17.5485	4.61607	10.9011	6.78738	4.27836	8.90843	5.48838	11.6437	11.011	11.7852	8.91563	4.0099	1.95316	4.8072	5.06616	8.49271	4.93064	9.06632
ENSMMUG00000005210	RPS6KC1	protein_coding	4.72365	12.1565	15.4894	11.0198	13.041	0.431167	10.8722	1.57003	15.529	1.30054	0.915489	0.919477	4.48432	1.07949	1.86467	1.32205	12.1163	10.2635	3.21026	12.1962	11.2022	3.9284	0.892358	0.44893	20.6457	15.4438	15.5861	11.3655	16.6438	26.0725	9.22697	18.8625	13.8038	6.43101	9.2766	10.0832	25.5749	16.2369	21.6516	16.8218	8.30658	3.54481	6.44402	8.00723	17.3059	9.71728	22.1121
ENSMMUG00000061293	-	lncRNA	0.226313	0.689267	0.595681	0.701894	0.30664	0.0242589	0.308473	0.132941	0.732033	0.304124	0.264503	0.113415	0.794687	0.372251	0.0760172	0.13622	0.641275	0.461891	0.201488	0.627799	0.420617	0.209974	0.173443	0.269949	0.085489	0.311071	0.328613	0.374819	0.254783	0.110699	0.101862	0.106287	0.40228	0.0594117	0.873558	0.164251	0.94012	1.28648	0.771522	0.534339	1.92864	2.813	4.60455	3.15143	0.243849	0.381474	0.438695
ENSMMUG00000011914	PROX1	protein_coding	3.37128	22.6079	19.32	22.207	5.5844	0.204672	8.73125	2.03293	14.4193	2.29098	0.641588	0.917007	4.00123	0.785169	1.22927	1.74188	17.6731	21.778	7.89653	22.5881	12.6119	2.70314	0.054875	0.337415	3.06539	4.51286	5.39515	8.02518	2.12721	2.93163	1.05636	1.50524	8.08011	1.98712	13.2871	2.96643	16.2119	22.548	18.2212	10.707	58.8302	80.4429	124.285	71.4059	5.31483	4.04374	3.07531
ENSMMUG00000015631	SMYD2	protein_coding	2.9357	44.9806	55.0357	52.6741	4.94708	0.859624	5.8768	0.588849	11.2366	1.46623	0.535587	0.924981	2.89819	2.44973	0.855141	1.26421	50.4656	67.3635	16.9775	60.7523	41.9169	1.46611	0.439	0.573606	34.5488	29.4456	27.845	42.268	4.15589	12.4944	3.409	6.66151	4.84421	3.03618	4.81658	4.43449	11.0187	8.99335	8.87635	6.72764	5.78556	4.31514	6.80307	8.73126	5.65087	3.16897	7.44607
ENSMMUG00000015632	PTPN14	protein_coding	0.767834	10.234	6.96271	10.9874	4.91838	0.545569	2.40763	0.863421	1.09875	0.101078	0.0615365	0.175905	1.3916	0.663963	0.445408	0.77908	8.39411	9.42328	2.74199	11.4128	6.22954	2.71765	0.484216	0.186084	14.8946	13.0031	7.23191	10.9468	15.4609	16.1583	5.47692	12.4344	13.9818	6.17386	13.1481	11.5594	6.89652	8.12384	7.03471	4.46254	2.17078	0.883407	0.933473	0.832428	8.01803	14.5185	9.06551
ENSMMUG00000015634	CENPF	protein_coding	0.0581185	0.228367	0.367244	0.290325	0.412152	0.0234535	0.173167	0.0361482	0.587872	0.0367534	0.0767166	0.0868056	0.179684	0.269919	0.0408297	0.0288087	0.29296	0.364115	0.034561	0.218786	0.115617	0.101501	0.0335369	0.0338316	0.12742	0.0806872	0.218958	0.064954	0.287378	0.86214	0.890428	0.57251	0.357988	0.106673	0.19627	0.133985	1.40635	2.5369	2.4581	3.04496	0.119775	0.0814759	0.0841262	0.478973	1.9764	0.595768	2.23916
ENSMMUG00000031435	-	protein_coding	0.322653	0	0.19693	0.412654	0.170605	0	0.226988	0.189533	0.538661	0.49553	0	0.107796	0	0	0	0	0.160749	0.324192	0	0	0.282198	0.165163	0.197821	0	0	0.086535	0	0	0	0	0.387266	0.17318	0.104278	0.29041	0.280659	0	1.5939	3.14423	3.06654	3.75042	0.0763791	0.0662889	0.0827046	0.313919	1.85416	0.669372	1.32447
ENSMMUG00000016931	KCNK2	protein_coding	0.332973	0.0479771	0.545508	0.053792	4.97607	0	1.29453	0.411779	0.131658	0.0538294	0	0.0702595	0.174688	0	0.0941842	0.116032	0.00873111	0.0968467	0	0.262293	0.0919657	0.618989	0.0859572	0	0.441332	0.592219	0.341124	0.227817	0	0.0457184	0	0	0.634352	0	1.73782	0.050876	0.0157405	0	0.0144834	0	0	0	0	0	0.533756	0.630187	0.863265
ENSMMUG00000022639	KCTD3	protein_coding	1.77652	9.89723	14.8006	9.87215	7.22125	0.571288	4.79607	0.587005	13.7913	1.7564	1.20426	1.2464	1.52936	1.69483	0.556942	0.654949	8.3198	7.25155	2.28574	7.50681	8.85655	1.73921	0.367605	0.219754	5.83836	6.70619	5.82843	4.66323	6.11669	16.2402	5.51727	9.65448	17.1385	12.3123	13.1158	12.974	5.78418	5.65849	4.34955	2.4199	10.2087	3.77761	8.9708	8.03723	22.1407	12.1777	37.7996
ENSMMUG00000022640	USH2A	protein_coding	0	1.27148	1.90116	0.0571148	1.19542	0	0.0628339	0.0196747	0.0745552	0	0.0104388	0.0149199	0	0	0.033334	0	0.0389359	0.019631	0.0025651	0.227598	0.0358037	0.0257175	0	0	0.025304	0.0239543	0.0245358	0	0.0125689	0.0485425	0.00335005	0.0119848	0.0252576	0.00669919	0.0048557	0	0	0	0.00461342	0	0.00264288	0.00458747	0.011447	0.0081467	0.134731	0.123529	0.0509216
ENSMMUG00000033018	SNORD116	snoRNA	0	0.561162	0	0	0	0	0	0	1.71104	0	0	0	0	0	0	0	0	1.02979	0	0	0	0	0	0	0	1.0995	0	0.512433	0	0	0	2.20041	0	0	0	0	0	0	0	0	0	0	0	0	0	0	0
ENSMMUG00000056375	-	protein_coding	0	0.135124	0.150626	0	0.0579961	0	0	0.00805379	0.0572232	0.042113	0.0128193	0.0183223	0	0	0.00818714	0.0330098	0.0409843	0.00688793	0	0.0141519	0.0479657	0.0561462	0.050436	0	0.00690545	0.00735425	0	0.00685501	0.0102901	0.0119225	0.00822802	0.0588715	0.00886215	0	0	0.00995061	0.0123144	0.00989685	0	0.0398416	0.00649114	0	0	0	0.0236366	0.00948119	0.0375204
ENSMMUG00000014167	ESRRG	protein_coding	0.475468	7.34718	9.33476	7.18904	5.33542	0.0453034	1.56097	0.201716	6.04156	0.446247	0.12349	0.141201	0.622354	0.31283	0.347018	0.779068	8.92262	9.30258	2.88884	12.1604	6.33021	0.594949	0.210537	0.112028	1.5965	2.5929	4.31237	6.04882	0.337029	2.06731	0.221932	0.680538	30.7503	15.5807	24.1948	25.8234	6.9515	5.22449	5.23932	4.35611	0.31265	0.162808	0.189584	0.591098	7.87821	2.8496	9.49379
ENSMMUG00000056788	-	pseudogene	0.23876	2.02345	2.80048	1.81623	0.625742	0.142432	0.14606	0.0365876	0.953183	0.286973	0.116473	0.471673	1.58037	0.46444	0.136376	0.29992	2.84453	2.0235	0.705981	3.62171	2.09429	0.648294	0.496438	0.132079	0.376449	0.746148	2.41174	3.0415	0.0779118	0.541625	0.0373791	0.200585	8.03855	5.6061	3.95505	8.57381	3.61766	2.1581	1.69869	1.71947	0.176932	0.0938408	0.0851487	0.343396	3.06625	0.990658	3.2007
ENSMMUG00000055431	-	snoRNA	0	0	0	0	0	0	0	0	0	0	0	0	0	0	0	0	0	0	0	0	0	0	0	0	0	0	0	0	0	0	0	0	0	0	0	0	0	0	0	0	0	0	0	0	0	0	0
ENSMMUG00000060193	-	lncRNA	0	0	0.0674331	0.0565208	0.058419	0	0	0	0	0	0	0	0	0	0	0	0	0	0	0	0	0.0282778	0	0	0	0	0	0	0	0	0	0	0	0	0.048052	0.0400927	0	0.0398761	0	0	0	0	0	0	0	0.0382013	0
ENSMMUG00000063390	-	lncRNA	0	0.0274525	0.0918061	0.0512998	0.0795339	0	0.0352729	0	0.0418528	0	0	0	0.0227175	0	0	0	0.0249798	0.0377835	0	0.0388149	0.0292349	0	0	0	0.0126265	0.0268943	0.0472237	0.0250686	0.0376309	0	0	0.0269115	0.0324087	0	0.0218066	0.0181946	0.0450336	0.0180963	0.0621557	0.0182125	0	0	0	0.0121954	0	0	0.0228686
ENSMMUG00000056106	-	lncRNA	0	0.0335435	0.0498556	0.0313408	0.0755845	0.0525354	0	0.119957	0.0511387	0.0156813	0.0381874	0.0136451	0.388609	0.0268717	0.036583	0	0	0.0615554	0.00938374	0.0526965	0.0476284	0.0104534	0.0250406	0.0288693	0.123424	0.208122	0.076935	0.0408408	0.0306534	0.0887897	0.049021	0.0438431	0.0659987	0.0122536	0.071053	0.0296419	0.165076	0.0442226	0.101262	0.13352	0.038673	0.008391	0	0.0397366	0.117352	0.225948	0.149026
ENSMMUG00000014946	GPATCH2	protein_coding	1.38507	6.45921	7.25855	6.42601	6.51554	0.450526	2.92321	0.617228	9.05004	0.806866	0.40191	0.638268	1.64465	0.628479	0.570407	0.25873	6.66264	5.30278	1.82159	5.49683	4.90134	2.05368	0.64422	0.37136	2.74233	4.58579	3.44879	2.65066	4.08648	7.51739	2.43633	3.23004	7.37835	3.41041	4.61149	5.23419	10.8961	12.5149	10.2627	8.08454	5.06514	2.49238	3.96656	5.06505	14.9034	8.05889	17.9936
ENSMMUG00000007213	SPATA17	protein_coding	0	0.027153	0.131162	0.0591967	0.0349627	0	0.0465174	0.0291312	0.0137987	0	0	0.0110455	0	0.0217523	0	0	0.0164715	0.0415236	0.00759602	0.0511886	0.028916	0.00846189	0	0	0	0	0.0103797	0.00826504	0.0248135	1.35123	0.0198409	0.230688	0.245756	0.208302	0.273204	0.215953	0	0.0238651	0	0.0240184	0.00782632	0.00679241	0.0508468	0	1.45342	1.22316	3.98095
ENSMMUG00000024597	U1	snRNA	0	0	0	0	0	0.464009	0	0.31785	0	0	0	0	0	0	0	0	0	0	0	0	0	0	0	0	0	0	0	0	0	0	0	0	0	0	0	0	0	0	0	0	0	0	0	0	0	0	0
ENSMMUG00000064398	-	lncRNA	0	0	0	0.106875	0	0	0.14697	0	0	0	0	0	0	0	0	0	0	0.104954	0	0.107819	0.121812	0	0.384257	0	0	0	0	0	0	0	0	0	0	0.250714	0	0	0	0	0	0	0	0	0	0	0	0	0
ENSMMUG00000004070	RRP15	protein_coding	2.33528	8.33895	12.704	10.4924	5.7445	1.1319	4.92864	0.894647	12.2894	0.857648	0.474672	1.22119	2.66824	0.668034	1.03072	0.366686	8.14427	9.48772	5.03887	8.33186	6.33466	2.4428	0.311257	0.861235	5.26731	14.1058	7.90548	9.08702	3.58162	7.06344	1.2796	2.94285	3.54399	0.670177	4.68093	3.61082	8.20762	7.03603	6.96475	4.49952	4.03795	2.75354	4.78877	4.39597	5.13459	3.44048	6.76129
ENSMMUG00000004071	TGFB2	protein_coding	1.16657	2.96701	2.41164	2.77218	5.77036	0.839024	6.22132	2.23264	4.99454	0.693528	0.316667	1.00579	5.96763	1.38651	1.32581	2.0159	1.98732	2.07959	0.293964	1.53429	1.514	1.57958	0.484512	0.159598	3.67697	7.32725	3.94602	9.08765	4.99909	6.67563	1.82926	3.39329	0.656749	0.429029	0.687404	0.273115	3.92075	4.75369	2.70572	2.26909	0.445407	0.185552	0.32796	0.34782	2.55177	4.29381	3.67305
ENSMMUG00000033539	U3	snoRNA	0	0	0	0	0	0	0	0	0.346282	0	0	0	0	0	0	0	0	0	0	0	0	0	0.254341	0	0	0	0	0	0	0	0	0	0	0	0	0	0	0	0	0	0	0	0	0	0	0	0
ENSMMUG00000052461	-	protein_coding	0.76946	0.036635	0	0.0342294	0.0707579	1.31968	0.0941423	0.19652	0.0558519	0.513798	1.37633	0.402373	0.303161	2.20113	0.0399547	0.0402735	0	0	0	0.034532	0	0.137002	0.984547	0.662132	0	0	0	0	0.301307	0.0581838	0.0803085	0.0718259	0	0.120447	0.232805	0	0	0	0	0	0	0	0	0	0.115351	0.13881	0.183107
ENSMMUG00000057626	-	protein_coding	0	0	0	0	0	0	0	0	0	0	0	0	0	0	0	0	0	0	0	0.0442091	0	0	0	0	0	0	0	0	0	0	0.0514069	0	0	0	0	0	0	0	0	0	0	0	0	0	0	0	0
ENSMMUG00000058133	-	lncRNA	0.407297	2.44069	3.57696	1.92158	1.16056	0	0.859605	0.159503	1.30328	0.24326	0	0.0907169	0.922713	0.327528	0.0675598	0.0817185	2.79579	1.51191	0.582269	2.52247	2.48041	0.196909	0.0277463	0.0319887	1.85766	1.74778	1.86125	1.48206	0.560431	1.4364	0.502439	1.72461	3.93439	1.83298	2.67684	1.93784	0.589385	0.522677	0.467513	0.443841	0.482081	0.148763	0.475605	0.45131	0.93623	0.719792	0.887568
ENSMMUG00000052237	Metazoa_SRP	misc_RNA	0	3.86747	1.79632	2.10788	1.24496	0	0.414099	2.07461	0.982692	0	1.10073	2.75318	0.5334	0.774558	0.351494	0.354298	2.34607	1.77429	0	1.51894	2.05929	0.301312	0.72178	0	4.15055	2.52589	0.3696	2.35442	0	1.53558	0	1.89562	2.28284	0	6.14417	0.854408	2.64344	1.69958	0	0.855249	0.557361	0.241865	1.20704	0	0.338259	0.814101	1.0739
ENSMMUG00000007806	LYPLAL1	protein_coding	0.174494	2.65126	3.70094	2.76728	1.8453	0	1.68791	0.128127	4.62461	0.334985	0.0815762	0	0.0790618	0	0	0.0787722	1.43443	2.80523	0.340775	2.65666	3.05232	0.178645	0.026746	0	1.29632	1.94216	2.35567	1.87575	1.4406	7.35931	2.38235	4.63606	8.34642	6.83198	10.2834	5.12901	4.11408	3.96768	3.89368	3.16917	3.03604	1.25474	2.86256	3.20443	2.90797	3.22787	5.33237
ENSMMUG00000050533	-	lncRNA	0	0	0	0	0.340628	0	0.0348616	0.0582182	0	0	0	0	0.0898103	0	0.0295911	0	0	0	0	0	0	0.0253664	0	0	0	0	0	0	0	0	0	0	0	0	0	0	0	0	0	0	0.0703835	0.122171	0.203233	0.554448	1.1106	0.7539	0.632853
ENSMMUG00000061301	SLC30A10	protein_coding	0.0618431	0	0.0251638	0	5.1666	0.388906	3.48055	2.0828	1.89283	0.158298	0.385489	0.468325	3.02622	0.596773	0.910923	1.21598	0.0205406	0.0207127	0	0.0212781	0	1.43512	0.303332	0.0874278	0	0.13269	0.23299	0	0	0	0	0	0.0532987	0	0	0	0.0740615	0.0892824	0	0	27.4835	19.2279	18.8322	42.1986	95.007	40.6565	58.4071
ENSMMUG00000052395	-	lncRNA	0	0	0	0	0.311006	0	0.137929	0	0.109106	0.150555	0	0.0873368	0	0	0	0	0	0	0	0	0	0.133816	0	0	0	0	0	0	0	0	0	0	0	0	0.0568478	0	0	0	0.0540113	0	0.649767	0.322245	0.435549	0.921976	7.62389	3.61551	4.41159
ENSMMUG00000054842	U3	snoRNA	0	0	0	0	0.250344	0	0	0.278119	1.58085	0	0	0	0	0	0	0	0	0	0	0	0	0	0	0	0	0	0	0	0	0	0.56827	0	0	0	0	0	0	0	0	0	0	0.194544	0	0	0	0	0
ENSMMUG00000008722	EPRS1	protein_coding	3.43835	18.7408	25.7102	19.1366	8.65173	0.948263	8.11969	0.964203	17.9274	1.4462	0.290791	0.542616	2.34857	0.750286	0.835721	0.863187	15.3656	18.3674	7.89982	17.2459	15.9983	2.08731	0.307207	0.488523	19.1016	18.9715	16.6316	15.5844	8.50687	26.8194	9.5188	12.5939	20.8957	11.2904	15.7057	14.1701	15.8137	13.4574	14.1652	11.661	13.8819	6.14112	13.6497	17.0794	17.2666	8.74618	20.8364
ENSMMUG00000059941	-	snoRNA	0	1.83457	0	1.7141	0.442917	0	0	0	2.09767	0	0	0	0	0	0	0	1.66932	0	0	0	0	0	0	0	0.843792	0	0	0	0	0	0	0	0.541443	0	0	0	0	0.604659	0	2.43417	0.793168	1.72096	1.28828	1.62997	0.962736	0	0.764118
ENSMMUG00000017396	BPNT1	protein_coding	1.32799	7.17421	8.71054	8.27926	3.18324	1.03251	2.16745	0.520059	5.17312	1.06055	0.662226	0.662553	2.15008	1.58438	0.528669	0.532887	6.29864	8.20166	1.70864	7.20101	5.36865	0.761363	0.238833	0.500636	4.33421	6.80038	4.09144	2.97461	3.88049	8.56097	3.31537	6.46258	9.98017	6.58735	8.68675	5.60297	7.15664	6.21177	5.99975	4.65658	5.2478	3.07031	5.42824	7.11487	36.3257	18.9791	43.0938
ENSMMUG00000007783	IARS2	protein_coding	1.4385	8.74737	14.9523	11.5737	4.58675	1.08404	3.60329	0.857805	5.93107	1.15483	0.917043	0.684481	1.6788	1.66345	0.950097	0.787131	8.98017	12.1104	5.41826	10.5287	9.72197	1.71816	0.374162	0.292716	8.70518	11.1064	9.86722	9.70955	6.28154	15.2572	4.29025	8.39948	14.4544	13.1567	16.6647	14.1891	9.6902	7.67767	7.36722	5.93774	10.2364	6.34065	11.8327	11.3555	12.0615	8.6665	17.2377
ENSMMUG00000026897	mml-mir-215	miRNA	0	0.433625	1.93349	0.405152	0.418758	0	0	0	1.98325	0	0	0	0	0	0	0	0.394567	0	0	1.63493	3.69423	0.405401	0	0	0.797767	0.424808	2.98368	3.16776	0	6.19816	1.90112	3.40063	2.55955	5.22738	13.0889	2.29913	2.84531	2.28671	0.654518	1.1507	0.749904	0.650837	0.812009	3.46738	5.46134	3.28601	14.4488
ENSMMUG00000027053	mml-mir-194-1	miRNA	0.512449	0	1.25108	1.57294	0	0	0	0	0.85552	0	0	0	0	0	0	0	0.510616	1.54468	0	0.528949	1.79279	0	0	0	0.516202	0	0.643539	0	1.53844	3.56496	1.84521	3.30061	0.662472	0	8.02356	0.743837	3.68216	0	0	0.744569	0	1.26339	0	0.498578	1.7669	0.708747	5.60953
ENSMMUG00000051013	-	snoRNA	0	0	0	0.865372	0.894435	0	0	0	0	0	0	0	0	0	0	0	0	0	0	0	0.493162	0.432953	0	0	0	0	0	0	0	0.735489	0	0	0.5467	0	0.735709	0.613846	3.03868	0	0	1.84335	0	0.695068	0.433597	0.411448	0	0	1.54307
ENSMMUG00000007784	RAB3GAP2	protein_coding	3.24598	13.5648	26.8623	16.0766	7.62254	0.300186	6.58202	0.803826	15.8853	1.08745	0.371935	0.669814	2.04748	0.565321	1.71028	1.07266	13.968	13.8292	5.43983	14.1328	16.2082	3.16028	0.370711	0.404898	8.38275	8.87636	7.94286	5.68028	14.1754	25.8744	10.4848	20.4115	20.2408	15.6965	18.4497	18.3847	17.8215	15.0578	15.6224	12.5536	6.94569	3.59595	6.95806	9.72204	12.6184	7.31724	20.8432
ENSMMUG00000034621	SNORA36B	snoRNA	0	0	0.405886	0	0	0	0	0	1.66533	0	0	0	0	0	0	0	0	0	0	0	1.55101	0	0	0	0	0	0	0	0.499111	2.89143	0	0	1.28954	0	1.15692	0	0	0.96007	1.64879	0.483117	0.314845	0	0.34092	0.970514	0	0	0
ENSMMUG00000048881	mml-mir-664	miRNA	0	0	0	0	0	0	0	0	0	0	0	0	0	0	0	0	0	0	0	0	0	0	0	0	0	0	0	0	0	0	0	0	0	0	0	0	0	0	0	0	0	0	0	0	0	0	0
ENSMMUG00000022288	MARK1	protein_coding	2.55062	5.80253	7.34528	6.52419	4.99574	0.0308063	5.33257	1.32946	13.1644	2.67586	1.17562	0.600103	2.79964	0.094544	1.13696	1.75147	4.58186	5.25191	0.858397	5.84025	4.54543	3.4572	0.792916	0.812579	0.868497	0.674438	0.766939	0.682539	0.889756	2.6241	0.366505	1.00266	3.92429	1.55205	3.84359	1.98152	0.967991	0.855749	0.504721	0.417573	0.119057	0.103329	0.0920835	0.139807	2.39473	3.85061	3.67029
ENSMMUG00000043979	Metazoa_SRP	misc_RNA	0	1.28916	1.43705	1.2045	2.02305	6.05719	1.2423	3.28481	5.65048	4.06803	1.65109	4.71973	0.2667	1.16184	0.351494	0.354298	0.293259	0.591431	0	1.51894	0.858036	1.80787	1.80445	2.28838	0.444701	0.157868	0.1848	0.294302	0.441781	0.767791	0.529873	3.15937	0.951184	0.706403	1.79205	1.06801	0	0.637344	0	0.213812	0	0.362797	0.15088	0	0.507388	0	0.268474
ENSMMUG00000058658	C1orf115	protein_coding	42.2474	5.74152	4.554	3.81705	2.6657	2.07515	4.96535	4.97523	6.73326	1.70338	2.07406	4.71609	4.203	5.0418	1.80629	1.8207	4.52108	6.99039	4.1699	9.47087	5.29122	57.3943	45.4988	35.3505	2.03135	1.40619	3.79867	1.41156	124.259	69.267	26.5035	94.1667	40.7988	78.0477	18.2429	43.3216	9.96187	11.063	16.666	5.27403	18.4265	17.9809	24.8114	22.8573	100.24	66.9372	125.641
ENSMMUG00000057631	MTARC2	protein_coding	1.72929	6.98475	5.99179	6.77789	4.78992	1.03805	3.44381	3.09434	5.18551	1.14405	1.24376	1.76879	3.12205	1.36532	1.04852	2.1458	5.57358	6.5425	3.53305	7.05063	5.04932	2.55349	0.595366	0.300886	3.66481	3.68894	3.65006	2.84659	3.88368	9.6704	3.1533	5.42626	14.2903	18.4702	7.11613	13.043	3.85913	4.33058	2.58349	4.14578	50.8931	20.2675	44.2581	48.6884	8.01119	8.37098	7.15931
ENSMMUG00000033899	-	snRNA	0	0.414772	0.462357	0.387536	0	0	0	0	0	0	0	0	0	0	0	0.911931	0	0.380573	0.348096	0	0	0	0	0	0	0	0	0	0	0	0.454616	3.25278	0.489653	4.09099	0	0	0	0	0	0	0.7173	0.622539	0	2.5796	0	0.523856	0
ENSMMUG00000062202	HLX	protein_coding	0.01354	0.963762	0.48758	0.93511	0.393765	0.0812772	0.352441	0.310193	0.226047	0.0415894	0.0379797	0.126661	0.527597	0	0.202134	0.203746	0.627358	0.659822	0.186654	0.775665	0.410534	0.194068	0.0664118	0.038283	0.225046	0.312301	0.467601	0.385877	3.0385	1.60129	0.544423	1.2936	0.210047	0.138119	0	0.12775	2.51739	1.86679	1.66732	1.99682	1.36542	0.95137	1.05508	1.42274	1.73514	3.66105	1.80329
ENSMMUG00000056080	-	lncRNA	0	0	0.0491414	0	0	0	0	0	0	0	0	0	0	0	0	0	0.0401131	0	0	0	0	0	0	0	0	0	0	0.0402558	0	0	0	0	0	0	0	0	0	0	0	0	0	0	0	0.0391674	0	0	0
ENSMMUG00000054365	-	protein_coding	0.252218	0.0828584	0.0769702	0.103223	0.10669	0.32443	0.19518	0.148158	0.315804	0.329253	0.212242	0.252794	0.799946	0.96248	0.210856	0.0910875	0.0502633	0.0506843	0.0347693	0.0911188	0.0588254	0.193663	0.340202	0.427875	0.0508132	0.0541157	0.0633478	0.0126105	0.0567895	0.285124	0.136227	0.351976	0.244543	0.0756714	0.372967	0.201357	0.0906149	0	0.0416891	0.0183232	0.0477646	0.0103636	0.0129301	0.0613479	0.101458	0.0348833	0.207069
ENSMMUG00000004379	DUSP10	protein_coding	0.418667	3.2276	2.28956	1.85052	1.91267	0.258496	1.15457	0.373819	6.06693	0.411513	0.219214	0.268558	0.455267	0	0.220005	0.362879	1.81886	1.22834	0.292422	0.881581	1.34752	0.3429	0	0.0236748	10.5265	9.48591	8.223	23.6456	1.38258	2.03878	0.743711	1.68986	1.77525	0.522537	1.25277	1.1425	5.23445	5.85085	5.95131	4.40415	22.3587	13.4734	15.1444	22.8433	3.59925	3.3816	2.597
ENSMMUG00000061772	-	lncRNA	0	0	0	0.073132	0	0	0.0201138	0	0	0	0	0	0	0	0	0	0	0	0	0	0	0	0	0	0.0864008	0.0306721	0.287238	0.14295	0.0643751	0.0248623	0	0	0.0184805	0	0.0994789	0	0.0513593	0.0206382	0	0.0207707	0	0	0	0.0139085	0	0	0.0260808
ENSMMUG00000025161	U6	snRNA	0	0	0	0	0	0	0	0	0	0	0	0	0	0	0	0	0	0	0	0	0	0	0	0	0	0	0	0	0	0	0	0	0	0	0	0	0	0	0	0	0	0	0	0	0	0	0
ENSMMUG00000054308	-	lncRNA	0.0967958	0	0	0	0	0	0	0.11372	0	0	0	0	0	0	0	0	0	0	0	0	0	0	0	0	0.0975049	0	0	0	0	0	0	0	0	0	0	0	0	0	0	0	0	0	0	0	0	0	0
ENSMMUG00000051660	Metazoa_SRP	misc_RNA	0	0	0	0	0	0	0	0	0	0	0	0	1.0668	4.64735	0	0	0	0	0	0	0	0	0	0.416069	0	0	0	0	0	0	0	0	0	0	0	0.427204	0	0	0	0	0	0	0	0	0	0	0
ENSMMUG00000055727	-	protein_coding	0.0823924	0.0902247	0.0335252	0.0562001	0.0290437	0.282618	0	0.129064	0.0458507	0.421794	0.308148	0.110107	0.29865	1.15647	0.164001	0.165309	0.0547319	0	0	0.0283484	0.0640551	0.168704	0.067354	0.194131	0	0	0	0	0.371029	0.047765	0.197784	0.943428	0	0.164798	0.191117	0.159461	1.18405	0.0396498	0.0907907	0.0798088	0	0.02257	0.197114	0.0801623	0	0	0.0501061
ENSMMUG00000007893	HHIPL2	protein_coding	0	0	0.0735422	0.0410942	0.0212372	0	0.0282557	0	0	0	0	0.0268373	0	0	0	0	0.0200103	0.0403558	0	0	0.0468379	0	0	0	0.0606877	0.0861759	0.0252194	0	0	0.174632	0	0	0.077884	0	0	0	0.0360747	0	0	0	2.3199	1.32028	1.87372	4.43525	0.0692424	0.0277748	0.0732764
ENSMMUG00000007896	TAF1A	protein_coding	0.140542	1.46207	2.4631	1.32498	0.477726	0.0516516	0.381364	0.0353818	1.75974	0.12334	0.0750899	0.0268311	0.0909694	0	0.0359676	0.0120848	1.02029	1.10953	0.286002	1.06728	1.27604	0.133608	0.0861677	0	0.70786	0.840022	0.945508	0.572191	0.572615	5.16792	1.07237	2.47856	2.19323	1.10836	3.3357	1.80688	3.93123	2.91307	2.75444	1.77948	1.37831	0.717735	1.37924	2.16828	1.32684	1.15239	2.32599
ENSMMUG00000057669	Metazoa_SRP	misc_RNA	0	0	0	0	0.311239	0	0	0.345769	0	0	0	0	0.5334	0.774558	0	0	0	0	0	0.303788	0	0	0	0	0.296468	0	0	0	0	0	0	0	0	0.353201	0	0	0	0	0.486466	0	0	0.48373	0.30176	0.286345	0	0	0.536948
ENSMMUG00000001021	MIA3	protein_coding	2.38844	15.5339	16.7046	14.3059	9.05913	0.759505	7.16032	1.2964	19.9735	1.90655	1.01817	1.31943	1.72359	1.20366	0.754306	0.699147	12.9556	12.466	4.56354	13.1285	9.94749	2.65335	0.59643	0.246313	6.8741	6.37849	7.13846	5.93824	6.16785	13.5476	3.80779	5.72014	9.28178	3.73758	6.52954	6.26993	14.945	11.8957	14.9034	10.4426	28.287	11.8246	23.5286	27.8925	15.5694	9.52851	17.4963
ENSMMUG00000062144	Metazoa_SRP	misc_RNA	0	0.644578	1.79632	0.602252	0.311239	1.00953	0.828198	1.38308	2.45673	1.35601	0.550364	2.35986	1.0668	0.774558	0	0	0.879778	0.295716	0.27048	0.607576	0.343214	1.20525	0	1.24821	0.296468	0	0.7392	0.882907	1.32534	1.53558	4.23899	7.58249	1.14142	3.88521	4.60813	2.13602	3.17213	2.12448	1.4594	3.84862	0.278681	0.48373	0.90528	1.14538	5.41214	0.407051	2.68474
ENSMMUG00000015025	AIDA	protein_coding	2.26409	12.7165	20.4874	12.4045	6.64227	0.150313	3.71995	0.360379	5.87704	0.314068	0.409727	0.253766	1.64134	0.615075	0.907142	0.369268	8.79109	12.3431	3.0473	9.9812	12.4349	0.972039	0.26867	0.30975	7.81314	5.95472	6.56703	5.17072	9.97637	35.261	14.9724	23.2696	21.1871	12.8318	15.7807	14.1421	13.2771	11.3454	11.4925	7.87391	7.12308	3.51718	6.66462	8.04379	16.7378	13.5558	27.1024
ENSMMUG00000061267	-	protein_coding	0.0328245	0.635025	1.10856	0.514963	0.231416	0.356544	0.123158	0.051418	0.511464	0.117628	0.30691	0.263195	0.21813	0.518318	0.0653367	0.0131716	0.577826	0.758565	0.110611	0.621159	0.472103	0.0560087	0.174416	0.108276	0.275541	0.305187	0.370993	0.273529	0.640533	3.21594	0.696027	2.74844	1.08914	0.64341	1.21824	0.778217	1.10067	0.900382	0.831917	0.620007	0.186487	0.224793	0.269242	0.436459	0.628765	0.650708	1.11787
ENSMMUG00000015026	BROX	protein_coding	0.993035	5.69667	8.23738	5.1725	3.68746	1.0451	2.65152	0.357952	3.61712	0.779882	0.31653	0.723855	2.20877	2.34615	0.498648	0.570548	4.74502	5.74853	1.43116	5.41624	5.02693	1.14374	0.539652	0.478588	3.70569	3.29281	3.51446	2.48251	4.50571	19.6061	5.4177	16.2807	15.1716	8.5859	19.7887	9.64773	8.1692	5.91376	6.47227	4.65645	3.14144	1.76198	3.4016	3.73288	11.2705	6.10238	15.3378
ENSMMUG00000058808	FAM177B	protein_coding	0.104007	0	0	0.021283	0	0	0.0292677	0	0	0	0	0	0	0	0.0248429	0	0	0	0	0.0214712	0	0	0	0	0.0628613	0.0669468	0	0.083203	0	0.253241	0	0	0.0268912	0	0	0	0	0	0	0	0.0787865	0.0854728	0	0.0607151	0.812855	0.115078	0.721059
ENSMMUG00000005873	DISP1	protein_coding	0.0777824	14.5178	11.6997	11.0621	2.41284	0	0.924163	0.17261	4.08324	0.690202	0.371714	0.30029	0.32893	0.0454899	0.18579	0.197676	8.21545	8.52741	1.98567	8.23386	9.1009	0.468946	0.105976	0.0733075	1.72375	1.68743	1.17216	0.587671	11.3513	17.1351	3.72397	18.1468	4.43554	2.21956	2.7665	2.86023	2.43742	2.02129	2.84274	1.79568	3.47798	1.24292	2.171	3.18684	9.67473	9.22777	14.648
ENSMMUG00000051717	Metazoa_SRP	misc_RNA	0.600802	0.986872	0.733394	0.614713	0.317678	1.54563	0.422666	1.76461	1.50454	2.76813	8.42626	3.61303	0	5.53409	0.358766	1.44651	0.299327	0.905502	0	0.620147	0	0.307546	2.21014	0.849356	0.302601	1.28907	0	0	0	0.522451	0	0.644947	0.388346	0	0	0.436043	1.61888	0.433687	0.496531	0	0	0.246869	0.308003	1.46135	3.45257	3.73925	7.12474
ENSMMUG00000062711	-	snoRNA	0	0.458642	0	2.14263	1.77167	0	0	0	4.89456	0	0	0	0	0	0	0	0	2.10413	1.15474	0.432314	1.46526	0.42879	0	0	0	0.449316	3.68179	0.83763	1.88607	2.91367	0	2.69762	1.08289	0	1.45727	0	1.50473	1.20932	6.23051	3.65125	1.58634	0	3.00599	1.62997	3.36958	1.15853	5.34883
ENSMMUG00000059632	-	protein_coding	0.1311	0.430689	0.800166	0.301806	0.207961	0	0.0461148	0	0.656607	0	0	0	0	0	0	0	0.326579	0.296383	0.0903635	0.304474	0.496873	0.0335547	0	0	0.198091	0.175805	0.370434	0.229419	0.0983952	1.42504	0.472062	0.492567	1.10163	0.314665	1.02634	0.33302	0.235503	0.473172	0.70426	0.714316	0.0931032	0.0538691	0.268837	0.382656	1.01707	0.951929	3.52794
ENSMMUG00000064564	-	protein_coding	0	0.398663	0.70581	0.131465	0.27176	0	0.0301311	0	0.536278	0.0328891	0	0	0.0388118	0.338155	0.0511515	0	0.170707	0.236689	0.0590428	0.353673	0.499466	0.109622	0	0	0.237291	0.206765	0.215146	0.192729	0.0642907	1.22907	0.462662	0.459771	0.470635	0.2313	0.894136	0.559524	0.423159	0.587417	0.566348	0.186691	0.324442	0.140791	0.175656	0.416707	1.03373	0.621983	2.46141
ENSMMUG00000000870	TLR5	protein_coding	0	1.11154	1.03771	0.752947	0.576966	0	0.48201	0.238503	0.233007	0	0	0	0.390922	0	0.0909195	0.168015	0.632135	0.72667	0.151589	0.550057	0.429093	0.116909	0	0	0.587926	0.217787	0.621419	0.228378	1.23797	1.96395	0.776674	2.61511	0.967753	0.121815	0.662203	0.626184	2.46157	1.22728	1.71971	2.06475	0.684809	0.114697	0.351248	0.691299	1.57493	0.631741	1.50464
ENSMMUG00000059597	Metazoa_SRP	misc_RNA	0	0.411197	1.37511	0.384195	0	1.28802	1.05667	0	0	0	0	0	0	0	0	0	0	0	0	0.775183	0	0	0	0	0	0	0	0	0.563652	0	1.35209	0.806184	0	0.450636	1.30652	1.09011	0	0	0	2.18236	0	0	0	0.365337	0.431571	1.55802	0
ENSMMUG00000012695	SUSD4	protein_coding	3.67943	0.585098	0.429875	0.385159	5.95858	1.33291	9.53386	3.05302	19.2593	6.8631	4.47349	2.27193	5.74413	1.37421	1.71132	2.83596	1.00429	1.0127	0.12276	0.526442	0.283221	6.07932	1.19123	0.892688	10.6543	5.66687	5.21541	4.84504	7.437	4.75187	0.947381	4.51031	1.49135	0.714083	0.950659	0.634553	1.57059	1.59534	1.2043	2.06433	0.563421	0.139711	0.211661	0.50803	1.31192	1.05808	0.864027
ENSMMUG00000012698	CCDC185	protein_coding	0.0465365	0	0	0	0.123033	0.0399067	0.22917	0.546729	0	0.393089	0.0435116	0.0932853	0.0421705	0.0612365	0.166734	0.196075	0	0	0	0	0	0.190573	0	0.0657888	0.0468774	0	0	0	0.0698543	0.0809352	0.0837834	0.0499558	0.0601604	0	0.323838	0	0	0.0671844	0	0	0	0	0	0	0	0.0321813	0
ENSMMUG00000041825	-	protein_coding	0	1.73164	0.350964	0.294169	0	0	0.202266	0	0.719992	0	0	0	0	0.378332	0.171687	0	0.716211	0.433326	0.132116	0.148385	0.167643	0	0	0	0.724046	0.462662	0.361061	0.431255	0	0.750053	0.172544	0	1.11505	0	0	0.626002	0.258237	0.20754	0.237614	0.417745	0.952848	0.590693	0.294789	0.419595	1.15655	0.59647	0
ENSMMUG00000042038	CAPN8	protein_coding	0.235449	0.0303331	0.0338131	0	0.219698	0.0475074	0.759993	0.43933	0.231222	0	0	0.0925437	0.451821	0.0364498	0.165409	0.516858	0.0552017	0	0	0	0	0.0992556	0	0	0	0.0891489	0.0869647	0.152345	0.332635	0.1927	0.116364	0.208147	0.107428	0.066485	0.0240948	0.0603111	0.821023	0.439892	0.228925	0.100617	0.0262288	0.0569094	0.0426014	0.0673754	2.88117	1.81976	6.21596
ENSMMUG00000035875	U6	snRNA	0	0	0	0	0	0	0	0	0	0	0	0	0	0	0	0	0	0	0	0	0	0	0	0	0	0	0	0	0	0	0	0	0	0	0	0	0	0	0	0	0	0	0	0	0	0	0
ENSMMUG00000011142	CAPN2	protein_coding	4.25786	21.2249	22.1453	24.201	17.0303	4.99529	17.1272	5.57004	15.5905	5.6165	4.05437	3.61303	12.7351	16.0179	5.3191	6.14767	20.7967	25.131	10.947	33.6632	18.0336	5.61605	1.90584	1.01553	14.5907	13.5493	15.6311	13.6221	87.9297	61.3539	30.2868	63.5413	53.9125	22.0067	34.992	37.6893	30.618	27.5674	30.4395	27.289	7.2472	4.42218	7.05729	9.21285	25.474	14.379	26.7118
ENSMMUG00000011146	TP53BP2	protein_coding	3.38336	7.72818	7.46193	6.14823	9.29609	0.676389	12.2953	1.63386	9.11373	0.844774	0.679267	0.873774	2.70856	1.06523	1.54935	1.28685	6.1117	4.80726	1.46885	5.32414	4.6475	3.04944	0.66176	0.132048	3.64859	3.21769	3.19316	3.35212	21.6076	22.3458	7.68579	20.232	8.77456	3.35041	5.66936	6.43259	14.0757	10.7579	10.5843	9.28893	5.87666	1.42433	3.35193	3.76636	14.3495	7.4784	12.5347
ENSMMUG00000011149	-	pseudogene	0	0.170049	0.189558	0.0794415	0.246328	0	0.109245	0	0.129624	0	0	0	0	0	0	0.186938	0.0773661	0.0780141	0.142713	0	0	0	0	0	0	0	0.0975059	0	0	0	0.186384	0.166698	0.100375	0.0931797	0.135077	0	0	0	0	0	0.51464	0.127615	0.557261	0.226626	0.0892376	0	0
ENSMMUG00000000676	FBXO28	protein_coding	1.11421	6.67002	9.66581	5.85204	3.25209	0.178355	2.61283	0.401432	7.04375	0.501952	0.166686	0.456627	0.45772	0.35188	0.28388	0.196725	4.42609	5.29908	0.791883	5.70442	5.63049	0.654007	0.109301	0.147015	6.13563	7.49065	6.51111	4.69439	3.3896	19.7398	5.20669	11.8332	12.5219	10.198	14.1632	8.92757	9.34041	8.70775	8.1279	6.73464	8.28552	4.27306	8.77368	10.1178	8.84456	5.42438	10.706
ENSMMUG00000063003	Metazoa_SRP	misc_RNA	0	0	0	0	0	0	0	0	0	0.452004	0	0.393311	1.6002	0	0	0	0	0	0	0	0	0	0.72178	1.24821	0	0	0.3696	0	0	0	0	0	0	0	0.512014	0	0	0	0	0	0	0	0	0	0	0	1.61084
ENSMMUG00000002400	DEGS1	protein_coding	0.749492	8.18607	4.8953	4.67079	2.17193	1.26874	2.25973	0.731871	2.50252	1.28561	0.509655	0.832501	1.86994	1.2296	0.441743	0.632748	3.23942	4.1272	2.55841	4.42071	7.74138	0.827109	0.608714	0.206408	1.5884	1.59766	1.22236	1.0804	1.7533	8.10878	2.21975	5.16174	5.42339	4.43889	10.2618	3.41916	3.44457	4.32814	3.76476	3.86095	5.5208	2.34374	5.04988	5.86205	6.77938	5.41182	6.60608
ENSMMUG00000022510	NVL	protein_coding	0.811167	6.36878	7.90279	6.57695	3.22088	0.0787478	2.3257	0.305676	7.74207	0.376087	0.143102	0.449972	0.721196	0.161117	0.164508	0.0552734	5.13935	4.49039	1.16745	5.86099	4.7476	0.846129	0.0563018	0.0649103	5.25725	5.46758	4.78584	4.14753	6.29484	11.6854	3.61888	5.94752	6.88542	3.26941	5.0856	4.30987	12.207	10.1641	11.3586	8.2057	4.42011	1.99985	3.56217	5.01819	6.26218	3.76786	7.53916
ENSMMUG00000027811	U6	snRNA	0	2.6747	1.49078	0.833022	0	0	0.572772	0	1.35924	0	0	0	0	0	0	0	0.811259	2.45416	0	2.10096	1.42418	1.2503	0	0	1.2302	3.49375	3.06734	2.84951	0	2.83198	1.95442	5.24396	2.10505	4.39686	9.20668	1.1818	5.85016	1.76312	0.672869	4.14036	1.15639	1.00363	2.50433	1.1882	1.40362	3.37814	4.45617
ENSMMUG00000059264	-	snoRNA	0	0	0	0	0.465287	0	0	0.516907	0	0	0	0	0	0	0	0	0	0	0	1.81659	0	0	0	0	0	0.472009	0.552533	0	1.32088	0	0	0	0	0	0	0	0	0.635198	2.18173	1.91783	0	0	0.902232	0.428072	1.01136	0	3.21084
ENSMMUG00000063959	CNIH4	protein_coding	1.54319	2.7316	3.6514	2.64956	2.13494	0.688863	2.29025	0.459459	3.7586	1.00645	0.494139	0.64976	1.07275	1.91939	0.340832	0.674378	2.01161	2.74002	0.981105	3.18576	2.45289	0.930623	0.738769	0.627587	1.7142	1.72356	1.49993	1.41631	2.84001	8.86049	3.64101	13.3888	5.84827	3.50099	5.9578	4.47999	4.23413	4.37949	4.14057	4.51511	1.21102	0.885997	1.64727	2.73546	8.27285	4.50255	9.50688
ENSMMUG00000012227	WDR26	protein_coding	3.35328	25.6163	23.116	20.7735	10.1162	1.51656	7.7396	4.14194	18.7885	5.41451	3.75808	3.16142	9.40742	6.01431	4.88255	5.59889	19.6243	21.4733	6.44845	24.0035	16.8203	6.36051	2.39388	1.94817	19.3532	21.7198	15.3301	16.0539	30.9594	32.4552	15.0929	22.3623	18.8393	10.7772	19.7387	14.3522	31.6037	28.4166	26.3654	25.2453	14.8973	8.26715	11.4448	15.8768	30.6603	19.6153	29.1014
ENSMMUG00000010335	CNIH3	protein_coding	0.454566	0.136645	0.141441	0.118553	0.216791	0.198725	1.10359	0.2199	0.252962	0.150575	0.13334	0.0357336	0.629995	0.680255	0.234185	0.257513	0.0532871	0.0716446	0.0327653	0.0828004	0.114335	0.711754	0.0874347	0.201607	0.448918	0.497218	0.302214	0.338686	1.28439	2.48022	0.192563	1.62655	0.0230449	0.171144	0.325627	0.284628	0.192132	0.28309	0.0883941	0.129504	0.0759571	0.0219742	0.0456931	0.0607027	0.225367	0.542401	0.0487835
ENSMMUG00000060677	-	protein_coding	0.135695	0.742972	0.331284	0.555348	0.286999	0	1.14554	0.47826	4.30425	0.416801	0	0.18134	1.47557	0	0	0	0.40563	0.136342	0	0.280129	0.474726	2.22276	0	0	3.00716	0.291146	0.68163	1.08553	1.22212	12.5079	0.325737	5.24396	0.526263	0.162847	3.30496	0.393933	0.975027	0	0	0.39432	2.31279	0.334542	0.417388	1.32022	1.24766	2.25209	0.247565
ENSMMUG00000051471	-	protein_coding	0	0	0	0	0	0	0	0.131131	0	0	0	0	0	0	0	0	0	0	0	0	0	0	0	0	0	0	0	0	0	0	0	0	0	0	0	0	0	0	0	0	0.052844	0	0.0572203	0.325784	0	0	0
ENSMMUG00000049808	Metazoa_SRP	misc_RNA	0	0	0	0	0	0	0	0	0	0	0	0	0	0	0	0	0	0	0	0	0	0	0	0	0	0	0	0	0	0	0	0	0	0	0	0	0.528689	0	0	0	0	0	0	0	0	0	0
ENSMMUG00000003472	LBR	protein_coding	0.272167	5.16602	7.80746	4.47871	3.0581	0.213944	1.99449	0.319753	5.47145	0.505077	0.381715	0.242479	0.657689	0.11938	0.243785	0.259382	3.83062	4.39824	0.896295	4.5066	4.98568	0.592112	0.139057	0.0480955	2.85585	3.21178	2.73433	2.06387	13.5159	36.073	11.6785	38.5172	13.5168	5.30768	14.4414	7.76953	30.2513	28.7818	26.0921	24.4355	3.50059	2.74924	3.72074	7.75645	13.3334	9.36354	24.8688
ENSMMUG00000054938	-	lncRNA	0	0.036635	0	0	0.0707579	0	0	0.039304	0	0.10276	0.0625605	0.0894163	0	0	0	0.0402735	0.100005	0	0	0.034532	0	0	0.123068	0	0	0	0	0	0.150653	0.0581838	0.0803085	0	0	0.120447	0	0	0.120193	0	0.0552973	0.0486086	0.031678	0	0.0343014	0.0976478	0.0769006	0	0.0610356
ENSMMUG00000002227	ENAH	protein_coding	6.78828	8.91587	6.10382	7.90666	15.9171	4.19265	20.3104	9.58916	15.6502	7.02786	5.76146	4.10386	15.9278	4.86506	4.75332	7.30845	6.60296	7.521	3.70417	7.77844	4.95941	9.87649	3.05953	2.442	13.0451	14.5865	22.2507	73.9616	27.8699	26.5636	7.61419	18.4996	6.49029	3.40653	5.16669	4.25222	10.0166	9.74186	6.42831	6.34058	7.46078	2.82251	3.90468	4.31457	19.8415	21.9207	17.6555
ENSMMUG00000050780	Metazoa_SRP	misc_RNA	0	0.322289	0	0.301126	0.311239	2.01906	0.828198	0	0.491346	0.452004	0	0	5.8674	1.54912	1.05448	0	0.586518	0.295716	0	0.607576	0.343214	0.301312	0	0.416069	1.48234	0.947207	2.9568	11.4778	2.20891	7.16605	2.47274	5.68686	0.760947	1.41281	3.07208	2.13602	0.528689	0.849791	0	0	1.3934	0.48373	0.30176	0	2.36781	2.84935	4.29558
ENSMMUG00000057691	-	lncRNA	0.340298	0.496863	1.47697	1.23796	1.83934	0.291818	1.40981	0.399795	1.1678	0.17421	0.10606	0.0505295	0.822325	0.348282	0.338679	0.204828	1.03608	0.873799	0.347492	1.50259	0.617309	0.696783	0.0927286	0.0267267	0.876021	0.831547	1.7094	4.32921	3.74594	4.99775	1.99684	3.45007	2.8595	0.998284	3.74944	1.94838	7.91289	6.93259	7.40594	3.98299	0.179014	0.155365	0.193839	0.294299	1.4558	1.67343	2.13847
ENSMMUG00000034851	U6	snRNA	0	0.463095	0	0.432686	0.447217	3.62647	0	0	0.706012	0	0	0	0	7.7907	0	0	0.421382	0	0	0	1.47949	0	0	0	0	0.453679	0.531076	1.69152	0	2.94196	0	0.907935	0	0	0	0	1.51934	4.88424	4.893	0	0	0.695068	0.433597	0	0.486042	0.584888	0
ENSMMUG00000060515	-	lncRNA	0	0.638416	1.08443	0.88054	1.17434	0.714201	0.234366	0.195693	0.787908	0	0	0.371001	0.603772	1.68043	0.165778	0.0668401	0.857535	0.697354	0.0765412	1.20353	0.874114	0.255798	0.0680837	0.0392468	0.671162	0.714782	0.732133	0.99939	2.12528	3.81432	1.69938	3.33778	1.04079	0.866232	1.5938	1.04773	5.43582	5.49088	6.74542	3.42863	0.341735	0.136887	0.256179	0.243092	0.67005	0.844714	1.36752
ENSMMUG00000000134	SRP9	protein_coding	6.45871	22.1091	42.2761	23.7273	8.30916	0.130833	12.3432	0.537728	13.5844	1.13252	0.808356	1.12138	1.56688	1.67301	1.36658	1.56114	24.3236	25.7281	7.08079	20	26.0057	1.56197	1.15367	0.61111	26.3058	35.9537	28.3244	25.5035	5.07649	29.3646	9.85798	15.3406	19.1974	12.8167	17.7833	12.4385	17.4946	22.0628	16.4336	11.601	12.2795	5.09879	10.7415	15.7345	23.2338	18.5337	50.1026
ENSMMUG00000005782	EPHX1	protein_coding	1.25501	11.5644	4.67068	12.4022	8.20056	1.03247	5.09645	4.11165	2.41886	0.971559	0.496088	1.02266	2.05263	1.4769	2.37623	1.17917	6.13062	5.8129	2.04422	8.16221	6.00886	3.08158	0.41288	0.129821	11.532	15.4559	8.04688	9.7439	15.4078	16.521	5.84164	12.9027	12.2276	19.6042	3.47915	9.93787	20.2717	26.1467	25.4831	15.937	185.828	140.174	197.264	177.508	26.456	20.0953	12.677
ENSMMUG00000005785	TMEM63A	protein_coding	0.149464	3.53065	1.77237	3.13496	7.92561	0.421133	2.17808	2.32038	2.22792	0.213151	0.159713	0.428015	2.82493	0.393354	1.55553	1.27234	2.79775	2.22048	0.676995	3.8459	2.00444	1.28973	0.23564	0.0452782	3.4521	2.69149	3.11044	1.96432	8.38128	5.92303	4.43362	6.37201	5.17556	4.95832	5.86909	5.29984	14.6328	9.46351	21.705	11.758	5.26679	3.85158	4.882	4.13404	8.40506	4.07529	8.92071
ENSMMUG00000011434	PYCR2	protein_coding	1.06967	1.57997	1.39684	2.23342	1.77572	0.0533305	2.82633	0.920603	2.48142	1.22255	0.918739	0.739676	1.87101	0.60558	1.36663	1.01818	1.77848	1.91835	0.885895	1.9964	2.00891	1.4835	0.343165	0.360467	0.858249	0.773922	0.913763	0.833325	2.34313	1.29792	1.02263	1.22838	1.27831	1.31356	1.5147	1.12839	3.82069	3.60931	4.33791	3.64152	0.859756	0.776841	0.943711	0.798693	2.25866	1.71166	2.94999
ENSMMUG00000011435	-	protein_coding	0.118687	0.216616	0.193174	0.364305	0.0418378	0	0	0.0929588	0.0660484	0	0.0739817	1.0574	0	0	0	0	0.394209	0.119253	0.327229	0.449198	0.553632	0.202517	0	0	0	0	0.0496828	0	0	0	0	0	0.102289	0	0	0	0.284272	0.114232	0.26157	0.114965	0	0.0650245	0	0	0	0	0
ENSMMUG00000056097	-	protein_coding	0.0904165	0.0742586	0.0827779	0.115637	0.0239042	0.116303	0.0954125	0.0265562	0.075474	0.0347154	0.211349	0.0604151	0.122901	0.0594887	0	0	0.0225233	0.0454239	0.0207738	0.279983	0.07908	0.0231417	0.0554351	0	0.113848	0.0484991	0.198706	0.226034	0.373233	0.15725	0.189915	0.82501	0.0584433	0.108508	0.0393244	0.164053	0.0406051	0.130534	0.784607	0.722545	0	0.0371521	0.254938	0.219923	0.233814	0.187577	0.494873
ENSMMUG00000042699	SDE2	protein_coding	1.29679	5.32522	7.32126	6.01804	6.12219	0.317726	5.24569	1.06102	8.15723	1.84935	0.606248	0.773658	2.97978	0.731321	1.02327	0.892054	6.29923	4.37426	1.68126	7.17075	3.83466	1.70695	0.567907	0.032737	2.79918	6.13612	3.9259	4.39967	11.2275	12.6863	4.66942	10.3411	7.12483	2.69567	8.6615	5.51254	17.9704	15.2113	14.43	11.406	3.22327	1.50339	3.75138	4.21313	8.91593	7.78265	12.3364
ENSMMUG00000055584	-	protein_coding	6.28803	29.0023	48.3419	41.3286	12.0663	0	16.054	0.636003	21.4125	1.08723	0.389359	0.2226	1.50943	0.32878	0.696267	1.10286	29.585	35.6906	5.28134	30.1314	24.5723	1.36426	0.0510628	0.0588703	23.5326	33.148	21.441	20.4042	35.5047	62.7915	9.24661	22.7088	38.4911	3.14842	16.7349	21.8209	47.5759	69.5578	56.3036	57.2984	17.8622	6.05726	21.5617	23.1343	84.2348	67.0396	88.889
ENSMMUG00000063012	-	lncRNA	0.0393479	0	0	0	0.0624165	0.0337423	0.0553628	0.138682	0	0.0604305	0.0735807	0.131459	0.142626	0.155331	0.0234964	0	0.0196036	0	0	0.0203074	0	0.0402838	0.048249	0.0556263	0	0	0	0	0.0590638	0.0342165	0.0472275	0	0.0254337	0.0472211	0.10268	0.0856723	0	0.0284031	0.065038	0.0285855	0.0372581	0.0323361	0.0403437	0.0382829	0.0678351	0	0.179468
ENSMMUG00000059492	-	protein_coding	0.405688	0.0467635	0.156385	0.633546	0.316121	0.622545	0.570807	0.275937	0.998107	0.721433	0.47914	0.285343	0.773953	0.618128	0.127503	0.0771118	0.170205	0.171631	0.0196231	0.352632	0.224099	0.240459	0.23564	0.0603709	0.451677	0.458126	0.670353	0.341622	0.224356	0.7427	0.743208	2.97972	0.138015	0.87123	0.148584	0.526885	0.652049	0.246606	0.52939	0.341261	0.060654	0.315847	0.197032	0.124644	0.785291	1.56515	3.07745
ENSMMUG00000019058	ACBD3	protein_coding	4.40386	10.8433	21.4052	11.2646	10.401	5.88213	5.65174	4.24881	13.5235	6.94789	4.04274	4.13748	8.29581	10.9577	2.45443	2.53826	12.3	9.86878	3.55668	11.1988	10.349	4.34465	2.40549	1.35834	6.94991	9.33433	8.66431	7.63311	22.3755	37.9705	13.2144	36.1864	24.7564	15.1024	32.6654	17.9373	16.8047	18.4955	14.5803	12.3125	7.06366	5.13252	7.7718	11.3868	19.2335	13.3628	27.9016
ENSMMUG00000063956	-	protein_coding	0	0	0	0	0	0.366922	0.120406	0.050269	0.142867	0.0657137	0	0	0.232642	0.112608	0	0.103018	0	0	0	0	0	0	0.0524673	0	0	0	0	0	0	0	0.0513564	0	0	0	0.148876	0.0621082	0	0	0	0.0621693	0	0	0	0	0.0491771	0	0
ENSMMUG00000005129	MIXL1	protein_coding	0.180739	0	0	0.0616413	0.191134	0	0.0847671	0.0707798	4.32493	1.38789	1.46459	0.402559	0.327565	0	0.143903	0	0	0.181601	0	0.186559	0	0.308397	0.221625	0	0.303438	0	0.0756581	0	0	0.209558	0.216933	0.388039	0.077884	0	0	0.0874498	0.54112	1.1307	0.199162	0.525215	0	0	0	0.117231	0.346212	0.249973	0.219829
ENSMMUG00000016014	LIN9	protein_coding	0.173943	0.841277	1.23859	0.593234	0.168618	0	0.224344	0	0.967976	0.111309	0.0271061	0.0387421	0	0	0.034623	0	0.519962	0.771911	0.106572	0.523668	0.743764	0.0445199	0.0177743	0	0.613259	0.948573	0.728131	0.260906	0.609232	2.94954	0.504541	1.18258	1.38667	0.956758	1.18521	1.07306	1.27589	1.33931	1.60526	0.926685	0.631367	0.0595607	0.326965	0.366675	1.36609	0.942244	1.71895
ENSMMUG00000057068	-	snoRNA	0	0	1.59513	0	0	0	0	0	0	0	0	0	0	0	0	0	0.434024	0	0	0	0.507957	0	0	0	0.438772	0	0	0	0	3.78777	0.522808	1.87035	0	1.04548	0.757781	0	0	0	0	0	0	0	0	0	0.500623	0	0.794683
ENSMMUG00000057992	-	snoRNA	0	0	0	0	0	0	0	0	0	0	0	0	0	0	0	0	0	0	0	0.432314	0	0	0	0	0	0	0	0	0	0	0	0	0	0	0	0	0	0	0	0	0	0	0	0	0	0	0
ENSMMUG00000050685	-	protein_coding	0	0.0280581	0.0312771	0	0	0	0	0	0	0	0	0	0	0	0	0	0	0	0	0.0528949	0	0	0	0	0	0.0274876	0.032177	0.0512433	0.0384609	0	0.0307534	0	0	0	0	0	0	0.0369909	0	0	0	0	0	0.0498578	0.0294484	0	0
ENSMMUG00000021820	PARP1	protein_coding	5.93123	12.0243	14.3054	14.7428	13.2093	1.60718	11.8664	4.18353	21.0556	4.50379	1.83482	2.56354	8.27196	1.79887	4.23963	3.67623	14.6103	14.2342	5.91701	15.8972	11.4294	8.65697	1.59519	1.1845	8.92869	11.8862	8.7776	10.8589	21.2153	23.7946	12.359	17.6336	12.1571	10.6506	11.6803	13.2821	35.1919	38.7239	32.8551	31.0916	12.0362	8.26271	9.85673	12.8929	11.6318	12.2591	14.7633
ENSMMUG00000042537	Metazoa_SRP	misc_RNA	0	0	0	0	0.144853	0	0	0	0	0.420733	0	0	0	3.24438	0	0.164893	0	0	0	0	0	0	0.167961	0	0	0	0	0	0	0	0	0	0	0	0	0	0	0	0	0	0	0	0	0	0	0	0
ENSMMUG00000051438	-	lncRNA	0	0	0	0	0.0390368	0	0	0	0	0	0	0	0	0	0	0	0	0	0	0	0	0	0	0	0	0	0	0	0	0.0641994	0	0	0	0	0	0	0	0	0	0	0	0	0	0	0	0	0
ENSMMUG00000008640	STUM	protein_coding	5.90832	1.58308	0.460355	1.80067	5.31756	1.7248	6.36744	8.49205	2.51842	1.44798	0.352614	0.335988	6.15142	0.496254	2.40213	4.84258	0.688926	0.88416	0.0577648	1.94635	1.17277	25.8685	5.24097	3.46544	0.12663	0.20229	0.157867	0.314262	0.0943486	0.546575	0.528089	0.404837	6.01291	0.905174	8.63848	1.91594	1.69364	1.2704	0.519459	1.36988	0	0.0516537	0.12889	0.122306	3.612	2.34715	1.72009
ENSMMUG00000061649	ITPKB	protein_coding	6.13682	7.30887	6.69006	8.13615	37.7131	8.78887	49.1354	46.5395	23.6842	13.7246	8.66891	20.1808	66.5305	6.00826	21.4705	36.8372	12.1045	9.51921	4.08716	13.8218	6.39119	13.6806	6.75458	4.27367	3.24209	3.61009	3.37551	2.57613	32.8018	20.5082	10.1059	23.1882	17.4373	13.5397	20.3808	16.5387	40.2956	35.5597	41.8781	33.039	1.3486	1.57206	0.995	1.99024	14.2187	22.9136	21.628
ENSMMUG00000018525	PSEN2	protein_coding	1.21989	5.23143	4.45841	5.67267	3.29852	1.00225	2.65168	1.53616	8.06094	3.60117	1.89872	1.72785	2.15793	1.4995	1.66628	1.46853	6.18682	4.91018	2.92026	9.56064	3.41591	2.77451	0.806147	0.640257	3.18612	3.18161	3.27489	3.05328	8.20173	6.33941	2.84945	5.28515	4.42888	4.90916	5.54071	5.82109	14.8802	13.0346	16.9398	9.36112	4.01173	4.04003	4.78585	4.37792	4.2817	4.5665	5.17084
ENSMMUG00000008636	COQ8A	protein_coding	3.75549	60.1433	44.0365	58.6223	7.51483	1.70003	8.13226	6.36392	15.5694	11.128	8.04095	5.168	8.32446	3.71093	2.8845	4.35286	63.8237	52.9119	38.594	72.8737	47.393	9.81929	3.71485	2.99997	225.475	183.411	231.146	249.251	12.2804	10.0036	5.2616	8.57242	44.5969	27.1254	20.4747	37.6723	21.4675	17.4747	21.0453	13.1851	16.0352	12.9875	18.6801	14.303	12.8846	10.6005	12.6589
ENSMMUG00000008638	CDC42BPA	protein_coding	3.63741	13.9039	21.9054	15.2888	13.3072	0.233454	12.236	0.808475	31.5748	1.25431	0.66464	0.757943	1.89135	0.398037	0.912175	0.464277	12.1617	12.5979	2.43244	12.4969	10.9705	3.42972	0.176184	0.203123	6.8939	9.24032	6.93257	5.73195	9.467	40.8106	7.56983	16.9987	21.0674	10.1825	16.1028	13.3148	11.995	9.71654	8.12466	4.71367	3.76645	2.94571	3.01613	4.45128	25.5439	15.8557	35.5538
ENSMMUG00000033058	-	snoRNA	0	0	0	0	0	0	0	0	0	0	0	0	0	0	0	0	0	0	0	0	0	0	0	0	0	0	0	0	0	0	0	0	0	0	0	0	0	0	0	0	0	0	0	0	0	0	0
ENSMMUG00000056871	5S_rRNA	rRNA	0	0	0	0	0.383862	0	0	0	4.24196	0	0	1.94033	0.65786	0	0	2.18483	0	0	0	0	0	0	0	0	0	0	0	0	0	0	0.871347	0	0	0	0	0	0	0	0	0	0	0	0	0	0	0	0
ENSMMUG00000031497	-	protein_coding	0.650909	1.63748	1.0952	1.58395	1.35809	0	3.86135	0.0620038	5.75645	0.594396	0.164487	0.164568	0.127533	0	0.189091	0.190599	0.981637	1.96204	0.646705	0.871611	3.56965	0.342201	0.0215718	0.0248701	0.584793	0.528437	2.14296	0.281465	0.448918	2.75363	1.49917	0.604312	0.886952	0.168898	3.85623	0.459641	2.37013	2.00641	5.58297	1.96818	0.466419	0.332515	2.27271	0.410783	2.34541	2.11679	7.79919
ENSMMUG00000062651	-	pseudogene	0.0221332	0.0969488	0.283687	0.101905	0.117031	0	0.124566	0	0.110852	0	0	0	0	0	0.0132167	0	0.165405	0.133433	0.020341	0.125652	0.335541	0	0.0271401	0	0.401316	0.130594	0.389132	0.044265	0.232564	1.44351	0.850095	1.44933	1.08729	0.597642	1.55946	0.44978	0.91446	0.383442	0.987764	0.225111	0.115267	0.0636616	0.215587	0.129205	0.27982	0.122446	0.989316
ENSMMUG00000001869	SNAP47	protein_coding	1.05707	2.22325	2.2018	2.71246	2.14702	0.30216	2.24277	1.27146	6.02259	2.51249	1.38057	1.18842	1.9158	0.220791	0.951849	0.949343	2.80042	2.65529	1.11026	3.68899	1.96647	2.1129	0.946432	0.450689	2.55218	2.95206	2.20194	2.21475	3.26162	3.19538	1.59098	5.97992	1.9522	1.8022	1.89737	2.38681	3.31551	3.40342	4.50675	4.04695	1.78738	2.07523	1.69455	2.29363	1.88023	1.90291	2.37242
ENSMMUG00000053969	JMJD4	protein_coding	1.9512	2.85916	1.91916	3.33927	4.86167	0.975046	4.16741	4.69189	9.16314	7.0928	4.4625	3.60178	5.15179	1.27454	2.83325	2.99103	3.46184	2.91256	2.5092	4.1005	2.14445	6.77607	2.22047	2.29207	4.18551	4.08106	4.87424	3.84613	5.92098	5.24892	4.93661	9.56872	4.81803	5.97198	6.41049	5.71542	6.58143	8.50147	6.92591	7.62806	4.93794	4.17601	3.64135	4.49331	3.87204	3.22282	5.2885
ENSMMUG00000060353	PRSS38	protein_coding	0.177607	0.388981	0.379406	0.726877	0.610422	0.0761523	0.68721	0.625979	0.296511	0.0681922	0.166063	0.118675	0.241417	0	0.583315	0.213806	0.353944	0.446136	0.163225	0.274989	0.621354	0.818241	0.217785	0.439397	0	0.0952679	0.167281	0	0.33325	1.31278	0.532934	0.285986	0.344404	0	0.386229	0.257803	0.797614	1.02564	1.32105	0.967712	0.0420436	0.109468	0.318678	0.1296	0.867542	0.982564	1.94418
ENSMMUG00000008338	WNT9A	protein_coding	0.538005	1.06714	0.66913	0.592007	2.83401	0.417835	1.24259	1.82465	3.96558	3.32066	2.14502	1.87205	1.71096	0.454157	1.33356	1.19756	0.940671	0.305984	0.289201	0.733452	0.497185	2.28635	0.672158	0.344414	25.1647	8.85355	9.43337	6.14119	10.209	6.02018	2.77791	15.1249	3.12324	1.01112	5.98666	0.854607	1.03939	1.58274	1.77853	0.604713	0.0576715	0.0500527	0.0416318	0.0888865	1.83169	2.28844	2.29645
ENSMMUG00000063277	Metazoa_SRP	misc_RNA	0	0.815364	0.454453	0.380912	0	0	0.523817	0	1.24306	1.7153	0.696186	0	0	0	0	0	0	0	0	0	0	1.14344	1.36953	0	0.750038	0.399392	0	0	0	1.29496	0	0	0	0	0	0	0	0	0	0	0	0	0	0	0	0.514902	0
ENSMMUG00000050712	WNT3A	protein_coding	0.0411314	0	0	0	0	0.0705433	0.0578722	0.0483228	0.274671	0	0	0	0	0	0	0.0990293	0	0	0	0	0	0.336877	0.100872	0	0	0	0	0	0	0.14307	0	0	0	0	0	0.119407	0.0738866	0.0593811	0.135972	0.0597624	0.116841	0.0676034	0.0843446	0.0400181	0	0	0.0750409
ENSMMUG00000052432	ARF1	protein_coding	5.64642	18.1322	9.79222	17.9813	9.94077	0.44662	12.0196	3.38771	16.2022	4.18469	2.01912	1.83339	5.37569	1.50439	2.4501	2.66844	13.8156	18.3283	7.3256	18.8549	11.1398	7.41935	1.33958	0.960758	10.4863	10.1662	10.3531	9.84441	20.6981	16.5031	10.1772	17.318	13.8599	8.52174	13.1269	10.5469	24.1538	25.1061	26.76	23.8831	14.7646	12.9759	14.5938	14.4045	32.7617	17.9641	22.8857
ENSMMUG00000002791	C1H1orf35	protein_coding	8.24855	3.89831	2.57906	5.03411	9.57996	5.8573	10.9542	13.431	22.5164	31.0258	22.4066	15.123	23.2371	8.75946	7.9155	7.87412	6.57524	4.36205	4.89416	6.51257	3.40888	11.7041	10.0435	6.01462	3.0612	4.56422	4.07076	3.90709	12.1644	3.97653	4.93281	5.28171	3.36738	3.19547	4.12877	5.29335	8.52647	9.98632	7.98904	9.84019	1.5895	2.61632	1.72113	2.36535	7.25155	8.40607	11.511
ENSMMUG00000061410	-	lncRNA	0.926769	2.79907	1.76993	3.91526	2.30791	0.410187	2.46072	1.03612	10.3813	3.76494	0.559051	1.81781	1.08364	0.0393393	0.392747	1.42157	2.1448	3.09395	1.49739	4.73676	1.69087	2.17308	0.421575	0.443769	1.7316	1.66774	1.31402	1.95811	1.1892	1.40384	0.466473	1.63671	2.04834	1.16602	0.624116	1.75749	2.47036	1.89905	2.3719	2.93203	1.5994	1.7812	1.83914	1.48341	2.92059	1.8193	1.609
ENSMMUG00000023085	GUK1	protein_coding	11.3272	9.98837	5.89839	11.8403	16.6258	7.17628	20.5192	15.2205	35.8335	38.8527	26.0272	18.6469	25.4471	10.3208	10.2244	10.4324	12.4206	9.3759	10.4422	12.216	12.3723	25.4516	12.1293	9.03379	4.72632	4.4137	5.25462	3.92151	53.8731	20.3395	14.247	19.9589	16.8613	14.9594	11.5129	17.6617	26.5432	28.5609	23.2659	23.6823	5.02297	6.80527	7.18014	4.92266	14.7692	15.1577	24.4665
ENSMMUG00000023086	GJC2	protein_coding	3.67912	0.395691	0.200494	0.134439	18.9325	18.2538	13.3111	20.2611	8.61005	5.09544	4.05426	6.27755	52.2121	25.2438	14.2803	17.3996	0.458245	0.231042	1.56984	0.271256	0.727842	4.8428	3.14186	3.34362	0.0661798	0.070481	0.33002	0.0656965	2.36683	0.685569	0.354847	1.26947	0	0.0788443	0.171444	0.143046	1.00315	0.948485	0.488668	0.906847	0.0622092	0.0809864	0	0.0958804	0.302035	0.272595	0.119862
ENSMMUG00000057834	-	protein_coding	1.35816	2.68619	1.84398	3.54491	5.3787	0.831908	3.93888	3.89136	18.4401	12.9621	9.14833	4.81534	5.90253	0.984771	3.542	2.5192	3.76992	3.00778	2.07606	3.50473	2.92524	5.57604	1.58043	0.901241	1.8288	1.99226	1.94925	1.53828	10.8383	5.78469	4.75734	13.0918	4.71192	5.52176	7.08837	6.07519	6.8711	8.80344	10.2395	7.63166	1.6141	2.71061	2.67139	2.33267	4.0139	3.776	6.70032
ENSMMUG00000054343	Metazoa_SRP	misc_RNA	1.17725	1.61145	1.43705	1.2045	1.24496	0	2.07049	1.38308	5.40481	3.61603	1.65109	0.393311	0	2.32368	0.702988	0.354298	0.879778	1.77429	0	1.51894	1.37286	0.301312	0.36089	1.24821	0.592935	0.315736	0.7392	0.588605	4.41781	0.51186	1.76624	0	0.380474	0.353201	1.53604	0.427204	3.70082	4.67385	7.78346	4.27624	1.11472	0.96746	1.81056	1.14538	5.7504	2.84935	5.90643
ENSMMUG00000023096	-	pseudogene	0.806632	38.456	19.7378	40.8536	3.44036	0.925153	2.95601	4.60686	20.1078	61.3103	45.3021	16.5087	5.00621	2.55798	2.80828	2.0044	50.5895	36.0135	50.5476	81.1556	23.6003	3.28959	1.94954	1.77543	222.993	228.291	175.277	232.822	6.16935	2.59082	1.17262	3.38472	1.39469	0.623309	2.66133	1.41084	3.708	3.14399	2.65275	3.11565	0.593006	0.454278	0.465748	0.534573	2.28027	1.07404	0.929293
ENSMMUG00000005306	TRIM11	protein_coding	2.68345	2.50126	1.09189	2.01016	5.38842	2.87644	6.51746	8.08798	18.1065	22.9367	19.0865	11.2919	13.3164	3.40499	4.61647	5.34551	2.84893	1.58886	1.24776	2.58849	1.56466	15.0773	8.71588	5.62266	3.49151	1.61075	2.40708	1.29377	16.9273	6.13932	7.63028	9.87642	5.28617	2.83701	5.72434	4.98483	16.0681	16.1189	14.0192	14.8067	1.20997	1.27327	1.11365	1.80271	7.85723	6.91463	7.72244
ENSMMUG00000005307	TRIM17	protein_coding	1.2984	1.4726	0.698129	1.17031	4.46249	1.45805	4.3714	5.24813	18.683	12.1306	12.4869	7.70487	4.2301	2.60348	1.91987	2.25151	1.27835	0.652295	0.340931	1.24447	0.630891	9.77969	4.75739	2.92814	0.513821	0.613545	0.446458	0.417329	2.27381	2.50009	1.78104	3.51768	2.21803	0.445199	2.63529	1.75005	8.60761	6.13671	7.15371	8.42198	0.30736	0.431889	0.253573	0.812091	2.70031	2.18057	3.29943
ENSMMUG00000055227	H3-4	protein_coding	0.0623149	0.18197	0.0760673	0.552567	0.878653	1.425	0.555291	0.95173	2.39276	1.21224	1.0876	1.19362	1.61877	1.36665	0.620185	0.625132	0.186276	0.104354	0.0763587	0.257285	0.484461	0.871893	0.916939	0.998408	0.16739	0.17827	0.156512	0.041542	0.685951	0.433507	0.349038	0.668937	0.241674	0.0249279	0	0.331659	1.64178	0.869648	1.545	1.41848	0.157348	0.102421	0.063892	0.242513	0.334226	0.316013	0.947405
ENSMMUG00000060464	-	lncRNA	0.0131835	0.101057	0.0804646	0.0539548	0.320659	0.0226106	0.0741969	0.170373	1.60669	0.202471	0.567021	0.317125	0.191146	0.312261	0.0787244	0.0952228	0	0.0264927	0.0121159	0.0680397	0.107618	0.229449	0.242486	0.167737	0.10624	0.0707156	0.0662237	0.0659152	0.25726	0.114642	0.0158235	0.0283043	0.0852151	0.0316427	0.114676	0.076545	0.260504	0.0570986	0.0871635	0.268171	0.0249665	0	0.0135171	0.0128266	0.0909121	0.072934	0.0240521
ENSMMUG00000053022	H2BU1	protein_coding	1.60056	2.12829	0.558226	0.116973	2.90163	0.196077	6.91686	0.402943	23.4763	5.09186	2.56547	0.611129	1.036	0	0.409615	1.78916	0.683502	1.49333	0.63041	1.29808	0.799932	1.52158	0.841129	0	0.460653	0	0.143572	1.0289	0	0.994165	0	0	1.03457	0.137202	0.397785	0	2.25907	1.65051	2.45659	2.99	0	0	0	0	2.75934	0.790597	0
ENSMMUG00000060603	-	lncRNA	0	0	0	0	0	0	0.0761798	0	0	0	0	0.0361777	0	0.0712459	0	0	0	0	0	0	0	0	0	0	0	0	0	0	0	0	0	0	0	0	0	0	0	0	0	0	0	0	0	0	0	0	0
ENSMMUG00000054797	-	lncRNA	0.0447899	0.122619	0.0546746	0.229135	0.189464	0	0.157549	0.0263104	0.598204	0.0687882	0.167514	0.029928	0.243527	0	0.13373	0.0808782	0.267778	0.157512	0.0205815	0.11558	0.208928	0.573189	0.137305	0	0.0676769	0.120126	0.281238	0.0447884	0.134465	0.0389488	0.134398	0.384647	0.115805	0.26876	0.155842	0.260056	0.281605	0.323314	0.555247	0.357929	0.0636165	0.0736165	0.13777	0.217888	0.205912	0.0929205	0.490293
ENSMMUG00000048590	RNF187	protein_coding	23.5258	11.6742	7.59828	11.2906	23.1343	20.7568	23.7773	27.5251	32.7954	41.7944	39.8455	21.0831	55.4261	19.2639	17.2686	26.6686	14.6977	12.8846	10.9187	14.8247	7.46901	35.5533	27.7258	13.131	12.4705	12.0169	11.7166	9.44053	32.1508	15.262	10.333	20.2393	26.9364	18.201	18.2089	25.053	21.5164	23.3365	19.6376	18.773	10.0421	10.1168	8.25835	8.65926	14.6108	16.681	13.7843
ENSMMUG00000059055	5S_rRNA	rRNA	0	0	0	0	0	0	0	0	0	0	0	0	0	0	0	0	0	0	0	0	0	0	0.448838	0	0	0	0	0	0	0	0	0	0	0	0	0	0	0	0	0	0	0	0	0	0	0	0
ENSMMUG00000054908	5S_rRNA	rRNA	7.32069	8.41744	7.14905	8.61373	11.2255	10.0444	24.7207	2.58019	1.22217	1.68647	3.42243	10.2724	1.99017	11.5598	1.74861	0.881278	0.729451	6.98783	6.39151	1.8891	1.70742	2.99793	8.07908	12.9366	3.31844	3.9268	3.2177	2.92819	14.2855	5.7294	13.18	3.9293	14.1958	134.418	5.73111	14.8767	9.2054	4.75598	10.2853	2.65918	27.381	15.0403	13.1354	7.47867	4.62761	26.8311	0.667801
ENSMMUG00000062240	5S_rRNA	rRNA	0	0	0	0	0	0	0	0	0	0	0	0	0	0	0	0	0	0	0	0	0	0	0	0	0	0	0	0	0	0	0	0	0	0	0	0	0	0	0	0	0	0	0	0	0	0	0
ENSMMUG00000055501	5S_rRNA	rRNA	0.732069	0	0	0.37451	0.387087	5.02221	1.54504	0	0	0.562156	0.684486	1.46748	0	10.5965	3.06006	0	0	0	0	0	0	0	0	1.03493	1.10615	0	0.459671	0	0	0	0	0	1.41958	0.878551	0	0	0	0	0	0	0	0	0	0.712254	1.26207	0	0
ENSMMUG00000057556	5S_rRNA	rRNA	0	0	0	0	0	0	0	0	0	0	0	0	0	0	0	0	0	0	0	0	0	0	0	0	0	0	0	0	0	0	0	0	0	0	0	0	0	0	0	0	0	0	0	0	0	0	0
ENSMMUG00000056455	5S_rRNA	rRNA	0	0	0	0	0	0	0	0	0	0.526744	0	0	0	0	0	0	0	0	0	0	0	0	0	0	0	0	0	0	0	0	0	0	0	0	0	0	0	0	0	0	0	0	0	0	0	0	0
ENSMMUG00000064010	5S_rRNA	rRNA	0	0	0	0	0	0	0	0	0	0	0	0	0	0	0	0	0	0	0	0	0	0	0	0	0	0	0	0	0	0	0	0	0	0	0	0	0	0	0	0	0	0	0	0	0	0	0
ENSMMUG00000056384	5S_rRNA	rRNA	0.732069	0	0	0	0	1.88333	0	0	0	0	1.36897	0	0	8.66985	0	0	0	0	0	0	0	0	1.34651	1.55239	0	0	0	0	0	0	0	0	0	0	0	0	0	0	0	0	0	0	0	0	0	0	0
ENSMMUG00000060874	5S_rRNA	rRNA	0.738273	0	0	0	0	0	0	0	0	0	0.690286	0	0	0.97148	0	0	0	0	0	0	0	0	0	0.52185	0	0	0	0	0	0	0	0	0	0	0	0	0	0	0	0	0	0	0	0	0	0	0
ENSMMUG00000062109	5S_rRNA	rRNA	0	0	0	0	0	0	0	0	0	0	0	0	0	0	0	0	0	0	0	0	0	0	0	0	0	0	0	0	0	0	0	0	0	0	0	0	0	0	0	0	0	0	0	0	0	0	0
ENSMMUG00000050633	5S_rRNA	rRNA	0	0	0	0	0	0	0	0	0	0	0	0	0	0	0	0	0	0	0	0	0	0	0	0	0	0	0	0	0	0	0	0	0	0	0	0	0	0	0	0	0	0	0	0	0	0	0
ENSMMUG00000054771	5S_rRNA	rRNA	0	0	0	0	0	0	0	0	0	0	0	0	0	0	0	0	0	0	0	0	0	0	0	0	0	0	0	0	0	0	0	0	0	0	0	0	0	0	0	0	0	0	0	0	0	0	0
ENSMMUG00000056294	5S_rRNA	rRNA	0	0	0	0	0	0	0	0	0	0	0	0	0	0	0	0	0	0	0	0	0	0	0	0	0	0	0	0	0	0	0	0	0	0	0	0	0	0	0	0	0	0	0	0	0	0	0
ENSMMUG00000063734	5S_rRNA	rRNA	2.19621	0	0	0	0	11.3	0	0	0	0	1.36897	0	0	43.3492	0	0	0	0	0	0	0	0	0	7.76197	0	0	0	0	0	0	0	0	0	0	0	0	0	0	0	0	0	0	0	0	0	0	0
ENSMMUG00000063830	5S_rRNA	rRNA	0	0	0	0	0	0	0	0	0	0	0	0	0	0	0	0	0	0	0	0	0	0	0	0	0	0	0	0	0	0	0	0	0	0	0	0	0	0	0	0	0	0	0	0	0	0	0
ENSMMUG00000053670	5S_rRNA	rRNA	0.732069	0	0	0	0.774174	1.25555	1.54504	0	0	0	0	0.48916	0	2.88995	0.437152	2.20319	0	0	0.67279	0	0.426855	0.374741	5.83489	1.03493	0.368716	0	0	0.366023	1.09888	0	1.318	0	0.473194	5.27131	0	0.531312	0	0.528442	0	0	0.346594	0	0	0.356127	0.841383	1.0125	0
ENSMMUG00000061090	5S_rRNA	rRNA	0	0	0	0	0	0	0	0	0	0	0	0	0	0	0	0	0	0	0	0	0	0	0	0	0	0	0	0	0	0	0	0	0	0	0	0	0	0	0	0	0	0	0	0	0	0	0
ENSMMUG00000057014	5S_rRNA	rRNA	0	0	0	0	0	0	0	0	0	0	0	0	0	0	0	0	0	0	0	0	0	0	0	0	0	0	0	0	0	0	0	0	0	0	0	0	0	0	0	0	0	0	0	0	0	0	0
ENSMMUG00000058794	5S_rRNA	rRNA	0.369137	0	0	0	0	0	0.519378	0	0	0.56692	0	0	0	0	0	0	0	0	0	0	0	0	0	0	0	0	0	0	0	0	0	0	0	0	0	0	0	0	0	0	0	0	0	0	0	0	0
ENSMMUG00000053818	5S_rRNA	rRNA	0	0	0	0	0	0	0	0	0	0	0	0	0	0	0	0	0	0	0	0	0	0	0	0	0	0	0	0	0	0	0	0	0	0	0	0	0	0	0	0	0	0	0	0	0	0	0
ENSMMUG00000051734	5S_rRNA	rRNA	0	0	0	0	0	0.627776	0	0	0	0	0	0	0	1.92663	0.437152	0	0	0	0	0	0	0	0	0	0	0	0	0	0	0	0	0	0	0	0	0	0	0	0	0	0	0	0	0	0	0	0
ENSMMUG00000053033	5S_rRNA	rRNA	0	0	0	0	0	0	0	0	0	0	0	0	0	0	0	0	0	0	0	0	0	0	0	0	0	0	0	0	0	0	0	0	0	0	0	0	0	0	0	0	0	0	0	0	0	0	0
ENSMMUG00000059500	5S_rRNA	rRNA	0	0	0	0	0	0	0	0	0	0	0	0	0	0	0	0	0	0	0	0	0	0	0	0	0	0	0	0	0	0	0	0	0	0	0	0	0	0	0	0	0	0	0	0	0	0	0
ENSMMUG00000052366	5S_rRNA	rRNA	0	0	0	0	0	0	0	0	0	0	0	0	0	0	0	0	0	0	0	0	0	0	0	0	0	0	0	0	0	0	0	0	0	0	0	0	0	0	0	0	0	0	0	0	0	0	0
ENSMMUG00000051812	5S_rRNA	rRNA	0	0	0	0	0	0	0	0	0	0	0	0	0	0	0	0	0	0	0	0	0	0	0	0	0	0	0	0	0	0	0	0	0	0	0	0	0	0	0	0	0	0	0	0	0	0	0
ENSMMUG00000055711	5S_rRNA	rRNA	0	0	0	0	0	0	0	0	0	0	0	0	0	0	0	0	0	0	0	0	0	0	0	0	0	0	0	0	0	0	0	0	0	0	0	0	0	0	0	0	0	0	0	0	0	0	0
ENSMMUG00000060804	5S_rRNA	rRNA	0	0	0	0	0	0	0	0	0	0	0	0	0	0	0	0	0	0	0	0	0	0	0	0	0	0	0	0	0	0	0	0	0	0	0	0	0	0	0	0	0	0	0	0	0	0	0
ENSMMUG00000058027	5S_rRNA	rRNA	0	0	0	0	0	0	0	0	0	0	0	0	0	0	0	0	0	0	0	0	0	0	0	0	0	0	0	0	0	0	0	0	0	0	0	0	0	0	0	0	0	0	0	0	0	0	0
ENSMMUG00000052865	5S_rRNA	rRNA	0	0	0	0	0	0	0	0	0	0	0	0	0	0	0	0	0	0	0	0	0	0	0	0	0	0	0	0	0	0	0	0	0	0	0	0	0	0.528442	0	0	0	0	0	0	0	0	0
ENSMMUG00000054599	5S_rRNA	rRNA	0	0	0	0	0	0	0	0	0	0	0	0	0	4.77644	0	0	0	0	0	0	0	0	0	0.513152	0	0	0	0	0	0	0.435674	0	0	0	0	0	0	0	0	0	0	0	0	0	0	0	0
ENSMMUG00000056648	5S_rRNA	rRNA	0	0	0	0	0	0	0	0	0	0	0	0	0	1.92663	0	0	0	0	0	0	0	0	0	0.517465	0	0	0	0	0	0	0	0	0	0.439276	0	0	0	0.528442	0	0	0	0	0	0	0	0	0.667801
ENSMMUG00000059024	5S_rRNA	rRNA	0.366035	0	0	0.37451	1.54835	0.627776	2.57507	1.2901	0.611086	2.24862	0.684486	0.978319	0.663388	0	0	1.32192	0	0	0.67279	0	0.426855	0	0.448838	1.03493	1.84358	0.39268	0	0.732046	0	0	0	0	0	1.7571	0	0	8.54788	11.6257	14.5204	3.72285	1.38638	0.601614	0.750596	0	15.5656	42.5248	0
ENSMMUG00000059614	5S_rRNA	rRNA	0	0	0	0	0	0	0	0	0	0	0	0	0	0	0	0	0	0	0	0	0	0	0	0	0	0	0	0	0	0	0	0	0	0	0	0	0	0	0	0	0	0	0	0	0	0	0
ENSMMUG00000055890	5S_rRNA	rRNA	0	0	0	0	0	0	0	0	0	0	0	0	0	0	0	0	0	0	0	0	0	0	0	0	0	0	0	0	0	0	0	0	0	0	0	0	0	0	0	0	0	0	0	0	0	0	0
ENSMMUG00000064113	5S_rRNA	rRNA	0	0	0	0	0	0	0	0	0	0	0	0	0	0	0	0	0	0	0	0	0	0	0	0	0	0	0	0	0	0	0	0	0	0	0	0	0	0	0	0	0	0	0	0	0	0	0
ENSMMUG00000064199	5S_rRNA	rRNA	0	0	0	0	0	0	0	0	0	0	0	0	0	0	0	0	0	0	0	0	0	0	0	0	0	0	0	0	0	0	0	0	0	0	0	0	0	0	0	0	0	0	0	0	0	0	0
ENSMMUG00000053605	5S_rRNA	rRNA	0	0	0	0	0	2.51111	0	0	0	0	0.684486	0	0	3.85327	0	0	0	0	0	0	0	0	0.448838	0	0	0	0	0	0	0	0	0	0	0	0	0	0	0	0	0	0	0	0	0	0	0	0
ENSMMUG00000050640	5S_rRNA	rRNA	0	0	0	0	0	0	0	0	0	0	0	0	0	0	0	0	0	0	0	0	0	0	0	0	0	0	0	0	0	0	0	0	0	0	0	0	0	0	0	0	0	0	0	0	0	0	0
ENSMMUG00000063811	5S_rRNA	rRNA	0	0	0	0	0	0	0	0	0	0	0	0	0	0	0	0	0	0	0	0	0	0	0	0	0	0	0	0	0	0	0	0	0	0	0	0	0	0	0	0	0	0	0	0	0	0	0
ENSMMUG00000062597	5S_rRNA	rRNA	0	0	0	0	0	0	0	0	0	0	0	0	0	1.92663	0	0	0	0	0	0	0	0	0	0	0	0	0	0	0	0	0	0	0	0	0	0	0	0	0	0	0	0	0	0	0	0	0
ENSMMUG00000053115	5S_rRNA	rRNA	0	0	0	0	0	0	0	0	0	0	0	0	0	0	0	0	0	0	0	0	0	0	0	0	0	0	0	0	0	0	0	0	0	0	0	0	0	0	0	0	0	0	0	0	0	0	0
ENSMMUG00000057924	5S_rRNA	rRNA	0	0	0	0	0	3.76666	0	0	0	0	0	0	0	0	0	0	0	0	0	0	0	0	0	0	0	0	0	0	0	0	0	0.78586	0	0	0	0	0	0	0	0	0	0	0	0	0	0	0
ENSMMUG00000052805	5S_rRNA	rRNA	0	0	0	0	0	0	0	0	0	0	0	0	0	0	0	0	0	0	0	0	0	0	0	0	0	0	0	0	0	0	0	0	0	0	0	0	0	0	0	0	0	0	0	0	0	0	0
ENSMMUG00000064504	5S_rRNA	rRNA	0	0	0	0	0	0	0	0	0	0	0	0	0	0	0	0	0	0	0	0	0	0	0	0	0	0	0	0	0	0	0	0	0	0	0	0	0	0	0	0	0	0	0	0	0	0	0
ENSMMUG00000059936	5S_rRNA	rRNA	0	0	0	0	0	0	0	0	0	0	0	0	0	0	0	0	0	0	0	0	0	0	0	0	0	0	0	0	0	0	0	0	0	0	0	0	0	0	0	0	0	0	0	0	0	0	0
ENSMMUG00000063829	5S_rRNA	rRNA	0	0	0	0	0	0.627776	0	0	0	0	0	0	0	1.92663	0	0	0	0	0	0	0	0	0	0	0	0	0	0	0	0	0	0	0	0.439276	0	0	0	0	0	0	0	0	0	0	0	0	0
ENSMMUG00000058918	5S_rRNA	rRNA	0	0	0	0	0	0	0	0	0	0	0	0	0	0	0.437152	0	0	0	0	0	0	0	0	0	0	0	0	0	0	0	0	0	0	0	0	0	0	0	0	0	0	0	0	0	0	0	0
ENSMMUG00000063051	5S_rRNA	rRNA	0	0	0	0	0	1.89929	0	0	0	0	0	0	0	0.97148	0	0	0	0	0	0	0	0	0	0	0	0	0	0	0	0	0	0	0	0	0	0	0	0	0	0	0	0	0	0	0	0	0
ENSMMUG00000057728	5S_rRNA	rRNA	0	0	0	0	0.397098	0	0	0	0	0	0	0	0	0	0	0	0	0	0	0	0	0	0	0	0	0	0	0	0	0	0	0	0	0	0	0	0	0	0	0	0	0	0	0	0	0	0
ENSMMUG00000055039	5S_rRNA	rRNA	0	0	0	0	0	0	0	0	0	0	0	0	0	0	0	0	0	0	0	0	0	0	0	0	0	0	0	0	0	0	0	0	0	0	0	0	0	0	0	0	0	0	0	0	0	0	0
ENSMMUG00000061072	5S_rRNA	rRNA	0	0	0	0	0	0	0	0	0	0	0	0	0	0	0	0	0	0	0	0	0	0	0	0	0	0	0	0	0	0	0	0	0	0	0	0	0	0	0	0	0	0	0	0	0	0	0
ENSMMUG00000026427	5S_rRNA	rRNA	28.6758	0	0	0.371389	0.383862	60.3868	11.2359	3.83804	0	4.45977	6.10904	7.27625	17.1044	190.102	13.4388	1.74787	0.361686	0	0	0	0	0.371618	8.90195	36.4338	0.365643	0.389407	1.36752	0.362973	0.544863	0	0.871347	0	1.40775	2.17807	0	0	0	0	1.19995	0	0	0.2983	0.372171	0	0.834371	2.00812	0.662236
ENSMMUG00000025989	5S_rRNA	rRNA	0	0	0	0	0	0	0	0	0	0	0	0	0	0	0	0	0	0	0	0.381022	0	0.377916	0.905283	0	0	0	0.463566	0	0.554098	0	0	0	0	0	0.642187	0	1.3262	0	0	0	0	0	0	0	0	0	0
ENSMMUG00000026325	5S_rRNA	rRNA	0	0.79498	0	0	2.30317	0	0	0	0	1.11494	0	0	0	0	0	0	0	0	0	0	0	1.11485	3.56078	0	0	0	0	0.362973	0	0	0	0	0	1.30684	0	0	0.652049	0	0.599975	2.63702	2.74965	0	0	0	2.50311	1.50609	0.662236
ENSMMUG00000060182	5S_rRNA	rRNA	0	0	0	0	0.387087	0	0	0	0	0	0	0	0	0	0	0	0	0	0	0	0	0.749481	0	0	0	0	0	0	0	0	0	0	0	0	0	0	0	0	0.605017	0	0	0	0	0	0	0	0
ENSMMUG00000009332	HSD17B7	protein_coding	0.12527	2.39082	1.98791	2.19721	2.21422	0.705926	1.53594	0.588688	3.0474	0.961947	0.435045	0.813122	1.78384	2.11937	0.406081	0.624751	2.05065	2.06782	0.575631	2.14274	1.48172	0.567962	0.43888	0.126496	0.811205	0.59515	0.471946	0.608435	3.22351	3.42362	1.95462	3.45791	3.23887	1.41745	4.38977	2.10408	2.70035	3.41034	3.04671	2.75619	5.1683	1.50008	2.86238	7.86991	3.04405	1.85631	2.70989
ENSMMUG00000009330	DDR2	protein_coding	2.33429	40.1138	32.8524	34.4982	13.9078	0.183166	6.86925	1.57734	2.41973	0.890392	0.0855907	0.224277	0.96778	1.68639	1.18437	0.220397	25.9806	16.2647	3.8699	21.1496	29.4811	2.96774	0.29933	0.280391	10.2047	8.70745	10.806	4.21074	20.1304	25.4464	9.48563	15.6899	10.1378	2.2887	8.89165	3.12255	16.7729	14.8016	12.0541	10.6626	2.39812	2.63298	2.45594	2.34532	38.1911	36.6525	44.4521
ENSMMUG00000049204	Metazoa_SRP	misc_RNA	0	3.19112	2.05944	2.5108	0	0	0.215798	0	0	0	0	0	0	0	0	0	0.611301	0.154105	0.140954	1.58312	2.50401	0	0	0	0.772486	0.164538	0.963043	0.613476	0.460448	0.266744	0.552262	0.987859	0	0	0.266824	0	0.551028	0.221425	0.507021	1.33708	0	0	0.157255	0.149222	1.58648	2.96975	1.67891
ENSMMUG00000019514	UAP1	protein_coding	0.488137	9.65736	14.0227	7.97439	2.30575	0.0558128	1.87729	0.248509	5.59588	0.324862	0.182564	0.43489	0.0884683	0.556687	0.0777304	0.195876	6.19339	6.04908	1.62995	7.10435	8.70946	0.533064	0.0798083	0.230027	8.52303	9.87992	9.93074	7.92385	3.51709	9.19704	2.67556	4.96058	4.24903	1.99175	5.2085	2.62163	3.68285	4.32229	4.59899	3.47531	10.4922	4.42603	10.4769	10.1476	17.5975	9.51923	24.1937
ENSMMUG00000063984	-	protein_coding	0.448213	0.2231	0.198956	0.12507	0.387811	0.768718	0.515977	0.382966	0.952357	0.563207	0.533374	0.871244	0.369239	0.107235	0.29198	0.34336	0.243605	0.163764	0.0374472	0.336469	0	0.166863	0.249821	0.115207	0.574631	0.524553	0.25585	0.366708	0.611633	0.354328	0.782501	1.57466	0.368728	0.0977994	0.496208	0.473161	0.585564	0.52943	0.471449	0.236813	0.0771651	0.0334855	0.376	0.31715	0.655633	0.11271	0.743389
ENSMMUG00000019513	UHMK1	protein_coding	6.0516	10.7137	15.6727	9.56902	8.7897	0.548273	12.1234	2.03507	9.81753	1.95243	0.695117	1.15248	4.86406	1.68264	1.79352	2.32691	9.81535	8.53805	3.08824	8.94762	8.83441	3.30327	0.437577	0.409891	8.74698	8.56577	8.70134	6.80226	9.2624	31.6649	14.8125	24.1973	23.2775	17.4157	30.9501	17.7517	32.3855	31.834	29.2707	31.3255	13.7834	8.07075	13.2937	15.7972	22.3952	11.9171	30.3957
ENSMMUG00000054489	Metazoa_SRP	misc_RNA	0	0	0	0	0	0	0	0	0	0	0	0	0	0	0	0	0	0	0	0	0	0	0	0	0	0	0	0	0	0	0	0	0	0	0	0	0	0	0	0	0	0	0	0	0	0	0
ENSMMUG00000008511	SH2D1B	protein_coding	0	0.0133873	0.0149231	0.0750491	0.0129283	0	0	0	0.0408191	0	0	0	0	0	0	0.0147168	0.0730885	0.0368503	0.0224704	0	0	0	0	0	0	0	0.0307049	0	1.06434	1.70093	0.396178	1.10237	0.173845	0.0146713	0.0425361	0.0532356	2.81097	2.6827	1.7782	0.817083	0.0926067	0.0803727	0.0376035	0.0594711	1.0819	0.507242	1.1598
ENSMMUG00000042262	NOS1AP	protein_coding	2.19552	3.36889	1.30694	3.38341	6.52111	0.627581	5.32015	5.38169	33.4635	17.2133	10.847	9.41792	5.84583	0.713346	2.15271	2.72459	2.44425	2.53281	0.809588	1.60873	1.54884	9.3101	3.30707	1.59023	1.13311	0.843272	0.39145	0.664058	2.09537	2.00349	0.601864	1.45484	3.8019	2.4234	4.07891	4.19016	1.14423	0.70437	0.806438	0.708893	7.26338	2.16068	6.65599	9.4674	10.109	8.15368	9.93972
ENSMMUG00000004790	SPATA46	protein_coding	0	0.791934	0.950695	0.79685	0.94127	0.0954092	0.547901	0.457493	5.10799	0.341745	0.416111	0.594738	0.806572	0	0.398629	0.133936	0.942325	0.447161	0.153376	0.344526	0.454112	0.740388	0.0682142	0	0.392261	0.298397	0.139721	0.445024	0.083504	1.25775	0.26708	0.358304	3.09238	0.600848	1.25813	2.26096	0.899379	0.160625	0.551701	0.323312	2.10701	0.320015	1.71113	2.7062	4.028	2.07736	6.19102
ENSMMUG00000056098	MIR556	miRNA	1.79006	1.96022	2.18511	2.44201	0.631005	0	2.51863	0	2.98846	0.916391	0	0	0	0	0	0	0	0.599533	0	1.8477	4.87082	0	0	0	0.601058	1.28024	0	0	0	5.18872	0.716176	0	8.48508	4.29648	0	4.33056	0	0	0	0.866964	2.82498	0.980713	3.67072	15.0939	4.11471	0	1.08861
ENSMMUG00000023042	OLFML2B	protein_coding	0.328844	5.1915	1.89001	3.50477	3.14431	0.0234996	0.983208	0.563411	0.640497	0.147303	0.0512449	0.219729	1.04297	0.3606	0.32728	0.214429	1.76122	1.94117	0.264439	2.39017	1.98134	0.855691	0.0840071	0.0193703	6.72167	6.37947	4.86956	3.34314	2.34468	2.19235	1.23343	1.00019	0.495968	0.246652	0.381393	0.15911	0.639948	0.652781	0.566192	0.537523	0.194612	0.168902	0.29502	0.186633	2.20469	6.70846	1.29989
ENSMMUG00000004049	ATF6	protein_coding	0.780041	6.54456	8.46075	6.02746	3.74696	0.0798703	2.65918	0.410339	6.25862	0.524492	0.166914	0.25931	0.309471	0.0612801	0.213201	0.21023	4.69831	5.45904	1.14486	5.27959	5.05966	0.615831	0.0999328	0.10424	3.57304	3.70118	3.48947	2.79797	4.91076	17.4945	4.84427	11.573	10.375	4.96471	10.4377	6.83861	11.0844	8.88026	9.64108	7.45432	6.82757	4.36288	11.2168	7.27966	10.6646	5.60355	11.6186
ENSMMUG00000045377	Metazoa_SRP	misc_RNA	0	0	0	0	0	0	0	0	0	0	0	0	0	0	0	0	0	0	0	0	0	0	0	0	0	0	0	0	0	0	0.178433	0	0	0	0	0	0	0	0	0	0	0	0	0	0	0	0
ENSMMUG00000056482	FCRLB	protein_coding	0	0.0374108	0	0	0.108384	0	0	0	0	0	0	0	0	0	0	0	0	0	0	0.0352632	0	0	0	0	0	0	0	0	0	0	0.0820092	0	0	0	0	0	0.245477	0	0.112937	0.049638	0	0.0280753	0.0700556	0.0332385	0.0392645	0	0.124656
ENSMMUG00000004042	FCRLA	protein_coding	0	0.01823	0.0101607	0.00851647	0.114432	0	0	0	0	0	0	0.0111236	0	0	0.00994097	0	0.0248819	0.0250903	0	0	0.0097068	0	0	0	0.0335389	0	0.0836244	0.0416174	0.58724	0.0868588	0.479549	0.160836	0.0215212	0	0	0.0120822	30.6674	9.27707	13.373	10.8363	0.0630533	0.0205213	0.0256032	0.0161969	0.0860999	0.0460489	0.045558
ENSMMUG00000003775	FCGR2B	protein_coding	0.0515481	4.59489	3.67478	1.66664	1.79892	0.0530452	0.623746	0.351252	0.20654	0.063334	0.077116	0.179108	0.336326	0	0.147752	0.148931	3.28728	1.39844	0.49269	2.54333	1.20227	0.295535	0.0505673	0.0145747	0.945047	0.641485	2.14919	0.938146	15.2123	4.14189	4.52894	15.7153	1.99918	0.680487	0.860911	1.75088	15.7233	6.59358	8.74189	18.964	7.00916	6.0239	7.46279	10.3716	1.67072	1.3831	2.01257
ENSMMUG00000016206	FCGR3	protein_coding	0.00771487	0.304137	0.386116	0.0868284	0.456881	0.952672	0.282227	0.0543824	0.0515191	0.0473939	0.0577073	0.144339	0.0978751	0.791844	0.0921379	0.0371492	0.215244	0.124027	0	0.302604	0.0629773	0.0236951	0.00946009	0	0.0388569	0.0496588	0.339095	0.0848609	3.33519	2.36148	1.94456	2.63359	0.219416	0.0462928	0.0402646	0.335952	11.766	10.3694	9.50014	8.91149	3.92285	0.893949	2.06454	5.41186	1.02856	0.661547	0.943035
ENSMMUG00000039212	-	pseudogene	0.272664	0.447876	0.471522	0.464963	0.720867	0.0389699	0.863192	0.320337	0.872479	0.209379	0	0.0910955	0.164722	0.119598	0.379914	0.273532	0.430175	0.296795	0.125293	0.539434	0.264975	0.697874	0.0835864	0	0.183108	0.195008	0.0856038	0.113607	5.86645	0.790353	0.627261	0.243916	0.352489	0.0272685	0.079059	0.0989455	1.55104	0.820091	1.16427	1.1555	0.817579	0.522842	0.419347	0.596889	0.678988	0.439963	0.290182
ENSMMUG00000054686	-	lncRNA	0	0.040457	0	0	0	0	0	0.0434044	0	0	0	0	0	0	0	0	0	0	0	0	0	0	0.135908	0	0	0	0	0	0	0	0	0	0	0	0	0	0	0	0	0	0	0	0	0	0.169847	0	0
ENSMMUG00000058484	-	lncRNA	0	0	0	0	0	0	0	0	0	0	0	0	0	0	0	0	0	0	0	0	0	0	0	0	0	0	0	0	0	0.0630594	0	0.0518964	0	0	0	0	0.0868434	0.0348971	0	0.0351212	0	0	0	0	0.055563	0.0167157	0
ENSMMUG00000060682	U6	snRNA	0	0.445783	1.9877	0	0.860998	0	0.572772	0	1.35924	0	0	0	0	0	0	0.980113	1.21689	0	0	2.10096	0.474726	0	0	0	1.64027	0.873437	1.02245	0.407073	0.611062	2.12398	0.977212	1.74799	1.05253	0	0.708206	5.31809	0	0	2.01861	1.18296	0.770929	0.334542	0.417388	1.58427	0.467872	2.25209	0.742694
ENSMMUG00000008251	CFAP126	protein_coding	3.58906	37.5159	47.0972	22.4503	12.5078	0	9.87013	0.574987	29.006	1.75384	0	0.981067	0.443501	0	0.681924	0.883753	39.1759	24.0958	17.6916	39.2353	29.0125	6.26322	0.900197	0.461261	31.7986	39.6408	35.955	39.56	16.7744	29.5077	10.0841	35.5506	40.7036	13.9984	28.6651	40.2564	27.6938	13.0715	19.4149	16.8295	13.2848	6.90447	12.6287	17.5389	25.4999	13.7635	29.317
ENSMMUG00000012411	SDHC	protein_coding	2.07941	34.8753	30.5266	36.2804	5.61325	0.187702	9.39318	0.51431	9.86643	0.336163	0.204658	0.146256	0.3967	0	0.718884	0.658744	20.2835	39.5873	7.09092	45.0171	18.6336	1.56864	0.2013	0.309439	22.6001	21.3098	13.3316	24.6785	3.28561	6.09088	3.74373	2.81962	11.1064	4.39993	5.33112	8.81672	17.3989	10.7441	17.0948	12.1647	24.1976	9.71349	37.3106	27.5784	52.0748	15.0609	19.8671
ENSMMUG00000001216	MPZ	protein_coding	0.352697	3.30705	0.780344	3.27033	483.129	9.67843	2.17109	3.44439	2.9441	1.42189	0.288551	0.500795	4.23481	0.986229	8.0559	0.849167	1.71325	1.86049	0.283621	2.0478	1.07967	1.37664	0.432483	0.124652	0.710562	4.28033	3.73715	0.947845	1.85298	1.34182	0.714364	1.89306	1.39635	1.48144	1.26552	1.18389	2.2175	2.38681	1.34812	1.76157	0.730549	0.344192	0.452029	0.83643	3.06555	4.14631	1.97062
ENSMMUG00000042475	-	protein_coding	13.2989	0.930239	0.178786	0.419592	11.2448	1.35645	18.8764	1.89278	2.9342	0.0899752	0.164332	0.469751	10.6178	3.23783	5.14264	5.9947	0.40863	0.0882971	0.161524	0.241886	0.273279	10.5562	1.93963	1.20092	0.20655	0.219975	0.036786	0.0585834	2.55027	2.34347	0.0703172	0.12578	1.21178	0.210923	0.0509604	0.425193	0.05262	0.169158	0	0	0	0.0481453	0	0.0284997	3.06366	9.43963	3.31341
ENSMMUG00000018128	NR1I3	protein_coding	0.317479	0.347659	0.310035	0.389796	0.402887	0	0.655153	0.149195	1.44873	0.0650112	0.118737	0.0282847	0.153437	0	0.151665	0.101916	0.316344	0.233929	0.447383	0.633556	0.543006	0.541717	0.0519064	0	0.469047	0.408708	0.611331	0.761926	0.0953114	0.220861	0.127019	0.0454409	0.410424	0.304803	0.257749	0.399388	0.114061	0.183337	0.209904	0.246019	10.1208	3.5309	11.3496	7.74274	0.656794	0.263455	1.50596
ENSMMUG00000060496	TOMM40L	protein_coding	1.0977	3.20547	4.75782	4.18321	1.44684	0.109139	1.56686	0.280353	3.69174	0.610816	0.0892481	0.19134	0.605481	0.251208	0.379993	0.440478	3.48741	3.35677	2.17846	5.7966	3.0982	1.53099	0.312121	0.269883	2.05124	1.77495	2.87689	3.57935	1.02684	1.13439	0.42008	0.546485	1.78925	1.05006	1.49453	1.13151	0.485822	0.826824	0.999228	0.67033	4.39863	3.00697	3.80054	3.21945	1.86499	0.748093	1.56731
ENSMMUG00000004516	APOA2	protein_coding	3.73766	3.14844	1.05289	0.294169	0.608097	11.588	2.83173	1.18223	0.239997	0.662342	5.64531	4.99492	1.82377	17.0249	0.858434	0.865281	0.716211	0.577768	0.264231	2.52254	1.84407	0.294351	0.176276	0	0.144809	0	1.80531	0.718758	1.51051	1.75012	1.20781	2.77774	0.185842	0.172521	0.250093	1.252	5.42299	3.32064	6.65319	2.71534	9916.29	9154.45	13759.6	11868.7	0.495666	0.397647	0.262272
ENSMMUG00000004512	FCER1G	protein_coding	0.834447	12.9755	5.70417	5.12261	8.47143	0.572455	7.51407	0.588205	3.90065	0	0	0	1.20986	0	0.398629	0.401809	7.31687	5.86899	1.227	4.13431	3.11391	0.854294	0	0.235932	3.02601	1.96942	12.3653	2.33638	24.5502	13.0613	14.4223	15.7654	5.39369	0.801131	1.45169	2.66471	118.418	100.712	92.6858	97.2362	42.3509	11.5206	19.8491	41.7296	30.4977	17.3113	28.0118
ENSMMUG00000004520	NDUFS2	protein_coding	11.1519	120.376	122.563	122.846	22.9722	2.28231	18.3016	2.88458	47.2174	5.7858	2.06789	2.40454	11.8551	2.86093	3.44718	5.14433	142.384	140.507	72.7759	149.179	99.4713	9.82453	1.44791	1.74878	89.5291	76.9298	71.3417	95.8474	17.2462	13.3322	9.98825	11.7098	61.1318	39.1379	29.6069	40.3733	25.3525	19.2388	23.5446	16.8569	41.4399	23.1349	42.2199	33.0973	47.9512	29.4218	43.5981
ENSMMUG00000050419	ADAMTS4	protein_coding	1.03957	1.29018	0.19035	1.01046	13.7054	0.683462	7.97165	5.9031	4.45456	1.01116	0.1944	0.949328	10.1741	0.91197	2.54518	3.96295	2.53785	1.16639	0.222925	2.34282	0.484923	0.922393	0.254948	0.0979766	0.366516	0.130112	0.152309	0.589073	5.22757	0.241067	1.16457	0.371986	2.48625	0.27031	1.17555	0.402394	0.560233	0.875481	0.744599	0.730057	0.475774	0.0711933	0.0532941	0.252859	0.637229	0.311522	0.695427
ENSMMUG00000062837	-	protein_coding	0.293981	0.429236	0.11962	0.350919	4.40426	5.96635	1.79241	3.28111	1.55418	0.300997	0.549744	0.654781	12.9648	16.5053	1.57994	2.41831	0.537037	0.492305	0	0.657467	0.399966	0.501621	0.720968	0.831203	0.0493557	0.15769	0.184592	0.195981	1.91223	0.170428	0.882129	0	1.83689	0.176402	1.19336	0.213362	0.176031	0.424418	0.0809865	0.427143	0.278367	0.080531	0	0.143012	0.112626	0.135531	0.268172
ENSMMUG00000060555	-	protein_coding	0.0680596	0.186323	0.12462	0.174089	0.035987	0.0583636	0.0478802	0.119939	0.28406	0.783944	0.381815	0.13643	0.0616744	0.179117	0	0.204828	0.0678162	0	0	0.210753	0.0793683	0.104518	0.333823	0.288648	0.137116	0.0730139	0	0.102086	0	0.0591839	0.0408444	0.365302	0.0439923	0	0	0.0493955	0.0611296	0.0982571	0	0.148332	0	0	0	0	0.117333	0	0.0620846
ENSMMUG00000022630	PPOX	protein_coding	1.30291	3.64508	2.67979	4.10879	3.42573	0.443855	2.62424	1.69845	9.11784	2.91927	1.5186	1.4311	2.92742	0.493204	0.980524	1.40732	3.69022	3.61353	2.21438	5.3518	2.66415	2.61297	0.459597	0.592948	2.70581	3.26461	3.02586	2.67712	5.30463	3.92668	2.91342	5.90111	3.83015	2.92373	4.19178	4.32648	6.26801	5.51416	5.13316	5.93855	1.69846	1.43741	1.87572	2.16193	3.46672	3.44354	4.94947
ENSMMUG00000022629	B4GALT3	protein_coding	1.23833	4.33934	2.3619	4.70373	3.2575	1.27429	2.87485	1.32754	8.34695	2.56746	1.04205	1.07566	2.10403	1.7517	0.887353	0.745359	3.3161	3.77936	2.00582	5.89569	2.77986	3.20114	0.81617	0.744016	2.16735	3.08869	2.52705	2.95641	4.90261	3.12282	2.34093	6.21455	3.40182	2.54496	6.30137	3.99938	8.75887	8.13432	10.2853	8.29901	2.53566	2.65862	3.63442	2.84636	5.40829	3.85353	6.49528
ENSMMUG00000022631	USP21	protein_coding	3.6359	8.42095	4.85996	7.94239	7.15174	0.249434	6.24121	2.94741	16.0249	5.33274	1.25784	2.21081	5.27167	0.621974	2.45341	1.96963	8.3689	7.16037	3.60881	7.84371	5.42725	7.27726	1.42669	0.59111	6.17138	7.62563	5.98147	4.87196	11.9251	11.0345	4.75677	9.0551	7.47355	4.0798	5.43983	6.83455	13.5526	12.9916	13.0712	12.2298	3.85593	3.7798	4.11935	3.59055	9.61129	7.99559	10.4808
ENSMMUG00000022632	UFC1	protein_coding	5.69882	22.082	22.5235	22.0183	14.8768	0.478442	12.8965	1.40459	15.7015	0.856863	0.596185	0.852113	2.67237	0.943927	0.571137	1.48721	19.9738	21.5026	7.83773	29.3293	13.245	3.22318	0.537538	0.394371	13.0869	13.7664	11.5107	13.868	8.43466	15.0402	7.70102	10.8661	11.9524	6.74346	9.56759	8.9662	20.3311	21.2875	21.5398	22.5823	12.83	7.6308	14.4237	19.0764	24.9624	12.7322	26.3198
ENSMMUG00000002010	DEDD	protein_coding	1.61993	4.99796	4.78665	5.34063	4.40512	0.59535	4.17863	1.0271	6.91133	1.42165	1.0338	1.03087	2.00387	1.86095	1.38191	0.990527	4.59901	4.87006	1.20518	7.19264	3.71822	1.52684	0.614833	0.836069	5.60768	6.81348	4.73062	5.86242	10.4984	14.8917	5.44721	14.9882	5.88364	3.70298	6.44158	6.06509	10.4159	8.87214	9.64777	8.42475	3.33561	2.4829	3.30867	3.61498	8.88059	6.75694	10.1095
ENSMMUG00000002009	NIT1	protein_coding	2.07146	8.60091	5.44353	10.4793	5.17224	0.296058	4.53375	1.01401	7.5409	1.36974	0.376603	0.499822	2.08569	0.227149	1.09952	0.865853	8.77221	9.62619	4.60066	10.8689	7.58245	2.82763	0.599735	0.203363	4.55001	6.01858	4.19108	4.48802	3.714	6.90505	2.93519	4.8797	7.95929	5.35168	5.00516	8.47749	13.2822	11.8791	11.6983	10.4505	11.6052	8.91354	15.3096	12.2323	19.7405	10.0273	16.2716
ENSMMUG00000060871	PFDN2	protein_coding	5.49382	20.7125	25.867	23.3674	11.7856	0.538417	12.3678	1.19867	15.0679	1.32588	0.440291	0.209766	2.70256	2.89168	2.24956	1.88959	18.6904	16.6389	9.30451	26.4903	14.7353	4.25854	0.481186	1.77523	13.677	21.9752	13.1085	14.205	8.83562	9.41823	2.35499	3.70699	8.82699	4.61516	2.86728	7.06311	23.5443	16.5426	13.8805	11.9735	7.43148	4.19233	8.44928	9.23941	13.6205	12.2658	10.8821
ENSMMUG00000002007	KLHDC9	protein_coding	3.31944	2.85804	3.06221	3.24074	2.78685	0.478045	4.88439	1.99456	5.79554	1.24531	1.04246	1.65927	2.61766	0.333434	0.907872	1.76922	2.32287	3.43711	2.32874	3.24323	4.25514	1.68622	0.869998	1.00302	0.765745	0.924248	1.33649	1.08955	1.25518	2.90858	1.15571	2.33929	5.20844	3.52749	3.57069	4.7815	0.955884	1.13404	0.921428	0.773157	0.815777	0.624712	1.24706	1.08475	2.0386	2.34806	2.08032
ENSMMUG00000064337	NECTIN4	protein_coding	0	0	0	0	0.00885324	0	0	0	0.0838584	0	0	0.0111878	0	0	0	0	0	0	0	0.00864129	0	0.00857085	0	0	0.00843306	0	0	0.159058	2.72693	1.68895	0.331591	1.86927	2.06712	0.371734	4.16539	0.91139	0	0.0120862	0.0276752	0.0243277	0	0	0	0.00814513	0.0288654	0	0
ENSMMUG00000002005	ARHGAP30	protein_coding	0.51399	2.59353	1.90687	1.48487	4.62552	0.604972	2.24046	1.62212	1.58158	0.216694	0.20731	0.444454	3.9088	0.610041	1.94989	1.01912	2.68127	1.32655	0.407535	1.97652	0.963732	1.11434	0.370743	0.128229	1.07612	0.973068	1.44283	0.997714	31.5572	9.0619	18.1205	18.1539	1.91522	0.689405	1.38512	1.9749	71.8371	59.1161	64.5175	65.4117	1.82271	1.24234	1.09533	3.41229	7.19312	4.01437	5.36898
ENSMMUG00000002003	USF1	protein_coding	4.6318	9.32952	8.96437	11.8108	10.3547	0.74088	11.3794	2.08643	18.5104	4.20177	2.01952	1.50737	4.65395	1.32635	3.03815	2.48457	10.7131	9.8624	3.6833	13.5501	7.80827	5.42992	0.765126	1.05175	5.82612	7.56931	7.47427	5.99955	23.8119	14.8172	13.0486	17.3123	11.1689	6.79703	9.18522	11.3563	41.3863	29.4847	38.9538	34.5907	9.0443	6.37031	9.03052	10.8108	24.0795	16.2309	25.351
ENSMMUG00000001996	F11R	protein_coding	0.448057	7.86963	13.3196	9.11468	2.23906	0.271218	1.70584	0.402537	0.616016	0.0809559	0.147859	0.140887	0.461749	0.924846	0.157385	0.264401	12.098	9.74537	2.90665	13.2125	8.66744	0.692567	0.118501	0.13662	1.64606	1.65879	1.72112	1.73067	62.1527	88.4067	32.0771	99.7229	72.1196	48.8788	126.276	53.3431	11.1893	9.74089	9.96167	8.4376	33.8243	18.6128	34.5267	30.156	60.1999	33.9006	71.2137
ENSMMUG00000002001	TSTD1	protein_coding	6.63385	0.822393	1.98627	1.53678	2.51495	0.429341	3.87444	2.49987	2.92549	3.26793	1.63844	4.01448	8.16654	1.64705	2.39177	1.95882	0.249439	0.377292	0.230063	3.35913	0	11.2767	3.99053	2.12339	0.504336	0.537114	0.943118	1.62712	15.2186	14.8028	10.6665	18.0048	25.0807	20.2786	22.2108	21.8021	2.0236	5.60179	4.96531	8.18384	1.30371	1.74866	3.59337	3.65337	23.161	10.5599	31.97
ENSMMUG00000012037	ITLN2	protein_coding	0	0.355582	0.169875	0.854313	0.147167	0	0	0	0	0	0	0	0	0	0	0	1.0631	0.372873	0.255789	0.191526	1.02782	0	0	0	0	0	0	0	2.64598	4.51789	1.11354	2.98777	2.6386	0.556696	0.242102	1.01	0.083329	0.200909	0.0766741	0	0.74671	0.5337	0.428056	0.676983	0.95966	0.641571	0.507785
ENSMMUG00000062985	Metazoa_SRP	misc_RNA	0	0	0	0	0	0	0	0	0	0	0	0	0	1.54912	0	0	0	0	0	0	0	0	0	0	0	0	0	0	0	0	0	0	0	0	0	0	0	0	0	0	0	0	0	0	0	0	0
ENSMMUG00000049961	U6	snRNA	0	0.851764	0	0	0	0	0	0	0	0	0	0	0	0	0	0	0	0	0	0.802868	0	0	0	0	0	0	0	0	0	1.35277	0	0	0	0	0	0	1.39725	1.12294	0	0	0.736513	0	0	0	0	0	0
ENSMMUG00000013391	ITLN1	protein_coding	3.07848	71.4476	127.207	40.3827	0.971801	0	1.42226	0.0539808	0	0.211698	0	0	0	3.62768	0.219498	0.0553123	5.26505	5.63232	0.253361	1.9445	26.3087	0.141121	0.169024	0.194868	0.925679	1.03513	7.78967	0.45946	43.9339	33.7223	40.4239	5.42558	7.48425	2.37107	3.51713	5.06877	54.475	133.066	32.505	32.1115	9.31052	15.1416	3.91015	17.345	87.7146	319.583	206.634
ENSMMUG00000017333	CD244	protein_coding	0.0746955	0.712794	0.234463	0.15285	0.259544	0	0.285264	0	0.0356292	0.0163882	0	0.0142602	0.0386787	0	0.0892081	0.0128457	0.435937	0.117939	0.0294202	0.231302	0.074663	0.218492	0.0130847	0.0301706	0.0537447	0.0915804	0.0938035	0.0426818	3.1074	12.7125	8.61955	4.37575	15.4777	6.23649	9.44905	6.78419	10.2743	6.25456	8.2368	4.75981	0.252601	0.648923	1.18161	1.66111	1.81509	0.944533	0.837123
ENSMMUG00000063750	-	protein_coding	0	0.152149	0.169605	0.213238	0	0	0.0977458	0	0.11598	0	0	0	0	1.8283	0	0	0.0692223	0.0698021	0	0.358538	0.162028	0.284492	0	0	0.0699796	0	0	0	2.71128	1.44986	2.50148	2.38641	0.898088	0.583599	0	0.705874	22.0886	18.4542	23.0804	16.453	0.526249	0.342546	0.498602	1.48699	2.7147	2.01772	3.92905
ENSMMUG00000053012	-	protein_coding	0.174932	0.957807	0	0	0	0	0.0820437	0	0	0	0	0	0	0	0.13928	0	0.406716	0	0	0.240753	0.0679996	0	0	0	0	0.125111	0	0.0583089	1.2254	0.912715	0.559902	2.12824	0.150763	0	0	0	28.1769	13.7218	29.5891	26.349	0.165641	0.191679	0.119573	1.19138	4.1551	1.5323	2.65958
ENSMMUG00000017327	SLAMF7	protein_coding	0	0.281054	0.223784	0.150056	0.232643	0	0.309528	0	0	0	0	0	0	0	0.131366	0	0.255738	0.07368	0	0.0756913	0.128272	0	0	0	0.147735	0.118002	0.0920889	0.18332	3.46731	4.0811	12.8502	3.22745	0.616188	0.308011	0.127572	0.425766	16.0049	15.2447	20.787	22.5345	0.451331	0.241051	0.300744	1.85498	6.57383	1.26775	3.74598
ENSMMUG00000015812	CD48	protein_coding	0.458507	3.17231	5.24078	2.98533	2.99743	0	3.04967	0.269336	0.904641	0.0640158	0	0.16711	0.679894	0.0548491	0.472919	0.200712	3.96644	1.2355	0.440533	3.44196	3.74284	0.170695	0.0255558	0.0589266	0.902737	0.626033	1.41332	0.729419	19.6776	16.6372	13.558	16.9137	2.12847	0.675307	1.41404	1.78485	91.1621	73.4155	89.4623	75.401	3.41404	1.09615	2.37192	9.57079	12.0485	4.61194	11.4069
ENSMMUG00000015809	SLAMF1	protein_coding	0	0.191928	0.285263	0.187865	0.0353044	0	0	0	0	0	0	0	0	0	0	0	0.24117	0.150946	0.0460215	0.206755	0.145993	0.0170892	0	0	0.0336288	0.0895361	0.0943298	0.15857	0.43848	0.667704	1.28223	1.29014	0.151052	0.0901445	0.203275	0.290751	4.25787	4.90401	5.93193	7.04552	0.110639	0.0411527	0.0684583	0.51969	0.853716	0.265491	0.74611
ENSMMUG00000015470	CD84	protein_coding	0.074971	1.06727	0.810574	0.810901	1.44974	0	0.693185	0.0125827	0.0894016	0.0822431	0.020028	0.057251	0.194107	0.0281865	0.383731	0.0515722	0.736357	0.365882	0.0984289	0.596969	0.574527	0.285087	0	0	0.269715	0.218306	1.02219	0.246325	4.09954	1.82543	4.38352	3.49512	0.56767	0.0642658	0.279486	0.279831	24.0875	16.1889	22.5356	19.5141	3.49875	1.1354	1.97661	4.47028	2.90502	1.15539	1.9149
ENSMMUG00000015601	SLAMF6	protein_coding	0	0.258857	0.173133	0.0644959	0.0833274	0	0.0221732	0	0.0526188	0	0	0	0	0	0.0188209	0	0.188433	0.11084	0	0.113866	0.0183776	0	0	0	0.0793727	0.0507188	0.0197905	0.078793	2.08168	2.49412	1.3997	2.13155	0.183354	0	0.13708	0.274499	20.5523	12.6952	14.4828	14.059	0.432741	0.103606	0.226211	0.827957	0.742603	0.457711	0.71878
ENSMMUG00000020295	VANGL2	protein_coding	1.53388	3.19833	1.975	4.88019	12.0658	1.18923	12.3874	8.41788	15.6804	8.74528	5.14735	3.59425	9.93931	1.32717	5.97251	4.02187	3.78959	4.0958	1.0814	4.07747	2.94042	6.56113	1.2625	0.950557	0.994804	0.879125	1.79433	0.945516	9.14677	8.55126	4.08562	6.63147	2.3089	2.7486	2.33951	3.23298	14.5319	14.0755	12.7809	12.0593	0.238754	0.310819	0.280071	0.306651	2.41497	4.21385	3.14346
ENSMMUG00000027901	U4	snRNA	0	0	0	0	0	0	0.431596	0	0	0	0	0	0	0	0	0	0	0	0	0	0	0	0	0	0	0	0	0	0	0	0	0	0	0	0	0	0	0	0	0	0	0	0	0	0	0	0
ENSMMUG00000021856	NCSTN	protein_coding	0.630092	5.14068	3.8751	4.69485	3.22993	0.23098	2.44307	0.367303	4.15951	0.517089	0.3238	0.392095	1.25528	0.468361	0.402106	0.474796	4.06418	4.35436	1.26865	5.62008	4.13388	0.950383	0.253611	0.108796	2.36441	2.33232	2.71209	2.38562	6.57735	7.93859	3.63126	6.89814	6.82113	4.49084	7.27155	4.90813	9.71162	7.73558	9.19838	7.58958	5.12826	2.46651	5.57763	5.2038	9.04394	5.39504	9.57375
ENSMMUG00000021865	NHLH1	protein_coding	0.0536761	0	0.032761	0	0	0	0	0.0945911	0.224027	0.37096	0.0501872	0.0358657	0	0	0	0	0	0	0	0.0554043	0	0	0	0	0.0540693	0	0.0337035	0	0	0	0.0322125	0	0.0346951	0	0	0.0389564	0	0.0774918	0.133081	0	0	0	0	0	0	0	0.0489638
ENSMMUG00000021854	COPA	protein_coding	7.11928	34.2458	35.6884	32.1392	27.2758	1.47664	22.0918	2.19705	37.0783	3.25596	1.38497	1.31143	11.2081	4.14195	3.7924	3.388	28.3937	28.5385	11.1968	34.1338	31.3951	7.13696	1.18062	0.66748	19.388	17.023	20.8572	17.4227	29.1829	42.0559	20.8901	33.0541	38.6691	17.1654	35.6101	27.0777	45.2845	35.7794	47.1768	31.5433	26.3949	15.5433	31.4284	28.9043	56.3719	31.7159	60.7878
ENSMMUG00000063030	Y_RNA	Y_RNA	0	15.6182	17.8805	14.1982	8.96809	0	3.25416	0	17.3754	0	0	0	1.39723	0	1.84145	0.464036	12.675	5.80963	1.41703	14.7216	19.7789	3.55175	0	0	5.04782	4.96236	4.84078	10.0219	43.3962	52.9617	29.6104	45.5173	24.916	6.0138	30.1771	16.7857	21.4657	20.5905	25.4857	14.5619	5.47496	3.48457	7.11406	10.501	22.1515	13.8613	37.976
ENSMMUG00000017841	DCAF8	protein_coding	3.6217	29.5709	33.4049	27.9042	16.6949	1.29091	10.3291	2.42318	30.7213	3.72315	1.27957	1.63944	5.34142	2.54686	2.80769	2.47118	27.5745	27.614	10.3761	35.6527	28.8918	6.21476	0.952924	0.739326	33.8827	35.183	33.7829	34.2755	24.1153	39.8413	17.6518	41.7533	32.9129	24.4124	34.3773	31.528	34.7155	27.2297	30.9332	23.655	18.2806	9.64789	19.3335	20.0768	21.8461	15.8923	30.0235
ENSMMUG00000017838	PEA15	protein_coding	36.3952	7.82614	5.23833	7.18019	56.3509	7.94091	92.5655	11.9406	37.1945	7.63116	3.19782	5.10954	39.5301	8.66128	24.816	14.5656	7.42663	8.73697	3.6621	8.99212	5.24889	17.3091	5.18291	5.49643	6.25656	6.59397	4.98385	9.82447	13.3673	7.96834	8.44239	14.8242	6.48609	4.31743	5.83772	5.17518	9.62135	8.31474	9.81293	8.53221	2.04696	0.967818	1.57139	1.61669	5.33998	4.61867	5.23902
ENSMMUG00000061573	-	protein_coding	0	0	0	0	0	0	0	0	0	0	0	0	0	0	0	0	0	0	0	0	0	0	0	0	0	0	0	0	0	0	0	0	0	0	0	0	0	0	0	0	0	0	0	0	0	0	0
ENSMMUG00000056833	CASQ1	protein_coding	0.157883	0.845247	1.47757	1.3641	0.500891	0	0.567697	0.144268	1.90364	0	0.0656092	0	0.413315	1.06186	0.586625	0.126708	2.13254	2.06227	1.56384	1.52102	1.18653	0.664512	0.0430219	0.0743999	416.984	630.661	355.676	535.767	0.0789975	0.183058	0.0631665	0.037663	0.090713	0.126316	0	0.0763909	0.409665	0.278586	0.28996	0.203909	0.0166108	0	0.0179865	0.0682708	0.443564	0.849183	0.544084
ENSMMUG00000017833	ATP1A2	protein_coding	44.2213	4.19596	2.38927	4.28798	123.886	19.5333	144.21	58.094	94.8549	29.4803	14.322	19.6885	91.5301	40.3488	58.1373	49.8414	6.81001	5.48346	4.23674	6.60766	3.1311	74.3267	13.8753	7.598	108.594	124.268	121.657	139.973	1.0577	0.857033	0.320606	0.761348	0.678722	0.519532	1.85079	0.748714	0.711477	0.252655	0.228369	0.247586	0.0218041	0.0416321	0.0283319	0.0179231	13.3757	24.7458	17.4934
ENSMMUG00000031542	IGSF8	protein_coding	17.9935	4.10752	1.50372	3.42712	27.7522	12.3203	21.3734	26.1479	68.1208	32.8318	20.797	18.238	43.5354	20.5811	11.9432	19.1532	3.64789	2.3225	2.32783	3.91459	2.1871	46.2521	20.9522	11.8186	1.74979	2.11594	1.69473	1.9723	6.38877	2.51555	1.91049	4.91805	4.43753	2.45838	4.10555	4.56064	4.6868	3.93653	3.13428	3.96181	4.1284	1.85407	2.06486	1.87185	2.64072	2.50775	2.10855
ENSMMUG00000054510	KCNJ9	protein_coding	8.89716	0.346313	0.20589	0.388287	8.49475	1.3379	8.09838	7.75286	53.2547	44.7488	27.401	20.5961	10.6608	2.94077	3.65104	4.11163	0.336127	0.275391	0.0775044	0.239384	0.295038	32.9168	17.1145	9.38875	0.0212378	0.0452361	0.0264767	0.0210827	1.2659	0.733353	0.101221	1.17689	0.790413	0.581944	0.660215	1.04051	1.36343	1.03489	0.348485	0.612666	0.259526	0.225241	0.194552	0.266664	0.169621	0.174957	0.0769296
ENSMMUG00000054927	-	protein_coding	0.0344242	0	0	0.0117404	0.279098	0.13776	0.12916	0.0808859	0.0766272	0.0881145	0.0214578	0.199349	0.207964	0.271789	0.0822251	0.0414405	0	0.0115295	0	0	0	0.035243	0.182917	0.0162219	0.0115588	0	0	0	0.0172243	0	0	0.0246358	0.0445022	0.0275415	0.0598878	0.08328	0.206127	0.149094	0.0568997	0.0500172	0.0217306	0.0188599	0.0235303	0.0223283	0.0131882	0.0158703	0.0209347
ENSMMUG00000046470	KCNJ10	protein_coding	6.47293	0.100998	0.0409402	0.0600513	25.2262	0.790914	31.8761	3.83188	16.0556	1.32634	0.360623	0.87399	9.52789	1.05918	3.38462	4.61276	0.0417732	0.0505477	0	0.0692368	0.048889	3.95725	0.493505	0.213361	0.0337842	0.12593	0.0631771	0.0670749	0.0377576	0.189571	0.0301911	0.288023	12.1725	5.22235	16.7747	7.02243	10.001	11.1243	7.77485	8.75926	1.29411	0.475443	0.962844	2.55335	0.240916	0.243525	0.214159
ENSMMUG00000047089	PIGM	protein_coding	1.03596	2.61794	2.06225	2.10359	4.41588	0.191342	3.13945	0.411937	4.86924	0.489546	0.119215	0.383381	0.577704	0.251668	0.34262	0.345353	1.63573	2.00173	0.981368	2.18799	1.70992	0.538458	0	0.0675942	1.18804	1.43623	1.32099	0.908429	2.46415	6.81881	1.8173	6.26186	4.53283	2.9838	5.21269	3.26194	6.26998	5.86739	6.21709	5.60402	3.72757	1.23118	3.85652	3.25635	6.66764	3.94569	5.43746
ENSMMUG00000052181	-	protein_coding	0.261682	0.573115	0.813101	0.438121	1.96228	0.244802	2.10872	0.922302	2.06521	0.292284	0.133458	0.127165	1.42279	0.125215	0.852339	0.486845	0.28445	0.358541	0.0874517	0.343773	0.360647	0.608877	0.175025	0.0672619	0.335489	0.102084	0.149374	0.16652	1.96401	2.19281	0.913701	2.96232	0.830351	0.513888	1.07604	0.897805	1.66663	1.57984	2.08402	1.52086	0.405464	0.21505	0.341478	0.671215	1.7772	0.559333	1.21524
ENSMMUG00000004707	SLAMF9	protein_coding	0	0.0949545	0.105848	0.118292	0.458494	0.0991445	0.447348	0.475404	0.0965086	0	0	0.0772528	0.471459	0.0760681	0.138079	0.313155	0.057601	0.17425	0	0.298345	0.0337065	0.0295913	0.0708848	0	0	0	0.0362978	0.0867089	0.780959	0.703766	0.450996	0.930829	0.0747314	0.0693746	0	0.08391	9.03437	11.2666	5.73301	8.23127	2.79161	0.617582	0.533436	1.4342	0.332198	0.159903	0.105466
ENSMMUG00000004706	IGSF9	protein_coding	0.141729	1.56237	0.403685	0.367361	0.639492	0.129641	0.611537	1.15446	0.0788712	0.145112	0.0176689	0.808121	0.770596	0.323265	0.733486	0.398104	0.282445	0.208861	0.017367	0.224315	0.165279	0.357914	0.196963	0.0400726	0.114214	0.0506821	0.106791	0.0755866	2.02817	1.49539	0.90726	1.50115	1.06269	0.181427	1.64378	0.507455	0.66195	0.641122	0.57785	0.604054	0.0805212	0.147532	0.0290632	0.0551572	2.61714	1.07158	1.93068
ENSMMUG00000040609	TAGLN2	protein_coding	1.63432	28.2717	31.255	35.285	8.96721	0.365605	7.86495	2.4766	1.77943	0.181883	0	0.886286	3.64882	2.36874	2.88535	1.45418	30.7758	37.1737	7.81465	49.1413	21.1304	2.7644	0.813228	0.770147	7.37252	9.04594	11.3923	7.67395	175.672	109.823	54.1287	88.2287	38.8567	16.515	11.4965	23.2414	113.348	99.5074	92.1593	106.479	23.7735	9.26531	14.5225	20.0719	68.5464	38.1968	49.0033
ENSMMUG00000052448	-	protein_coding	0.075295	0.247358	0.413604	0.500749	0.0796256	0.193705	0	0	0	0.057819	0.211203	0	0.136462	0.891713	0.044962	0.0453207	0.112539	0.529579	0.034599	0.582895	0.614641	0	0	0.425779	0.0379233	0.080776	0.0472781	0	1.58232	1.30951	1.08448	4.20303	0.0973381	0.0451805	0.196486	0.0546467	0.40577	0.217406	0.186682	0.273502	0.035648	0.0618773	0.0772005	0.109885	0.043269	0.156206	0.274739
ENSMMUG00000011342	CFAP45	protein_coding	0.0210426	0.599115	0.282551	0.624364	0.400551	0.0721791	2.66464	0.964144	0.632341	0.0646343	0	0.168725	0.762737	0	0.578012	0.227983	0.649987	0.465145	0.0966933	0.651603	0.049078	0.0215431	0	0.0892439	0.0635902	0.0451487	0.0792765	0.168335	0.979175	7.57553	0.151539	1.67157	0.244827	0.0505061	0.549116	0.183264	0.567	0.394927	0.626061	0.67263	0	0	0	0	0.0967387	0.203722	0.115171
ENSMMUG00000011340	VSIG8	protein_coding	0.314878	0.689621	0.768738	0.894913	0.517982	0	1.1322	1.02759	4.5559	2.74034	2.02817	1.40265	0.951123	0.092076	0.584976	0.715994	0.732088	0.808527	0.225074	0.866711	0.571197	1.97002	0.343208	0.197842	0.246699	0.187666	0.351491	3.42856	2.25823	2.85984	1.59572	1.72763	1.13073	0.083974	0.973855	0.863329	3.95943	4.09128	3.46974	3.20255	0.0662566	0.0862554	0.0358719	0.170197	0.844424	1.20971	0.57447
ENSMMUG00000032897	-	snoRNA	0	2.13577	7.14238	1.33035	1.37503	0	7.31781	0	18.4511	0	2.43146	0	0	0	0	0	2.59119	1.30645	0	6.71054	4.54887	0	0	0	0.654884	4.18468	2.44929	1.3002	0	48.6191	5.46218	13.9578	8.40449	0	4.52406	3.7747	8.17495	6.57003	13.9696	7.55682	0	0.534269	0	0	10.4608	4.49578	15.4192
ENSMMUG00000011338	SLAMF8	protein_coding	0.388912	0.593193	1.27163	0.781622	0.778495	0.142931	0.840346	0.146864	3.82611	0.874604	0.831161	0.50117	0.553811	0.365544	0.464474	0.25081	0.802722	0.628018	0.22977	1.16129	0.534521	0.796324	0.408763	0.274903	0.223863	0.759941	0.784929	0.597239	1.10502	5.02459	4.6846	4.02578	1.1851	1.30018	1.71564	1.4113	4.44126	2.98782	4.24727	7.70924	0.184128	0.0684873	0.0142412	0.729743	2.76173	1.17183	2.38202
ENSMMUG00000011335	FCRL6	protein_coding	0.387183	0.136282	0.135038	0.0848889	0.0877398	0	0.155649	0.0812283	0.577137	0.21237	0.206867	0.129356	0.075184	0.0363919	0.0825731	0.0665854	0.303128	0.0694697	0.0381248	0.0713661	0.193507	0.268981	0.101737	0.0195487	0.0557171	0.0890074	0.0173653	0.0553102	0.851025	0.192395	1.1618	0.445321	0.125134	0.132759	0.240565	0.160574	7.17875	3.51355	6.87972	2.89318	0.144029	0.170457	0.155957	0.309435	0.365534	0.286874	0.100912
ENSMMUG00000018444	DUSP23	protein_coding	0.287196	1.36282	1.05173	1.07744	1.21486	0	2.15513	0	1.91787	0.441076	0	0.255868	0.694006	0.251944	0	0.230488	0.858508	2.21234	1.75961	2.76681	1.33967	0.588055	0	0	2.70014	3.28643	1.08199	2.20177	1.437	2.83042	1.03413	2.26086	2.84645	1.37865	1.832	2.22334	4.4712	6.63398	6.64588	4.59015	5.07627	3.1469	6.18376	4.56391	10.1225	7.54699	6.98622
ENSMMUG00000008922	CRP	protein_coding	0	0.0414052	0.138466	0	0.0399856	0.907878	0	0.0444217	0	0	0.0707064	0.151589	0.47969	1.0946	0.0903144	0.0910348	0.0376757	0.0379912	0	0.156113	0	0	0	0	0	0	0.0474833	0.0378097	0.283783	0	0	0.0811782	0.488803	0	0	0	0.475453	0	0	0.274689	1936.78	44.6829	73.116	1388.84	0.0434568	0	0.137966
ENSMMUG00000006685	APCS	protein_coding	0.0648186	0.0709804	0.316494	0	0	0.88935	0	0	0	0.298645	0	0.606354	0.587375	0	0.0774123	0	0.0645868	0	0	0.46834	0.0755888	0	0	0	0	0	0.1628	0.129633	0	0	0	0	0.16759	0.46673	0.112765	0	0.46575	0	0.428554	0.0941792	836.249	405.209	678.813	1620.18	0.0744974	0	0.118256
ENSMMUG00000053632	-	protein_coding	0	0	0	0	0	0	0	0	0	0	0	0	0	0	0	0	0	0	0	0	0	0	0	0	0	0	0.0142636	0	0	0	0	0	0	0	0	0	0	0	0	0	1.21529	0.373361	0.710375	2.42009	0	0.0157089	0
ENSMMUG00000039344	-	pseudogene	0	0	0.222939	0	0	0	0	0	0	0	0	0	0	0	0	0	0	0	0	0.754057	0	0	0	0	0	0	0	0	0	0	0	0	0	0	0	0.0662748	0	0	0	0	0.0864669	0.075044	0.187256	0.133268	0	0	0
ENSMMUG00000013427	-	pseudogene	0	0.0478904	0.0533846	0	0	0	0	0	0	0	0	0	0	0	0	0	0	0	0	0.135424	0	0	0	0	0.0440534	0	0	0	0	0.0760596	0	0.0938929	0.0565363	0	0.0760824	0	0.0785602	0.252548	0	0	0	0	0.0896797	0.127648	0.0502633	0	0
ENSMMUG00000013428	FCER1A	protein_coding	0	0.328731	0.549666	0.399288	0.031746	0	0	0	0	0	0	0	0	0	0	0	0.029912	0.150813	0	0.185916	0.210044	0	0	0	0	0.0644092	0.150795	0.0300184	0.766038	1.7229	1.65742	0.515602	0.0776156	0.0720521	0.156674	0.0871484	1.99524	2.47031	1.98476	0.436171	0.39795	0.0246699	0.307791	0.467309	1.34557	0.332149	1.64304
ENSMMUG00000051094	Metazoa_SRP	misc_RNA	0.294312	0	0	0	0	0	0	0	0	0	0	0	0	0	0	0	0	0	0	0	0.343214	0.301312	0	0	0	0.315736	0.3696	0	0	0	0	0	0	0	0	0	0	0	0	0	0	0	0	0	0	0	0
ENSMMUG00000001300	ACKR1	protein_coding	0.0327505	0.382547	0.81289	0.591988	0.704227	0.0561695	0.936963	0.384766	2.25995	1.32452	0.469533	0.335546	0.197853	0.0287305	0.338984	0.157702	0.0870223	0.0987201	0.160525	0.766246	0.623807	0.547647	0.0267728	0.0462995	0.571833	0.0819805	0.233061	0.294745	2.11391	0.51263	2.2275	1.71097	0.211692	0	0.075968	0.110923	1.21585	1.10324	0.793952	1.91927	0	0.00897143	0	0.063728	0.263486	0.301972	0.338587
ENSMMUG00000001297	CADM3	protein_coding	13.7614	1.90829	1.99368	1.63907	26.5852	2.1578	15.9319	4.83828	87.5788	32.0081	15.9284	12.208	16.0606	2.67357	5.43169	10.1128	1.09012	0.753772	0.129271	1.37124	1.16646	26.0012	5.65355	3.57936	0.480178	0.326951	0.637882	0.234428	1.57183	0.747496	0.900424	1.35897	0.151534	0.0468907	0.108759	0.124774	0.84226	1.38766	0.98166	0.72667	0.0295979	0.0513757	0.0240369	0.045618	1.97591	7.4791	2.50922
ENSMMUG00000004488	PYHIN1	protein_coding	0	0.11815	0.225779	0.0630809	0.0814993	0	0	0	0.0514644	0	0	0	0	0	0	0	0.122866	0.0619475	0	0.0159096	0.0898721	0	0	0	0	0.0165354	0.0193563	0.0924772	3.37792	7.07693	4.64349	11.5159	0.0996286	0.0554924	0.0804438	0.111865	7.58648	6.83141	11.2097	9.09239	0.160542	0.076	0.158034	0.689823	1.6652	0.298446	0.843612
ENSMMUG00000004492	AIM2	protein_coding	0.467573	2.20977	2.49333	0.956799	3.33114	0.0422064	2.04289	0.202382	1.39687	0.113384	0	0.098661	0.802812	0.129531	0.117562	0.148124	1.32414	1.03851	0.158315	1.32088	1.20532	0.302333	0.181057	0	0.39663	0.844816	0.494471	0.172258	5.06076	8.21753	6.14374	6.28732	1.11348	0.147666	0.684999	0.750141	70.3771	41.7099	46.1269	42.0135	2.67974	0.970739	1.33729	4.50129	4.69511	1.87197	4.57953
ENSMMUG00000004490	IFI16	protein_coding	0.290124	12.0294	17.5225	12.0153	4.29534	0.113087	2.0967	0.294369	1.07879	0.0810131	0	0.149799	0.669213	0.642065	0.559112	0.254004	9.16535	10.3883	1.22408	12.4346	6.95884	0.540044	0.177877	0.0745726	2.8295	2.45458	2.90645	2.60444	23.7642	54.5516	18.5666	37.0898	6.38454	2.43723	4.16401	3.62742	49.3805	41.7517	43.1154	36.5781	3.63373	1.11084	2.53522	5.36315	8.57106	5.64498	9.20273
ENSMMUG00000060051	-	protein_coding	0	0.02444	0.0181626	0	0.0157347	0	0.0209348	0.00874019	0.01242	0	0	0	0	0	0	0	0	0.00747496	0	0.00767901	0.0520537	0	0	0	0	0	0.00934258	0	0.7817	2.16074	1.49119	6.70833	0.0192349	0	0	0.0431947	0.240551	0.171845	0.18445	0.0972836	0.00704436	0.00611375	0.00762775	0.0144762	0.0598524	0.0102892	0
ENSMMUG00000059701	OR6N2	protein_coding	0	0	0	0.0934312	0	0	0	0	0	0	0	0	0	0	0	0	0	0	0	0.0942571	0	0	0	0	0	0	0	0	6.03119	3.09692	3.94572	15.8803	0.0590253	0	0.0794319	0	0	0	0	0.13268	0	0	0	0	0	0	0
ENSMMUG00000018450	OR6N1	protein_coding	0	0	0	0	0	0	0	0	0	0	0	0	0	0	0	0	0	0	0	0	0	0	0	0	0	0	0	0	0.765942	1.77489	1.9487	5.17881	0	0	0	0	0.083329	0.0669697	0	0	0	0	0	0	0.0533145	0	0
ENSMMUG00000050231	OR6K6	protein_coding	0	0	0.0515223	0	0	0	0	0	0	0	0	0	0	0	0	0	0.0420565	0	0	0	0	0	0	0	0	0	0	0	1.64726	2.93625	3.49552	6.79632	0	0	0	0	0.151639	0.121869	0	0.061326	0	0	0	0	0.19404	0	0
ENSMMUG00000061549	-	protein_coding	0	0	0	0	0	0	0	0	0	0	0	0	0	0	0	0	0	0	0	0	0	0	0	0	0	0	0	0	0.84829	1.20967	1.25224	5.69317	0	0	0	0	0	0	0	0.0631621	0	0	0	0	0.0999247	0	0
ENSMMUG00000056001	OR6K3	protein_coding	0	0	0	0	0	0	0	0	0	0	0	0	0	0	0	0	0	0	0	0	0	0	0	0	0	0	0	0	0.62073	1.27857	1.32357	5.62288	0	0	0	0	0	0	0	0	0.0435071	0	0	0	0	0	0
ENSMMUG00000000733	OR6K2	protein_coding	0	0	0	0	0	0	0	0	0	0	0	0	0	0	0	0	0	0	0	0	0	0	0	0	0	0	0	0	0.0674753	0.156358	0	0.193018	0	0	0	0	0	0	0	0	0	0	0	0	0	0	0
ENSMMUG00000000730	SPTA1	protein_coding	0	0.0119576	0.00666471	0	0.0057738	0	0	0	0	0.00838513	0	0	0.00989512	0	0	0	0	0	0	0.0281779	0.00636697	0	0	0	0	0	0	0	0.204887	0.151929	0.0982969	0.140663	0	0	0	0.0396253	0.166731	0.110351	0.0180489	3.74431	0.00516981	0	0.00559795	0.839296	0.0125501	0.0075512	0
ENSMMUG00000050717	OR10Z1	protein_coding	0	0	0	0	0	0	0	0	0	0	0	0	0	0	0	0	0	0	0	0	0	0	0	0	0	0	0	0	0	0	0	0	0	0	0	0	0	0	0	0	0	0	0	0	0	0	0
ENSMMUG00000054507	-	pseudogene	0	0	0	0	0	0	0	0	0	0	0	0	0	0	0	0	0	0	0	0	0	0	0	0	0	0	0	0	0	0	0	0	0	0	0	0	0	0	0	0	0	0	0	0	0	0	0
ENSMMUG00000000725	OR6P1	protein_coding	0	0	0	0	0	0	0	0	0	0	0	0	0	0	0	0	0	0	0	0	0	0	0	0	0	0	0	0	0	0	0	0	0	0	0	0	0	0	0	0	0	0	0	0	0	0	0
ENSMMUG00000000724	OR6Y1	protein_coding	0	0	0	0	0	0	0	0	0	0	0	0	0	0	0	0	0	0	0	0	0	0	0	0	0	0	0	0	0	0	0	0	0	0	0	0	0	0	0	0	0	0	0	0	0	0	0
ENSMMUG00000054321	-	protein_coding	0	0	0	0	0	0	0	0	0	0	0	0	0	0	0	0	0	0	0	0	0	0	0	0	0	0	0	0	0	0	0	0	0	0	0	0	0	0	0	0	0	0	0	0	0	0	0
ENSMMUG00000004509	-	pseudogene	0	0	0	0	0	0	0	0	0	0	0	0	0	0	0	0	0	0	0	0	0	0	0	0	0	0	0	0	0	0	0	0	0	0	0	0	0	0	0	0	0	0	0	0	0	0	0
ENSMMUG00000004508	-	pseudogene	0	0	0	0	0	0	0	0	0	0	0	0	0	0	0	0	0	0	0	0	0	0	0	0	0	0	0	0	0	0	0	0	0	0	0	0	0	0	0	0	0	0	0	0	0	0	0
ENSMMUG00000003168	OR10K2	protein_coding	0	0	0	0	0	0	0	0	0	0	0	0	0	0	0	0	0	0	0	0	0	0	0	0	0	0	0	0	0	0	0	0	0	0	0	0	0	0	0	0	0	0	0	0	0	0	0
ENSMMUG00000019444	-	pseudogene	0	0	0	0	0	0	0	0	0	0	0	0	0	0	0	0	0	0	0	0	0	0	0	0	0	0	0	0	0	0	0	0	0	0	0	0	0	0	0	0	0	0	0	0	0	0	0
ENSMMUG00000016784	CD1E	protein_coding	0	0.063261	0.141037	0	0	0	0	0	0	0	0	0	0	0	0.0344967	0	0	0	0	0	0	0	0	0	0	0	0	0.0288838	0.0867157	0.0502356	0.208014	0.0620141	0.0373409	0	0	0	0	0.500408	0.42969	0.167874	0	0	0	0.0281029	0.0331978	0	0
ENSMMUG00000016783	CD1B	protein_coding	0	0.163266	0.111998	0.0117342	0.0121283	0	0.0968193	0	0	0	0	0	0	0	0	0	0.0114277	0.0230468	0.0210801	0.011838	0.0534973	0	0	0.0162133	0.0577636	0.406017	0.100818	0.0688101	0.154937	0.199461	0.344134	0.295473	0.0444788	0	0	0	2.03959	1.30803	1.64922	0.983153	0.108596	0.0753997	0.0940716	0.0781079	0.0263624	0.0317238	0.0209237
ENSMMUG00000063517	-	protein_coding	0.0113788	0.024921	0.01389	0	0.0842329	0	0.0640404	0.0267366	0.493913	0.227183	0.0212784	0.380159	0.536187	0.0898391	0	0.0684901	0.0453525	0.0114331	0	0	0	0.0698968	0.167435	0.144777	0	0.0244143	0.0285793	0.0113785	0.0683214	0.237478	0.0136575	0.293158	0.0735503	0.0546226	0.0791829	0.0330335	0.0613213	0.0985651	0.09404	0.0991981	0	0.0280533	0	0.0332125	0	0.125901	0.145318
ENSMMUG00000010626	CD1C	protein_coding	0.10958	0.0899977	0.468173	0.280294	0	0	0.0192725	0	0	0	0	0	0	0	0	0	0.0955398	0.137629	0.0251767	0.141386	0.223629	0	0	0	0.0551915	0.220419	0.22362	0.0684855	0.781314	2.95398	4.60334	3.64659	0.0177076	0	0.142977	0.298237	23.4246	61.9749	61.356	43.5257	0.11673	0.056283	0.589855	0.719646	0.125943	0.1705	0.574771
ENSMMUG00000062253	CD1A	protein_coding	0	0.387795	0.86457	0.271748	0.140437	0	0	0.0520059	0.0739017	0	0	0.0591565	0	0	0	0	0.308757	0.35582	0.284774	0.685375	1.34216	0.0453193	0	0	1.96199	4.08403	1.77889	1.63781	1.12959	0.461923	0.743833	0.47519	0.114451	0	0.0770102	0.0642543	9.1446	3.45098	12.5117	3.47314	1.80236	0.363781	2.08779	1.50739	0.254382	1.16324	0.646084
ENSMMUG00000020156	CD1D	protein_coding	0.126308	9.54371	6.78404	8.84318	2.21348	0.0309467	1.75177	0.911547	0.843471	0.110848	0.134969	0.144681	1.17728	0.807286	0.495644	0.390989	11.5608	8.28543	8.87183	11.1563	13.1724	0.35099	0.0885032	0.0255088	10.7421	12.4081	10.1969	9.70735	6.85255	4.48758	2.72883	4.30009	4.43203	2.25206	1.53816	2.88106	9.62678	4.63689	9.60358	7.36704	15.172	9.25299	16.595	15.8878	10.0788	10.9307	10.4356
ENSMMUG00000020155	-	protein_coding	0.0429567	3.48098	4.14252	3.29635	0.772266	0	0.785726	0	0.14343	0	0	0	0.155707	0	0	0	2.61099	4.01403	0.394783	4.61135	1.65311	0.131935	0.0526742	0	1.60104	1.4286	1.56442	1.50344	0.644809	0.672385	0.567149	0.645583	1.44385	0.25776	0.523123	0.810592	2.2378	1.48839	1.27805	1.99727	1.78971	0.494225	1.05705	3.09276	2.76478	1.01	1.41068
ENSMMUG00000003191	KIRREL1	protein_coding	0.144073	5.351	3.03374	4.8645	3.91056	0.30887	2.30585	1.06495	1.71375	0.53473	0.449029	0.369027	1.05533	0.67934	0.767125	0.534767	4.33665	3.87234	1.13098	5.22351	3.35324	1.15542	0.147221	0.212163	1.64479	1.23005	1.40974	1.14054	14.0932	11.8916	7.83204	13.8033	10.0498	5.20865	8.13549	10.4128	16.693	16.7525	10.1109	8.7571	1.39263	1.21852	1.21253	1.01626	4.26385	6.64206	4.74225
ENSMMUG00000058790	-	lncRNA	0	0	0.0663808	0	0	0	0	0.127775	0	0	0	0	0	0	0	0	0	0.0546391	0	0.0561306	0	0	0	0	0	0	0	0	0	0	0	0	0	0	0	0	0	0.157015	0	0	0	0	0	0	0	0	0
ENSMMUG00000050541	-	lncRNA	0	0	0	0	0	0	0.192322	0	0	0	0	0	0	0	0.0408115	0	0	0.0686704	0.0104684	0.0470299	0.0132834	0	0	0	0	0	0	0.0113904	0	0	0	0	0.0441763	0	0.0396329	0	0.0204618	0.0164447	0.0188277	0.0496509	0	0	0	0.0332472	0	0	0
ENSMMUG00000019835	CD5L	protein_coding	0.196061	1.03771	1.3562	0.902701	5.56354	0.280215	3.40226	1.34365	0.218212	0.10037	0	0.349347	0.710667	0.0859975	1.8342	1.45546	0.227919	0.262661	0.360369	0.404747	0.190532	0.16727	0	0	0.263329	0.560887	5.49881	0.196054	0.4905	0.340984	0.745188	0.6314	0.253459	0	0.227391	0.189726	227.635	172.331	129.033	62.8611	115.782	34.1848	51.9308	93.7555	0.488229	0.587521	0.357697
ENSMMUG00000019833	FCRL1	protein_coding	0.00709763	0.155447	0.0606481	0.0145239	0.0300234	0.0243459	0.0399457	0.00833857	0.0118493	0.0109005	0	0	0	0	0.0423832	0.0512655	0.0919392	0.0285259	0	0.0439569	0.0827696	0.0290658	0	0	0.0643466	0.0152286	0.062393	0.0496818	2.39715	0.802362	2.76014	1.98098	0.302792	0.0681425	0.0740864	0.247259	90.9703	39.276	48.0176	46.7573	0.255385	0.0583282	0.0800497	0.214071	1.11757	0.196329	0.608605
ENSMMUG00000019830	FCRL2	protein_coding	0	0.0625969	0.0348891	0	0.0302253	0	0.0402143	0.0335786	0	0	0	0	0	0	0	0	0.0284792	0	0	0.0295017	0	0	0	0	0	0	0	0.0285806	0.557734	0.149125	0.445965	0.674994	0.0738978	0	0	0	28.9058	11.0584	9.6374	19.8503	0	0.0234882	0	0.222463	2.82504	0.0395298	1.04289
ENSMMUG00000046969	FCRL3	protein_coding	0.0843197	0.0153892	0.00857736	0	0	0	0	0	0	0	0	0	0	0	0	0	0	0	0	0.00725288	0.0409709	0.0719376	0.0258485	0	0	0	0	0.0140528	0.400803	0.195529	0.371085	0.331889	0.0272512	0	0	0.0101994	13.3292	6.74596	7.87449	9.08641	0.0465741	0.011549	0.0144089	0.0341822	0.153441	0.145774	0.217932
ENSMMUG00000008973	FCRL4	protein_coding	0	0	0	0	0	0	0	0	0	0	0	0	0	0.403075	0	0	0	0	0	0	0	0	0	0	0	0	0	0	0	0	0	0	0	0	0	0	0.495227	0.707562	0.354416	0.578586	0	0	0	0	0.0352055	0	0.0558849
ENSMMUG00000008974	FCRL5	protein_coding	0.0186186	0.0917481	0.250003	0.171447	0.324875	0	0.327456	0.120306	0	0	0	0.0373221	0.0337436	0	0.0778259	0.03362	0.0649319	0.0374148	0.0342219	0.0960902	0.0542805	0.0095307	0	0	0.0562648	0.0798955	0.16367	0.037236	0.796509	1.06857	1.74307	1.69886	0.192554	0.156408	0.145758	0.270255	18.7128	11.3835	15.1718	16.6911	0.0440743	0.0306014	0.076359	0.153974	0.973641	0.386259	0.764282
ENSMMUG00000065257	-	lncRNA	0	0	0	0	0	0	0	0	0	0	0	0	0.0768678	0	0	0	0	0.0426153	0	0	0	0	0	0	0	0	0	0	0	0.147527	0	0.364235	0	0	0	0.061564	0.0761888	0	0	0.0616245	0	0	0	0	0	0	0
ENSMMUG00000058523	-	lncRNA	0	0	0	0	0	0	0	0	0	0	0	0	0	0	0	0	0	0	0	0.0140898	0	0	0	0	0	0.014644	0	0	0	0	0.0163838	0.0293066	0.0176465	0	0.0949897	0.257581	0.0735625	0.453258	0.428688	0.515668	0.0258507	0.0448712	0.055983	0.345302	0	0	0.0498078
ENSMMUG00000042886	ETV3	protein_coding	4.58472	4.18257	5.77522	4.58875	4.08139	1.59773	6.71288	2.25928	5.52115	2.29938	1.94115	2.10751	5.246	3.57248	1.75629	1.91448	4.66778	4.27898	2.46448	5.09636	4.01182	2.15954	3.14138	1.4769	2.19855	3.04102	2.44006	2.36215	15.0724	16.2597	7.70715	15.4148	7.02801	4.47194	8.54326	5.83389	9.71799	9.58735	8.63392	7.22219	1.56259	1.43818	1.88303	2.26592	10.3857	8.3288	15.3814
ENSMMUG00000059081	ETV3L	protein_coding	0	0	0.0490961	0.0411511	0.0425331	0	0	0	0.134292	0.308848	0	0	0	0	0	0	0.0801521	0	0	0.0415149	0	0.0411765	0	0	0	0	0	0	0.0603727	0.0699495	0	0.0863503	0	0	0.0699705	0.0583806	0.0722493	0.11613	0	0.058438	0	0	0	0.0391312	0.0462256	0	0.0733779
ENSMMUG00000012436	ARHGEF11	protein_coding	7.55766	14.6933	7.32975	14.8278	17.4743	2.43133	18.9933	12.0509	45.9319	16.5855	8.00355	6.74531	13.9591	2.6615	5.42425	7.9241	14.6114	11.9576	5.99138	17.8482	8.37118	21.234	5.36996	3.15295	9.02284	7.86564	7.29117	6.07664	17.0371	10.8671	6.64348	9.36336	11.1126	6.61008	6.72326	10.6819	20.5023	17.7678	18.9843	19.5743	7.92576	5.78791	7.48044	7.13347	34.2258	16.035	28.1533
ENSMMUG00000045905	Metazoa_SRP	misc_RNA	0	0	0.361708	0.151587	0.313356	0	0.208458	0	0.247344	0	0	0	0	0	0	0	0.590508	0	0	0.764636	0.172775	0	0	0	0	0	0	0.444457	0.444786	0.257671	0.355652	0	0	0.355604	0	0.215055	0.532285	0.427786	0.244888	0.430533	0.561153	0	0.607625	0.43244	0.681119	0	0
ENSMMUG00000032670	mml-mir-765	miRNA	1.14627	3.34728	0.932825	3.51842	4.04065	0	2.15041	0.448893	6.37888	1.17362	1.42901	0	0.692484	0	0	0.459965	2.28433	2.68738	0	1.57757	0.891153	3.12941	0.468524	0	1.53955	4.09903	0.959663	1.52831	8.02957	1.99356	0.458604	6.56262	1.97579	0.458542	3.98832	3.32769	4.80458	4.96457	4.42087	2.77581	0.361796	1.57	0.391759	0.743493	4.83057	4.22761	7.66799
ENSMMUG00000064007	LRRC71	protein_coding	0.0865967	0.0474143	0.105708	0.0886017	0.068683	0.0371299	2.07132	1.42432	0.867426	0.232741	0.20242	0.318246	1.09861	0	1.24106	0.260616	0	0.0435049	0.0198961	0.201116	0.0252464	0.11082	0.0265466	0	0.305309	0.418052	0.108749	0.411321	0.0649936	4.74412	0.259845	1.48735	0	0.129905	0.225978	0.0628491	0.155559	0.125019	0	0.157277	0	0	0.0665912	0.0210632	0.298582	0.0598842	0.513463
ENSMMUG00000061405	PEAR1	protein_coding	0.871921	10.1984	5.35258	10.2657	5.47896	0.476797	3.82264	3.91932	0.780566	0.970359	0.236303	1.047	1.41992	0.332563	2.56559	0.851876	12.7173	8.58304	4.07627	22.7738	6.18921	5.08428	0.929707	0.267965	3.18227	1.96568	2.87231	3.71502	25.076	8.30738	5.85448	10.0653	5.63591	2.71454	4.24287	4.23709	22.5862	23.9717	19.6754	19.8476	2.40504	3.44772	2.43579	2.42202	3.83419	4.00225	4.12673
ENSMMUG00000012424	NTRK1	protein_coding	0	0	0	0	0.186973	0	0.158305	0.321017	0.0536673	0	0	0	1.51478	0.296104	0.902211	4.00526	0.0160156	0	0	0	0	0	0	0	0.0647634	0.0172431	0	0	0.699677	0.167724	0.520879	0.379591	0.436351	1.94821	0.0559248	2.23975	5.97672	12.8554	2.31134	2.66232	0.0304389	0.0264177	0.0164799	0.109466	0.868239	0.444601	0.234593
ENSMMUG00000055304	INSRR	protein_coding	0	0.0199911	0.0074282	0.0373568	0.276715	0	0	0.107238	0.0101592	0	0	0	0.143373	0	0.138083	0.124534	0.0363809	0.0794854	0.011185	0.0251247	0.0141927	0.0685297	0	0	0.0245193	0.0783385	0.084061	0.0121701	0.0365374	0	0.124165	0.0522589	1.84868	4.27947	1.13275	3.8335	1.24616	1.4232	0.362097	0.81343	0.00576205	0	0	0.00592053	0.0489572	0.0757462	0.011102
ENSMMUG00000010917	SH2D2A	protein_coding	0.0353556	0.271016	0.129475	0.180871	0.673004	0	0.0497456	0.0830744	0.118051	0.0542991	0	0.0472484	1.21747	0.0930476	0.380024	1.02148	0.528438	0.0710486	0.227449	0.072988	0.206151	0.0723931	0	0	0.142458	0	0.0888	0.0353545	5.09483	0.922346	3.94652	2.42902	0.457063	0.16972	0.492065	0.20528	9.78074	7.35014	9.7009	6.88364	0.234345	0.406773	0.108751	0.584777	2.84445	1.41807	1.61259
ENSMMUG00000010918	PRCC	protein_coding	9.52893	7.21772	4.59758	7.59156	6.19356	6.23352	10.0952	8.6064	12.6701	14.6924	17.0444	7.5751	14.164	7.43415	5.12789	5.75822	7.43075	7.51192	4.08445	8.14462	4.2165	11.3365	11.038	8.89198	7.83454	9.55589	7.28398	6.60978	5.96452	7.30369	3.57128	5.45821	4.84467	3.5708	5.86436	5.11167	14.9523	12.6693	13.6026	11.6562	4.52925	3.60591	4.15132	4.78208	10.4107	10.0796	8.28009
[truncated: 33,643 more rows]
[truncated: 9 more columns]
