# Supplementary material for: Differential transcriptomic landscapes of multiple organs from SARS-CoV-2 early infected rhesus macaques
Source: Protein Cell. 2022 Apr 4;13(12):920–39. doi: 10.1007/s13238-022-00915-5 (PMC8978510; doi:10.1007/s13238-022-00915-5)
Supplement: Supplementary file 8 — Supplementary file8 (XLSX 8755 kb) [file 13238_2022_915_MOESM8_ESM.xlsx]

## Sheet: Differentially expressed genes
Supplementary Table S7. Changes of differentially expressed genes (DEGs) among multiple organs in rhesus macaque post SARS-CoV-2 infection.
GeneID	Brain_log2(fold change)	Brain_P value	Brain_Label	Brainstem_log2(fold change)	Brainstem_P value	Brainstem_Label	Cerebellum_log2(fold change)	Cerebellum_P value	Cerebellum_Label	Medulla_log2(fold change)	Medulla_P value	Medulla_Label	Left ventricle_log2(fold change)	Left ventricle_P value	Left ventricle_Label	Right ventricle_log2(fold change)	Right ventricle_P value	Right ventricle_Label	Muscle_log2(fold change)	Muscle_P value	Muscle_Label	Lung_log2(fold change)	Lung_P value	Lung_Label	Kidney_log2(fold change)	Kidney_P value	Kidney_Label	Spleen_log2(fold change)	Spleen_P value	Spleen_Label	Liver_log2(fold change)	Liver_P value	Liver_Label	Intestine_log2(fold change)	Intestine_P value	Intestine_label	Stomach_log2(fold change)	Stomach_P value	Stomach_Label	Testis_log2(fold change)	Testis_P value	Testis_Label
ENSMMUG00000021236	6.44782	0.238773	Neither	-3.8248	0.0137264	Down	-3.43682	0.000269112	Down	-4.7931	0.00314876	Down	-3.63245	0.000872321	Down	8.5509	0.0138861	Up	-6.61861	0.000180344	Down	-5.43547	3.27686e-06	Down	-3.25433	0.0369863	Down	-6.13325	2.67132e-13	Down	-1.67186	0.20189	Neither	-4.72361	2.01182e-06	Down	-3.73917	0.000295924	Down	-2.25845	0.00426154	Down
ENSMMUG00000028527	-0.72287	0.425882	Neither	-1.18137	0.368083	Neither	1.2975	0.189118	Neither	-0.775807	0.51501	Neither	-2.07251	0.00413966	Down	0.706325	0.835968	Neither	-1.75076	0.0369101	Down	0.563752	0.728515	Neither	-2.70786	0.000169316	Down	-1.65209	0.00643416	Down	-0.427272	0.551983	Neither	-2.0712	0.0190946	Down	-2.10393	0.0188864	Down	-5.0405	1.66e-39	Down
ENSMMUG00000043638	-1.08842	0.0939791	Neither	-2.0166	0.153346	Neither	-1.41419	0.156679	Neither	0.38847	1	Neither	-0.638133	0.336353	Neither	-1.18495	0.309194	Neither	-1.33205	0.0286841	Down	-1.33347	0.107976	Neither	-1.614	0.0496694	Down	-1.56767	0.00453158	Down	-0.96702	0.0906144	Neither	-1.01206	0.120066	Neither	-1.61156	0.0136153	Down	-3.287	6.25931e-12	Down
ENSMMUG00000061855	1.84437	0.437825	Neither	0.132725	1	Neither	1.07464	1	Neither	-1.4868	0.77299	Neither	-1.3851	0.45641	Neither	-2.47609	0.0794379	Neither	-3.08439	0.5	Neither	2.63218	0.305782	Neither	-3.83843	0.0015451	Down	-2.10348	0.000857609	Down	1.18794	0.774286	Neither	-7.77173	3.40654e-29	Down	-3.63105	9.95683e-05	Down	-1.37641	0.0089774	Down
ENSMMUG00000017437	-4.41268	1.53478e-12	Down	2.32082	0.150413	Neither	2.06039	0.000490798	Up	0.913668	0.447862	Neither	-0.212537	0.786422	Neither	4.74435	2.77884e-05	Up	-1.50605	0.0812683	Neither	1.10706	0.352622	Neither	0.171964	0.964596	Neither	1.44979	0.0366105	Up	-0.51607	0.447714	Neither	0.604423	0.566238	Neither	-1.79951	0.0365416	Down	-2.13862	0.00087064	Down
ENSMMUG00000025378	-0.859882	0.113713	Neither	0.441572	0.757247	Neither	0.76562	0.311983	Neither	2.08158	0.0710397	Neither	3.36135	0.0153056	Up	0.551862	0.667995	Neither	-0.448453	0.471137	Neither	0.854007	0.496497	Neither	-0.631634	0.471382	Neither	3.0281	0.00551219	Up	-0.221325	0.72574	Neither	0.744465	0.729743	Neither	-4.25265	5.26516e-12	Down	-7.47732	1.07475e-69	Down
ENSMMUG00000061036	-2.44465	1.75448e-05	Down	1.39365	0.429349	Neither	-0.0107289	0.941099	Neither	1.84163	0.317226	Neither	0.683662	0.402201	Neither	0.699003	0.681118	Neither	1.02186	0.32283	Neither	0.13341	1	Neither	-1.09866	0.252677	Neither	1.35117	0.0020018	Up	1.19298	0.147342	Neither	0.0616729	0.980466	Neither	-1.84137	0.00103135	Down	-1.41594	0.00176315	Down
ENSMMUG00000061750	4.94746	0.172665	Neither	-1.98267	0.245065	Neither	-3.56515	0.5	Neither	2.02959	1	Neither	0.2261	1	Neither	-3.29515	0.5	Neither	0.0131925	0.940132	Neither	1.63557	0.331829	Neither	-1.89116	0.150752	Neither	1.88828	0.00080239	Up	0.695307	0.65191	Neither	-0.0425435	0.896019	Neither	-3.14985	1.58361e-05	Down	-1.49902	0.000250857	Down
ENSMMUG00000042665	-1.5736	0.229485	Neither	0.268589	1	Neither	-2.11648	0.375392	Neither	0.685424	1	Neither	0.871117	1	Neither	-0.679852	1	Neither	1.18254	0.558205	Neither	0.559433	0.880329	Neither	0.31195	1	Neither	2.08395	0.00358293	Up	0.703842	1	Neither	-0.467122	0.544777	Neither	-2.5909	0.000220149	Down	-2.08338	0.00354898	Down
ENSMMUG00000062046	-0.00251466	1	Neither	2.08843	1	Neither	0.320227	1	Neither	3.68012	0.894123	Neither	0.953786	0.396139	Neither	-3.83027	0.5	Neither	0.016889	0.964054	Neither	1.84613	0.150741	Neither	-1.79709	0.233477	Neither	1.62997	0.000327158	Up	-0.0481598	0.901155	Neither	-0.158451	0.752468	Neither	-3.21433	6.24934e-10	Down	-2.84142	1.69415e-06	Down
ENSMMUG00000019054	-1.80449	0.134196	Neither	-0.199254	0.770638	Neither	-0.425893	0.522935	Neither	-0.474802	0.580829	Neither	2.04788	0.197618	Neither	1.26406	0.772297	Neither	3.65135	0.0401469	Up	0.456347	0.751754	Neither	-0.119079	0.813821	Neither	0.937173	0.635359	Neither	2.22579	0.0103529	Up	0.224459	0.948002	Neither	-1.96129	0.0451523	Down	-1.23377	0.00889129	Down
ENSMMUG00000011582	4.89168	6.82335e-09	Up	-0.608152	0.469891	Neither	3.05151	1.29644e-05	Up	1.0756	0.379865	Neither	-0.716159	0.144211	Neither	-1.93454	0.00124241	Down	0.701844	0.232053	Neither	-1.33105	0.0490703	Down	-2.26605	0.0021714	Down	-0.319049	0.569324	Neither	-0.458216	0.538061	Neither	0.492861	0.451723	Neither	-1.04508	0.0252136	Down	-1.809	6.54569e-08	Down
ENSMMUG00000004235	-0.624846	0.192322	Neither	-0.597683	0.531729	Neither	-1.60164	0.00124771	Down	-0.366549	0.648885	Neither	0.299682	0.598124	Neither	-1.34458	0.0583738	Neither	-0.168028	0.629202	Neither	-1.30811	0.0326568	Down	-0.409551	0.573497	Neither	0.331478	0.329412	Neither	0.300704	0.601037	Neither	-0.836075	0.124597	Neither	-1.45105	0.0135518	Down	-1.19306	0.000206805	Down
ENSMMUG00000032814	-1.47909	0.00171497	Down	3.45216	0.0823329	Neither	2.23876	0.00259796	Up	-0.0803967	0.843491	Neither	0.716278	0.426605	Neither	-0.375869	0.57646	Neither	-0.823068	0.061861	Neither	-1.41538	0.0140804	Down	0.657095	0.516889	Neither	-0.332816	0.247087	Neither	0.246839	0.78129	Neither	1.36499	0.165715	Neither	-1.29325	0.00429829	Down	-5.86292	9.05332e-63	Down
ENSMMUG00000056794	-2.03593	0.0781337	Neither	0.924991	0.915214	Neither	-1.46955	0.0910756	Neither	-0.222615	1	Neither	-1.06088	0.831649	Neither	1.9597	0.882944	Neither	-1.84763	0.31798	Neither	-2.9239	0.00466049	Down	-1.13244	0.364918	Neither	-0.778758	0.507352	Neither	-1.7462	0.246955	Neither	-0.493448	0.553216	Neither	-2.41933	0.0236286	Down	-3.33077	1.46856e-09	Down
ENSMMUG00000058594	6.14795	1.366e-06	Up	-1.18208	0.359677	Neither	-3.03988	0.5	Neither	0.15581	1	Neither	-0.246973	0.6761	Neither	-3.23815	0.00427821	Down	-0.581718	0.296647	Neither	1.6783	0.0175392	Up	0.126694	0.944782	Neither	-0.0746326	0.783052	Neither	-0.800183	0.209315	Neither	-0.373033	0.424383	Neither	-1.3618	0.00661806	Down	-1.4322	0.0213946	Down
ENSMMUG00000004411	0.777406	0.167332	Neither	-0.284683	0.707107	Neither	0.0140161	1	Neither	-0.421542	0.58152	Neither	-0.0496396	0.882042	Neither	-2.44181	0.00170068	Down	0.948356	0.247896	Neither	0.471167	0.761548	Neither	-0.3871	0.560691	Neither	-0.604879	0.360573	Neither	-1.1631	0.0169961	Down	0.159693	0.907648	Neither	-1.60527	0.0294967	Down	-1.20699	0.00474052	Down
ENSMMUG00000058984	0.307305	0.718224	Neither	3.83994	0.105241	Neither	2.63653	1.78589e-05	Up	0.993102	0.660494	Neither	-1.45645	0.0499422	Down	3.86979	0.00770689	Up	2.69117	1	Neither	1.81629	1	Neither	1.92518	0.118734	Neither	0	1	Neither	-2.90738	0.00397167	Down	0.0975436	0.958461	Neither	-5.69243	0.00931963	Down	-2.41156	0.00303114	Down
ENSMMUG00000025523	-1.65787	0.0141913	Down	0.40277	1	Neither	-2.6946	0.00073034	Down	-0.436492	0.659613	Neither	2.34076	0.0214427	Up	-3.27557	0.0228464	Down	-0.574414	0.430236	Neither	-1.92068	0.110978	Neither	-0.532157	0.686306	Neither	0.358668	0.67868	Neither	-0.486981	0.428874	Neither	0.785161	0.664393	Neither	-1.66889	0.0209681	Down	-1.4342	0.00128643	Down
ENSMMUG00000030923	-0.0328118	0.918518	Neither	-1.74754	0.206383	Neither	0.11393	1	Neither	1.69752	0.564478	Neither	0.0645097	1	Neither	-2.38736	0.0296111	Down	-0.658242	0.34243	Neither	0.263233	0.876042	Neither	2.8112	0.0176134	Up	-0.777107	0.122772	Neither	-0.258052	0.706045	Neither	-0.532657	0.374778	Neither	-1.59915	0.0241679	Down	-1.30591	0.0260468	Down
ENSMMUG00000058364	-1.01873	0.0850929	Neither	-2.26622	0.116985	Neither	-2.3247	0.00138417	Down	0.3508	0.894764	Neither	0.0747555	0.970824	Neither	-3.80468	7.73415e-05	Down	-0.742887	0.17845	Neither	1.34607	0.0963992	Neither	-1.17432	0.0653294	Neither	-0.255918	0.592604	Neither	-0.181296	0.688266	Neither	-2.66629	0.000477817	Down	-2.40839	8.78701e-06	Down	-3.18489	3.31099e-22	Down
ENSMMUG00000002269	2.08987	0.000984924	Up	-0.509448	0.56615	Neither	-1.08259	0.0782432	Neither	-0.0151803	0.89593	Neither	-0.278438	0.563001	Neither	-2.08432	0.0158249	Down	-0.451573	0.321445	Neither	-0.101223	0.81934	Neither	-0.219821	0.689545	Neither	-0.186819	0.525613	Neither	-0.0206926	0.922588	Neither	-1.03032	0.0303859	Down	-1.17161	0.0162908	Down	-1.51674	6.61489e-06	Down
ENSMMUG00000008029	0.951259	0.0742918	Neither	-0.320309	0.706032	Neither	-2.59043	6.81454e-05	Down	1.46684	0.469295	Neither	0.376246	0.574923	Neither	-4.33948	2.40786e-10	Down	-0.729046	0.0677604	Neither	0.198083	0.898809	Neither	-0.697333	0.380765	Neither	-0.42027	0.459505	Neither	-0.342051	0.670549	Neither	-0.79462	0.156257	Neither	-2.10278	0.000446761	Down	-1.13041	0.000493172	Down
ENSMMUG00000015781	1.01219	0.0956404	Neither	-0.762776	0.448795	Neither	-1.99537	9.37765e-05	Down	-0.266862	0.710468	Neither	0.372525	0.498853	Neither	-3.66688	2.54963e-07	Down	0.141314	0.759842	Neither	0.470496	0.487217	Neither	-0.0698764	0.857225	Neither	-0.0850414	0.73962	Neither	0.305248	0.616845	Neither	-0.339551	0.446034	Neither	-1.35239	0.00140307	Down	-1.18488	0.000533667	Down
ENSMMUG00000009026	0.458914	0.410354	Neither	-0.700263	0.488408	Neither	-1.62388	0.00172572	Down	-0.714953	0.486501	Neither	-0.173535	0.693111	Neither	-2.3326	0.000550088	Down	-0.0162693	0.936647	Neither	0.210409	0.780721	Neither	0.0891097	0.966617	Neither	-0.0102433	0.947761	Neither	0.357484	0.528801	Neither	0.123512	0.871122	Neither	-1.11895	0.00685446	Down	-1.18036	0.000378051	Down
ENSMMUG00000019580	0.323419	0.565134	Neither	-0.594536	0.49272	Neither	-1.11835	0.0280976	Down	-0.125404	0.81396	Neither	0.179932	0.777766	Neither	-1.52938	0.0152972	Down	0.26316	0.518906	Neither	0.0444729	0.990239	Neither	0.202804	0.838832	Neither	-0.0304396	0.891411	Neither	-0.0172348	0.926804	Neither	-0.132784	0.742231	Neither	-1.4265	0.000596963	Down	-1.50222	7.33138e-06	Down
ENSMMUG00000001742	4.49948	8.99967e-11	Up	-1.93977	0.0461554	Down	0.123904	0.98862	Neither	0.573576	0.770831	Neither	-0.826464	0.0651239	Neither	-3.72066	2.21776e-07	Down	-0.618346	0.141368	Neither	-0.370783	0.471511	Neither	0.0877103	0.959417	Neither	0.0692468	0.84825	Neither	0.259471	0.664724	Neither	0.200051	0.755627	Neither		0.0226732	Down	-1.31214	6.46985e-05	Down
ENSMMUG00000013833	2.20943	0.000580179	Up	-0.422866	0.634622	Neither	0.173402	0.862517	Neither	-0.0929175	0.864908	Neither	0.310591	0.627764	Neither	-2.30402	0.00739001	Down	-0.051548	0.871818	Neither	0.513158	0.570943	Neither	-0.0710102	0.86333	Neither	-0.0323999	0.901138	Neither	0.276137	0.651533	Neither	-0.58694	0.20014	Neither	-1.0737	0.0175545	Down	-1.62308	4.35378e-06	Down
ENSMMUG00000026455	2.31348	0.0690621	Neither	-1.07987	0.498542	Neither	-1.92108	0.13965	Neither	3.92835	0.895363	Neither	-0.761012	0.31004	Neither	-4.46574	0.0186611	Down	-0.168404	0.737186	Neither	0.983579	0.371481	Neither	-0.791786	0.346322	Neither	0.261312	0.572328	Neither	0.215003	0.858019	Neither	-0.137416	0.787377	Neither	-1.17225	0.0440395	Down	-2.20098	7.53199e-06	Down
ENSMMUG00000016554	-0.602484	0.221156	Neither	-0.331439	0.683077	Neither	-0.67084	0.271319	Neither	-0.899473	0.269587	Neither	-0.267302	0.611537	Neither	-2.1827	0.00537112	Down	0.0682137	0.942653	Neither	0.0887863	0.924973	Neither	-0.0487324	0.881653	Neither	-0.00776809	0.953501	Neither	0.433702	0.462071	Neither	0.22317	0.752941	Neither	-1.03664	0.0152574	Down	-2.31723	1.71234e-11	Down
ENSMMUG00000009019	-0.366281	0.401605	Neither	0.0650199	1	Neither	-0.882216	0.0438122	Neither	0.28374	0.83684	Neither	0.37025	0.513429	Neither	-1.56227	0.00916483	Down	-0.240581	0.494448	Neither	-0.686479	0.247953	Neither	-0.344979	0.577314	Neither	0.162924	0.604188	Neither	0.112186	0.873943	Neither	-0.178091	0.669761	Neither	-1.05525	0.0150585	Down	-1.14371	0.000317722	Down
ENSMMUG00000007551	-0.21802	0.600864	Neither	-0.569462	0.541762	Neither	-0.919634	0.0332698	Neither	-0.331373	0.653642	Neither	0.239963	0.702035	Neither	-2.45403	0.00034522	Down	-0.192438	0.577637	Neither	-0.856875	0.0904924	Neither	-0.107278	0.816715	Neither	0.1315	0.689836	Neither	0.419339	0.456578	Neither	-0.493431	0.341271	Neither	-1.27082	0.019608	Down	-1.45051	5.21286e-06	Down
ENSMMUG00000054730	-2.68287	0.000126054	Down	-1.0071	0.290024	Neither	1.13537	0.0378636	Up	0.717338	0.575699	Neither	-0.178251	0.737392	Neither	2.70547	0.0211082	Up	-0.23075	0.713425	Neither	0.182874	0.920437	Neither	-1.80911	0.00546347	Down	0.327175	0.787851	Neither	-0.501477	0.456748	Neither	-0.398872	0.606249	Neither	-1.50963	0.0073815	Down	-3.45471	1.39364e-05	Down
ENSMMUG00000015540	-4.84085	1.13813e-12	Down	0.0527067	1	Neither	1.15678	0.0467976	Up	-0.255495	0.723671	Neither	-1.42512	0.165922	Neither	6.49765	3.78035e-08	Up	-0.291789	0.729818	Neither	-0.418103	0.613849	Neither	1.05679	0.516424	Neither	0.358883	0.360769	Neither	0.405244	0.71171	Neither	-0.441728	0.553546	Neither	-2.01934	0.0212126	Down	-1.53583	0.031293	Down
ENSMMUG00000001088	-1.56257	0.0797643	Neither	1.41721	0.411288	Neither	1.34321	0.0179181	Up	1.13164	0.395326	Neither	0.691479	0.578814	Neither	4.88944	0.00168749	Up	-0.277343	0.862675	Neither	5.71937	0.163955	Neither	0.86472	0.702152	Neither	0.378916	0.679172	Neither	-0.642507	0.846291	Neither	0.400085	0.773998	Neither	-2.60531	0.0164236	Down	-1.6767	0.0426692	Down
ENSMMUG00000011868	-4.4952	4.0019e-18	Down	-0.226085	0.737211	Neither	-0.876697	0.188147	Neither	-1.19597	0.151027	Neither	0.0112505	1	Neither	3.15874	0.00644684	Up	0.551349	0.843386	Neither	1.1799	0.388956	Neither	-0.646566	0.305007	Neither	0.933119	0.189229	Neither	0.205359	0.752284	Neither	1.09937	0.279651	Neither	-2.80508	0.00129784	Down	-1.51539	0.00229461	Down
ENSMMUG00000009499	-0.567786	0.318182	Neither	0.504506	0.736975	Neither	-0.730016	0.129428	Neither	-0.414136	0.60229	Neither	-0.212511	0.689567	Neither	1.92747	0.0395614	Up	-0.72606	0.141926	Neither	1.58687	0.0750255	Neither	0.326295	0.74016	Neither	0.483512	0.166426	Neither	0.0840901	0.927646	Neither	-0.555773	0.291185	Neither	-1.12734	0.0188842	Down	-1.05999	0.00371799	Down
ENSMMUG00000058486	-0.549712	0.296747	Neither	0.211464	0.941967	Neither	1.9264	0.103522	Neither	-0.184438	0.766699	Neither	-1.18548	0.0163644	Down	0.963729	0.348516	Neither	0.616708	0.525463	Neither	-0.978366	0.226846	Neither	-0.901848	0.187791	Neither	-0.302698	0.30375	Neither	-0.414639	0.40238	Neither	-0.408048	0.371519	Neither	-1.39596	0.00201766	Down	-2.7054	1.17577e-06	Down
ENSMMUG00000052127	0.894692	0.194343	Neither	3.55699	0.0391012	Up	2.93019	0.00457706	Up	2.96106	0.0514988	Neither	3.485	0.00104955	Up	-1.07721	0.234145	Neither	-0.948991	0.062223	Neither	-1.32789	0.144943	Neither	0.398244	0.879968	Neither	-0.348645	0.465262	Neither	-1.13398	0.083248	Neither	0.0503558	1	Neither	-1.98781	0.000128902	Down	-3.25735	6.81065e-21	Down
ENSMMUG00000024017	-1.90723	0.0196778	Down	-0.589835	0.528321	Neither	-0.0560519	0.87465	Neither	-0.61327	0.508489	Neither	1.45745	0.219504	Neither	0.549662	0.908823	Neither	0.112911	1	Neither	-0.539923	0.527822	Neither	-1.68655	0.032536	Down	0.10719	0.920601	Neither	-0.824828	0.237228	Neither	-1.3256	0.0408069	Down	-1.74768	0.0126069	Down	-4.99562	1.28723e-32	Down
ENSMMUG00000023148	-6.74597	1.0022e-17	Down	4.60358	0.644178	Neither	5.46745	0.443283	Neither	-3.51074	0.5	Neither	2.159	1	Neither	2.81898	1	Neither	2.75418	1	Neither	0	1	Neither	-3.95643	0.0143167	Down	0.334229	0.867273	Neither	4.07402	0.706835	Neither	4.63688	0.169013	Neither	-3.75304	8.80868e-07	Down	-3.20298	0.000634121	Down
ENSMMUG00000024873	0.600282	0.494383	Neither	1.12158	0.616788	Neither	-0.570572	0.548485	Neither	-0.516813	0.70062	Neither	0.234491	0.809807	Neither	-0.310888	0.756226	Neither	0.273726	0.824309	Neither	-0.435124	0.581644	Neither	0.676708	0.623203	Neither	-0.0539954	0.886327	Neither	-0.0078262	0.948223	Neither	-1.68729	0.0397319	Down	-1.49735	0.0376629	Down	-2.82957	4.7405e-12	Down
ENSMMUG00000026536	0.261609	0.718192	Neither	-0.653578	0.454164	Neither	0.815281	0.198481	Neither	-0.898021	0.312167	Neither	0.429089	0.49314	Neither	-0.730549	0.329428	Neither	-0.777389	0.105698	Neither	-0.820641	0.206451	Neither	0.113964	0.942906	Neither	0.297634	0.482935	Neither	0.286778	0.655546	Neither	-1.58468	0.0099022	Down	-1.591	0.0141237	Down	-4.69825	8.38396e-40	Down
ENSMMUG00000031911	-0.0933527	0.873125	Neither	0.360112	1	Neither	0.952678	0.282789	Neither	0.649349	0.704978	Neither	-1.61728	0.15708	Neither	0.962255	0.661945	Neither	0.703567	0.99068	Neither	-1.00914	0.129527	Neither	-0.664765	0.278753	Neither	0.282964	0.756527	Neither	-0.273577	0.550387	Neither	-1.12423	0.0271474	Down	-1.59919	0.000985119	Down	-1.9629	2.13321e-07	Down
ENSMMUG00000054189	2.95148	1	Neither	-3.31497	0.5	Neither	0	1	Neither	5.92035	0.484172	Neither	3.09562	1	Neither	-2.43511	1	Neither	5.12548e-15	1	Neither	4.30627	0.437668	Neither	-1.24018	0.469145	Neither	0.636447	0.928094	Neither	-0.273421	1	Neither	-2.42101	0.000626484	Down	-2.23466	0.00440363	Down	-2.23682	0.000997759	Down
ENSMMUG00000024314	-1.97268	0.00154155	Down	-0.828937	0.432079	Neither	-1.97607	0.00422214	Down	-0.837275	0.450058	Neither	-0.418055	0.534484	Neither	-1.73525	0.134769	Neither	-0.736439	0.164129	Neither	-0.218672	0.771106	Neither	-0.273601	0.712716	Neither	0.11674	0.819738	Neither	-0.165843	0.716525	Neither	-1.21383	0.0669228	Neither	-1.79874	0.0248778	Down	-1.53656	0.0020459	Down
ENSMMUG00000059737	1.12655	0.0483054	Up	-1.97391	0.0711095	Neither	-1.62849	0.00280107	Down	-0.200663	0.771212	Neither	0.15909	0.794311	Neither	-1.43463	0.0766171	Neither	-0.0790627	0.8169	Neither	-0.239023	0.626302	Neither	-0.97673	0.142401	Neither	0.749352	0.0423143	Neither	-0.00493637	0.947909	Neither	0.246008	0.677272	Neither	-1.06615	0.0143176	Down	-2.37738	1.27113e-09	Down
ENSMMUG00000065254	3.1067	0.0664265	Neither	0.188797	1	Neither	-3.47009	0.00997398	Down	0.850799	0.896274	Neither	-1.38397	0.0807508	Neither	0.0468722	1	Neither	-0.965308	0.272623	Neither	-1.75816	0.169614	Neither	4.7938	0.447237	Neither	1.64537	0.171044	Neither	-0.369592	0.608748	Neither	-0.774146	0.329093	Neither	-2.78841	0.00301581	Down	-1.79467	0.0234013	Down
ENSMMUG00000060950	-0.811066	0.0881987	Neither	-0.491426	0.604172	Neither	-1.62524	0.00168019	Down	0.570174	0.874393	Neither	0.586363	0.386241	Neither	-1.62544	0.0546068	Neither	0.187683	0.740205	Neither	-0.560313	0.430169	Neither	-0.422086	0.55989	Neither	0.900915	0.00764834	Neither	0.575704	0.359032	Neither	-0.434011	0.398264	Neither	-1.37926	0.00141749	Down	-1.67996	2.17903e-06	Down
ENSMMUG00000004512	1.77884	0.107159	Neither	-1.02121	0.433714	Neither	-5.68844	0.00885161	Down	-0.759943	0.828573	Neither	-0.71992	0.328864	Neither	-1.80448	0.264295	Neither	0.85783	0.541267	Neither	-0.718939	0.354656	Neither	-1.38486	0.218431	Neither	-0.0821415	0.789724	Neither	-0.728924	0.216943	Neither	-0.405775	0.482078	Neither	-1.46261	0.0448737	Down	-2.38142	0.0237372	Down
ENSMMUG00000019498	-1.54104	0.0419112	Down	0.89963	0.632085	Neither	3.98637	0.00159721	Up	2.70369	0.112108	Neither	-0.454713	0.535398	Neither	2.95431	0.112481	Neither	0.238401	1	Neither	-1.05442	0.329422	Neither	-0.0646622	0.885602	Neither	-0.236797	0.996922	Neither	1.86079	1	Neither	2.30084	0.470111	Neither	-4.21592	0.00668539	Down	-2.48733	3.27156e-05	Down
ENSMMUG00000065175	-0.172164	0.767571	Neither	0.453606	0.861489	Neither	2.80633	0.0083017	Up	0.286743	0.939773	Neither	0.213561	0.846499	Neither	-0.555085	0.552306	Neither	-0.026456	0.93165	Neither	-0.745502	0.341241	Neither	0.285654	0.830407	Neither	-0.78013	0.0923949	Neither	0.120406	0.934344	Neither	-0.423627	0.483808	Neither	-1.53006	0.0101145	Down	-1.43365	0.00855887	Down
ENSMMUG00000002454	-6.74112	4.95174e-11	Down	3.8562	1	Neither	3.38964	1	Neither	2.02912	1	Neither	0	1	Neither	0	1	Neither	5.12548e-15	1	Neither	0.692906	1	Neither	0	1	Neither	2.40173	0.208837	Neither	1.96075	1	Neither	3.34564	0.945027	Neither	-2.64525	0.0158433	Down	-3.11782	0.00306106	Down
ENSMMUG00000049453	-2.80092	1.66643e-09	Down	0.481932	0.767165	Neither	0.162796	0.832459	Neither	-0.807131	0.300633	Neither	0.880925	0.194238	Neither	-0.276487	0.661077	Neither	-0.464432	0.223828	Neither	-0.724886	0.290002	Neither	0.0552298	0.996027	Neither	-0.0603784	0.831208	Neither	0.0541261	0.974569	Neither	0.00625799	1	Neither	-1.46303	0.0233854	Down	-2.40409	2.7638e-14	Down
ENSMMUG00000049315	-3.07526	6.20032e-05	Down	-0.126474	0.861226	Neither	1.69354	0.0971187	Neither	1.07533	0.628403	Neither	-0.103156	0.955765	Neither	-0.305667	0.862016	Neither	-1.24873	0.173308	Neither	-0.654628	0.483419	Neither	-0.852693	0.342223	Neither	-0.318599	0.615839	Neither	-0.97195	0.270028	Neither	-1.42941	0.107556	Neither	-2.48031	0.0100826	Down	-2.9319	5.94733e-06	Down
ENSMMUG00000018615	-6.67435	0.000662144	Down	-4.54718	0.216339	Neither	0	1	Neither	0	1	Neither	0	1	Neither	0	1	Neither	1.93237	1	Neither	0	1	Neither	0	1	Neither	-0.636735	0.851807	Neither	0	1	Neither	-0.80326	0.811863	Neither	-1.20681	0.00235893	Down	-1.64567	0.0481774	Down
ENSMMUG00000001563	-2.6001	0.00259967	Down	0.438405	0.790598	Neither	-0.0248618	0.922411	Neither	-0.0261153	0.898627	Neither	-1.14685	0.223978	Neither	2.90694	0.0658633	Neither	-1.55493	0.0810607	Neither	-0.191352	0.777749	Neither	-2.14733	0.0552246	Neither	-0.959353	0.0642519	Neither	0.139057	1	Neither	-0.469094	0.522685	Neither	-2.05683	0.0163315	Down	-1.19438	0.0386852	Down
ENSMMUG00000049803	-2.1508	0.0309998	Down	0.211334	1	Neither	0.298925	1	Neither	-0.476225	0.912709	Neither	-0.730328	0.527877	Neither	-1.99479	0.571647	Neither	0.481506	1	Neither	0.78437	0.757486	Neither	-2.31056	0.135613	Neither	0.39921	1	Neither	-0.362166	0.768628	Neither	-2.25284	0.375498	Neither	-6.47927	6.5329e-10	Down	-6.794	6.71323e-48	Down
ENSMMUG00000033195	2.19836	0.0273068	Up	-2.52337	0.136813	Neither	-1.26116	0.44383	Neither	0.685391	1	Neither	0.403694	0.643993	Neither	-4.06118	0.0594474	Neither	-0.436162	0.471235	Neither	1.92263	0.157063	Neither	-0.783313	0.315135	Neither	0.747434	0.299628	Neither	-0.256671	0.705995	Neither	-0.625577	0.336667	Neither	-1.5658	0.043323	Down	-1.74224	0.000250117	Down
ENSMMUG00000021111	5.79658	0.0587858	Neither	1.42012	0.672062	Neither	2.63011	0.498267	Neither	-0.665292	0.658625	Neither	-1.36711	0.148613	Neither	-0.624742	0.659718	Neither	0.900269	0.824939	Neither	-0.469532	0.610874	Neither	0.149687	1	Neither	-0.428306	0.255669	Neither	0.165956	1	Neither	-1.0708	0.296398	Neither	-2.12283	0.0255915	Down	-2.09057	0.00930591	Down
ENSMMUG00000006302	-2.24438	0.0616487	Neither	0.559039	0.906147	Neither	3.08752	0.286197	Neither	-0.05486	0.846655	Neither	-1.96643	0.365702	Neither	4.60701	0.707846	Neither	-1.02978	0.46815	Neither	-0.155623	0.825258	Neither	0.0240925	1	Neither	-0.516613	0.269335	Neither	0.0462267	0.999313	Neither	-0.00956171	0.937735	Neither	-2.80347	0.0028647	Down	-1.69708	0.00114704	Down
ENSMMUG00000000857	1.04587	0.0972417	Neither	-1.65456	0.10317	Neither	0.0274151	1	Neither	-0.692548	0.511949	Neither	0.206865	0.780326	Neither	-0.682424	0.432196	Neither	-0.323932	0.471249	Neither	0.14239	0.890764	Neither	-0.616505	0.357425	Neither	0.224066	0.609713	Neither	-0.381597	0.420153	Neither	-0.826777	0.0825772	Neither	-1.18963	0.00462597	Down	-1.25049	0.00372372	Down
ENSMMUG00000009486	5.30024	0.100387	Neither	-1.40526	0.492011	Neither	0	1	Neither	-2.63206	0.5	Neither	0.787849	1	Neither	-2.70706	0.21812	Neither	4.70461	0.534958	Neither	1.32671	0.611502	Neither	2.18719	0.710897	Neither	-0.589682	0.155212	Neither	-0.540299	0.390456	Neither	-0.887732	0.324062	Neither	-3.25013	0.00782199	Down	-2.2998	0.0136195	Down
ENSMMUG00000063725	1.01466	0.111364	Neither	-0.425632	0.609558	Neither	0.859759	0.504183	Neither	0.246185	0.942846	Neither	-0.866531	0.0845014	Neither	0.239855	0.915622	Neither	0.759667	0.462466	Neither	-0.393733	0.603919	Neither	-1.09397	0.142463	Neither	-0.20246	0.461173	Neither	-0.265228	0.579149	Neither	0.157846	0.830294	Neither	-1.21534	0.00807756	Down	-2.70255	3.82621e-08	Down
ENSMMUG00000023077	-1.17096	0.118519	Neither	-0.204135	0.806112	Neither	-0.175336	0.906324	Neither	0.829563	0.891952	Neither	0.397916	0.728607	Neither	-1.46034	0.285719	Neither	-0.503594	0.549727	Neither	0.492245	0.689331	Neither	-0.37648	0.662576	Neither	1.21578	0.0512291	Neither	0.327194	0.889605	Neither	-0.23693	0.689007	Neither	-2.9769	4.09886e-05	Down	-1.94771	3.0048e-05	Down
ENSMMUG00000056731	0.716693	0.206825	Neither	1.26108	0.300991	Neither	1.35623	0.0732796	Neither	0.174889	0.940319	Neither	0.300229	0.598333	Neither	-1.06246	0.0921154	Neither	0.200661	0.640093	Neither	0.92837	0.199206	Neither	-0.132342	0.785422	Neither	-0.455368	0.325173	Neither	-0.301421	0.509464	Neither	0.626961	0.254027	Neither	-1.1403	0.0165751	Down	-1.09263	0.0198715	Down
ENSMMUG00000049745	-0.550871	0.253162	Neither	-0.58224	0.51247	Neither	-0.852043	0.125808	Neither	-0.224134	0.741343	Neither	0.138357	0.864173	Neither	-0.962406	0.209823	Neither	-0.184822	0.650602	Neither	-0.33309	0.587577	Neither	0.0170549	0.920805	Neither	0.0357145	0.943498	Neither	0.349827	0.536117	Neither	-0.439525	0.343885	Neither	-1.01574	0.0314546	Down	-1.22377	0.000711466	Down
ENSMMUG00000049326	1.59791	0.291995	Neither	-1.20624	0.473784	Neither	0	1	Neither	-0.492256	0.872576	Neither	0.581223	0.775167	Neither	-2.14815	0.393714	Neither	0.450037	1	Neither	2.63639	0.260446	Neither	0.109693	1	Neither	-0.230434	0.525572	Neither	-1.75257	0.319089	Neither	-0.265693	0.551509	Neither	-1.9341	0.0398083	Down	-1.55338	0.0203503	Down
ENSMMUG00000026454	-0.639093	0.336406	Neither	-0.340355	0.710542	Neither	-1.58478	0.152292	Neither	0.497782	0.963358	Neither	0.484974	0.643217	Neither	1.23614	0.516823	Neither	-0.856183	0.265203	Neither	0.0174298	1	Neither	0.0235895	1	Neither	-0.119884	0.782259	Neither	-0.736239	0.223519	Neither	-0.766598	0.309218	Neither	-1.84362	0.00820857	Down	-4.05442	2.16589e-29	Down
ENSMMUG00000033222	-0.748221	0.342053	Neither	2.01208	0.215019	Neither	1.20313	0.124874	Neither	0.0257268	1	Neither	1.95006	0.0595034	Neither	1.40348	0.399337	Neither	-0.892643	0.194799	Neither	-1.33579	0.130632	Neither	1.29409	0.255165	Neither	-0.076352	0.865658	Neither	-0.899001	0.295587	Neither	0.111041	0.981329	Neither	-2.58318	5.89302e-05	Down	-2.6409	4.45084e-13	Down
ENSMMUG00000059024	-2.46264	0.354816	Neither	0.833019	1	Neither	2.76784	0.28621	Neither	0.652723	1	Neither	3.23997	1	Neither	1.91826	0.672725	Neither	-2.07142	0.149517	Neither	0	1	Neither	3.73523	0.886249	Neither	0.386207	0.751385	Neither	-1.29406	0.448906	Neither	0.601274	0.850624	Neither	-1.76629	0.0296988	Down	-4.93221	9.87677e-20	Down
ENSMMUG00000009254	0.467888	0.431917	Neither	-0.124176	0.814146	Neither	1.08743	0.0549358	Neither	0.555517	0.682791	Neither	-0.225366	0.633216	Neither	-0.44308	0.507507	Neither	0.18022	0.750945	Neither	-0.20072	0.687285	Neither	-0.570095	0.381316	Neither	0.151931	0.650327	Neither	0.183214	0.796839	Neither	-0.239411	0.594531	Neither	-1.16492	0.00481347	Down	-1.52216	2.86639e-05	Down
ENSMMUG00000041726	-0.751082	0.503095	Neither	-1.58994	0.448592	Neither	-0.704826	0.676263	Neither	-2.09179	0.204229	Neither	-0.0437825	1	Neither	-3.29515	0.5	Neither	0.226593	1	Neither	-0.888223	0.383177	Neither	-0.36942	0.785002	Neither	-0.785643	0.641194	Neither	-1.72149	0.231013	Neither	-1.81906	0.32524	Neither	-2.39472	0.0285122	Down	-2.89335	3.09969e-05	Down
ENSMMUG00000020341	4.1371	0.523531	Neither	-3.31497	0.5	Neither	2.36684	1	Neither	2.02904	1	Neither	0.863728	1	Neither	-0.486509	0.806271	Neither	-1.68191	0.199023	Neither	3.37757	0.145525	Neither	-0.0692664	0.936743	Neither	0.81618	0.349021	Neither	-1.70312	0.224558	Neither	0.00710293	1	Neither	-3.05672	0.000540813	Down	-1.59465	0.0144359	Down
ENSMMUG00000018137	-0.806244	0.527219	Neither	-0.697452	0.678761	Neither	1.40741	0.771971	Neither	2.16254	0.467055	Neither	0.295078	0.913154	Neither	1.83775	0.864917	Neither	1.00494	0.769845	Neither	1.66977	0.392167	Neither	3.2859	1	Neither	0.187231	0.60034	Neither	0.681745	0.846389	Neither	0.0909986	0.963562	Neither	-2.5937	0.000307522	Down	-1.16408	0.00482165	Down
ENSMMUG00000055148	-0.299683	0.639076	Neither	0.190597	1	Neither	-0.776365	0.209198	Neither	-0.294974	0.746509	Neither	0.588758	0.545837	Neither	-1.25133	0.250114	Neither	-0.162874	0.798605	Neither	1.63194	0.170582	Neither	-0.244265	0.676058	Neither	-0.626852	0.376445	Neither	0.281596	0.676291	Neither	0.348036	0.720757	Neither	-1.7169	0.00341124	Down	-1.23357	0.00981751	Down
ENSMMUG00000053216	-0.396877	0.663697	Neither	-1.7894	0.254892	Neither	-0.860299	0.489998	Neither	-1.12717	0.711064	Neither	0.758293	0.462007	Neither	-0.951973	0.571092	Neither	-0.311898	0.69932	Neither	-0.99881	0.269063	Neither	-0.839068	0.314652	Neither	-0.626442	0.281934	Neither	-0.329042	0.6483	Neither	-0.711144	0.558299	Neither	-2.16056	0.0143694	Down	-4.25944	2.93263e-32	Down
ENSMMUG00000020756	0.145387	0.874234	Neither	0.404262	0.796751	Neither	1.1933	0.333859	Neither	0.672825	0.544958	Neither	-0.75993	0.14255	Neither	0.866705	0.52248	Neither	1.02055	0.255416	Neither	-0.0221274	0.897555	Neither	-0.764405	0.297903	Neither	0.187533	0.579994	Neither	-0.118813	0.77636	Neither	-0.268454	0.575754	Neither	-1.36363	0.00535333	Down	-1.59704	0.00701449	Down
ENSMMUG00000034081	0.262299	0.93712	Neither	3.61759	0.164574	Neither	0.698306	0.516715	Neither	1.54304	0.604676	Neither	0.0960647	1	Neither	2.20315	0.357548	Neither	-0.457586	0.627408	Neither	-0.475755	0.642767	Neither	-1.05724	0.516063	Neither	0.139488	0.992731	Neither	-0.737468	0.380573	Neither	-1.10504	0.194667	Neither	-2.09596	0.0397048	Down	-2.2688	0.000169104	Down
ENSMMUG00000029416	2.94318	1	Neither	0.132751	1	Neither	-2.20542	1	Neither	0	1	Neither	-0.273701	1	Neither	3.56279	1	Neither	0.509429	1	Neither	-0.354968	0.789876	Neither	0.0773105	1	Neither	1.91415	0.0882885	Neither	1.65802	0.579447	Neither	0.235657	0.945974	Neither	-2.19038	0.0277647	Down	-2.34445	0.00112298	Down
ENSMMUG00000062682	1.70582	1	Neither	-4.2406	0.216862	Neither	1.18089	1	Neither	2.42775	1	Neither	2.84898	0.927607	Neither	0	1	Neither	5.12548e-15	1	Neither	2.75922	1	Neither	-1.44286	0.217144	Neither	-0.289972	0.76033	Neither	1.3926	0.790907	Neither	0.523241	0.840636	Neither	-3.5748	0.000307275	Down	-1.94094	6.97176e-07	Down
ENSMMUG00000032019	0	1	Neither	0	1	Neither	0	1	Neither	0	1	Neither	1.92604	1	Neither	0	1	Neither	5.12548e-15	1	Neither	5.89471	0.16913	Neither	0	1	Neither	0.213171	0.907826	Neither	3.0926	0.998215	Neither	-0.0455178	1	Neither	-4.50368	0.000370848	Down	-4.38827	0.0424645	Down
ENSMMUG00000014762	7.12924	3.46678e-19	Up	1.15623	0.441961	Neither	1.612	0.0136696	Up	1.35312	0.371497	Neither	0.622575	0.374625	Neither	-5.6379	9.75299e-11	Down	1.23585	0.0628728	Neither	0.0901787	1	Neither	0.342411	0.933216	Neither	-1.40787	0.0257333	Down	-0.309125	0.703008	Neither	1.57952	0.170368	Neither	3.11725	0.00804482	Up	-2.24019	7.57653e-10	Down
ENSMMUG00000057648	-5.60657	4.88571e-36	Down	4.03075	0.0715092	Neither	5.08577	3.39517e-09	Up	3.21956	0.00778391	Up	-0.407104	0.549435	Neither	7.07338	8.65765e-06	Up	0.60879	0.354084	Neither	-2.45075	0.00032616	Down	0.978089	0.434302	Neither	3.15311	6.25508e-14	Up	0.316365	0.716521	Neither	1.60882	0.0169156	Up	3.11282	0.000575254	Up	-4.24242	1.50113e-37	Down
ENSMMUG00000055690	-3.96035	6.68877e-16	Down	4.29003	0.0290307	Up	3.97292	1.31924e-09	Up	2.77917	0.0423296	Up	0.804867	0.553192	Neither	5.25849	6.04646e-06	Up	0.727614	0.201504	Neither	-0.249971	0.712856	Neither	1.84317	0.0217481	Up	2.33164	7.34856e-09	Up	0.788307	0.43899	Neither	2.33179	0.00592985	Up	3.76289	8.4294e-06	Up	-4.10742	1.53388e-35	Down
ENSMMUG00000023290	-5.97486	3.8541e-22	Down	1.44347	0.26819	Neither	2.42413	9.47395e-06	Up	-0.100118	0.830011	Neither	0.0710711	0.993159	Neither	6.48482	1.62687e-10	Up	-0.199323	0.671466	Neither	-1.12349	0.236815	Neither	0.463686	0.763672	Neither	1.93068	0.0357102	Up	1.97228	0.185464	Neither	0.0437948	1	Neither	2.37373	0.0472566	Up	-2.4658	1.66091e-09	Down
ENSMMUG00000043675	-1.49351	0.0385637	Down	1.87984	0.252942	Neither	2.87801	6.63098e-05	Up	0.0619129	1	Neither	-0.649908	0.394425	Neither	2.10611	0.0438675	Up	-1.28515	0.049356	Down	-1.63561	0.0886174	Neither	-0.0493006	0.884021	Neither	0.650151	0.139776	Neither	0.700929	0.615811	Neither	2.32252	0.264436	Neither	2.92242	0.000315095	Up	-1.45306	0.00546834	Down
ENSMMUG00000014360	-1.00279	0.071556	Neither	0.167232	0.990385	Neither	1.35429	0.0223798	Up	-0.21568	0.738616	Neither	-0.814137	0.197311	Neither	1.06807	0.301895	Neither	-1.10178	0.0242375	Down	-0.207479	0.739465	Neither	-0.362035	0.6022	Neither	-0.167614	0.619993	Neither	-0.0386309	0.911298	Neither	0.605696	0.494608	Neither	2.12976	0.00284027	Up	-1.82835	1.53072e-06	Down
ENSMMUG00000043556	3.02283	0.000442198	Up	0.0907954	1	Neither	-0.297798	0.98614	Neither	1.11921	0.513245	Neither	0.381612	0.641662	Neither	-1.91463	0.0590025	Neither	-1.82328	0.0108776	Down	-1.21641	0.0856873	Neither	-0.406759	0.6134	Neither	-0.564106	0.172506	Neither	2.4772	0.0871856	Neither	1.08594	0.382968	Neither	1.92351	0.0475419	Up	-1.93399	0.00319147	Down
ENSMMUG00000024923	-0.132543	0.821882	Neither	0.0690369	1	Neither	1.06504	0.31928	Neither	0.425534	0.932439	Neither	-0.368577	0.577437	Neither	-1.7109	0.150317	Neither	2.22036	0.00730868	Up	-2.43198	0.00571643	Down	0.0797461	1	Neither	0.318937	0.702298	Neither	0.673153	0.587342	Neither	0.352677	0.772207	Neither	4.2719	0.0294307	Up	-1.92296	0.00848227	Down
ENSMMUG00000057267	2.27884	0.0211965	Up	-0.440967	0.680658	Neither	0.193051	1	Neither	-0.168044	0.820598	Neither	0.210241	0.872801	Neither	-1.31293	0.258589	Neither	1.62146	0.0247294	Up	4.39705	0.00960582	Up	0.627591	0.603906	Neither	0.476794	0.592902	Neither	1.04186	0.390016	Neither	0.546587	0.562437	Neither	2.72243	0.0228099	Up	-1.33166	0.0405494	Down
ENSMMUG00000002347	7.35157	3.51243e-20	Up	6.30157	0.0405858	Up	8.95103	7.46402e-05	Up	2.57973	0.158091	Neither	1.20921	0.0342798	Up	-5.7699	7.85238e-10	Down	1.45045	0.0267661	Up	0	1	Neither	5.25714	0.515683	Neither	-2.73656	0.0601225	Neither	1.33705	0.544723	Neither	1.54912	0.410016	Neither	4.51958	0.0321228	Up	-2.19975	0.00739458	Down
ENSMMUG00000045482	3.5715	1.23743e-05	Up	1.47995	0.43638	Neither	-0.0254325	0.925598	Neither	-1.74648	0.180897	Neither	-0.536479	0.359919	Neither	-2.14802	0.0121682	Down	1.9681	0.0319158	Up	-0.979918	0.15531	Neither	-0.597461	0.394814	Neither	0.0416063	0.976402	Neither	-0.3046	0.535469	Neither	1.15343	0.18682	Neither	1.22056	0.0487447	Up	-1.45032	0.000634671	Down
ENSMMUG00000046222	0.737446	0.391932	Neither	0.00451206	1	Neither	-0.245226	0.785648	Neither	2.76924	0.18852	Neither	0.0105099	1	Neither	0.270406	1	Neither	1.54405	0.00631636	Up	-1.2718	0.119323	Neither	0.219707	0.92581	Neither	0.469543	0.591188	Neither	-0.334076	0.608991	Neither	-0.281433	0.605734	Neither	2.34783	0.00726816	Up	-1.36768	0.0142435	Down
ENSMMUG00000004838	-0.684923	0.582635	Neither	0.223084	1	Neither	0.165729	1	Neither	2.4281	0.349112	Neither	0.00400127	1	Neither	1.93417	0.597389	Neither	0.0531297	0.965451	Neither	-1.92888	0.0442631	Down	-1.72668	0.194689	Neither	-0.153287	0.57788	Neither	-3.9343	8.18846e-07	Down	-0.833629	0.226544	Neither	2.0515	0.00239946	Up	-4.45075	1.20878e-10	Down
ENSMMUG00000023096	3.89321	1.57078e-08	Up	0.774269	0.57027	Neither	2.99599	1.44672e-05	Up	0.180983	0.917406	Neither	0.713432	0.329065	Neither	-1.69604	0.00632068	Down	-0.0576387	0.849388	Neither	-1.51905	0.00365253	Down	0.404696	0.655557	Neither	-0.109143	0.701667	Neither	-0.0833803	0.835602	Neither	-0.55013	0.316601	Neither	1.18488	0.0290886	Up	-1.21805	0.000673581	Down
ENSMMUG00000058532	2.41859	3.12439e-05	Up	-1.08708	0.20663	Neither	0.773692	0.251443	Neither	-0.301725	0.668984	Neither	-0.062346	0.865285	Neither	-2.58269	2.15953e-05	Down	0.0512883	0.929956	Neither	-1.91387	0.000606105	Down	-0.0238461	0.910322	Neither	-0.750566	0.00673339	Neither	-0.0496973	0.877663	Neither	0.0802323	0.928053	Neither	1.42902	0.0145614	Up	-2.15788	3.42868e-09	Down
ENSMMUG00000057915	-6.95367	4.75561e-33	Down	2.43081	0.243455	Neither	3.98895	0.00182132	Up	1.80361	0.347241	Neither	-1.02283	0.392357	Neither	8.16812	8.50437e-05	Up	1.08198	0.722016	Neither	-2.49306	0.00346912	Down	3.71503	0.0317398	Up	0.291532	0.840332	Neither	0.518482	1	Neither	0.698342	0.493214	Neither	3.62357	0.0137692	Up	-2.28421	0.0471588	Down
ENSMMUG00000002661	-6.0251	1.33079e-26	Down	1.89191	0.158611	Neither	2.79637	1.16919e-05	Up	0.156999	0.942496	Neither	-0.440673	0.460402	Neither	8.05006	3.04302e-12	Up	-0.37477	0.452478	Neither	-1.4222	0.0306242	Down	0.27575	0.764749	Neither	-0.0153917	0.937437	Neither	-0.0422283	0.896983	Neither	-0.491155	0.354405	Neither	1.86123	0.00297657	Up	-2.08173	7.62928e-07	Down
ENSMMUG00000000376	-4.93852	1.84153e-26	Down	1.29294	0.316708	Neither	1.85682	0.000672811	Up	-0.455652	0.52694	Neither	-0.218843	0.649604	Neither	6.37585	2.27995e-10	Up	-0.141024	0.67642	Neither	-1.23181	0.023137	Down	-0.020844	0.913457	Neither	0.0617568	0.871643	Neither	0.0483223	0.986013	Neither	-0.191355	0.662525	Neither	1.05902	0.0385752	Up	-1.16555	0.00163065	Down
ENSMMUG00000015514	-6.29507	5.22893e-26	Down	1.30097	0.339675	Neither	2.43574	3.80866e-05	Up	0.104833	0.990272	Neither	0.996616	0.397453	Neither	7.03506	2.01228e-10	Up	0.241264	0.746442	Neither	-1.3497	0.0169347	Down	0.38836	0.736069	Neither	0.565388	0.229725	Neither	1.25725	0.416749	Neither	0.329773	0.558745	Neither	1.24227	0.0341628	Up	-1.15994	0.0287736	Down
ENSMMUG00000058124	-4.76913	1.37e-20	Down	2.39343	0.109471	Neither	2.71436	3.20615e-05	Up	0.974127	0.400048	Neither	-0.492173	0.514702	Neither	4.60537	0.000187323	Up	0.712039	0.316027	Neither	-1.76526	0.0240227	Down	1.16487	0.253844	Neither	0.173038	0.772326	Neither	0.846093	0.344917	Neither	0.700182	0.379648	Neither	2.22008	0.0202604	Up	-2.16135	9.40544e-06	Down
ENSMMUG00000015768	-5.88099	3.26719e-20	Down	1.69909	0.223886	Neither	1.76252	0.00484497	Up	-0.075747	0.849292	Neither	1.22031	0.441494	Neither	6.54209	1.17478e-10	Up	-0.850509	0.329814	Neither	-2.70957	0.00315656	Down	-0.47207	0.584067	Neither	1.10738	0.192379	Neither	2.30607	0.503179	Neither	0.96034	0.412223	Neither	3.02094	0.0277873	Up	-1.77594	0.000245639	Down
ENSMMUG00000016232	-4.02507	3.21272e-14	Down	2.33626	0.11049	Neither	3.24581	2.20946e-06	Up	1.18785	0.327848	Neither	0.441687	0.493812	Neither	6.01289	4.63086e-06	Up	-0.0205414	0.927621	Neither	-1.45709	0.0159699	Down	0.732911	0.335419	Neither	0.521797	0.194072	Neither	0.46656	0.50289	Neither	0.398796	0.510956	Neither	1.53723	0.00598564	Up	-1.01726	0.0311204	Down
ENSMMUG00000015761	-3.68671	1.12101e-12	Down	1.04754	0.423409	Neither	2.00496	0.000294578	Up	0.125845	0.968804	Neither	-0.459068	0.3587	Neither	6.42023	1.80996e-09	Up	-0.44853	0.255729	Neither	-1.27165	0.0167868	Down	-0.0721671	0.85678	Neither	0.199499	0.798754	Neither	-0.335031	0.616737	Neither	0.551701	0.365513	Neither	1.12724	0.0241345	Up	-1.24288	0.000819711	Down
ENSMMUG00000022930	-3.08733	9.73932e-10	Down	1.78062	0.168861	Neither	2.32632	1.77308e-05	Up	-0.0272286	0.896536	Neither	0.035411	0.993475	Neither	4.82224	8.9235e-07	Up	0.230581	0.595447	Neither	-1.33788	0.0163541	Down	0.556213	0.467624	Neither	0.0948675	0.794649	Neither	0.164874	0.835978	Neither	0.051099	0.968572	Neither	1.17366	0.0175202	Up	-1.44772	0.00115956	Down
ENSMMUG00000017860	-3.70259	1.87309e-09	Down	1.41913	0.250531	Neither	2.25595	0.00038932	Up	0.0528462	0.969719	Neither	-0.545573	0.248745	Neither	5.48935	1.0885e-08	Up	0.184148	0.756663	Neither	-1.46522	0.011937	Down	0.185359	0.86642	Neither	-0.0160398	0.935924	Neither	0.359523	0.746145	Neither	0.428647	0.532224	Neither	1.23685	0.0308478	Up	-1.2373	0.0024471	Down
ENSMMUG00000046228	-3.59559	2.9322e-09	Down	0.946703	0.600941	Neither	2.88197	9.53657e-05	Up	0.35267	0.886415	Neither	-0.587894	0.39365	Neither	4.80276	0.00112722	Up	0.277773	0.798533	Neither	-2.0329	0.0012544	Down	0.146694	0.901028	Neither	-0.386108	0.43161	Neither	0.883991	0.330073	Neither	0.388822	0.653533	Neither	1.99761	0.0374543	Up	-3.24653	7.70789e-13	Down
ENSMMUG00000035871	-3.00124	5.1904e-09	Down	1.36886	0.414964	Neither	2.33795	0.0011123	Up	1.07962	0.401666	Neither	-0.0299655	0.913346	Neither	5.15087	0.00043821	Up	0.72636	0.119502	Neither	-1.91385	0.00940574	Down	1.33502	0.255974	Neither	-0.161694	0.735894	Neither	0.262787	0.737389	Neither	0.558344	0.492304	Neither	2.53573	0.0209094	Up	-3.43831	2.47108e-18	Down
ENSMMUG00000017498	-3.14871	6.19041e-09	Down	1.28799	0.335634	Neither	2.06025	0.000153475	Up	-0.14976	0.789822	Neither	0.315355	0.699134	Neither	3.75204	1.90647e-05	Up	0.13735	0.829995	Neither	-1.42493	0.0202443	Down	0.72519	0.340064	Neither	0.158821	0.738955	Neither	0.632625	0.389329	Neither	0.472936	0.488617	Neither	1.12046	0.0404833	Up	-1.04489	0.00885633	Down
ENSMMUG00000010892	-3.11094	1.98506e-08	Down	1.76872	0.185429	Neither	2.60371	2.19076e-05	Up	-0.0965459	0.836676	Neither	-0.198421	0.728389	Neither	4.62363	6.86043e-06	Up	-0.725158	0.209686	Neither	-1.60116	0.0349536	Down	0.162783	0.930234	Neither	-0.275055	0.432431	Neither	-0.0749315	0.85348	Neither	0.207915	0.751975	Neither	1.28309	0.0351301	Up	-1.16705	0.00773772	Down
ENSMMUG00000061736	-3.55796	1.27495e-07	Down	1.43926	0.311798	Neither	2.41249	0.00184138	Up	-0.0962809	0.834825	Neither	1.8288	0.215024	Neither	3.38615	0.00299054	Up	0.576848	0.452665	Neither	-4.49734	9.10493e-17	Down	0.152317	0.935844	Neither	-0.00453752	0.94666	Neither	-0.221564	0.755908	Neither	0.459809	0.52196	Neither	2.00733	0.0254958	Up	-2.22545	4.53365e-09	Down
ENSMMUG00000037597	-2.30132	2.48148e-06	Down	1.24552	0.318276	Neither	1.45306	0.00679677	Up	-0.0502976	0.874187	Neither	0.57859	0.465353	Neither	1.64884	0.0387198	Up	0.310578	0.549588	Neither	-1.58359	0.00996676	Down	0.833756	0.30098	Neither	0.0223586	0.989208	Neither	-0.00709885	0.943164	Neither	0.306565	0.596922	Neither	1.16941	0.0464206	Up	-1.10279	0.00170046	Down
ENSMMUG00000053080	-2.48481	0.000115816	Down	0.944744	0.647582	Neither	3.5159	1.56664e-06	Up	-0.608611	0.508111	Neither	0.0871523	1	Neither	5.42374	7.66338e-06	Up	0.566336	0.603493	Neither	-2.87215	9.4195e-06	Down	1.04419	0.330767	Neither	-0.779945	0.187998	Neither	0.989298	0.585597	Neither	1.22532	0.253685	Neither	3.53507	0.0239794	Up	-5.14005	1.62637e-33	Down
ENSMMUG00000049531	-2.77408	0.000187575	Down	1.38811	0.459292	Neither	3.54463	7.32839e-05	Up	-0.418393	0.618621	Neither	-1.65577	0.0625959	Neither	3.47236	0.00876557	Up	1.73296	0.100603	Neither	-1.68246	0.0424078	Down	-0.0124315	1	Neither	-1.13127	0.0589421	Neither	1.58036	0.354501	Neither	0.865902	0.349203	Neither	3.34217	0.0127001	Up	-3.01789	0.000224934	Down
ENSMMUG00000008220	-1.83	0.000300206	Down	1.40488	0.278529	Neither	2.22314	0.000101909	Up	-0.0872463	0.841265	Neither	0.282668	0.702242	Neither	4.31892	1.51149e-06	Up	-0.329355	0.354483	Neither	-1.45007	0.0077982	Down	0.228658	0.803025	Neither	0.223314	0.466955	Neither	0.277865	0.696824	Neither	0.726448	0.208384	Neither	1.12495	0.0243205	Up	-1.73602	2.26915e-07	Down
ENSMMUG00000009058	-1.51768	0.0033144	Down	1.13943	0.38973	Neither	2.03635	0.000135217	Up	0.836348	0.422205	Neither	0.487907	0.463235	Neither	2.30325	0.00507212	Up	0.568539	0.170445	Neither	-1.64234	0.00335141	Down	0.0207078	1	Neither	0.290833	0.492598	Neither	-0.0641115	0.870219	Neither	0.580205	0.325175	Neither	1.13131	0.0334633	Up	-2.07143	8.27544e-08	Down
ENSMMUG00000001669	-1.38644	0.00602822	Down	1.10438	0.38629	Neither	1.68224	0.0026087	Up	0.0128792	1	Neither	0.354524	0.586397	Neither	2.4121	0.00376372	Up	0.0948162	0.850601	Neither	-1.35316	0.0301163	Down	0.365818	0.650153	Neither	0.16137	0.634813	Neither	0.266213	0.70205	Neither	0.195491	0.741128	Neither	1.20234	0.0301051	Up	-1.03618	0.00563088	Down
ENSMMUG00000017026	-1.17799	0.0484585	Down	1.42745	0.307559	Neither	2.56141	1.04893e-05	Up	-0.0458372	0.876486	Neither	0.141623	0.882192	Neither	3.89729	1.19063e-05	Up	-0.0551213	0.853564	Neither	-1.90729	0.001409	Down	0.485975	0.561406	Neither	0.253413	0.429678	Neither	0.156541	0.854532	Neither	0.204712	0.765528	Neither	1.20067	0.0255169	Up	-1.10497	0.00556521	Down
ENSMMUG00000011527	-0.711728	0.167409	Neither	1.37454	0.326752	Neither	1.66015	0.00560656	Up	0.397951	0.764301	Neither	-0.0276757	0.918344	Neither	2.37067	0.00448542	Up	0.936656	0.0338831	Neither	-1.13915	0.0392903	Down	0.291267	0.737896	Neither	-0.298863	0.316029	Neither	-0.0227182	0.92128	Neither	0.331087	0.55641	Neither	1.10888	0.0375461	Up	-1.49223	2.28063e-05	Down
ENSMMUG00000004928	-0.595391	0.212733	Neither	1.14148	0.387881	Neither	1.96396	0.000382432	Up	0.204774	0.898541	Neither	0.39743	0.572295	Neither	2.85628	0.000923393	Up	0.224399	0.585507	Neither	-1.12289	0.0367534	Down	1.20181	0.136243	Neither	0.0475747	0.891036	Neither	0.525265	0.351841	Neither	0.306067	0.562406	Neither	1.62582	0.000822066	Up	-1.4545	5.92141e-06	Down
ENSMMUG00000032154	-0.774455	0.224088	Neither	1.03652	0.490382	Neither	1.70112	0.00143295	Up	-0.0536004	0.864748	Neither	-0.0709667	0.853844	Neither	3.41188	7.46666e-05	Up	-0.118707	0.743788	Neither	-1.35113	0.0240863	Down	0.776623	0.409581	Neither	-0.222707	0.474023	Neither	0.0575062	0.997018	Neither	0.174656	0.794375	Neither	1.20639	0.0479456	Up	-1.26717	0.00178978	Down
ENSMMUG00000013577	-0.601738	0.232022	Neither	-0.0489068	0.864244	Neither	1.19565	0.0162454	Up	-0.424601	0.58625	Neither	0.253383	0.702407	Neither	1.83927	0.013774	Up	0.0392196	0.952732	Neither	-1.26075	0.0364666	Down	0.712872	0.343486	Neither	0.0614081	0.863056	Neither	0.10304	0.901079	Neither	0.229244	0.689277	Neither	1.48692	0.00269914	Up	-1.14763	0.0010358	Down
ENSMMUG00000062468	-0.566151	0.341755	Neither	-0.825723	0.422966	Neither	1.40467	0.0312946	Up	-1.22762	0.172827	Neither	-0.258788	0.629614	Neither	4.21947	3.90507e-06	Up	1.07783	0.0890917	Neither	-1.22579	0.0428718	Down	0.981365	0.298154	Neither	-0.615508	0.269581	Neither	0.733373	0.515884	Neither	0.657657	0.395465	Neither	1.13261	0.0429536	Up	-1.31107	0.00100803	Down
ENSMMUG00000059172	-2.60276	0.000486709	Down	1.13772	0.600857	Neither	1.73726	0.0393541	Up	0.279557	0.939063	Neither	0.283232	0.831055	Neither	2.27677	0.0796369	Neither	0.0528334	1	Neither	-2.25425	0.0243562	Down	0.688232	0.583275	Neither	-0.292814	0.608715	Neither	0.206306	0.990095	Neither	0.943584	0.272994	Neither	3.8825	0.020514	Up	-2.75313	8.92443e-05	Down
ENSMMUG00000002376	3.40161	5.40211e-06	Up	1.26415	0.371794	Neither	2.21825	0.000117911	Up	0.062886	1	Neither	0.0677375	0.962558	Neither	-1.26458	0.058376	Neither	0.406643	0.329713	Neither	-1.54032	0.00441833	Down	0.790267	0.310927	Neither	0.06202	0.870195	Neither	1.01458	0.189722	Neither	0.440681	0.44554	Neither	1.78108	0.00230399	Up	-1.53699	0.000307665	Down
ENSMMUG00000003007	1.44019	0.030656	Up	0.439412	0.791246	Neither	2.70287	0.00961959	Up	1.01172	0.376358	Neither	0.110838	0.881768	Neither	0.497757	0.587533	Neither	0.220384	0.724485	Neither	-1.86729	0.000383977	Down	0.1171	0.948108	Neither	-0.125422	0.705979	Neither	-0.185675	0.718494	Neither	0.651087	0.250756	Neither	1.42484	0.0114513	Up	-1.8463	6.0971e-07	Down
ENSMMUG00000022712	-1.21909	0.0715475	Neither	4.93193	0.15316	Neither	10.3297	0.00230419	Up	2.4112	0.222679	Neither	-0.234926	0.719124	Neither	3.208	0.229246	Neither	-0.0931381	0.818906	Neither	-2.30009	0.0282682	Down	1.0932	0.429946	Neither	-0.34871	0.806104	Neither	-0.107785	0.910632	Neither	0.376365	0.589446	Neither	3.89117	0.000950026	Up	-1.49615	0.00949694	Down
ENSMMUG00000052450	-1.50428	0.00103008	Down	0.224264	0.941907	Neither	1.05759	0.0650567	Neither	-0.513708	0.527204	Neither	-0.195405	0.703014	Neither	0.834519	0.289915	Neither	0.0976062	0.854444	Neither	-1.30126	0.031615	Down	0.209025	0.833696	Neither	0.0306615	0.977518	Neither	0.0624895	0.970629	Neither	0.0156476	1	Neither	1.16349	0.0489386	Up	-1.47898	0.000509878	Down
ENSMMUG00000003336	2.79625	0.00597473	Up	-0.433839	0.658286	Neither	-0.104274	1	Neither	-0.603273	0.631351	Neither	-0.717115	0.301516	Neither	-1.56547	0.262715	Neither	-0.260145	0.602641	Neither	-1.90517	0.0285841	Down	0.238725	1	Neither	0.373066	0.499076	Neither	1.31772	0.751367	Neither	0.827206	0.380442	Neither	3.20304	0.00196606	Up	-2.10273	0.0227482	Down
ENSMMUG00000004931	0.932656	0.106926	Neither	0.252178	0.912017	Neither	1.07224	0.0950076	Neither	-0.0477546	0.877466	Neither	-0.600279	0.180837	Neither	-0.133061	0.789441	Neither	-0.55155	0.136413	Neither	-1.22013	0.0409063	Down	-0.090544	0.844755	Neither	0.0223963	0.974869	Neither	0.131154	0.889063	Neither	0.378546	0.562666	Neither	1.20794	0.0295321	Up	-1.18904	0.000504821	Down
ENSMMUG00000021891	-1.04128	0.248779	Neither	-0.265651	0.767726	Neither	1.74678	0.11748	Neither	2.20223	0.454724	Neither	0.141826	0.991606	Neither	3.60867	0.076791	Neither	1.80019	0.222266	Neither	-1.68477	0.0337328	Down	-0.367608	0.60794	Neither	0.496253	0.773613	Neither	2.93356	0.137271	Neither	0.0309565	1	Neither	2.14731	0.0343293	Up	-1.31053	0.000758587	Down
ENSMMUG00000036316	0.00728461	1	Neither	0.39379	0.846707	Neither	0.499985	0.584159	Neither	1.36694	0.317319	Neither	0.0641416	0.984193	Neither	0.585135	0.617477	Neither	0.865386	0.063927	Neither	-1.33269	0.0135592	Down	0.546119	0.541624	Neither	0.0687973	0.926913	Neither	0.227034	0.757776	Neither	0.790145	0.233303	Neither	2.3761	0.0246391	Up	-1.35703	0.000962072	Down
ENSMMUG00000052845	5.20018	5.33008e-06	Up	-4.14954	0.00390304	Down	-3.66664	9.09542e-05	Down	-0.483119	0.723693	Neither	-0.396955	0.496724	Neither	-4.95973	1.15217e-06	Down	0.241681	0.599166	Neither	1.63575	0.0271491	Up	0.485894	0.564768	Neither	-0.612182	0.156338	Neither	0.666002	0.338171	Neither	0.683792	0.244898	Neither	1.98845	0.0260095	Up	-1.0374	0.00247362	Down
ENSMMUG00000060702	1.00157	0.0580473	Neither	1.01808	0.520446	Neither	0.134345	0.847577	Neither	0.29336	0.868672	Neither	1.19182	0.08761	Neither	-1.58359	0.0148418	Down	-0.226367	0.514188	Neither	-0.741259	0.399269	Neither	-1.07542	0.0871143	Neither	0.10061	1	Neither	-1.85768	0.0357379	Down	0.847071	0.336323	Neither	2.51527	5.15945e-06	Up	-2.94309	3.76035e-12	Down
ENSMMUG00000021031	-6.31924	3.23923e-27	Down	1.11499	0.451867	Neither	1.83743	0.000951563	Up	0.288731	0.854662	Neither	-0.497197	0.59323	Neither	6.65187	1.606e-09	Up	0.565077	0.873617	Neither	-0.266344	0.704716	Neither	0.328467	0.868748	Neither	1.27752	0.509637	Neither	-2.38655	0.00317456	Down	1.9406	0.0676921	Neither	1.93441	0.0044568	Up	-1.80423	0.0086059	Down
ENSMMUG00000054038	1.36538	0.0167506	Up	0.699974	0.583515	Neither	1.94993	0.0152038	Up	1.17562	0.279604	Neither	0.663456	0.211034	Neither	-1.42503	0.0425409	Down	0.399158	0.378468	Neither	-0.0473621	0.882471	Neither	0.829078	0.273152	Neither	0.423819	0.209016	Neither	1.23379	0.034878	Up	0.641782	0.254035	Neither	1.719	0.000928569	Up	-1.05671	0.0029149	Down
ENSMMUG00000006453	-4.79884	3.2718e-20	Down	1.48131	0.235564	Neither	1.85826	0.000580471	Up	-0.0255278	0.895462	Neither	0.365518	0.753388	Neither	5.09824	3.27259e-07	Up	0.189328	0.79848	Neither	-0.53231	0.498918	Neither	0.765683	0.414721	Neither	0.0746886	0.951191	Neither	2.58411	0.0333188	Up	-0.0223564	0.922298	Neither	2.71042	0.000927172	Up	-1.83719	0.000120063	Down
ENSMMUG00000026873	1.28066	0.295995	Neither	0.772173	0.883645	Neither	0.276529	0.898793	Neither	-1.6421	0.576821	Neither	0.42959	0.727874	Neither	0.097752	1	Neither	1.14361	0.249659	Neither	-0.836331	0.559151	Neither	-0.0619712	0.890658	Neither	-0.283457	0.774859	Neither	6.75725	0.0107911	Up	0.686918	0.533711	Neither	2.47397	0.032803	Up	-3.74317	0.00113617	Down
ENSMMUG00000013477	6.97781	4.94097e-16	Up	4.67182	0.06269	Neither	4.07675	0.0160328	Up	2.50626	0.176549	Neither	1.05173	0.074087	Neither	-5.82734	5.05566e-11	Down	0.271634	0.512965	Neither	-1.78013	0.284594	Neither	0.563239	0.7549	Neither	-1.54113	0.147198	Neither	1.24795	0.841019	Neither	2.25995	0.0279071	Up	2.90384	0.0055322	Up	-2.86659	2.07233e-12	Down
ENSMMUG00000003827	-2.42404	0.0392069	Down	4.93829	0.0254639	Up	6.26292	1.83009e-06	Up	3.49393	0.0971574	Neither	-0.509581	0.498948	Neither	-3.79093	0.00138325	Down	2.38559	0.196293	Neither	-1.64638	0.140366	Neither	1.101	0.426926	Neither	0.0657637	1	Neither	0.676459	0.274422	Neither	1.52801	0.199156	Neither	3.4448	0.0278827	Up	-1.81762	0.0331599	Down
ENSMMUG00000005034	7.26569	6.96619e-21	Up	5.64327	0.0398393	Up	7.65978	0.00341349	Up	2.38352	0.192234	Neither	0.280114	0.608299	Neither	-6.24493	3.45908e-11	Down	0.893203	0.0532656	Neither	5.65156	0.108238	Neither	6.78212	0.255886	Neither	-0.284586	0.835235	Neither	1.06714	0.960315	Neither	1.89577	0.210349	Neither	4.95737	0.0216588	Up	-3.46169	1.17008e-09	Down
ENSMMUG00000009038	7.23071	4.66192e-21	Up	1.93005	0.280802	Neither	2.76521	9.04053e-05	Up	2.45325	0.181143	Neither	0.0833186	0.90778	Neither	-5.80595	1.38651e-10	Down	-0.0316786	0.901372	Neither	-0.446167	0.396834	Neither	0.293997	0.867951	Neither	0.0504354	0.90529	Neither	-0.777	0.0967056	Neither	0.72433	0.209262	Neither	1.84511	0.0436377	Up	-2.28148	4.02865e-13	Down
ENSMMUG00000023699	3.53157	2.40372e-05	Up	2.30191	0.158689	Neither	2.21903	0.0307993	Up	-0.758684	0.420596	Neither	0.014855	0.9422	Neither	-2.89271	1.36464e-05	Down	-0.0225918	0.92149	Neither	0.687121	1	Neither	-0.376098	0.574225	Neither	-1.95263	0.269618	Neither	0.570508	0.502632	Neither	1.68311	0.465003	Neither	3.41858	0.000183552	Up	-2.06996	0.0105873	Down
ENSMMUG00000022086	6.24794	2.33366e-13	Up	3.49485	0.170074	Neither	-0.251007	0.817344	Neither	2.71767	0.212548	Neither	1.09456	0.242817	Neither	-3.66927	0.000461658	Down	0.02794	0.993947	Neither	0.0670524	1	Neither	1.97535	1	Neither	-0.0623174	0.936176	Neither	4.40753	0.364929	Neither	0.560197	0.629772	Neither	2.85017	0.0298318	Up	-6.85676	2.27812e-42	Down
ENSMMUG00000022656	5.03269	1.17612e-08	Up	0.506727	0.748614	Neither	1.2085	0.0959255	Neither	0.0658505	1	Neither	0.521189	0.456025	Neither	-3.96519	2.0447e-10	Down	-0.687646	0.0549934	Neither	-0.522894	0.606634	Neither	-0.351954	0.621757	Neither	0.020241	1	Neither	-0.209607	0.717676	Neither	1.77758	0.176048	Neither	3.93261	0.0292142	Up	-1.45943	0.00550411	Down
ENSMMUG00000019208	3.78741	2.08194e-07	Up	0.298714	1	Neither	0.299839	1	Neither	0.89424	0.897763	Neither	-0.11989	0.7787	Neither	-2.89679	0.000212824	Down	-1.33222	0.259951	Neither	-0.567503	0.591786	Neither	-2.22009	0.215559	Neither	-0.412959	0.691084	Neither	0.389566	0.619681	Neither	0.268893	0.655959	Neither	1.50954	0.00424662	Up	-1.46708	5.98622e-05	Down
ENSMMUG00000042506	-7.40329	3.03418e-36	Down	1.35647	0.32598	Neither	2.89601	3.57908e-05	Up	0.460882	0.699412	Neither	-2.08711	0.00715178	Down	3.94698	0.00765595	Up	0.219947	0.895799	Neither	0.119805	0.998936	Neither	0.994221	0.320185	Neither	0.39065	0.763141	Neither	0.882086	0.466534	Neither	0.549655	0.605743	Neither	3.07363	0.0424406	Up	-4.09708	2.64633e-10	Down
ENSMMUG00000009358	-1.66053	0.0389652	Down	0.351166	0.8373	Neither	1.41017	0.136943	Neither	-0.0570359	0.864764	Neither	-2.21534	0.00266611	Down	2.75895	0.00650936	Up	-0.0364041	0.898846	Neither	-1.63819	0.0830957	Neither	-0.596086	0.511364	Neither	-0.135111	0.733641	Neither	0.363344	0.86303	Neither	0.667903	0.421006	Neither	3.18614	2.477e-08	Up	-1.47107	0.000246122	Down
ENSMMUG00000033742	-4.19633	5.21051e-18	Down	3.48058	0.0273825	Up	3.40812	1.80931e-07	Up	0.54194	0.63972	Neither	0.317419	0.854899	Neither	4.39163	2.63714e-05	Up	0.815749	0.11564	Neither	-0.355172	0.588531	Neither	1.62768	0.059188	Neither	-0.0923656	0.771759	Neither	0.288686	0.782229	Neither	2.23184	0.00822132	Up	3.28722	0.000230941	Up	-6.22744	8.74618e-62	Down
ENSMMUG00000063859	-5.37182	9.33546e-31	Down	4.83413	0.0540537	Neither	5.82709	4.28983e-11	Up	2.96338	0.07641	Neither	-0.982591	0.200177	Neither	6.71794	7.44643e-07	Up	0.346834	0.678932	Neither	1.35109	0.318242	Neither	0.952389	0.249449	Neither	0.52248	0.114225	Neither	0.204636	0.805686	Neither	2.14671	0.0316854	Up	2.86911	0.000120531	Up	-4.88882	2.44066e-41	Down
ENSMMUG00000053368	-0.195787	0.738314	Neither	2.18081	0.17527	Neither	3.54643	3.16885e-07	Up	0.484543	0.704759	Neither	-0.0862334	0.878064	Neither	2.51866	0.0272773	Up	1.05063	0.105562	Neither	-1.15271	0.0939328	Neither	0.470052	0.71199	Neither	0.697653	0.241308	Neither	2.22849	0.0589757	Neither	1.5473	0.0465432	Up	2.17821	0.0289745	Up	-1.74329	0.00123367	Down
ENSMMUG00000010028	-6.13384	1.18455e-38	Down	1.45076	0.261066	Neither	2.02432	0.00149718	Up	0.215947	0.885034	Neither	0.333094	0.689232	Neither	7.66241	4.32067e-11	Up	0.172635	0.762082	Neither	-0.572219	0.404069	Neither	0.687229	0.359868	Neither	0.267125	0.631212	Neither	0.417015	0.58733	Neither	0.336049	0.547657	Neither	1.38688	0.0279375	Up	-1.20434	0.0180669	Down
ENSMMUG00000016859	-6.77393	2.23498e-35	Down	2.49868	0.0672951	Neither	3.42273	0.000191695	Up	0.483389	0.677637	Neither	-0.414459	0.629551	Neither	6.28878	2.38673e-06	Up	2.74214	0.174087	Neither	5.97666	0.125817	Neither	0.339387	0.930406	Neither	1.38154	0.283795	Neither	-1.92703	0.103411	Neither	1.01422	0.371813	Neither	3.39123	2.1016e-06	Up	-2.24595	2.03653e-11	Down
ENSMMUG00000028928	-5.2548	1.67007e-21	Down	2.31799	0.103433	Neither	2.53154	2.40357e-05	Up	0.188353	0.915017	Neither	0.120264	0.912242	Neither	7.39491	2.66183e-10	Up	0.577947	0.295065	Neither	-0.556003	0.458714	Neither	0.751331	0.395938	Neither	-0.0100615	0.953872	Neither	0.431875	0.515461	Neither	0.116555	0.912426	Neither	1.61996	0.0193033	Up	-1.61281	0.000163058	Down
ENSMMUG00000003603	-4.33101	6.98952e-20	Down	1.63218	0.172574	Neither	1.47339	0.00612463	Up	0.305104	0.815174	Neither	0.559443	0.486012	Neither	3.97862	1.10725e-05	Up	0.297836	0.496719	Neither	-1.10534	0.0544075	Neither	0.72359	0.336957	Neither	-0.0598089	0.819718	Neither	0.52545	0.412477	Neither	0.387956	0.486042	Neither	1.20683	0.0260429	Up	-2.20724	6.19827e-10	Down
ENSMMUG00000016856	-4.12778	5.70077e-18	Down	2.96113	0.0751265	Neither	2.87512	0.000126771	Up	1.15358	0.418878	Neither	-0.00849001	0.941982	Neither	5.70502	6.56761e-06	Up	0.196639	0.701243	Neither	-1.01612	0.070732	Neither	-0.0710414	0.857642	Neither	0.0763805	0.853241	Neither	0.378457	0.587267	Neither	0.69378	0.25611	Neither	1.48074	0.00629992	Up	-1.95643	6.42202e-09	Down
ENSMMUG00000012170	-4.41868	4.37284e-17	Down	1.22602	0.332696	Neither	1.63788	0.00163377	Up	-0.0747219	0.85389	Neither	-0.0254054	0.927156	Neither	6.15682	7.9697e-09	Up	0.101625	0.932964	Neither	-0.93515	0.336382	Neither	0.260932	0.929953	Neither	0.0162606	1	Neither	0.204082	0.894784	Neither	0.591141	0.52393	Neither	1.88057	0.0497561	Up	-2.06234	1.83941e-06	Down
ENSMMUG00000049742	-4.15324	9.43414e-17	Down	2.18624	0.0968541	Neither	2.80538	9.36402e-06	Up	-0.0176588	0.905355	Neither	0.125224	0.927771	Neither	5.17824	3.15948e-07	Up	0.123021	0.815751	Neither	-1.09069	0.0765758	Neither	1.06447	0.178996	Neither	0.396884	0.29091	Neither	0.942555	0.271698	Neither	0.606381	0.357476	Neither	1.65067	0.00727759	Up	-2.0979	1.20121e-09	Down
ENSMMUG00000000792	-3.37513	4.99414e-15	Down	1.49591	0.237521	Neither	2.20647	0.000187986	Up	0.0693859	0.984688	Neither	0.0564797	0.959042	Neither	4.37211	7.04962e-06	Up	-0.435997	0.24288	Neither	-0.579026	0.285612	Neither	0.513154	0.526139	Neither	0.223372	0.486565	Neither	0.359677	0.552456	Neither	0.460117	0.417921	Neither	1.01306	0.039999	Up	-1.05009	0.00259834	Down
ENSMMUG00000019945	-3.75548	1.05323e-13	Down	1.31021	0.320939	Neither	1.57244	0.00179805	Up	-0.203515	0.750433	Neither	0.272159	0.717465	Neither	4.81341	8.40109e-08	Up	-0.316651	0.632461	Neither	-0.205849	0.682178	Neither	0.182418	0.876429	Neither	0.405375	0.384248	Neither	0.525019	0.475085	Neither	0.379895	0.674292	Neither	1.17992	0.0333232	Up	-1.28627	0.000151858	Down
ENSMMUG00000054358	-2.94604	6.65656e-12	Down	1.88347	0.207946	Neither	4.24027	1.37532e-09	Up	1.84735	0.0751558	Neither	1.62054	0.230718	Neither	2.63956	0.0114113	Up	-0.00786341	0.942709	Neither	0.429988	0.753349	Neither	0.742612	0.436183	Neither	0.822088	0.0186171	Neither	0.655132	0.440584	Neither	1.15629	0.29353	Neither	1.46849	0.0219969	Up	-5.70451	1.25013e-45	Down
ENSMMUG00000055877	-4.20742	1.59463e-11	Down	0.772334	0.584594	Neither	1.64074	0.00292514	Up	0.457167	0.771016	Neither	0.359634	0.635088	Neither	4.73932	6.25825e-07	Up	0.304761	0.503592	Neither	0	1	Neither	1.64718	0.305256	Neither	1.87624	1	Neither	0.315721	0.676419	Neither	-0.0150864	1	Neither	2.78368	0.00254187	Up	-2.41129	1.5638e-06	Down
ENSMMUG00000010939	-3.72471	2.34185e-11	Down	1.4885	0.250773	Neither	2.35451	8.66631e-05	Up	0.00570192	1	Neither	1.11663	0.27585	Neither	5.26585	8.16881e-08	Up	1.61723	0.0787776	Neither	-0.321251	0.633315	Neither	0.931502	0.233161	Neither	-0.0936517	0.861845	Neither	0.597718	0.914075	Neither	1.39597	0.109291	Neither	3.2191	0.0197469	Up	-1.43459	0.008473	Down
ENSMMUG00000003789	-3.9258	1.60173e-10	Down	0.596525	0.731792	Neither	1.95932	0.0020908	Up	0.950013	0.408436	Neither	0.426794	0.719796	Neither	4.77765	2.25224e-05	Up	0.641759	0.491799	Neither	-0.437434	0.617154	Neither	0.346345	0.683574	Neither	0.542063	0.360777	Neither	0.451766	0.741068	Neither	-0.104574	0.790891	Neither	2.64084	1.7116e-06	Up	-1.31453	0.0177484	Down
ENSMMUG00000061478	-3.52941	6.92666e-10	Down	2.13015	0.126481	Neither	2.30492	0.000181791	Up	-0.366451	0.610751	Neither	0.218113	0.849139	Neither	5.59497	4.58905e-08	Up	-0.874662	0.158999	Neither	-1.17951	0.168486	Neither	-0.353869	0.753573	Neither	0.805131	0.206439	Neither	0.494923	0.555484	Neither	0.726064	0.531026	Neither	2.0102	0.0410368	Up	-1.6945	0.000154937	Down
ENSMMUG00000006718	-2.89061	7.38121e-09	Down	1.49495	0.221574	Neither	2.03522	0.0001234	Up	-0.0910353	0.839412	Neither	0.562312	0.53869	Neither	3.02761	0.000474671	Up	0.0940677	0.863964	Neither	-0.687592	0.281212	Neither	0.675868	0.382581	Neither	0.497646	0.187258	Neither	0.635362	0.365321	Neither	0.764157	0.179966	Neither	1.15876	0.0379236	Up	-2.28793	4.94805e-08	Down
ENSMMUG00000052252	-2.69173	1.26876e-08	Down	0.720838	0.576262	Neither	1.11784	0.0253994	Up	-0.130217	0.803041	Neither	0.541202	0.490702	Neither	3.10674	0.00015533	Up	0.165794	0.721704	Neither	-0.390856	0.513713	Neither	0.483108	0.556606	Neither	-0.00766442	0.957636	Neither	1.10948	0.169649	Neither	0.482655	0.498512	Neither	1.89359	0.0131264	Up	-1.62313	5.49832e-06	Down
ENSMMUG00000011209	-4.08961	1.51069e-08	Down	1.706	0.22243	Neither	1.97456	0.000373768	Up	-0.138484	0.803714	Neither	-1.3341	0.0903762	Neither	7.71181	7.6824e-10	Up	1.02276	0.649159	Neither	-1.50069	0.0784843	Neither	-0.418535	0.505087	Neither	0.350407	0.456585	Neither	0.550987	0.728903	Neither	0.458808	0.575744	Neither	1.88548	0.0191909	Up	-1.25795	0.00738491	Down
ENSMMUG00000016614	-2.88447	4.57118e-08	Down	2.28826	0.108171	Neither	2.70406	9.3672e-06	Up	0.745707	0.477953	Neither	0.4306	0.567061	Neither	4.07559	3.09677e-05	Up	-0.140073	0.701755	Neither	-0.952663	0.146642	Neither	0.369357	0.661471	Neither	0.755739	0.0767145	Neither	0.412615	0.67117	Neither	0.289128	0.779674	Neither	1.68627	0.00361743	Up	-1.90329	1.59159e-06	Down
ENSMMUG00000047576	-4.09439	1.00063e-07	Down	4.50491	0.05612	Neither	3.55416	0.00141073	Up	2.4321	0.208358	Neither	0.547168	0.736426	Neither	5.18963	0.0172715	Up	1.71844	0.130351	Neither	-0.31915	0.69166	Neither	2.25528	0.174754	Neither	-0.624747	0.606393	Neither	0.241866	0.92754	Neither	1.49161	0.181199	Neither	3.07655	0.0410319	Up	-3.28649	0.00127052	Down
ENSMMUG00000040973	-3.57071	1.40169e-07	Down	3.41815	0.0574074	Neither	4.59145	4.42767e-10	Up	1.20394	0.316907	Neither	0.0867065	1	Neither	5.22641	5.87824e-06	Up	0.182499	0.851813	Neither	-1.10577	0.250108	Neither	0.9456	0.503131	Neither	1.75999	0.055584	Neither	0.154173	0.96408	Neither	0.807005	0.415885	Neither	2.30174	0.0400116	Up	-3.66034	6.73455e-13	Down
ENSMMUG00000017222	-2.49229	6.21709e-07	Down	1.60205	0.225859	Neither	2.2362	8.41989e-05	Up	-0.233745	0.717149	Neither	-0.114296	0.803617	Neither	4.64506	5.90473e-07	Up	-0.143381	0.722389	Neither	-1.10635	0.0880025	Neither	0.86136	0.258553	Neither	0.0478384	0.922431	Neither	0.406386	0.574291	Neither	0.14461	0.814276	Neither	1.24088	0.0360405	Up	-1.24673	0.00174243	Down
ENSMMUG00000001276	-2.24421	6.93477e-07	Down	1.09334	0.399187	Neither	1.76985	0.00079005	Up	0.0102749	1	Neither	0.151991	0.840084	Neither	3.47851	4.09207e-05	Up	-0.466042	0.214002	Neither	-1.005	0.0688678	Neither	0.289185	0.728758	Neither	-0.146225	0.654393	Neither	0.149831	0.904525	Neither	0.420845	0.519916	Neither	1.81867	0.00102914	Up	-1.02071	0.00544659	Down
ENSMMUG00000058220	-3.87755	3.33174e-06	Down	3.89441	0.0830162	Neither	3.89562	8.77107e-05	Up	0.599315	0.789922	Neither	-1.20501	0.298073	Neither	7.30938	0.000452255	Up	0.554509	0.932929	Neither	-1.41875	0.213129	Neither	-1.39838	0.466642	Neither	0.494281	0.7059	Neither	0.304525	1	Neither	0.331701	0.809994	Neither	6.48575	0.0226491	Up	-5.26448	5.04681e-08	Down
ENSMMUG00000049968	-2.11273	5.94083e-06	Down	1.22241	0.352517	Neither	1.98081	0.000149623	Up	-0.0914852	0.837398	Neither	0.645801	0.379457	Neither	3.01479	0.000196528	Up	0.0937801	0.854853	Neither	-1.14335	0.0518823	Neither	0.436997	0.613722	Neither	0.386855	0.245375	Neither	0.464984	0.498236	Neither	0.250348	0.657948	Neither	1.30335	0.0182497	Up	-1.90669	1.80432e-08	Down
ENSMMUG00000006326	-1.9766	6.93968e-06	Down	0.692255	0.594652	Neither	1.13086	0.0226162	Up	-0.308455	0.657622	Neither	0.161102	0.853598	Neither	2.43859	0.0016536	Up	0.0796933	0.87721	Neither	-0.72336	0.212877	Neither	0.298505	0.756058	Neither	-0.0325733	0.88817	Neither	0.576278	0.341277	Neither	0.0846956	0.918014	Neither	1.31002	0.0101261	Up	-1.46129	6.64787e-06	Down
ENSMMUG00000057764	-2.37056	1.94172e-05	Down	1.42646	0.299185	Neither	2.78251	2.0626e-05	Up	0.497808	0.70146	Neither	-0.0353179	0.907276	Neither	3.50899	9.1975e-05	Up	-0.0492565	0.886338	Neither	-1.3473	0.0573917	Neither	0.72734	0.39118	Neither	0.442243	0.15899	Neither	0.303857	0.64523	Neither	0.236932	0.686343	Neither	1.35115	0.0183411	Up	-1.04386	0.00243263	Down
ENSMMUG00000017063	-2.03487	2.04021e-05	Down	0.743961	0.60256	Neither	1.66057	0.00165509	Up	-0.00471734	0.91179	Neither	0.608218	0.390982	Neither	3.3263	0.000151543	Up	0.172881	0.741336	Neither	-0.655672	0.285193	Neither	0.257756	0.777127	Neither	0.366618	0.336309	Neither	0.194648	0.791914	Neither	0.087125	0.913451	Neither	1.46266	0.00664395	Up	-1.54965	1.0843e-05	Down
ENSMMUG00000000895	-2.26517	2.83916e-05	Down	2.00251	0.149776	Neither	2.29025	7.22325e-05	Up	0.212296	0.896945	Neither	0.580632	0.514255	Neither	3.50966	0.000388055	Up	-0.316643	0.519026	Neither	-0.64296	0.29725	Neither	0.495428	0.558027	Neither	0.0712191	0.923774	Neither	0.400731	0.640572	Neither	0.645627	0.377719	Neither	1.32706	0.0426968	Up	-1.24355	0.00104183	Down
ENSMMUG00000010887	-2.04895	6.46898e-05	Down	1.21563	0.342605	Neither	2.16821	9.25028e-05	Up	-0.19504	0.745691	Neither	0.344908	0.634262	Neither	3.19919	0.000192718	Up	-0.466503	0.238712	Neither	-0.569239	0.336057	Neither	0.751024	0.315272	Neither	0.306099	0.353337	Neither	0.728204	0.280258	Neither	0.33597	0.55242	Neither	1.52074	0.0128321	Up	-1.37301	0.000871886	Down
ENSMMUG00000015696	-2.09274	6.98096e-05	Down	1.57719	0.232282	Neither	2.06148	0.00117859	Up	-0.00601803	0.916018	Neither	0.914826	0.110436	Neither	4.34466	5.50446e-06	Up	0.488132	0.516543	Neither	-0.878591	0.139633	Neither	0.189938	0.840491	Neither	-0.0396117	0.89533	Neither	0.321623	0.754017	Neither	0.0129802	0.973081	Neither	3.37343	1.17749e-06	Up	-1.85281	5.61239e-06	Down
ENSMMUG00000060835	-2.24615	7.6088e-05	Down	1.59116	0.248634	Neither	2.55602	7.97435e-06	Up	0.0801214	1	Neither	0.182823	0.857192	Neither	5.03264	6.66612e-07	Up	0.234878	0.699407	Neither	-0.458408	0.52313	Neither	1.06743	0.20539	Neither	0.0869662	0.873941	Neither	0.659511	0.447402	Neither	-0.0473313	0.886077	Neither	1.66674	0.015647	Up	-1.06711	0.0343739	Down
ENSMMUG00000000169	-1.81699	7.87337e-05	Down	0.713409	0.587589	Neither	1.96954	0.000231597	Up	-0.258522	0.693802	Neither	-0.0296365	0.912084	Neither	2.7949	0.000699213	Up	0.338099	0.411124	Neither	-0.992295	0.0955187	Neither	0.927845	0.231878	Neither	0.156895	0.64131	Neither	0.390735	0.620784	Neither	0.560906	0.283044	Neither	1.47891	0.01235	Up	-1.37877	0.000181037	Down
ENSMMUG00000062189	-2.75381	9.45573e-05	Down	3.69262	0.0880649	Neither	2.9146	0.00124755	Up	0.986497	0.607711	Neither	-0.892034	0.277232	Neither	3.46223	0.0284793	Up	0.0951109	0.996774	Neither	0.338847	0.790634	Neither	1.06036	0.404507	Neither	-0.0370759	0.931661	Neither	0.985913	0.451713	Neither	1.60055	0.164662	Neither	4.04583	0.0026381	Up	-2.43089	0.000885353	Down
ENSMMUG00000010390	-2.1236	0.000103518	Down	0.407868	0.787952	Neither	1.47007	0.00509066	Up	-0.261726	0.703378	Neither	0.273552	0.68672	Neither	3.24737	7.90833e-05	Up	-0.0773479	0.82214	Neither	-0.777186	0.218946	Neither	0.391266	0.649181	Neither	-0.100194	0.736938	Neither	0.309538	0.647597	Neither	0.101501	0.88886	Neither	1.32847	0.0195111	Up	-1.17106	0.00238826	Down
ENSMMUG00000022198	-1.82941	0.000149576	Down	1.7051	0.186831	Neither	2.25188	0.000192648	Up	0.00555633	1	Neither	0.278642	0.726908	Neither	2.76517	0.000754227	Up	-0.288253	0.41327	Neither	-0.901837	0.122249	Neither	0.329709	0.691623	Neither	0.192636	0.54586	Neither	0.510034	0.43812	Neither	0.317251	0.582112	Neither	1.07151	0.0307273	Up	-1.7375	9.36198e-07	Down
ENSMMUG00000008878	-1.67048	0.000517911	Down	0.364307	0.823289	Neither	1.21843	0.016589	Up	-0.0824766	0.848676	Neither	-0.345201	0.522718	Neither	2.2152	0.00537777	Up	-0.357095	0.399393	Neither	-1.1308	0.0514882	Neither	0.12931	0.918135	Neither	-0.219687	0.4718	Neither	0.110647	0.898164	Neither	-0.381078	0.407439	Neither	1.13771	0.0378282	Up	-1.30436	0.000189785	Down
ENSMMUG00000018548	-1.62691	0.00140572	Down	2.06973	0.126379	Neither	2.68336	2.50595e-06	Up	0.609876	0.564925	Neither	0.631672	0.408198	Neither	3.04652	0.000802289	Up	0.565164	0.170626	Neither	-0.688066	0.249256	Neither	0.904792	0.342836	Neither	0.477958	0.162483	Neither	0.487079	0.495982	Neither	0.589018	0.294154	Neither	1.47333	0.00943201	Up	-2.28827	9.01093e-12	Down
ENSMMUG00000000838	-1.75067	0.0015821	Down	1.57125	0.238627	Neither	1.70395	0.00398318	Up	0.0277196	0.946816	Neither	0.171801	0.785083	Neither	3.89291	4.68874e-06	Up	0.414936	0.324623	Neither	-0.891433	0.11472	Neither	0.733092	0.34503	Neither	0.420197	0.229971	Neither	0.539668	0.452104	Neither	0.306913	0.607247	Neither	1.29312	0.015674	Up	-1.74911	7.90204e-08	Down
ENSMMUG00000049318	-2.61256	0.00219862	Down	1.49637	0.549806	Neither	3.2105	0.00712176	Up	0.788873	0.768242	Neither	-0.515791	0.788451	Neither	3.75431	0.0166855	Up	1.63261	0.227902	Neither	1.13332	0.344007	Neither	0.991724	0.515664	Neither	1.72904	0.125733	Neither	3.61101	0.723121	Neither	0.578306	0.692122	Neither	3.35557	0.0243381	Up	-2.22221	0.00638091	Down
ENSMMUG00000019602	-2.11127	0.00283454	Down	1.86893	0.187342	Neither	1.94208	0.00278063	Up	0.372682	0.78971	Neither	0.0625168	0.983796	Neither	3.28409	0.000350701	Up	0.270945	0.592963	Neither	-0.913579	0.236305	Neither	0.607708	0.444519	Neither	0.2279	0.650124	Neither	0.716286	0.396104	Neither	-0.148848	0.725742	Neither	1.18057	0.0405468	Up	-1.31518	0.00603094	Down
ENSMMUG00000051062	-1.28835	0.00380799	Down	0.0368584	1	Neither	1.99543	0.00394836	Up	0.464872	0.705837	Neither	0.307998	0.698223	Neither	2.67381	0.00111233	Up	-0.0695228	0.818538	Neither	-0.455144	0.470036	Neither	-0.122964	0.802017	Neither	-0.136794	0.743978	Neither	-0.0542348	0.878042	Neither	0.601951	0.348155	Neither	3.02073	0.00753018	Up	-1.28312	0.00178123	Down
ENSMMUG00000054952	-1.98328	0.00576557	Down	1.35415	0.440932	Neither	2.2425	0.000377932	Up	-0.119152	0.826312	Neither	-0.718048	0.293818	Neither	3.14508	0.00601247	Up	-0.735416	0.296132	Neither	-0.639702	0.437521	Neither	0.775708	0.446197	Neither	-0.269795	0.584038	Neither	0.272531	0.89244	Neither	-0.0417452	0.899523	Neither	2.33537	0.0220331	Up	-2.27029	3.01378e-06	Down
ENSMMUG00000011228	-1.53086	0.00620173	Down	1.16398	0.388205	Neither	2.0501	0.000309039	Up	0.0321497	1	Neither	-0.23051	0.645247	Neither	3.04442	0.00039394	Up	-0.0935535	0.811308	Neither	-0.975909	0.118677	Neither	0.603373	0.42896	Neither	0.287731	0.369097	Neither	0.482066	0.411532	Neither	0.31762	0.55641	Neither	1.31929	0.0150408	Up	-1.08749	0.00121435	Down
ENSMMUG00000063577	-1.42818	0.00723193	Down	1.15264	0.383232	Neither	2.11938	0.000476279	Up	-0.10993	0.823279	Neither	0.261621	0.776906	Neither	2.33373	0.00339987	Up	-0.116935	0.748476	Neither	-0.940549	0.0974665	Neither	0.0722756	0.990659	Neither	-0.0491669	0.854475	Neither	0.035355	1	Neither	-0.0532417	0.87704	Neither	1.20392	0.024044	Up	-1.3138	0.00197338	Down
ENSMMUG00000014101	-1.48215	0.0100364	Down	1.04716	0.41325	Neither	1.74647	0.00207403	Up	0.416528	0.739969	Neither	0.00759935	1	Neither	3.16507	0.00013941	Up	-0.227758	0.598564	Neither	-0.609106	0.370939	Neither	0.456402	0.556005	Neither	0.257326	0.444788	Neither	0.372389	0.602122	Neither	0.0108972	1	Neither	1.32099	0.0132901	Up	-1.40733	7.64383e-05	Down
ENSMMUG00000015303	-1.60424	0.0112468	Down	0.753324	0.580995	Neither	1.79618	0.00062777	Up	-0.0478816	0.874353	Neither	0.0738194	0.975081	Neither	2.46536	0.00228401	Up	-0.686556	0.0775896	Neither	-0.941109	0.19273	Neither	0.628972	0.501994	Neither	0.0346168	0.938468	Neither	0.037487	1	Neither	-0.0141864	0.938013	Neither	1.5427	0.0113148	Up	-1.27431	0.00262365	Down
ENSMMUG00000042636	-2.02571	0.0140272	Down	3.99973	0.0882613	Neither	3.6227	0.00137558	Up	2.56958	0.276297	Neither	-0.312951	0.706364	Neither	6.76746	0.000213279	Up	1.16526	0.244241	Neither	-0.254513	0.804328	Neither	-1.06825	0.493068	Neither	-0.944956	0.118405	Neither	-0.185524	0.901052	Neither	0.45053	0.658141	Neither	3.95181	0.0337095	Up	-2.94493	0.00127938	Down
ENSMMUG00000058445	-2.00723	0.0246075	Down	0.209217	0.961106	Neither	1.56967	0.0417766	Up	0.904064	0.441153	Neither	0.279645	0.878775	Neither	4.46603	0.00599818	Up	-0.645618	0.327414	Neither	-0.884519	0.285224	Neither	0.074663	1	Neither	0.744091	0.250394	Neither	0.42414	0.687627	Neither	0.608665	0.588937	Neither	2.30903	0.0251976	Up	-3.2141	4.01858e-10	Down
ENSMMUG00000055609	-1.571	0.0353064	Down	1.4659	0.448332	Neither	2.05792	0.00585247	Up	-0.346411	0.690776	Neither	-0.631618	0.399825	Neither	2.68992	0.0497352	Up	-0.529691	0.441994	Neither	-0.981024	0.264157	Neither	0.488219	0.720097	Neither	0.0230543	1	Neither	0.0463348	1	Neither	-0.316143	0.635539	Neither	2.14795	0.0398467	Up	-1.31568	0.0228667	Down
ENSMMUG00000006461	-1.00569	0.0426773	Down	1.88027	0.161693	Neither	2.68658	4.08637e-05	Up	-0.10215	0.828801	Neither	0.248936	0.736569	Neither	2.82328	0.00137321	Up	-0.27959	0.449267	Neither	-0.956402	0.1026	Neither	0.167456	0.885037	Neither	-0.157904	0.704356	Neither	-0.21072	0.720183	Neither	0.189397	0.815687	Neither	1.44367	0.0132312	Up	-1.00741	0.0170034	Down
ENSMMUG00000011001	-1.05163	0.0527662	Neither	0.496634	0.764444	Neither	1.3839	0.00766001	Up	-0.328439	0.656572	Neither	0.0343389	1	Neither	2.6644	0.00157619	Up	0.222866	0.675195	Neither	-1.02859	0.118351	Neither	0.00882569	1	Neither	0.102919	0.801691	Neither	0.286594	0.685842	Neither	-0.118421	0.772652	Neither	1.20588	0.0411179	Up	-1.02658	0.00398179	Down
ENSMMUG00000027099	-1.33224	0.075155	Neither	1.77215	0.383182	Neither	2.48398	8.59689e-05	Up	-0.927765	0.305559	Neither	0.807971	0.504637	Neither	3.28451	0.00527346	Up	0.333485	1	Neither	-0.178573	0.76668	Neither	1.66212	0.129167	Neither	1.4642	0.253873	Neither	-0.737862	0.728014	Neither	2.15903	0.173587	Neither	7.5701	0.00188459	Up	-3.09647	1.75226e-08	Down
ENSMMUG00000053733	-1.21079	0.0805718	Neither	0.932057	0.729595	Neither	2.75758	0.000596391	Up	1.36205	0.379565	Neither	0.669721	0.575694	Neither	3.03653	0.0415509	Up	2.29482	0.275932	Neither	-0.615731	0.422734	Neither	2.55398	0.112829	Neither	-0.0241674	1	Neither	0.89678	0.505406	Neither	0.981631	0.452852	Neither	3.92345	0.0472293	Up	-1.65541	0.0451531	Down
ENSMMUG00000008007	-0.839085	0.132185	Neither	0.970378	0.464862	Neither	1.71476	0.00262769	Up	-0.411635	0.598013	Neither	0.100937	0.98258	Neither	2.90692	0.00141632	Up	-0.124003	0.779297	Neither	0.686944	0.441915	Neither	-0.058593	0.886719	Neither	-0.0319725	0.916998	Neither	0.78383	0.35328	Neither	0.100447	0.933288	Neither	2.61744	0.00864897	Up	-1.48704	0.0006297	Down
ENSMMUG00000001583	-0.605929	0.353928	Neither	0.72693	0.708024	Neither	1.57095	0.00792246	Up	-0.653815	0.492007	Neither	0.258308	0.778283	Neither	3.3378	0.00144808	Up	-0.160361	0.748986	Neither	-0.89479	0.243476	Neither	0.453628	0.777548	Neither	0.0866982	0.923888	Neither	0.162715	1	Neither	0.215356	0.841215	Neither	1.88351	0.0309336	Up	-1.11382	0.032361	Down
ENSMMUG00000050386	1.84104	0.413012	Neither	0.758609	0.804675	Neither	2.47585	0.000469589	Up	0.438369	0.906211	Neither	0.887905	0.452009	Neither	4.77689	0.0348671	Up	-1.21568	0.25733	Neither	-2.30302	0.123897	Neither	-0.478459	0.763394	Neither	1.12744	0.235397	Neither	-0.953665	0.469864	Neither	-0.667593	0.600539	Neither	2.06594	0.0184602	Up	-3.14639	3.66029e-05	Down
ENSMMUG00000038497	-0.405199	0.463675	Neither	0.39517	0.844307	Neither	1.10497	0.0447734	Up	-0.411755	0.590914	Neither	-0.283159	0.576583	Neither	2.11664	0.0135773	Up	-0.179902	0.673611	Neither	-1.21094	0.0553697	Neither	0.0266619	1	Neither	-0.175661	0.572458	Neither	0.318652	0.666019	Neither	0.221182	0.71064	Neither	1.39134	0.0198144	Up	-1.61288	3.53232e-06	Down
ENSMMUG00000063093	0.582298	0.521606	Neither	0.954052	0.749736	Neither	3.41153	0.0297327	Up	1.15872	0.49211	Neither	-0.284426	0.660409	Neither	3.27023	0.03607	Up	-0.625028	0.416385	Neither	-0.491829	0.445813	Neither	0.514958	0.638613	Neither	0.150461	0.967213	Neither	-0.446089	0.391396	Neither	-0.033201	0.907326	Neither	1.76384	0.0037603	Up	-1.06187	0.0253551	Down
ENSMMUG00000059679	-0.407062	0.655245	Neither	2.07204	0.366764	Neither	4.29929	0.000157314	Up	0.548692	0.854256	Neither	-0.401136	0.66109	Neither	3.32863	0.0331215	Up	1.37859	0.259301	Neither	0.626999	0.616989	Neither	1.59578	0.133398	Neither	0.973361	0.226009	Neither	0.0715727	1	Neither	0.572818	0.696724	Neither	6.50798	0.0377599	Up	-3.48994	0.000184153	Down
ENSMMUG00000056764	-0.000146261	1	Neither	0.1	1	Neither	1.51176	0.0190163	Up	-0.0362929	0.881702	Neither	0.040236	1	Neither	2.2971	0.0232184	Up	0.421045	0.540791	Neither	-0.983298	0.150196	Neither	0.760165	0.494033	Neither	-0.129794	0.756534	Neither	0.428772	0.763655	Neither	0.660783	0.424593	Neither	2.79427	0.00669759	Up	-1.72679	0.000218684	Down
ENSMMUG00000060235	-10.6886	5.09519e-64	Down	0.0999308	0.989377	Neither	-0.0983259	0.805467	Neither	-0.710547	0.369953	Neither	-2.55613	0.170665	Neither	8.78811	6.66222e-12	Up	3.98154	0.701566	Neither	0	1	Neither	0	1	Neither	-3.20011	0.5	Neither	1.95634	1	Neither	1.22351	1	Neither	3.73854	0.00992711	Up	-2.23309	1.0786e-05	Down
ENSMMUG00000062037	-4.97445	6.0737e-30	Down	-0.183581	0.7651	Neither	0.354108	0.480989	Neither	-0.241612	0.705296	Neither	-0.10016	0.81003	Neither	3.96595	3.65836e-06	Up	0.362902	0.395795	Neither	-0.660435	0.218895	Neither	0.345824	0.672152	Neither	-0.402998	0.169403	Neither	0.114102	0.898558	Neither	0.704046	0.280647	Neither	2.10351	0.0191618	Up	-1.13446	0.00212445	Down
ENSMMUG00000014039	-7.33886	2.06852e-20	Down	0.329991	1	Neither	1.35357	0.118559	Neither	0.686031	0.697051	Neither	1.17301	0.958432	Neither	10.8978	5.21935e-08	Up	1.00729	0.99813	Neither	-0.578359	0.370204	Neither	0.258681	0.813225	Neither	1.00798	0.512052	Neither	-1.13212	0.0704183	Neither	-0.116186	0.791053	Neither	1.39598	0.0186673	Up	-1.26554	0.018253	Down
ENSMMUG00000031542	-4.04126	8.08388e-15	Down	0.71896	0.585678	Neither	0.494119	0.306614	Neither	-0.13707	0.79727	Neither	0.163643	0.841852	Neither	5.00961	3.74699e-08	Up	0.148436	0.78111	Neither	-1.12042	0.0595922	Neither	0.0655931	0.986178	Neither	-0.137139	0.692186	Neither	-0.877304	0.0872697	Neither	0.0490484	0.990997	Neither	1.21314	0.0314904	Up	-1.20487	0.0010521	Down
ENSMMUG00000018585	-4.94145	1.26633e-12	Down	0.399079	0.811612	Neither	0.680396	0.182963	Neither	0.398317	0.799823	Neither	0.525637	0.672737	Neither	4.29222	0.00521558	Up	0.509429	1	Neither	-1.12642	0.219133	Neither	0.328258	1	Neither	-0.160347	0.751662	Neither	0.225012	0.8124	Neither	0.117462	0.983797	Neither	2.69228	0.00454832	Up	-1.2139	0.0079797	Down
ENSMMUG00000002950	-5.76487	2.40553e-12	Down	1.36931	0.445023	Neither	0.637595	0.543104	Neither	0.296143	0.97618	Neither	0.197142	1	Neither	4.95941	0.0014338	Up	3.67376	0.876437	Neither	-1.31709	0.480883	Neither	0.148189	1	Neither	1.23407	0.244665	Neither	0.0309134	0.998803	Neither	1.14799	0.323374	Neither	3.44993	0.000642241	Up	-1.55615	0.0334872	Down
ENSMMUG00000001369	-2.65651	2.53695e-09	Down	-0.049988	0.868868	Neither	0.990163	0.046278	Neither	-0.489575	0.522983	Neither	0.676139	0.337495	Neither	2.20299	0.00443686	Up	0.171645	0.759035	Neither	-0.777394	0.212036	Neither	0.666202	0.374004	Neither	0.131166	0.83288	Neither	-0.0333285	0.943838	Neither	0.372343	0.60205	Neither	1.43778	0.0417521	Up	-1.18844	0.00305695	Down
ENSMMUG00000015392	-2.28847	1.42821e-06	Down	0.0125237	1	Neither	0.85412	0.131579	Neither	-0.0661111	0.859145	Neither	0.447987	0.560688	Neither	1.94079	0.016927	Up	0.408863	0.370896	Neither	-0.940174	0.116692	Neither	0.831356	0.274724	Neither	0.416813	0.263911	Neither	0.624241	0.366152	Neither	0.764009	0.168048	Neither	1.43932	0.0217339	Up	-1.78729	5.27656e-07	Down
ENSMMUG00000006435	-2.81782	0.00122835	Down	-0.0572404	0.858541	Neither	1.65556	0.0544968	Neither	-1.71265	0.181589	Neither	-0.423708	0.675926	Neither	4.60619	0.000564823	Up	-0.934725	0.200778	Neither	-1.57518	0.0715077	Neither	0.381569	0.697384	Neither	0.843659	0.342462	Neither	-0.142862	0.745993	Neither	-0.0378937	0.896546	Neither	1.24294	0.0473367	Up	-1.68187	0.00839763	Down
ENSMMUG00000022555	-1.39913	0.00234505	Down	-0.698368	0.415102	Neither	0.79525	0.122023	Neither	-0.148736	0.789362	Neither	0.488653	0.462184	Neither	1.67542	0.0245478	Up	0.542839	0.250847	Neither	-0.410346	0.498247	Neither	-0.686157	0.382292	Neither	-1.17099	0.24181	Neither	4.12052	0.474773	Neither	1.31183	0.16676	Neither	2.7231	0.00537694	Up	-1.43592	1.09879e-05	Down
ENSMMUG00000005480	-1.67031	0.0055686	Down	0.893898	0.539577	Neither	1.35161	0.141086	Neither	-0.398097	0.575117	Neither	0.0391635	1	Neither	2.8127	0.00231639	Up	0.240974	0.55474	Neither	-1.16986	0.115503	Neither	0.419834	0.742188	Neither	-0.266637	0.541535	Neither	0.0133162	1	Neither	0.0407044	1	Neither	2.30639	2.59533e-05	Up	-1.03594	0.0388323	Down
ENSMMUG00000053287	-0.275769	0.682204	Neither	0.219748	0.980493	Neither	1.17251	0.0528283	Neither	-0.00555766	0.905858	Neither	-0.407106	0.530213	Neither	3.30891	0.00261697	Up	-0.544474	0.220394	Neither	-0.0348215	0.905746	Neither	1.5631	0.179843	Neither	-0.171418	0.647627	Neither	0.44462	0.500942	Neither	1.01205	0.0856881	Neither	1.72861	0.00308078	Up	-1.08952	0.0171712	Down
ENSMMUG00000021176	-0.926045	0.190283	Neither	0.555532	0.865893	Neither	0.922815	0.406826	Neither	0.349094	0.904296	Neither	2.27825	0.0401532	Up	1.85885	0.144615	Neither	0.0392152	1	Neither	0.568	0.629736	Neither	0.893105	0.2681	Neither	0.36611	0.744902	Neither	0.829547	0.312001	Neither	1.21218	0.360601	Neither	2.69023	0.0399247	Up	-1.6039	4.3757e-05	Down
ENSMMUG00000058406	0.146343	0.891152	Neither	-0.483232	0.610721	Neither	1.15326	0.222471	Neither	-0.356865	0.669356	Neither	-0.311632	0.610838	Neither	0.917725	0.498305	Neither	0.370867	0.645102	Neither	-0.450055	0.462837	Neither	0.839734	0.326499	Neither	-0.219606	0.537277	Neither	0.511106	0.574353	Neither	1.62935	0.0110628	Up	2.17231	0.0235844	Up	-2.69052	8.69278e-13	Down
ENSMMUG00000039505	-2.11921	0.0022583	Down	1.53062	0.254518	Neither	1.63839	0.00982415	Up	0.00588269	1	Neither	0.221045	0.892977	Neither	1.8285	0.107851	Neither	0.507458	0.505631	Neither	-1.32411	0.094704	Neither	0.994862	0.463018	Neither	0.192762	0.660711	Neither	1.20115	0.0763193	Neither	0.333095	0.590128	Neither	1.49961	0.0290157	Up	-1.97252	1.54768e-06	Down
ENSMMUG00000029767	-1.26756	0.00727897	Down	0.684491	0.598706	Neither	1.14697	0.047563	Up	-0.390211	0.586392	Neither	0.817782	0.17835	Neither	1.47953	0.0504356	Neither	0.480479	0.369432	Neither	-1.1784	0.110145	Neither	0.325381	0.814521	Neither	0.442723	0.58423	Neither	-0.232661	0.64142	Neither	0.232686	0.727654	Neither	1.84747	0.00139276	Up	-1.12692	0.00378236	Down
ENSMMUG00000013436	2.43982	0.000528097	Up	1.0695	0.485456	Neither	2.22667	0.00178897	Up	0.822822	0.485227	Neither	0.31061	0.644301	Neither	-0.49341	0.47598	Neither	-0.274634	0.507456	Neither	-0.35989	0.514674	Neither	0.923851	0.22803	Neither	0.864238	0.0132589	Neither	0.385814	0.521087	Neither	-0.403549	0.438188	Neither	1.34506	0.0455302	Up	-1.45097	1.14798e-05	Down
ENSMMUG00000004577	1.51334	0.00576813	Up	0.677522	0.638657	Neither	1.26824	0.0189333	Up	-0.551112	0.457083	Neither	0.175506	0.777296	Neither	0.269462	0.789365	Neither	0.224046	0.634018	Neither	-0.710512	0.155659	Neither	0.637299	0.469531	Neither	-0.278758	0.408515	Neither	-0.683441	0.150762	Neither	0.121195	0.865065	Neither	1.52815	0.00321391	Up	-1.54752	5.2383e-05	Down
ENSMMUG00000007376	-0.965443	0.0679036	Neither	0.651121	0.656458	Neither	1.38704	0.0160231	Up	-0.277994	0.685399	Neither	0.0626594	0.976544	Neither	1.28731	0.114713	Neither	0.357835	0.601973	Neither	-0.787674	0.296671	Neither	0.662941	0.474664	Neither	0.425266	0.238191	Neither	0.0130034	1	Neither	0.0671375	0.957776	Neither	1.24242	0.0462787	Up	-1.27459	0.000311951	Down
ENSMMUG00000003971	-1.15585	0.107241	Neither	0.909891	0.615804	Neither	1.94795	0.00227888	Up	0.501011	0.766333	Neither	-0.0316672	0.94326	Neither	1.00996	0.55544	Neither	1.24314	0.195496	Neither	-0.966862	0.0578789	Neither	0.432923	0.578471	Neither	-0.000811013	0.969096	Neither	0.00698114	1	Neither	-0.253734	0.584829	Neither	1.18345	0.016047	Up	-1.38274	7.55464e-05	Down
ENSMMUG00000006359	0.830636	0.161886	Neither	0.59059	0.686143	Neither	1.96423	0.000154666	Up	-0.546248	0.459116	Neither	0.412074	0.613245	Neither	0.624008	0.438893	Neither	0.119097	0.808618	Neither	-0.800193	0.178432	Neither	0.910668	0.301161	Neither	-0.40141	0.416365	Neither	0.357739	0.566021	Neither	0.439261	0.555812	Neither	1.31615	0.0230106	Up	-1.4738	0.000325797	Down
ENSMMUG00000057447	-0.262316	0.651188	Neither	2.57625	0.152771	Neither	2.13368	0.000341704	Up	0.431552	0.839775	Neither	-0.0201307	0.933242	Neither	1.71781	0.115315	Neither	0.339319	0.619739	Neither	0.256692	0.816094	Neither	0.702663	0.523659	Neither	-0.164438	0.707633	Neither	0.529682	0.598575	Neither	0.311867	0.68216	Neither	1.8278	0.0279881	Up	-2.06654	1.17618e-05	Down
ENSMMUG00000006086	-0.239042	0.669057	Neither	0.937726	0.508796	Neither	1.88677	0.000722086	Up	0.325155	0.839082	Neither	-0.280331	0.593975	Neither	1.7962	0.0502425	Neither	0.749018	0.140415	Neither	-0.915374	0.132578	Neither	0.346458	0.684627	Neither	0.81767	0.0619212	Neither	-0.0382972	0.902068	Neither	0.303112	0.695132	Neither	1.249	0.0208749	Up	-1.31913	0.000193683	Down
ENSMMUG00000017803	-0.00244766	0.951929	Neither	1.40249	0.28231	Neither	2.07134	0.000135384	Up	0.285811	0.831273	Neither	0.596107	0.443931	Neither	-0.122246	0.798639	Neither	0.0823075	0.86776	Neither	-0.707362	0.295336	Neither	0.363625	0.654425	Neither	-0.0171128	0.933805	Neither	0.64226	0.346662	Neither	0.109784	0.874818	Neither	1.03739	0.0436752	Up	-1.97706	7.90935e-07	Down
ENSMMUG00000064801	0.0518859	1	Neither	0.92251	0.587797	Neither	1.35764	0.0194388	Up	-0.346679	0.653756	Neither	0.0667807	1	Neither	1.35869	0.135755	Neither	-0.47383	0.432512	Neither	1.34262	0.262078	Neither	0.507279	0.667448	Neither	-0.674686	0.338445	Neither	-0.112161	0.818741	Neither	-0.0700725	0.8594	Neither	1.58874	0.0485393	Up	-1.98806	0.000378024	Down
ENSMMUG00000005600	-2.70376	0.000132504	Down	0.315904	0.966326	Neither	0.902504	0.429517	Neither	0.166961	1	Neither	-0.415748	0.748685	Neither	2.64986	0.278377	Neither	1.65967	0.310612	Neither	-0.487923	0.454884	Neither	1.21756	0.136762	Neither	-0.0607107	0.82469	Neither	0.317823	0.686796	Neither	0.339762	0.658945	Neither	1.37732	0.031647	Up	-1.75667	0.0171266	Down
ENSMMUG00000014110	-5.19751	0.000191462	Down	-1.69592	0.0752029	Neither	0.369812	0.997841	Neither	-0.42031	0.582408	Neither	0	1	Neither	5.80543	0.326505	Neither	1.93143	1	Neither	4.424	0.453256	Neither	2.7752	1	Neither	1.77673	0.068572	Neither	-3.07	0.5	Neither	0.839071	0.718015	Neither	3.25859	0.0479998	Up	-1.19372	0.000804131	Down
ENSMMUG00000013539	-4.63858	0.00047102	Down	0.155635	1	Neither	6.10425	0.0589772	Neither	-0.28289	0.710531	Neither	-1.78483	0.561725	Neither	7.12162	0.0698016	Neither	5.12548e-15	1	Neither	2.33172	0.351922	Neither	0.711716	0.517365	Neither	2.61611	1	Neither	0.617083	0.584186	Neither	2.81154	1	Neither	3.40757	0.000162379	Up	-1.6642	0.0467322	Down
ENSMMUG00000010649	-1.4611	0.000899972	Down	0.563604	0.66837	Neither	0.924078	0.0635906	Neither	-0.0989241	0.831485	Neither	0.0395517	0.998268	Neither	1.44097	0.05425	Neither	-0.120514	0.733553	Neither	-0.980286	0.0764233	Neither	0.697703	0.358339	Neither	-0.0791265	0.755849	Neither	1.0076	0.121206	Neither	0.428911	0.424039	Neither	1.09799	0.0309638	Up	-1.6798	1.68257e-07	Down
ENSMMUG00000009884	-1.85558	0.00664724	Down	0.864319	0.616641	Neither	1.25479	0.0584762	Neither	0.056272	1	Neither	-0.393657	0.554461	Neither	1.77033	0.152406	Neither	-0.139707	0.831876	Neither	-1.20831	0.13534	Neither	0.312365	0.831561	Neither	0.166458	0.824233	Neither	0.751645	0.428388	Neither	0.050291	1	Neither	2.49774	0.00834389	Up	-1.36175	0.00618906	Down
ENSMMUG00000061065	-1.23175	0.0438854	Down	-0.403547	0.644051	Neither	-0.346521	0.549349	Neither	-0.694306	0.439915	Neither	-0.368511	0.551202	Neither	2.14375	0.0633723	Neither	-0.989497	0.184618	Neither	1.09752	0.247541	Neither	-0.26083	0.667711	Neither	-0.592422	0.345183	Neither	1.18915	0.505446	Neither	0.0685093	1	Neither	1.72241	0.0159075	Up	-2.31567	1.84703e-08	Down
ENSMMUG00000018235	-1.57843	0.0474588	Down	1.46947	0.53206	Neither	0.972687	0.631136	Neither	0.884915	0.951916	Neither	-0.303001	0.666567	Neither	0.980121	0.653381	Neither	0.867826	0.259499	Neither	0.482074	0.896863	Neither	1.16021	0.124976	Neither	0.0851373	1	Neither	1.85984	1	Neither	0.707596	0.654758	Neither	4.65541	4.25548e-06	Up	-1.07596	0.0220597	Down
ENSMMUG00000010316	4.02457	4.4621e-05	Up	-0.375533	0.675068	Neither	-0.233465	0.74103	Neither	0.911423	0.705611	Neither	0.153022	0.90749	Neither	-2.10653	0.0906479	Neither	0.56302	0.484922	Neither	1.47558	0.0675612	Neither	0.227038	0.816567	Neither	0.504602	0.232137	Neither	0.35657	0.578177	Neither	0.388594	0.627081	Neither	2.05558	0.00155645	Up	-1.1335	0.000366086	Down
ENSMMUG00000050062	8.18638	0.000244179	Up	0.0134494	1	Neither	1.27755	0.10783	Neither	-0.173282	0.805981	Neither	0.0899506	0.964347	Neither	1.09805	0.41309	Neither	0.676667	0.249526	Neither	-0.103036	0.832501	Neither	0.879103	0.384592	Neither	-0.283573	0.528995	Neither	0.211217	0.894746	Neither	0.449151	0.592249	Neither	2.78714	0.00366331	Up	-1.16656	0.0488159	Down
ENSMMUG00000000465	1.77291	0.00262123	Up	0.328375	0.871964	Neither	0.435918	0.429008	Neither	0.782938	0.563504	Neither	0.21219	0.722895	Neither	0.0621041	1	Neither	-0.102958	0.788348	Neither	-0.841288	0.101299	Neither	0.103491	0.94032	Neither	0.329495	0.35446	Neither	0.251353	0.727046	Neither	0.123928	0.86975	Neither	1.71465	0.00172014	Up	-1.0939	0.00782822	Down
ENSMMUG00000057770	2.09423	0.00795907	Up	-0.69773	0.494439	Neither	0.520675	0.404192	Neither	-0.53632	0.535081	Neither	-0.601768	0.338676	Neither	-0.111901	0.832095	Neither	0.795329	0.099745	Neither	-0.0251655	0.909051	Neither	0.572051	0.481579	Neither	-0.253043	0.498006	Neither	0.969961	0.221417	Neither	0.467654	0.499335	Neither	2.49004	0.00286718	Up	-1.21168	0.00467157	Down
ENSMMUG00000005717	2.22672	0.0121261	Up	0.222802	0.989013	Neither	-0.155498	0.880787	Neither	1.1042	0.50433	Neither	0.167985	0.920805	Neither	-1.6883	0.13944	Neither	0.511275	0.334482	Neither	0.504224	0.623919	Neither	-0.0866089	0.874819	Neither	-0.578802	0.277549	Neither	0.813397	0.370947	Neither	1.37152	0.128235	Neither	2.67168	0.000182099	Up	-2.63803	0.000150579	Down
ENSMMUG00000060639	2.29478	0.0133524	Up	3.38452	0.306555	Neither	0.952875	0.835047	Neither	2.58653	0.281284	Neither	-0.301162	0.63542	Neither	-0.339752	0.7045	Neither	2.69117	1	Neither	1.93511	1	Neither	0.316598	1	Neither	1.94429	0.399214	Neither	0.592298	0.546822	Neither	-1.32446	0.249839	Neither	3.99184	0.00351039	Up	-2.35722	0.0425436	Down
ENSMMUG00000013233	1.66096	0.0202475	Up	0.895384	0.604399	Neither	2.41533	0.0605253	Neither	-0.489957	0.556733	Neither	-0.271777	0.651297	Neither	0.119377	0.960507	Neither	-0.513732	0.287078	Neither	-0.387674	0.446061	Neither	0.357424	0.657872	Neither	-0.606896	0.202441	Neither	-0.124242	0.82706	Neither	-0.00235201	0.962411	Neither	2.13321	0.00841034	Up	-1.07285	0.0215918	Down
ENSMMUG00000006070	1.55746	0.024543	Up	1.0874	0.425861	Neither	1.60827	0.100321	Neither	0.115456	0.996224	Neither	-0.0962055	0.813852	Neither	-0.370773	0.579273	Neither	-0.128432	0.756476	Neither	-0.779285	0.211105	Neither	0.352555	0.659377	Neither	0.358646	0.27737	Neither	0.887557	0.184402	Neither	0.285961	0.632425	Neither	1.1499	0.036579	Up	-1.61307	1.1609e-06	Down
ENSMMUG00000015906	1.45134	0.0245928	Up	-0.271823	0.717794	Neither	0.815525	0.1848	Neither	0.42503	0.795677	Neither	-0.0183952	0.927798	Neither	-1.22871	0.110066	Neither	-0.760842	0.0520801	Neither	-0.83193	0.135926	Neither	0.228328	0.816582	Neither	-0.186696	0.547872	Neither	-0.0127097	0.938142	Neither	0.0505664	0.968913	Neither	1.21923	0.0184187	Up	-1.33713	0.000120535	Down
ENSMMUG00000020444	2.35444	0.0308802	Up	-0.0749433	0.885685	Neither	1.78843	0.244591	Neither	0.0710552	1	Neither	-0.600804	0.353776	Neither	-1.74035	0.161459	Neither	-0.593933	0.51566	Neither	0.335607	0.796164	Neither	-1.44787	0.100944	Neither	0.876249	0.453259	Neither	0.641224	0.638804	Neither	-0.0257923	0.922166	Neither	3.1255	0.0308725	Up	-1.12263	0.0383747	Down
ENSMMUG00000047302	1.75273	0.0326615	Up	2.03939	0.2958	Neither	2.62979	0.0525783	Neither	0.215385	0.972534	Neither	0.139232	0.93769	Neither	-1.13177	0.278781	Neither	-0.277834	0.644394	Neither	-1.51074	0.0811464	Neither	-0.0197843	0.924635	Neither	1.6313	0.129271	Neither	2.23688	0.170246	Neither	0.934059	0.503871	Neither	4.24809	0.0141711	Up	-2.82411	1.05507e-07	Down
ENSMMUG00000013894	1.21899	0.0390085	Up	0.0389802	1	Neither	1.57016	0.208471	Neither	0.656379	0.737893	Neither	0.381221	0.608532	Neither	-0.28718	0.62427	Neither	1.5743	0.0987159	Neither	-0.393465	0.516215	Neither	0.594661	0.43874	Neither	0.709682	0.516639	Neither	-0.464176	0.729368	Neither	0.139764	0.856125	Neither	1.6668	0.000645078	Up	-1.64061	5.6066e-05	Down
ENSMMUG00000014102	-0.88976	0.0688987	Neither	0.506397	0.73048	Neither	0.799067	0.139201	Neither	-0.0224289	0.901865	Neither	0.165254	0.834825	Neither	1.32157	0.0918581	Neither	0.0646232	0.958212	Neither	-0.270953	0.599474	Neither	0.638828	0.456814	Neither	0.139708	0.727393	Neither	0.832914	0.237026	Neither	0.485697	0.393292	Neither	1.43571	0.0133393	Up	-1.06314	0.00288801	Down
ENSMMUG00000006532	1.05353	0.0866323	Neither	-0.353814	0.640943	Neither	0.309444	0.568455	Neither	0.547913	0.628362	Neither	0.568629	0.397877	Neither	-1.19032	0.117377	Neither	-0.259307	0.49392	Neither	-0.428222	0.573162	Neither	0.633296	0.732457	Neither	-0.162298	0.777673	Neither	0.224291	0.719943	Neither	-0.273247	0.55895	Neither	5.68799	0.0308478	Up	-1.11682	0.0200368	Down
ENSMMUG00000042613	1.09879	0.0962119	Neither	0.499201	0.748366	Neither	0.800249	0.120699	Neither	-0.31171	0.662889	Neither	0.691629	0.207062	Neither	0.153034	0.897905	Neither	-0.833553	0.0463931	Neither	-0.913411	0.156532	Neither	0.643741	0.445522	Neither	0.758136	0.0569752	Neither	0.89207	0.28039	Neither	0.360891	0.638107	Neither	1.29243	0.0275003	Up	-1.19988	0.00130635	Down
ENSMMUG00000017210	1.25989	0.145438	Neither	0.215571	0.972092	Neither	0.677424	0.466806	Neither	-0.585349	0.495109	Neither	0.189058	0.829649	Neither	1.29894	0.202834	Neither	0.0362049	1	Neither	-1.21122	0.0986477	Neither	1.33145	0.394904	Neither	-0.585607	0.236732	Neither	-0.145364	0.737933	Neither	-0.699276	0.227135	Neither	2.35784	0.00724636	Up	-1.19714	0.00491616	Down
ENSMMUG00000012531	0.702796	0.179131	Neither	0.496517	0.75032	Neither	0.503868	0.413415	Neither	1.02277	0.393093	Neither	0.24553	0.698041	Neither	0.0423679	1	Neither	0.474755	0.380369	Neither	-0.59804	0.235086	Neither	-0.0509211	0.87919	Neither	0.122071	0.701665	Neither	0.202642	0.765348	Neither	0.19257	0.756013	Neither	1.30531	0.0107267	Up	-1.11647	0.00413025	Down
ENSMMUG00000038989	-0.973351	0.236332	Neither	0.143599	1	Neither	0.407429	0.65283	Neither	-1.09918	0.351759	Neither	-1.02232	0.183673	Neither	3.77065	0.06015	Neither	-0.181717	0.7222	Neither	-0.314223	0.672132	Neither	-0.098561	0.83835	Neither	0.18974	0.766639	Neither	-0.507171	0.460309	Neither	0.182985	0.962556	Neither	2.06856	0.000546687	Up	-2.03574	0.000184979	Down
ENSMMUG00000062386	1.82946	0.27412	Neither	-1.25539	0.332616	Neither	0.529052	0.739202	Neither	-0.315135	0.717151	Neither	0.306402	0.847275	Neither	1.8126	0.28042	Neither	0.591861	0.630975	Neither	-0.832998	0.311797	Neither	0.171618	0.985372	Neither	0.727758	0.326387	Neither	0.458555	0.830307	Neither	-0.0869503	0.837729	Neither	2.01397	0.020156	Up	-1.87275	0.0198039	Down
ENSMMUG00000050720	-0.803956	0.278823	Neither	2.17774	0.411943	Neither	1.85552	0.208823	Neither	1.34027	0.552714	Neither	-0.234858	0.746273	Neither	0.305024	1	Neither	0.753137	0.478278	Neither	-0.856984	0.251695	Neither	1.68143	0.137383	Neither	0.633993	0.449914	Neither	0.693522	0.630471	Neither	0.957797	0.327113	Neither	2.74171	0.0434314	Up	-2.65474	0.0146086	Down
ENSMMUG00000021560	0.847524	0.320608	Neither	-0.958049	0.390314	Neither	-1.08532	0.18326	Neither	0.287222	0.98085	Neither	-0.180087	0.762934	Neither	-0.202319	0.776437	Neither	-0.50599	0.468006	Neither	-0.160137	0.786387	Neither	0.96883	0.288447	Neither	0.0295011	1	Neither	0.409277	0.838738	Neither	0.367353	0.650952	Neither	1.96302	0.00749194	Up	-1.92798	0.00180477	Down
ENSMMUG00000047506	0.581693	0.357332	Neither	0.352327	0.838116	Neither	1.17308	0.0635753	Neither	0.347503	0.800511	Neither	0.163371	0.793701	Neither	1.24644	0.145267	Neither	0.249008	0.68294	Neither	-0.957203	0.0880679	Neither	0.511582	0.539003	Neither	0.0863323	0.833723	Neither	0.109503	0.943036	Neither	0.132001	0.9088	Neither	1.48035	0.0205941	Up	-1.44053	0.000101007	Down
ENSMMUG00000060650	1.3089	0.377273	Neither	4.17288	0.147348	Neither	0.81725	0.635806	Neither	1.39793	0.548959	Neither	-0.483495	0.589484	Neither	-0.193923	0.84998	Neither	-0.00637177	1	Neither	-0.526122	0.565333	Neither	0.34283	0.874961	Neither	-0.0969316	0.854876	Neither	0.795688	0.351975	Neither	0.680151	0.252141	Neither	1.89162	0.0228661	Up	-2.54475	9.23459e-06	Down
ENSMMUG00000064939	-1.15564	0.428522	Neither	0.693689	1	Neither	2.50259	1	Neither	0.47358	1	Neither	0.179431	1	Neither	0.880726	1	Neither	5.12548e-15	1	Neither	0.468971	0.902268	Neither	1.96897	1	Neither	-1.49294	0.559162	Neither	-0.445664	1	Neither	0.896325	0.406867	Neither	2.15446	0.030697	Up	-1.57562	0.00256429	Down
ENSMMUG00000012593	0.557363	0.453468	Neither	0.00990593	1	Neither	0.110579	0.928423	Neither	0.0561327	1	Neither	-0.464379	0.402174	Neither	1.13266	0.254978	Neither	-0.444813	0.399475	Neither	-1.09628	0.0609636	Neither	0.121433	0.940684	Neither	-0.0912151	0.742434	Neither	0.424268	0.644985	Neither	0.583163	0.279983	Neither	1.28413	0.0248902	Up	-1.64317	1.00197e-05	Down
ENSMMUG00000021846	0.816915	0.509836	Neither	-0.605724	0.59259	Neither	-1.16758	0.159952	Neither	2.42016	0.266397	Neither	0.508282	0.683911	Neither	0.297629	1	Neither	-0.549239	0.273318	Neither	-0.680261	0.203786	Neither	0.28434	0.728405	Neither	0.541785	0.373243	Neither	-0.237086	0.615159	Neither	0.065812	0.95208	Neither	1.09523	0.0318566	Up	-1.58721	0.00194241	Down
ENSMMUG00000017051	4.41529	0.520411	Neither	1.63333	0.939811	Neither	3.77856	0.938887	Neither	2.02161	1	Neither	-1.07656	0.296438	Neither	-2.43511	1	Neither	5.12548e-15	1	Neither	1.95607	1	Neither	-0.456995	0.716463	Neither	1.0481	0.332749	Neither	0	1	Neither	2.77549	1	Neither	3.28907	0.0207342	Up	-3.38358	0.00197046	Down
ENSMMUG00000022778	-0.873474	0.522876	Neither	-1.04882	1	Neither	0	1	Neither	0.341601	1	Neither	-1.87822	0.17949	Neither	5.01726	0.502389	Neither	3.18194	0.928836	Neither	-2.21676	0.386577	Neither	1.62549	0.440964	Neither	-0.442126	0.675059	Neither	5.79089	0.0724319	Neither	1.02032	0.557372	Neither	2.56709	1.76249e-06	Up	-1.87423	5.8552e-05	Down
ENSMMUG00000002833	-0.292005	0.530882	Neither	0.0484618	1	Neither	0.294373	0.626182	Neither	-0.215678	0.739852	Neither	0.261788	0.761516	Neither	0.764832	0.361009	Neither	0.37101	0.40712	Neither	-0.926234	0.101692	Neither	0.572874	0.446066	Neither	0.214423	0.605694	Neither	0.310339	0.617909	Neither	0.532682	0.337853	Neither	2.18854	0.004623	Up	-1.46961	4.24058e-05	Down
ENSMMUG00000056241	0.343819	0.620492	Neither	-0.0144442	0.897608	Neither	0.706033	0.217372	Neither	-0.0666098	0.86954	Neither	0.278895	0.733343	Neither	0.170242	0.893435	Neither	-0.510007	0.166546	Neither	-0.628045	0.308378	Neither	0.29031	0.746834	Neither	0.283728	0.443935	Neither	-0.184112	0.697858	Neither	-0.252967	0.581676	Neither	1.55265	0.00396691	Up	-1.65461	3.59003e-06	Down
ENSMMUG00000050447	-0.333769	0.676247	Neither	1.69197	0.399786	Neither	1.21871	0.157377	Neither	0.527164	0.800276	Neither	-0.186523	0.851943	Neither	2.17767	0.117761	Neither	-0.231828	0.760231	Neither	-0.164743	0.777693	Neither	0.646389	0.68355	Neither	-0.720502	0.136075	Neither	0.449709	0.712793	Neither	-0.035961	0.920125	Neither	2.54254	0.0202097	Up	-1.83451	0.00986959	Down
ENSMMUG00000012094	-0.245893	0.764411	Neither	0.996155	0.990707	Neither	0	1	Neither	2.82826	1	Neither	-0.636215	0.446059	Neither	0.0532861	0.932448	Neither	5.31985	0.112817	Neither	-0.849502	0.183662	Neither	0.713685	0.351653	Neither	3.56395	0.849931	Neither	0.0219102	1	Neither	-0.193926	0.676008	Neither	1.58259	0.00896902	Up	-1.03459	0.0219727	Down
ENSMMUG00000007043	0.185854	0.808644	Neither	0.241785	0.942508	Neither	0.944442	0.124593	Neither	-0.205298	0.762427	Neither	0.810659	0.270868	Neither	-0.234805	0.714731	Neither	0.295492	0.499084	Neither	-0.588611	0.370226	Neither	-0.202143	0.742927	Neither	0.658423	0.100032	Neither	-0.466363	0.407991	Neither	0.584824	0.31931	Neither	1.37292	0.0173322	Up	-1.39017	0.00252512	Down
ENSMMUG00000009279	0.0339599	0.999052	Neither	0.233471	0.927105	Neither	0.506903	0.360188	Neither	-0.0713834	0.854439	Neither	0.0637924	0.961644	Neither	1.2734	0.0817917	Neither	0.00891667	0.983298	Neither	-1.01182	0.0608962	Neither	0.512044	0.516531	Neither	0.00698159	0.992869	Neither	0.439078	0.451775	Neither	-0.0177099	0.927333	Neither	1.24326	0.0161855	Up	-1.16147	0.000404365	Down
ENSMMUG00000056691	0.599298	0.53824	Neither	0.416877	0.873059	Neither	0.67848	0.334277	Neither	-0.428842	0.621738	Neither	-0.079134	0.874314	Neither	2.08061	0.0865849	Neither	-1.64901	0.00888888	Down	-2.29315	0.00294234	Down	-1.39623	0.133231	Neither	-1.02685	0.0492131	Down	-0.945057	0.093683	Neither	-1.75633	0.000565003	Down	0.497263	0.547794	Neither	-3.60103	1.47017e-18	Down
ENSMMUG00000051745	-0.70914	0.464547	Neither	-1.04778	0.350052	Neither	-0.646968	0.434262	Neither	-1.54307	0.160459	Neither	-1.37715	0.0552425	Neither	-1.22846	0.224839	Neither	-1.48142	0.0386114	Down	-1.80342	0.051123	Neither	-0.0580992	0.881363	Neither	-1.11652	0.0478799	Down	-0.711372	0.447764	Neither	-2.11231	0.000305819	Down	-1.10051	0.206344	Neither	-2.4098	1.70016e-07	Down
ENSMMUG00000006945	4.84035	3.37944e-07	Up	-2.79	0.0238169	Down	-0.136524	1	Neither	-1.09981	0.355996	Neither	-0.491118	0.324561	Neither	-3.32193	0.013344	Down	-0.0847698	0.87002	Neither	-2.19914	0.0048635	Down	-0.53539	0.528225	Neither	-1.88613	0.000329144	Down	0.406523	0.697025	Neither	0.248403	0.912035	Neither	1.97474	0.0610276	Neither	-1.15047	0.00129696	Down
ENSMMUG00000059690	5.08088	1.93166e-06	Up	-4.12415	0.000252642	Down	-3.18465	3.46089e-08	Down	-4.78258	5.15526e-05	Down	-1.13525	0.118132	Neither	-1.49266	0.149708	Neither	-0.716787	0.0917573	Neither	-2.28107	0.000112219	Down	-0.937765	0.163142	Neither	-2.22708	3.36738e-07	Down	-1.10051	0.0920102	Neither	-1.48811	0.0164319	Down	-0.687566	0.231994	Neither	-3.27085	1.33481e-06	Down
ENSMMUG00000051026	7.00238	0.0079701	Up	-0.626899	0.62637	Neither	1.87954	0.0846325	Neither	0.606505	0.975663	Neither	-0.0802396	0.910898	Neither	0.0193407	1	Neither	1.26816	0.163241	Neither	-1.95835	0.0159086	Down	-0.711494	0.425753	Neither	-1.2956	0.0168267	Down	-1.09534	0.217941	Neither	-0.312737	0.673371	Neither	-0.45209	0.672578	Neither	-1.65064	0.0346478	Down
ENSMMUG00000050185	-6.77511	2.60854e-24	Down	0.896392	0.588356	Neither	3.13289	0.00147378	Up	-0.133735	0.824941	Neither	0.701473	0.853457	Neither	5.0828	4.65328e-07	Up	1.5527	0.112886	Neither	3.04917	0.0348992	Up	1.04775	0.841038	Neither	-5.28967	5.76428e-21	Down	0.169539	0.99894	Neither	2.4369	0.0117472	Up	-0.337798	0.829977	Neither	-1.90253	0.000132052	Down
ENSMMUG00000061094	3.94473	0.000724215	Up	3.68077	0.264852	Neither	-6.68999	3.29319e-21	Down	1.46487	0.531525	Neither	2.00503	0.17335	Neither	-6.81328	5.68786e-19	Down	-0.413166	0.488947	Neither	2.69304	0.062945	Neither	-3.0349	0.0301413	Down	-2.78385	7.55465e-05	Down	-1.53363	0.0139729	Down	-0.755361	0.267889	Neither	-1.41897	0.16263	Neither	-1.01197	0.011119	Down
ENSMMUG00000002250	-9.29851	7.84599e-66	Down	0.612613	0.645734	Neither	1.23229	0.0165711	Up	-0.201501	0.746209	Neither	-1.14761	0.730669	Neither	9.9104	3.40861e-17	Up	2.57582	0.176176	Neither	1.29111	0.91967	Neither	-0.187289	0.821502	Neither	-2.72745	0.000206214	Down	-3.78284	0.00598928	Down	0.10622	1	Neither	2.25638	0.198637	Neither	-1.05707	0.04016	Down
ENSMMUG00000052304	-1.66507	0.0679686	Neither	-0.422181	0.714938	Neither	-0.0256594	1	Neither	-0.51728	0.654129	Neither	0.126556	1	Neither	-2.47964	0.146247	Neither	-0.299879	0.819607	Neither	0.38902	0.842909	Neither	-1.34725	0.19101	Neither	-1.44879	0.0374559	Down	-1.93316	0.028959	Down	-0.546407	0.588348	Neither	-1.24228	0.132106	Neither	-4.42231	1.01113e-11	Down
ENSMMUG00000064805	1.60538	0.0610451	Neither	0.872003	0.720952	Neither	-0.734695	0.426077	Neither	0.651292	0.807659	Neither	-1.04448	0.041491	Down	-2.83895	0.00328361	Down	1.23487	0.336685	Neither	0.0168162	0.960239	Neither	-3.87145	0.0108945	Down	-3.98897	1.20834e-06	Down	-0.477671	0.470519	Neither	-1.49093	0.555262	Neither	-2.80108	0.189337	Neither	-2.06076	0.0183074	Down
ENSMMUG00000013696	5.46387	2.53542e-08	Up	-0.503393	0.785716	Neither	3.38929	1	Neither	3.33118	0.212619	Neither	1.93844	0.00142029	Up	-7.03052	1.30863e-09	Down	-0.0942485	0.781904	Neither	0.254171	0.886038	Neither	2.42143	0.623914	Neither	-2.89533	0.0244112	Down	1.85721	1	Neither	-0.59295	0.681716	Neither	1.4053	0.515793	Neither	-3.58968	7.58645e-06	Down
ENSMMUG00000062775	9.27243	3.65783e-06	Up	-5.44909	0.00195264	Down	-7.18472	4.67298e-05	Down	-2.63206	0.5	Neither	-0.926318	0.163221	Neither	-2.96566	0.0217762	Down	-0.547037	0.34799	Neither	0.730907	0.723414	Neither	-1.48591	0.147291	Neither	-1.77027	0.00097261	Down	-0.508986	0.535352	Neither	-0.560674	0.409363	Neither	-1.01887	0.207558	Neither	-1.86047	0.00190761	Down
ENSMMUG00000003334	6.38748	1.71715e-16	Up	1.0695	0.601596	Neither	-4.31851	4.93614e-13	Down	1.84542	0.286526	Neither	0.428346	0.527984	Neither	-5.78085	3.32667e-10	Down	0.108773	0.841629	Neither	-1.23884	0.116796	Neither	0.392854	0.971334	Neither	-2.35616	4.38811e-06	Down	0.716077	0.988397	Neither	-1.0464	0.141266	Neither	2.73509	0.188477	Neither	-1.17131	0.00418501	Down
ENSMMUG00000018345	5.82627	2.289e-14	Up	-0.520745	0.607048	Neither	0.342615	1	Neither	1.80867	0.436391	Neither	0.0149142	0.982133	Neither	-5.13418	3.76002e-10	Down	0.261377	0.558817	Neither	-0.302449	0.640576	Neither	0.185496	1	Neither	-1.19337	0.0398631	Down	3.9344	0.607775	Neither	1.05103	0.321925	Neither	0.200466	1	Neither	-1.18856	0.0202679	Down
ENSMMUG00000017514	-5.03604	5.24258e-13	Down	0.947708	0.523686	Neither	1.31136	0.0200046	Up	0.615982	0.641241	Neither	0.801763	0.726853	Neither	3.59539	0.000304091	Up	-0.505558	0.698697	Neither	-0.956298	0.552049	Neither	-0.576345	0.618629	Neither	-2.05181	0.00143489	Down	-1.65107	0.279185	Neither	-0.489663	0.562313	Neither	-1.05335	0.319591	Neither	-1.28803	0.0410959	Down
ENSMMUG00000049618	-1.66735	0.00451459	Down	1.32773	0.480341	Neither	2.01989	0.00961558	Up	0.446865	0.868214	Neither	-0.865737	0.155854	Neither	3.60481	0.00323816	Up	1.53313	0.185561	Neither	-0.820738	0.207883	Neither	0.0954448	0.952967	Neither	-1.04717	0.031048	Down	-0.524828	0.454971	Neither	0.503454	0.449246	Neither	-0.552232	0.357267	Neither	-2.746	6.56497e-16	Down
ENSMMUG00000017833	-5.0684	3.34218e-27	Down	0.00606422	0.914053	Neither	-0.164237	0.680157	Neither	0.322641	0.793321	Neither	0.185901	0.791856	Neither	4.4141	7.25391e-06	Up	0.262195	0.544361	Neither	-0.867964	0.199969	Neither	0.863148	0.361812	Neither	-1.33897	0.0106683	Down	0.711441	0.798971	Neither	0.645464	0.318625	Neither	-0.781173	0.182886	Neither	-1.08167	0.00545641	Down
ENSMMUG00000060107	-4.87411	1.54454e-18	Down	-0.389484	0.635356	Neither	-0.643111	0.182053	Neither	-0.452813	0.575823	Neither	-0.617918	0.412874	Neither	5.3201	2.01741e-06	Up	-0.349847	0.561878	Neither	-0.919736	0.245046	Neither	-0.837909	0.352476	Neither	-1.12	0.0260851	Down	-1.34184	0.107501	Neither	-0.153311	0.811443	Neither	-0.5082	0.561783	Neither	-1.81083	0.0115982	Down
ENSMMUG00000061781	-4.90039	1.33987e-13	Down	0.24638	0.964253	Neither	-1.50323	0.173737	Neither	0.00967355	1	Neither	-1.1437	0.241919	Neither	4.32367	0.000376376	Up	-0.0908264	0.953205	Neither	0.980978	0.70948	Neither	-2.84512	0.5	Neither	-2.14502	0.0496237	Down	3.92084	0.660447	Neither	0.716232	0.650905	Neither	3.30268	0.918289	Neither	-2.3313	0.0127483	Down
ENSMMUG00000006483	-4.71729	0.00536359	Down	1.19417	0.827684	Neither	0.299835	1	Neither	-1.61752	0.285951	Neither	0	1	Neither	7.98171	0.0139508	Up	5.12548e-15	1	Neither	2.75853	1	Neither	-0.905859	0.495192	Neither	-2.58074	0.0156406	Down	-4.53563	0.0691428	Neither	-0.437573	1	Neither	-0.922774	0.518502	Neither	-3.32682	8.25971e-11	Down
ENSMMUG00000003584	1.40088	0.545957	Neither	0.510976	0.862619	Neither	0.7918	0.408509	Neither	-0.458361	0.685963	Neither	0.213308	1	Neither	7.79599	0.0416558	Up	0.285222	1	Neither	0.143239	1	Neither	-0.0308316	0.932539	Neither	-2.62517	0.03864	Down	1.45243	0.760826	Neither	0.0877266	1	Neither	-0.801013	0.553206	Neither	-1.84155	0.0043042	Down
ENSMMUG00000059422	1.70579	1	Neither	-1.93401	0.305237	Neither	1.87221	0.506302	Neither	-2.72628	0.256641	Neither	-3.48438	0.0436356	Down	3.5633	1	Neither	-1.15727	0.824626	Neither	0.608828	0.984403	Neither	-1.90327	0.0763236	Neither	-3.77535	0.0178492	Down	-2.05843	0.146793	Neither	-5.23378	0.0153485	Down	-0.0151573	0.924586	Neither	-3.61676	0.0261102	Down
ENSMMUG00000053988	8.96979	4.20462e-06	Up	-2.54797	0.0632348	Neither	-0.64886	0.56877	Neither	-0.63624	0.610698	Neither	-1.35749	0.03329	Down	-0.99116	0.413416	Neither	-0.211918	0.733479	Neither	-0.918974	0.303911	Neither	-0.768767	0.392274	Neither	-1.31414	0.0179964	Down	-0.646183	0.327899	Neither	0.133268	0.919223	Neither	0.918069	0.292181	Neither	-1.85125	0.016233	Down
ENSMMUG00000054571	-1.60979	0.110857	Neither	1.0263	0.700158	Neither	2.11513	0.0616921	Neither	0.0409597	1	Neither	-1.02463	0.196495	Neither	0.782455	0.78754	Neither	-0.118683	1	Neither	0.458282	0.839246	Neither	-2.02726	0.0257774	Down	-1.57376	0.0327056	Down	0.434653	0.843992	Neither	-3.40378	9.29948e-05	Down	-1.12954	0.303935	Neither	-6.40378	7.51093e-49	Down
ENSMMUG00000063410	2.45601	0.0195149	Up	-0.468433	0.652521	Neither	-1.1801	0.257181	Neither	-0.587801	0.62171	Neither	-0.894895	0.338673	Neither	0.530817	1	Neither	-0.161579	0.795142	Neither	0.602864	0.620116	Neither	-0.750653	0.362596	Neither	-1.56764	0.00196239	Down	-0.712347	0.427053	Neither	-1.87177	0.00795756	Down	-1.04997	0.12131	Neither	-1.44305	0.0209899	Down
ENSMMUG00000056184	-1.86542	0.0549554	Neither	2.07935	0.43634	Neither	2.57795	0.0239794	Up	0.944079	0.676874	Neither	0.0836035	1	Neither	6.11882	0.195146	Neither	0.469788	0.894672	Neither	-0.892202	0.390024	Neither	0.465091	1	Neither	-2.87989	0.0383606	Down	3.35677	0.868495	Neither	-3.72353	0.187652	Neither	0.0194335	0.991933	Neither	-3.69528	0.00682697	Down
ENSMMUG00000048135	1.90636	0.188138	Neither	0.224453	1	Neither	1.825	0.0452801	Up	-1.27878	0.209484	Neither	-1.41245	0.0708994	Neither	1.17322	0.425972	Neither	0.294884	0.79374	Neither	-1.22006	0.280415	Neither	-0.0694983	0.865628	Neither	-1.26099	0.044089	Down	-0.546254	0.682787	Neither	-0.028721	1	Neither	-0.764799	0.398532	Neither	-1.30898	0.0315509	Down
ENSMMUG00000050587	-8.06195	1.40674e-18	Down	4.26315	0.844001	Neither	-2.20542	1	Neither	0	1	Neither	1.89364	1	Neither	-2.43511	1	Neither	5.12548e-15	1	Neither	0	1	Neither	-4.99676	0.0611319	Neither	-1.73618	0.0446789	Down	1.95966	1	Neither	1.88149	0.518051	Neither	-0.909013	0.0588413	Neither	-2.89118	0.00305172	Down
ENSMMUG00000052310	6.55494	0.049686	Up	0.452489	1	Neither	3.38915	1	Neither	1.33551	1	Neither	0.0169371	1	Neither	-0.720637	0.64621	Neither	-0.215406	0.797662	Neither	-0.8381	0.478439	Neither	0.909745	0.684679	Neither	-2.04686	0.0447621	Down	0.255137	0.916875	Neither	-0.0185177	1	Neither	3.44978	0.902622	Neither	-2.35363	0.0048881	Down
ENSMMUG00000051802	-2.49377	0.0889555	Neither	4.29206	0.113823	Neither	2.18973	0.148401	Neither	1.63172	0.793336	Neither	1.96369	0.567255	Neither	1.85849	0.763565	Neither	-0.818049	0.532238	Neither	-0.985654	0.460246	Neither	0.51405	0.978725	Neither	-2.19852	0.0484182	Down	-0.613987	0.630832	Neither	-0.859393	0.426507	Neither	-1.80899	0.104807	Neither	-3.9509	3.76618e-15	Down
ENSMMUG00000058290	-0.854931	0.267089	Neither	0.625262	0.788023	Neither	1.5256	0.557658	Neither	1.14708	0.596661	Neither	0.478597	0.623772	Neither	2.85975	0.0664667	Neither	-0.523442	0.492936	Neither	-0.589473	0.400858	Neither	-0.356171	0.706169	Neither	-1.19706	0.0216183	Down	-0.455711	0.482919	Neither	0.0287446	1	Neither	-0.132259	0.806423	Neither	-1.2087	0.0463108	Down
ENSMMUG00000023359	3.04893	0.977193	Neither	-3.31497	0.5	Neither	4.33139	0.735551	Neither	0	1	Neither	0	1	Neither	0	1	Neither	1.86323	1	Neither	-0.97259	0.457343	Neither	0.489493	0.918783	Neither	-1.30248	0.00972568	Down	0.985347	0.993672	Neither	-0.251244	0.869876	Neither	0.35769	1	Neither	-1.61327	0.0487108	Down
ENSMMUG00000052975	2.97509	1	Neither	3.45282	0.985471	Neither	0.165639	1	Neither	2.79045	1	Neither	3.9369	0.727235	Neither	-2.43511	1	Neither	-0.466729	0.875698	Neither	-1.37951	0.447939	Neither	2.76465	1	Neither	-4.00978	0.00898972	Down	0.0677911	1	Neither	-0.0140236	1	Neither	3.59267	0.791207	Neither	-2.14307	0.0152153	Down
ENSMMUG00000011593	-1.42215	0.00219705	Down	0.313828	0.855335	Neither	0.612766	0.293081	Neither	-0.36098	0.642725	Neither	0.369727	0.525247	Neither	1.10661	0.18903	Neither	-1.30237	0.00472603	Down	-1.37563	0.00849619	Down	-0.0167659	0.901935	Neither	1.41322	0.0330081	Up	3.07086	0.00294561	Up	0.507683	0.658648	Neither	1.52371	0.0617159	Neither	-1.84963	0.0390998	Down
ENSMMUG00000002287	-6.5567	1.05749e-34	Down	2.16884	0.155238	Neither	3.05508	7.83331e-06	Up	0.989404	0.419193	Neither	0.801095	0.366856	Neither	9.64554	4.46518e-13	Up	-1.69641	0.000186283	Down	2.09031	0.549803	Neither	-0.653669	0.517886	Neither	4.24316	0.000925769	Up	-0.226478	0.747101	Neither	0.641757	0.750195	Neither	1.44597	0.123578	Neither	-1.1355	0.0055714	Down
ENSMMUG00000045262	4.44127	0.369488	Neither	-0.525946	0.673629	Neither	-3.03988	0.5	Neither	2.82818	1	Neither	3.27912	0.148471	Neither	-3.29515	0.5	Neither	-3.6423	0.0246672	Down	-0.021509	0.940923	Neither	3.15229	0.248164	Neither	5.93493	0.031787	Up	-0.797583	0.52906	Neither	0.265727	1	Neither	0.445781	1	Neither	-3.68054	0.0174636	Down
ENSMMUG00000031286	-1.59928	0.00854083	Down	1.95326	0.237209	Neither	2.96162	1.42205e-06	Up	1.04971	0.376194	Neither	0.997935	0.286009	Neither	2.66089	0.00197009	Up	1.55715	0.00182364	Up	-2.05185	0.00125015	Down	-1.07963	0.170866	Neither	1.28749	0.0057273	Up	-0.818811	0.30987	Neither	0.760955	0.221565	Neither	1.06754	0.125676	Neither	-2.34467	7.44982e-07	Down
ENSMMUG00000017203	-1.38559	0.0633221	Neither	0.286996	0.891207	Neither	1.09181	0.139943	Neither	0.36097	0.845486	Neither	-0.439107	0.433378	Neither	2.48775	0.0130777	Up	2.0409	0.00351983	Up	-2.85342	1.14796e-06	Down	-0.313931	0.586731	Neither	1.70067	0.0152732	Up	0.365895	0.665528	Neither	0.593696	0.680368	Neither	0.662046	0.458779	Neither	-1.35795	0.00259158	Down
ENSMMUG00000004168	-0.949964	0.183748	Neither	1.4637	0.318691	Neither	1.61648	0.117327	Neither	-0.341257	0.677183	Neither	0.60063	0.557035	Neither	2.20322	0.00859303	Up	1.41558	0.0376926	Up	-1.12177	0.194958	Neither	0.388102	0.781098	Neither	2.45565	0.0105862	Up	2.22958	0.0599545	Neither	1.08302	0.26546	Neither	1.17543	0.275434	Neither	-1.10084	0.0173057	Down
ENSMMUG00000045219	-0.518262	0.399885	Neither	0.0257601	1	Neither	3.12729	6.47165e-06	Up	0.523509	0.73847	Neither	0.0245083	1	Neither	0.693065	0.381865	Neither	-0.863758	0.053299	Neither	-2.22395	0.000558768	Down	-1.51279	0.0577711	Neither	1.73085	0.00147798	Up	0.517426	0.484582	Neither	0.698227	0.518413	Neither	-0.373701	0.568112	Neither	-2.46778	7.6099e-09	Down
ENSMMUG00000045256	2.17303	0.0366906	Up	0.579798	1	Neither	-0.177444	0.829697	Neither	0.169351	1	Neither	-0.209252	0.770372	Neither	-0.62693	0.575921	Neither	-0.953555	0.139066	Neither	-2.25751	0.00665782	Down	-0.0692181	0.93789	Neither	2.21972	0.0125574	Up	-0.87012	0.722464	Neither	-0.11956	0.855229	Neither	1.81553	0.0793534	Neither	-1.48616	0.0041045	Down
ENSMMUG00000046656	1.42915	0.0943858	Neither	-0.390849	0.649852	Neither	2.58629	0.052866	Neither	0.407632	0.898183	Neither	0.323678	0.60845	Neither	-0.74412	0.410541	Neither	-0.310974	0.605224	Neither	-1.67044	0.00096501	Down	-0.264361	0.637608	Neither	1.2164	0.0141725	Up	0.279732	0.781871	Neither	-0.0776138	0.853237	Neither	0.164434	0.893338	Neither	-1.13149	0.00110068	Down
ENSMMUG00000055254	0.264917	0.860331	Neither	-0.326578	0.736328	Neither	-0.251102	0.741005	Neither	-1.13129	0.340031	Neither	0.484524	0.697938	Neither	1.4648	0.381786	Neither	0.477628	0.729587	Neither	-2.81815	0.00193483	Down	-0.731471	0.500635	Neither	2.49979	0.0182626	Up	-0.768623	0.38905	Neither	-1.22445	0.143815	Neither	0.64395	0.705932	Neither	-2.80786	0.000259659	Down
ENSMMUG00000027131	7.47054	0.0173336	Up	-1.12507	0.406923	Neither	-3.27079	0.00088297	Down	2.13384	0.896508	Neither	4.50684	0.000176893	Up	-2.98271	0.0295343	Down	0.515843	0.676775	Neither	-0.635934	0.520361	Neither	0.774925	0.821458	Neither	5.60096	0.0480967	Up	0.638883	0.884412	Neither	0.676104	0.815916	Neither	1.03133	0.596523	Neither	-3.26157	0.000592028	Down
ENSMMUG00000014228	-0.936176	0.267276	Neither	2.08475	1	Neither	2.50286	1	Neither	-2.63206	0.5	Neither	0.650797	0.735374	Neither	-6.32813	0.00912456	Down	1.46721	0.363322	Neither	1.11592	0.400934	Neither	-0.185436	0.832913	Neither	1.69216	0.00525713	Up	1.07174	0.734201	Neither	-0.20945	0.719362	Neither	-1.35548	0.0688865	Neither	-1.14411	0.00388558	Down
ENSMMUG00000047722	-9.41444	2.45564e-58	Down	1.80578	0.152248	Neither	1.98839	0.0010113	Up	-0.00767702	0.913067	Neither	0.296038	1	Neither	10.2578	4.79151e-17	Up	1.02674	0.964598	Neither	-0.263617	0.783255	Neither	0.817584	1	Neither	1.48831	0.0289469	Up	0.122797	1	Neither	1.07567	0.288261	Neither	2.42947	0.065865	Neither	-1.22429	0.0187673	Down
ENSMMUG00000014781	-5.46654	8.40036e-12	Down	2.6733	0.0934909	Neither	2.96335	0.000147292	Up	1.83209	0.153074	Neither	-0.307091	0.961222	Neither	6.2705	1.3459e-05	Up	-1.30557	0.554024	Neither	-0.417554	0.671872	Neither	0.246902	0.91293	Neither	1.61287	0.0107437	Up	2.38483	0.323316	Neither	1.93397	0.276046	Neither	-0.00738914	1	Neither	-1.10604	0.0344561	Down
ENSMMUG00000019519	-3.87914	2.49912e-10	Down	1.7288	0.222191	Neither	1.50065	0.0103114	Up	0.166859	0.978327	Neither	0.496071	0.660599	Neither	4.12992	0.000120702	Up	-0.618601	0.303319	Neither	-0.965888	0.381927	Neither	0.0877886	1	Neither	1.84765	0.00389282	Up	1.22893	0.190197	Neither	0.646915	0.518431	Neither	0.202508	0.944389	Neither	-2.26925	1.96585e-08	Down
ENSMMUG00000044496	-2.30395	6.30432e-05	Down	0.996531	0.436163	Neither	1.61831	0.00244043	Up	-0.376192	0.610264	Neither	0.420006	0.539568	Neither	2.79203	0.00242462	Up	-0.118077	0.796772	Neither	0.00979143	1	Neither	-0.198087	0.749588	Neither	1.11949	0.00207527	Up	0.756002	0.31328	Neither	0.0694772	0.95194	Neither	-0.857655	0.120351	Neither	-1.19629	0.00492387	Down
ENSMMUG00000028715	-3.61529	0.000636401	Down	2.4972	0.363493	Neither	4.53976	5.24971e-06	Up	0.589312	0.944865	Neither	-0.0119346	1	Neither	4.88665	0.00737926	Up	-0.673774	0.495377	Neither	-1.02118	0.265256	Neither	0.160334	0.951331	Neither	3.64814	0.00696526	Up	0.553485	0.582294	Neither	0.779362	0.326031	Neither	0.0205529	1	Neither	-5.78454	2.62855e-33	Down
ENSMMUG00000012249	-1.7952	0.00226608	Down	-0.702092	0.451281	Neither	3.83134	0.00310012	Up	0.563206	0.676904	Neither	-0.863686	0.0862173	Neither	2.57323	0.00171569	Up	0.77762	0.280264	Neither	-1.45355	0.0753984	Neither	0.234501	0.835768	Neither	1.06613	0.0281149	Up	0.364284	0.522061	Neither	0.338226	0.618564	Neither	0.315926	0.627183	Neither	-2.4499	1.73704e-10	Down
ENSMMUG00000000868	-1.82831	0.0028392	Down	2.81791	0.113016	Neither	3.36856	6.83303e-07	Up	1.10261	0.352663	Neither	0.275701	0.813988	Neither	3.67259	0.000222381	Up	0.161107	0.999052	Neither	-0.614055	0.448696	Neither	-0.369927	0.609982	Neither	2.09008	0.000464108	Up	0.803825	0.379849	Neither	0.666502	0.43126	Neither	0.194657	0.960427	Neither	-3.50301	4.8954e-19	Down
ENSMMUG00000038117	-1.43122	0.0049427	Down	1.95515	0.134285	Neither	1.99057	0.00054254	Up	-0.341849	0.624521	Neither	0.424987	0.541545	Neither	2.9681	0.000327618	Up	-0.118554	0.778169	Neither	-0.998761	0.228429	Neither	0.419269	0.858782	Neither	1.30071	0.0198035	Up	1.94207	0.0598371	Neither	0.963967	0.360572	Neither	-0.332884	0.652723	Neither	-2.11902	4.58028e-06	Down
ENSMMUG00000059443	-1.18994	0.0250023	Down	1.57542	0.288486	Neither	2.59633	0.000100481	Up	-0.0416085	0.885672	Neither	0.730122	0.427533	Neither	2.25485	0.00634102	Up	-0.40069	0.392084	Neither	-0.952657	0.176571	Neither	-0.143733	0.784208	Neither	1.15618	0.0342596	Up	0.309423	0.697504	Neither	0.557748	0.421315	Neither	1.17094	0.114383	Neither	-1.51131	0.000421635	Down
ENSMMUG00000049496	-1.57789	0.0359405	Down	1.45071	0.401089	Neither	2.32468	0.000115261	Up	-0.0706212	0.85417	Neither	0.7911	0.432286	Neither	2.87961	0.0167925	Up	0.257003	0.822511	Neither	-0.141433	0.866161	Neither	-0.254991	0.793439	Neither	1.15645	0.0243028	Up	0.916365	0.348654	Neither	0.10303	0.944785	Neither	0.863661	0.362851	Neither	-1.34696	0.005643	Down
ENSMMUG00000002001	-3.63007	3.05272e-07	Down	0.667275	0.833751	Neither	2.07899	0.0577414	Neither	-0.801812	0.456096	Neither	2.3752	0.167755	Neither	8.77328	0.000962861	Up	1.06996	0.572389	Neither	-0.121757	0.826106	Neither	0.144858	0.923062	Neither	1.83731	0.0312671	Up	1.31493	0.194078	Neither	0.073478	0.987194	Neither	-0.0937745	0.846263	Neither	-1.15121	0.0255206	Down
ENSMMUG00000050801	-1.21827	0.279146	Neither	-0.295627	0.729951	Neither	3.10112	0.0115208	Up	5.97703	0.181797	Neither	2.97297	0.304851	Neither	1.20958	0.606989	Neither	-0.811282	0.544892	Neither	6.00342	0.067647	Neither	-0.697733	0.699903	Neither	3.30144	0.021737	Up	-0.227889	0.783587	Neither	0.798154	0.592819	Neither	-0.518553	0.562988	Neither	-5.37603	1.37451e-20	Down
ENSMMUG00000039559	2.18726	0.34815	Neither	2.46544	0.354652	Neither	3.79652	0.0242966	Up	-0.34141	0.79315	Neither	0.334062	0.843944	Neither	0.468673	0.91083	Neither	-0.284902	0.866014	Neither	-0.591526	0.583022	Neither	0.98725	0.877098	Neither	3.99889	0.000186076	Up	1.08797	0.607356	Neither	-0.151485	0.900798	Neither	1.54769	0.492129	Neither	-3.47347	3.36336e-05	Down
ENSMMUG00000042208	-7.0737	1.69927e-23	Down	2.49387	0.223922	Neither	1.73688	0.155919	Neither	1.33641	0.460632	Neither	-1.30377	0.326868	Neither	3.62461	0.0850347	Neither	0.88112	0.84828	Neither	1.93427	1	Neither	-2.27067	0.135885	Neither	3.45882	0.018607	Up	1.81648	0.0904104	Neither	1.44788	0.142324	Neither	-0.693622	0.464059	Neither	-3.14601	0.00143988	Down
ENSMMUG00000037980	1.27012	0.113843	Neither	0.559969	0.718207	Neither	1.87429	0.0784576	Neither	-0.184773	0.756824	Neither	0.00703019	1	Neither	-0.240799	0.700477	Neither	-0.301107	0.438767	Neither	-1.12836	0.0551126	Neither	0.438069	0.603716	Neither	1.44966	0.016414	Up	0.0728482	1	Neither	0.824757	0.441461	Neither	-0.166258	0.766807	Neither	-1.58435	9.68158e-05	Down
ENSMMUG00000049583	6.11569	6.28438e-13	Up	0.394338	0.883697	Neither	0.32525	0.87727	Neither	0.213599	1	Neither	1.30198	0.0287361	Up	-3.22825	2.09243e-05	Down	-1.09484	0.00614908	Down	-2.37269	0.00330838	Down	-0.0969191	0.827659	Neither	-0.159016	0.775901	Neither	1.33705	0.544728	Neither	0.349896	0.755409	Neither	0.101651	1	Neither	-1.41036	0.000395422	Down
ENSMMUG00000028947	4.15237	7.82228e-07	Up	1.50836	0.248271	Neither	1.71355	0.151331	Neither	0.0905743	1	Neither	-0.463457	0.463012	Neither	-4.61281	7.03587e-13	Down	-1.05265	0.0108828	Down	-1.73075	0.00400722	Down	-1.03338	0.26874	Neither	-0.107163	0.736985	Neither	-0.0860539	0.825297	Neither	0.150374	0.91505	Neither	-0.687718	0.103778	Neither	-3.75037	1.201e-23	Down
ENSMMUG00000060434	-0.460336	0.476931	Neither	0.471953	0.758167	Neither	1.0451	0.190226	Neither	0.169401	0.957505	Neither	-0.0509465	0.897002	Neither	2.13104	0.0468751	Up	-1.15497	0.0307171	Down	-2.30985	4.24739e-05	Down	-0.247139	0.724104	Neither	0.0907423	0.853615	Neither	0.44951	0.617777	Neither	0.529094	0.640684	Neither	0.0341393	1	Neither	-3.07544	5.25692e-08	Down
ENSMMUG00000063583	8.43286	0.000445092	Up	-2.33398	0.107999	Neither	-3.94084	0.000298137	Down	-6.714	0.00560756	Down	-2.84894	2.5452e-05	Down	1.24297	0.664193	Neither	-3.58255	5.47513e-07	Down	-2.14841	0.00104378	Down	-2.0107	0.078113	Neither	-0.0818221	0.809626	Neither	-0.427965	0.506744	Neither	-0.711189	0.176916	Neither	0.440569	0.662414	Neither	-2.65383	0.000439369	Down
ENSMMUG00000002413	1.05528	0.226491	Neither	-0.941742	0.445013	Neither	-1.32155	0.172107	Neither	-1.61112	0.21621	Neither	0.269309	0.791081	Neither	-0.831964	0.444556	Neither	-1.59332	0.0301254	Down	-2.35661	0.000811346	Down	-1.14174	0.0949426	Neither	-0.0362668	0.885711	Neither	-0.578613	0.3185	Neither	-1.13977	0.0439076	Down	-0.00186965	0.949721	Neither	-1.45374	0.0229826	Down
ENSMMUG00000002422	0.290134	0.721727	Neither	0.314415	0.860279	Neither	1.44911	0.0251095	Up	1.4644	0.28467	Neither	-0.477593	0.291178	Neither	1.76848	0.0543292	Neither	-1.60085	1.50739e-05	Down	-2.7518	6.54817e-06	Down	-0.773508	0.201827	Neither	-0.258908	0.466044	Neither	-0.203273	0.695606	Neither	0.438937	0.672162	Neither	-0.70204	0.143435	Neither	-1.14422	0.00344885	Down
ENSMMUG00000044533	2.67184	7.3762e-05	Up	0.16005	0.985683	Neither	1.96578	0.0676931	Neither	1.22672	0.357146	Neither	-0.359749	0.425975	Neither	0.507354	0.578405	Neither	-1.31646	0.00362099	Down	-2.09554	3.75919e-05	Down	-0.691707	0.301852	Neither	0.0885845	0.853984	Neither	0.152452	0.935747	Neither	0.734815	0.324039	Neither	-0.598972	0.245611	Neither	-2.27014	2.75481e-12	Down
ENSMMUG00000006617	4.01053	3.44622e-09	Up	0.442985	0.821949	Neither	-0.301673	0.818378	Neither	0.0501289	1	Neither	-0.179638	0.69641	Neither	-3.35778	2.40428e-05	Down	-1.30341	0.0331626	Down	0.810489	0.183237	Neither	0.37904	0.629229	Neither	-0.0505736	0.838843	Neither	0.360639	0.758646	Neither	0.100556	0.931416	Neither	0.445597	0.514816	Neither	-1.11312	0.00791237	Down
ENSMMUG00000031129	2.23165	0.0011387	Up	0.141475	1	Neither	1.63787	0.0823382	Neither	0.502341	0.942949	Neither	-0.970812	0.102845	Neither	-2.43321	0.011457	Down	-1.23862	0.00345645	Down	-1.32048	0.140318	Neither	-0.0231111	0.898111	Neither	-0.385521	0.916566	Neither	2.80909	1	Neither	0.717045	0.545347	Neither	0.613868	0.51045	Neither	-2.00596	9.53141e-05	Down
ENSMMUG00000004878	-9.46379	1.20978e-49	Down	0.720839	0.581085	Neither	1.95745	0.0015158	Up	0.319483	0.811669	Neither	1.89112	1	Neither	9.83821	6.11883e-16	Up	-2.29351	0.0254561	Down	-0.457801	0.732203	Neither	2.18165	0.297702	Neither	1.38873	0.0792975	Neither	0	1	Neither	1.64235	0.808057	Neither	5.62977	0.221719	Neither	-1.13668	0.00214671	Down
ENSMMUG00000006403	-8.58887	2.53885e-36	Down	1.23489	0.31854	Neither	1.28625	0.020406	Up	0.0789824	1	Neither	0.863744	1	Neither	12.2331	1.76827e-11	Up	-1.78799	0.000851275	Down	4.7492	0.343229	Neither	0.244734	1	Neither	-1.41532	0.0708018	Neither	3.86957	0.626736	Neither	2.4269	0.42396	Neither	-0.847504	0.677988	Neither	-2.08398	0.00473346	Down
ENSMMUG00000013378	-7.14193	3.26564e-33	Down	1.95039	0.418365	Neither	2.30834	0.0184	Up	0.25977	0.950021	Neither	-0.227848	0.866095	Neither	8.36639	2.16132e-12	Up	-3.00561	0.0395092	Down	0.217429	1	Neither	-1.24152	0.463529	Neither	0.647769	0.312815	Neither	-1.06516	0.449434	Neither	0.387703	0.850804	Neither	0.970881	0.589012	Neither	-1.59499	0.00125902	Down
ENSMMUG00000032304	-7.77964	3.24245e-23	Down	1.96233	0.224573	Neither	2.47514	0.000309927	Up	0.119343	0.996671	Neither	-0.273711	1	Neither	10.8868	1.80388e-08	Up	-2.47144	0.0177764	Down	1.95849	1	Neither	0.429549	1	Neither	1.27273	0.409261	Neither	-0.683158	0.671308	Neither	0.89316	0.719016	Neither	4.86331	0.304924	Neither	-1.57392	3.75718e-05	Down
ENSMMUG00000022160	-4.08689	6.21295e-11	Down	1.08804	0.401414	Neither	2.22023	0.000943587	Up	-0.116529	0.816759	Neither	-0.724076	0.270003	Neither	4.40342	6.58006e-07	Up	-1.38141	0.00152226	Down	-1.39404	0.0600723	Neither	-0.41879	0.554954	Neither	-0.255547	0.457926	Neither	-0.582591	0.352984	Neither	-0.270845	0.622724	Neither	0.184922	0.77499	Neither	-2.31831	7.08807e-12	Down
ENSMMUG00000004000	-1.91773	0.0152317	Down	1.88509	0.213536	Neither	2.79093	0.000204896	Up	0.898779	0.485276	Neither	0.221559	0.956821	Neither	5.19193	9.33165e-06	Up	-1.82384	0.0339011	Down	-1.93162	0.0562887	Neither	0.59028	1	Neither	-0.695642	0.452647	Neither	0	1	Neither	-0.7445	0.371926	Neither	-0.872775	0.375613	Neither	-1.6348	0.0140661	Down
ENSMMUG00000012031	-3.62789	0.00273528	Down	0.52789	0.888229	Neither	4.50499	0.00537251	Up	1.08686	0.612632	Neither	-1.16495	0.729232	Neither	3.41887	0.13589	Neither	-2.00182	0.0340552	Down	-0.398114	0.672393	Neither	0.822698	0.847595	Neither	-0.59983	0.337546	Neither	-0.738863	0.728912	Neither	0.125683	1	Neither	-1.05869	0.179827	Neither	-2.7435	0.000169083	Down
ENSMMUG00000062450	2.10746	0.00101901	Up	-0.555877	0.520066	Neither	1.79424	0.00133568	Up	-0.200734	0.757258	Neither	0.13728	0.828892	Neither	-0.0999108	0.832251	Neither	-1.00947	0.0064497	Down	-0.439966	0.411642	Neither	-0.101284	0.820405	Neither	0.159199	0.65135	Neither	-0.107106	0.797524	Neither	-0.117111	0.772783	Neither	-0.00730419	0.947649	Neither	-1.09459	0.00153913	Down
ENSMMUG00000018487	1.17006	0.137469	Neither	0.139377	1	Neither	2.08588	0.0232774	Up	-0.995251	0.33032	Neither	0.45042	0.449996	Neither	-0.157839	0.809623	Neither	-1.06895	0.0156827	Down	-1.15016	0.229016	Neither	0.482437	0.773509	Neither	-0.524185	0.391146	Neither	0.184299	0.935853	Neither	-0.227079	0.701134	Neither	0.0208764	1	Neither	-1.625	0.00488439	Down
ENSMMUG00000040090	1.92166	0.25805	Neither	1.13707	0.738704	Neither	3.90691	0.00404781	Up	0.979769	0.736076	Neither	-0.218604	0.754642	Neither	-0.271204	0.824011	Neither	-1.69213	0.000171603	Down	0.395578	0.874554	Neither	0.819026	0.669167	Neither	0.834161	0.689813	Neither	0.47227	1	Neither	0.116197	1	Neither	4.35844	0.524388	Neither	-2.70861	0.0239019	Down
ENSMMUG00000060712	-2.15008	0.260789	Neither	3.85384	0.153509	Neither	3.32906	0.00997439	Up	1.58325	0.491671	Neither	3.20896	0.165089	Neither	3.29708	0.166361	Neither	-1.63632	0.044949	Down	-0.44973	0.691223	Neither	-1.14926	0.378098	Neither	3.5286	0.700586	Neither	-0.420878	0.770301	Neither	-0.384347	1	Neither	-0.887132	0.716014	Neither	-3.24108	0.00189792	Down
ENSMMUG00000028749	-2.22352	0.0072426	Down	0.449134	0.891244	Neither	1.32276	0.592856	Neither	0.184905	1	Neither	-0.172728	0.789631	Neither	-0.559043	0.590034	Neither	-1.27089	0.0495236	Down	-1.09043	0.190265	Neither	-0.0763707	0.935502	Neither	0.232411	0.495614	Neither	0.805185	0.156109	Neither	1.16081	0.354672	Neither	0.559334	0.751752	Neither	-3.61363	3.24929e-27	Down
ENSMMUG00000007968	-1.43632	0.0162316	Down	0.58095	0.702309	Neither	0.83329	0.34208	Neither	0.00168648	1	Neither	0.433734	0.706286	Neither	0.708974	0.581736	Neither	-1.12314	0.017478	Down	-0.0602665	0.86396	Neither	-1.11079	0.0918353	Neither	3.82733	0.61234	Neither	0.393084	0.490403	Neither	-0.672689	0.181301	Neither	-0.923633	0.0465042	Neither	-1.00001	0.00995533	Down
ENSMMUG00000006340	1.55778	0.00904953	Up	-0.779908	0.366183	Neither	-0.293036	0.515468	Neither	0.0549104	1	Neither	-0.331946	0.566691	Neither	0.359314	0.701892	Neither	-1.24891	0.0306285	Down	-0.282484	0.572056	Neither	-0.298498	0.613578	Neither	-0.278651	0.357448	Neither	-0.251589	0.624801	Neither	-0.198228	0.663939	Neither	-0.0196144	0.924605	Neither	-1.09752	0.00672002	Down
ENSMMUG00000027041	5.81677	0.0595355	Neither	-1.0945	0.495666	Neither	0	1	Neither	-0.759934	0.828583	Neither	-1.20161	0.146981	Neither	-1.41231	0.394715	Neither	-2.71193	0.0193143	Down	2.17295	0.392269	Neither	1.53221	0.595196	Neither	-0.111385	0.971203	Neither	0.0415623	1	Neither	3.65611	0.879429	Neither	2.29979	0.495059	Neither	-2.8384	1.22805e-10	Down
ENSMMUG00000009771	5.56393	0.0987329	Neither	1.90686	0.898235	Neither	-1.18662	0.818885	Neither	2.71314	0.218157	Neither	-0.480759	0.669724	Neither	-2.18402	0.218625	Neither	-2.33992	3.02449e-06	Down	-1.29663	0.561275	Neither	1.6855	0.343367	Neither	1.80461	0.461038	Neither	2.10842	0.52798	Neither	-0.592416	0.419468	Neither	1.33438	0.187348	Neither	-1.72566	5.88763e-05	Down
ENSMMUG00000020727	-0.830859	0.17711	Neither	0.665343	0.676617	Neither	1.06828	0.0620644	Neither	0.265206	0.888638	Neither	-0.181151	0.763691	Neither	1.50149	0.139232	Neither	-1.04406	0.0234658	Down	-0.286246	0.646654	Neither	0.265793	0.809731	Neither	0.311887	0.523807	Neither	-0.12928	0.782011	Neither	-0.276684	0.64068	Neither	0.633627	0.458591	Neither	-1.11522	0.0180275	Down
ENSMMUG00000052031	5.20638	0.177978	Neither	-1.47905	0.587612	Neither	-0.357749	0.730789	Neither	-0.235305	0.911146	Neither	-0.204001	0.841641	Neither	-0.679856	1	Neither	-1.7576	0.0306658	Down	-1.08126	0.292887	Neither	-0.0692187	0.937877	Neither	-0.0381807	1	Neither	0.838936	1	Neither	-0.337072	0.942279	Neither	1.18935	1	Neither	-4.89002	0.000407869	Down
ENSMMUG00000004924	0.784595	0.558501	Neither	-0.714894	0.552815	Neither	-2.00973	0.185065	Neither	0.571767	0.926792	Neither	0.802334	0.443018	Neither	-0.345484	0.880335	Neither	-1.20233	0.0454219	Down	-1.91601	0.210029	Neither	-1.22326	0.449511	Neither	-0.521256	0.50362	Neither	-0.176164	0.822951	Neither	-0.0215694	0.954481	Neither	-0.295414	0.708662	Neither	-2.58579	0.00189288	Down
ENSMMUG00000051731	0	1	Neither	5.10515	0.556064	Neither	4.19204	0.649922	Neither	2.04633	0.521651	Neither	1.8943	1	Neither	5.42469	0.523293	Neither	-5.2634	0.014687	Down	-3.12595	0.5	Neither	0	1	Neither	1.87641	1	Neither	0	1	Neither	0	1	Neither	0	1	Neither	-3.47347	3.3689e-05	Down
ENSMMUG00000005618	6.48309	4.80258e-18	Up	0.139493	1	Neither	-0.310332	0.636009	Neither	1.66405	0.336566	Neither	0.103278	0.891004	Neither	-5.86811	7.97965e-18	Down	1.47664	0.00473162	Up	-2.0396	0.000499435	Down	1.25425	0.279083	Neither	-0.188054	0.751236	Neither	0.466241	0.619998	Neither	0.0769394	0.984312	Neither	1.0251	0.273483	Neither	-1.49173	0.0139743	Down
ENSMMUG00000052749	4.10728	7.04469e-05	Up	1.49768	0.563201	Neither	0.974564	0.555962	Neither	-0.142672	0.811679	Neither	0.428983	0.461145	Neither	-2.45643	0.0358357	Down	1.84392	0.0272482	Up	-1.82092	0.00450662	Down	-0.28554	0.771513	Neither	-0.614007	0.579985	Neither	0.173097	1	Neither	0.613961	0.67614	Neither	-0.280102	0.718832	Neither	-1.77413	0.000393407	Down
ENSMMUG00000061875	-1.93806	7.74159e-05	Down	4.31262	0.0271351	Up	4.63155	4.16239e-05	Up	3.44782	0.0715227	Neither	-0.65678	0.228275	Neither	3.69264	0.07721	Neither	1.68166	0.00381086	Up	-2.20941	0.014699	Down	5.35563	0.0601193	Neither	-0.171978	0.93176	Neither	2.80855	1	Neither	1.93352	0.0884149	Neither	2.81038	0.119685	Neither	-4.61406	0.000763964	Down
ENSMMUG00000047449	0.368651	0.5406	Neither	-0.0733219	0.850289	Neither	2.95747	0.00237563	Up	1.85156	0.169824	Neither	-0.294961	0.506454	Neither	0.499717	0.645959	Neither	1.2427	0.0181651	Up	-1.55894	0.00405883	Down	-0.744981	0.347592	Neither	0.083908	0.863177	Neither	0.199272	0.768587	Neither	1.5309	0.16137	Neither	1.41629	0.0728539	Neither	-1.2337	0.000205772	Down
ENSMMUG00000036858	0.259218	0.692973	Neither	0.87245	0.538279	Neither	2.01278	0.00151737	Up	0.867709	0.475996	Neither	0.492026	0.561065	Neither	-2.17386	0.000968176	Down	1.10099	0.0121608	Up	1.65141	0.0412746	Up	1.9774	0.0325102	Up	0.0343371	0.946403	Neither	0.684394	0.265651	Neither	1.07131	0.0606367	Neither	0.567649	0.347001	Neither	-1.59642	1.32347e-05	Down
ENSMMUG00000013573	-3.70243	4.97156e-09	Down	2.44156	0.0567768	Neither	2.59276	3.8074e-06	Up	0.622496	0.563353	Neither	1.22107	0.144609	Neither	3.07558	0.000916941	Up	1.22821	0.0230537	Up	-0.903525	0.245949	Neither	0.608394	0.625825	Neither	0.993848	0.0229397	Neither	1.66523	0.0435875	Up	0.877945	0.14276	Neither	0.965342	0.111371	Neither	-1.49535	8.67403e-05	Down
ENSMMUG00000001739	2.19202	7.42737e-05	Up	1.45816	0.298556	Neither	1.11937	0.0260211	Up	0.975114	0.443597	Neither	0.934733	0.148867	Neither	-1.4397	0.0293604	Down	1.19203	0.0235833	Up	-0.186067	0.690738	Neither	-0.0379026	0.893996	Neither	0.135061	0.668904	Neither	-0.0330465	0.902213	Neither	-0.0479601	0.875993	Neither	-0.134505	0.716105	Neither	-1.02423	0.0013942	Down
ENSMMUG00000050425	2.21165	0.00195959	Up	0.429193	0.796913	Neither	0.917166	0.103052	Neither	0.0763582	1	Neither	0.286497	0.603917	Neither	-1.51341	0.0173025	Down	1.03538	0.0378171	Up	-0.329772	0.519339	Neither	0.186236	0.840337	Neither	-0.0522185	0.853639	Neither	-0.242916	0.597094	Neither	0.612548	0.26413	Neither	-0.0964432	0.806808	Neither	-1.89504	6.41045e-08	Down
ENSMMUG00000015912	-3.7106	1.26514e-05	Down	2.20445	0.158216	Neither	2.95464	4.16068e-05	Up	1.62447	0.243234	Neither	0.896522	0.317687	Neither	3.63033	0.00880732	Up	6.75397	0.0273215	Up	-2.27852	0.0817516	Neither	2.36797	0.181591	Neither	-0.190985	0.931493	Neither	1.41422	0.549958	Neither	2.44434	0.025121	Up	1.06825	0.56239	Neither	-1.12702	0.045462	Down
ENSMMUG00000015930	-2.67639	6.86071e-09	Down	1.57197	0.236201	Neither	1.87963	0.000344516	Up	0.348335	0.794443	Neither	0.387557	0.518166	Neither	3.49825	0.00016587	Up	1.09308	0.0205148	Up	-1.04475	0.114967	Neither	0.00878594	1	Neither	-0.201881	0.523433	Neither	0.687245	0.278179	Neither	0.418179	0.473388	Neither	0.572952	0.265419	Neither	-1.53602	8.53753e-05	Down
ENSMMUG00000053365	-2.92522	2.89571e-08	Down	-0.238264	0.727066	Neither	0.677219	0.243458	Neither	-0.183687	0.762268	Neither	0.221567	0.783581	Neither	3.71103	0.00124235	Up	1.36932	0.0320415	Up	-0.936536	0.186348	Neither	-0.389842	0.740708	Neither	0.382111	0.540448	Neither	-0.592283	0.365966	Neither	-0.282876	0.646221	Neither	0.113132	0.942709	Neither	-1.6058	0.0125785	Down
ENSMMUG00000063785	0.937785	0.182993	Neither	1.76164	0.243278	Neither	1.27821	0.0353375	Up	0.477081	0.801362	Neither	0.0464328	0.981629	Neither	0.119186	0.96263	Neither	1.20403	0.0193169	Up	1.04742	0.117851	Neither	0.348728	0.662307	Neither	-0.0532224	0.860113	Neither	0.546876	0.414675	Neither	0.653882	0.286539	Neither	1.14009	0.0696285	Neither	-1.15541	0.00116883	Down
ENSMMUG00000057076	-5.11737	0.0591274	Neither	-5.56727	1.04034e-05	Down	1.18094	1	Neither	0.567933	1	Neither	-3.89268	0.171493	Neither	4.63278	0.583822	Neither	5.85481	0.0389668	Up	-2.09544	0.389221	Neither	-0.412524	0.546513	Neither	-0.0141427	1	Neither	0	1	Neither	0	1	Neither	0	1	Neither	-3.61673	0.0261461	Down
ENSMMUG00000059860	6.87746	0.0369003	Up	-1.81045	0.253229	Neither	-0.577418	0.676801	Neither	0.151464	1	Neither	-0.0406788	0.941205	Neither	0.178007	1	Neither	1.96518	0.049687	Up	-1.61081	0.136836	Neither	0.517333	0.879985	Neither	-0.958903	0.730353	Neither	1.22126	0.243859	Neither	-0.85476	0.248005	Neither	5.09754	0.188408	Neither	-3.15332	0.000729386	Down
ENSMMUG00000020665	-1.05055	0.104354	Neither	1.0524	0.439692	Neither	1.26326	0.0740167	Neither	-0.399629	0.583039	Neither	-0.0275692	0.931632	Neither	1.27031	0.252323	Neither	1.75692	0.0253567	Up	-0.983856	0.188385	Neither	0.256545	0.817252	Neither	0.206844	0.853675	Neither	0.524329	0.480729	Neither	-0.0304439	0.909351	Neither	0.464511	0.52322	Neither	-1.42258	0.00449728	Down
ENSMMUG00000019188	6.63549	0.120208	Neither	1.39258	1	Neither	4.07253	0.0885584	Neither	-1.63869	0.349677	Neither	0.371481	1	Neither	7.30186	0.229987	Neither	8.28308	0.0188678	Up	2.21197	0.685734	Neither	-1.73484	0.41444	Neither	2.65345	0.399303	Neither	2.67622	1	Neither	3.8256	0.354207	Neither	0.495932	1	Neither	-1.39163	0.00141461	Down
ENSMMUG00000060427	-1.754	0.0275283	Down	1.16347	0.598828	Neither	1.05998	0.280244	Neither	-1.3118	0.242556	Neither	0.130436	1	Neither	1.62352	0.27866	Neither	5.31236	0.22065	Neither	-2.65769	0.0318003	Down	0.652988	0.787258	Neither	0.807286	0.308766	Neither	-4.03583	0.0132062	Down	2.60278	0.277119	Neither	1.65873	0.824054	Neither	-1.44065	0.000945115	Down
ENSMMUG00000059918	4.11367	1.82549e-05	Up	-0.261725	0.729437	Neither	0.854758	0.56489	Neither	0.830997	0.683101	Neither	0.254254	0.70633	Neither	-1.22063	0.188936	Neither	0.259872	0.745649	Neither	-1.88752	0.000419038	Down	-0.623564	0.34961	Neither	-0.515161	0.0845041	Neither	-2.42792	0.00152533	Down	0.4251	0.491107	Neither	0.613973	0.356071	Neither	-1.78277	0.00134255	Down
ENSMMUG00000064085	9.30676	1.89609e-06	Up	0.711228	0.797221	Neither	4.6414	0.671859	Neither	2.5642	0.32801	Neither	-0.758471	0.298449	Neither	-3.67473	0.0108261	Down	0.292025	1	Neither	-1.40518	0.00626575	Down	-1.82063	0.020036	Down	-0.847726	0.295749	Neither	1.41688	0.0264506	Up	1.80663	0.278154	Neither	4.89469	0.400851	Neither	-2.83954	3.94228e-09	Down
ENSMMUG00000002675	1.60474	0.0239626	Up	-0.792504	0.408879	Neither	-0.551274	0.475982	Neither	-0.677091	0.461755	Neither	-1.18467	0.0188491	Down	-2.26853	0.0219967	Down	-0.844277	0.1023	Neither	-1.23283	0.0354221	Down	-1.01022	0.128323	Neither	-0.189253	0.5419	Neither	-0.396731	0.456361	Neither	-1.03873	0.0275464	Down	-0.680539	0.138163	Neither	-1.39924	0.00101837	Down
ENSMMUG00000013151	1.31664	0.152252	Neither	-0.112679	0.818285	Neither	1.42874	0.124261	Neither	0.70342	0.755247	Neither	-1.2626	0.0211057	Down	-1.91496	0.0212343	Down	-0.866514	0.155544	Neither	-2.08534	0.000778595	Down	-1.10023	0.138941	Neither	0.70586	0.05232	Neither	-0.395562	0.412031	Neither	0.313812	0.642393	Neither	-0.316345	0.574402	Neither	-1.05255	0.0378205	Down
ENSMMUG00000058644	4.31084	1.4665e-09	Up	-0.380225	0.646858	Neither	-0.469655	0.530634	Neither	0.31223	0.863363	Neither	1.63139	0.0111627	Up	-4.69481	1.10596e-10	Down	-0.585976	0.234766	Neither	-1.88119	0.00537503	Down	-0.422379	0.670815	Neither	-0.841254	0.0771965	Neither	-0.762296	0.115861	Neither	-0.37887	0.568738	Neither	-0.184784	0.68615	Neither	-1.1414	0.00526254	Down
ENSMMUG00000064224	3.14363	4.6684e-05	Up	-1.24233	0.288956	Neither	0.56367	0.776571	Neither	-1.10948	0.298616	Neither	-0.598192	0.234376	Neither	-2.59534	0.0109534	Down	-0.314721	0.57512	Neither	-1.26522	0.0213386	Down	-1.85911	0.0228879	Down	-0.278283	0.373853	Neither	-0.730489	0.280381	Neither	-0.484285	0.367932	Neither	-0.192976	0.742114	Neither	-2.11783	0.00376395	Down
ENSMMUG00000032643	2.86773	0.000765595	Up	0.354385	0.955256	Neither	6.34073	0.0775228	Neither	2.79186	0.139906	Neither	0.387566	0.498466	Neither	-2.40113	0.0291283	Down	0.221354	0.684899	Neither	-3.23236	1.45401e-05	Down	-2.02906	0.00123272	Down	-0.0927744	0.797561	Neither	0.262384	0.729819	Neither	1.71547	0.222632	Neither	2.4502	0.11353	Neither	-3.16617	7.29104e-23	Down
ENSMMUG00000023316	-0.35188	0.437323	Neither	0.113658	0.978698	Neither	-1.24052	0.0121297	Down	0.270737	0.84371	Neither	0.371539	0.513433	Neither	-1.90787	0.00160899	Down	-0.498071	0.189543	Neither	-1.65773	0.00383212	Down	-0.838086	0.207908	Neither	0.0752703	0.821094	Neither	-0.379783	0.452409	Neither	-0.554653	0.205146	Neither	-0.895574	0.0274741	Neither	-1.42074	5.08665e-05	Down
ENSMMUG00000000758	3.42446	2.81332e-06	Up	0.161764	0.97862	Neither	2.61902	2.01846e-06	Up	0.714888	0.556238	Neither	-0.200483	0.654187	Neither	-1.31438	0.0371984	Down	-0.470936	0.187649	Neither	-2.44519	1.80479e-05	Down	-0.974445	0.110616	Neither	-0.167724	0.576761	Neither	0.54103	0.476973	Neither	0.667228	0.439549	Neither	0.161184	0.781555	Neither	-1.18569	0.000187255	Down
ENSMMUG00000009504	3.03893	0.000124046	Up	0.00920867	1	Neither	2.03766	0.0469928	Up	0.583615	0.670786	Neither	-0.743491	0.111295	Neither	-2.16782	0.00678422	Down	-0.553826	0.174076	Neither	-1.5684	0.040104	Down	-0.423518	0.492883	Neither	-0.603214	0.0279758	Neither	-0.261235	0.58843	Neither	-0.410204	0.470674	Neither	0.0428594	0.999389	Neither	-1.48472	0.000591201	Down
ENSMMUG00000051266	7.84158	0.000615838	Up	-5.77376	0.031553	Down	2.50277	1	Neither	0.152575	1	Neither	-0.0445825	0.922025	Neither	-3.46846	0.0485939	Down	1.79234	0.0780478	Neither	-2.31589	0.0123984	Down	0.310851	1	Neither	-0.218277	0.706164	Neither	0.352133	1	Neither	0.26097	0.9418	Neither	1.67268	0.32784	Neither	-3.11471	0.000781054	Down
ENSMMUG00000022672	5.50173	4.88547e-11	Up	0.6597	0.728135	Neither	0.824988	0.64607	Neither	3.60024	0.133126	Neither	-0.784381	0.085921	Neither	-4.19515	2.81954e-07	Down	-0.643694	0.0845636	Neither	-2.78063	8.66433e-05	Down	-0.800913	0.493119	Neither	0.862974	0.420889	Neither	0.835293	0.918295	Neither	0.257908	0.74271	Neither	-0.558962	0.326515	Neither	-1.43955	7.01311e-06	Down
ENSMMUG00000029799	3.81286	7.4841e-09	Up	-0.40315	0.614946	Neither	2.81102	0.0699051	Neither	0.316541	0.83688	Neither	0.341061	0.560681	Neither	-2.45026	0.00352804	Down	0.147809	0.776906	Neither	-1.2838	0.033105	Down	-0.422224	0.566912	Neither	0.583817	0.109974	Neither	0.0167812	1	Neither	0.584141	0.415005	Neither	-0.803797	0.075782	Neither	-1.18287	0.00384478	Down
ENSMMUG00000022469	3.56936	1.77726e-08	Up	1.18281	0.372783	Neither	1.17038	0.237081	Neither	0.734612	0.640213	Neither	-0.0119685	0.935323	Neither	-2.49363	0.000143127	Down	-0.295507	0.451755	Neither	-1.01095	0.0452737	Down	-0.273915	0.627425	Neither	-0.0567598	0.850957	Neither	0.0252016	1	Neither	0.393664	0.510592	Neither	0.1986	0.70864	Neither	-1.04674	0.00183774	Down
ENSMMUG00000021692	4.21163	1.09586e-07	Up	-0.084243	0.836271	Neither	1.52151	0.283586	Neither	1.96144	0.252812	Neither	-0.715102	0.111562	Neither	-3.32394	2.63175e-06	Down	-0.798022	0.0592003	Neither	-2.402	2.69902e-05	Down	-0.665779	0.352728	Neither	-0.662795	0.324019	Neither	0.167661	0.876409	Neither	0.964363	0.292588	Neither	-0.00181482	1	Neither	-1.18762	0.013173	Down
ENSMMUG00000064455	6.55532	4.36333e-07	Up	1.12037	1	Neither	5.8411	0.295509	Neither	1.22412	0.91359	Neither	-0.285505	0.607109	Neither	-4.36452	0.00432588	Down	1.9326	1	Neither	-1.29811	0.0359369	Down	-0.262646	0.6922	Neither	0.364868	0.394564	Neither	0.931381	0.378303	Neither	-0.00396909	0.936524	Neither	-0.578885	0.311011	Neither	-1.10464	0.028111	Down
ENSMMUG00000022280	3.05779	8.37779e-07	Up	-0.251501	0.713311	Neither	1.00918	0.0578823	Neither	0.114572	0.985038	Neither	-0.378747	0.417338	Neither	-1.46355	0.0128602	Down	-0.386132	0.27523	Neither	-1.38666	0.00974746	Down	-0.453278	0.442075	Neither	-0.269801	0.435202	Neither	0.859443	0.212057	Neither	0.291322	0.618302	Neither	-0.219424	0.604504	Neither	-2.38166	1.39222e-11	Down
ENSMMUG00000018872	4.28625	2.06201e-06	Up	-1.12289	0.275893	Neither	-0.441167	0.550186	Neither	-1.16835	0.225896	Neither	-0.00244266	0.951398	Neither	-2.17786	0.013145	Down	1.01452	0.29657	Neither	-1.62955	0.00270187	Down	0.715027	0.448344	Neither	-0.0219324	0.933212	Neither	0.804552	0.490392	Neither	-0.142143	0.806261	Neither	1.36933	0.136012	Neither	-1.42161	0.043032	Down
ENSMMUG00000051139	3.31329	2.93344e-05	Up	-0.762315	0.418473	Neither	0.437077	0.6843	Neither	0.0247876	1	Neither	0.322813	0.597881	Neither	-1.71271	0.0408797	Down	0.758654	0.21332	Neither	-2.05456	0.00171452	Down	0.515355	0.811022	Neither	-1.31686	0.0613692	Neither	1.62902	0.106836	Neither	1.25689	0.264892	Neither	-0.664938	0.254238	Neither	-2.72668	5.90131e-09	Down
ENSMMUG00000007604	3.27219	9.27825e-05	Up	0.374177	0.875161	Neither	-0.513916	0.33361	Neither	0.581448	0.749028	Neither	-0.383286	0.4031	Neither	-1.65849	0.00899725	Down	-0.0244675	0.914748	Neither	-2.39571	1.60934e-05	Down	-0.125082	0.843856	Neither	-0.558562	0.325562	Neither	0.188976	0.885961	Neither	0.404636	0.701209	Neither	-0.778392	0.152481	Neither	-1.40243	0.00498689	Down
ENSMMUG00000018013	2.41927	0.00295416	Up	0.148094	1	Neither	0.652229	0.569079	Neither	0.28037	0.986144	Neither	0.244198	0.755223	Neither	-2.23509	0.0182283	Down	0.306327	0.643044	Neither	-1.66682	0.0278658	Down	-0.47344	0.504801	Neither	0.199095	0.649236	Neither	0.549176	0.369771	Neither	-0.155304	0.72574	Neither	0.143522	0.820491	Neither	-2.12307	2.71376e-07	Down
ENSMMUG00000004180	0.98372	0.12646	Neither	-0.249082	0.720975	Neither	-0.692884	0.278632	Neither	-0.714798	0.410953	Neither	0.23193	0.796884	Neither	-1.40605	0.0409807	Down	-0.772103	0.133336	Neither	-1.56953	0.0103719	Down	-0.740254	0.307856	Neither	-0.72817	0.0872984	Neither	-0.820649	0.25734	Neither	-0.221812	0.634135	Neither	0.48272	0.565067	Neither	-1.45376	0.00890869	Down
ENSMMUG00000023531	0.639736	0.280491	Neither	0.511986	0.704517	Neither	0.539428	0.317257	Neither	-0.111562	0.820956	Neither	0.638161	0.383549	Neither	-1.34959	0.0299537	Down	0.285156	0.48908	Neither	-1.47719	0.00910427	Down	-0.0853579	0.844154	Neither	0.404861	0.289142	Neither	0.475282	0.461516	Neither	0.560553	0.298618	Neither	0.86333	0.162323	Neither	-1.10307	0.00239663	Down
ENSMMUG00000023398	-0.144429	0.774246	Neither	0.936856	0.482045	Neither	1.88802	0.00691824	Up	-0.374147	0.597372	Neither	-1.20982	0.0146303	Down	3.19197	0.000476576	Up	-0.709565	0.0596503	Neither	-2.08737	0.00129116	Down	-0.52598	0.41085	Neither	-0.418573	0.359441	Neither	-0.726844	0.279556	Neither	0.207477	0.772152	Neither	-0.461425	0.347541	Neither	-2.0465	1.80375e-09	Down
ENSMMUG00000004331	-5.45487	9.75256e-18	Down	2.58158	0.08203	Neither	3.29907	2.12462e-07	Up	-0.188313	0.758046	Neither	0.310652	0.816126	Neither	6.46203	6.33402e-09	Up	0.910772	0.430867	Neither	-2.14129	0.0121466	Down	-1.84733	0.044228	Down	0.552306	0.522573	Neither	0.327954	0.764021	Neither	1.6082	0.524343	Neither	1.20069	0.458191	Neither	-1.59649	0.0147201	Down
ENSMMUG00000002267	-1.60152	0.0483625	Down	-0.0938658	0.835514	Neither	1.69983	0.0394288	Up	1.0447	0.40615	Neither	2.69151	0.054582	Neither	5.45526	6.55238e-05	Up	1.87017	0.77876	Neither	-2.29054	0.000314384	Down	-1.55099	0.0137035	Down	0.0376718	0.930163	Neither	0.868948	0.329475	Neither	1.02461	0.358632	Neither	-1.03094	0.190881	Neither	-1.10829	0.00044151	Down
ENSMMUG00000055191	-0.0469046	0.943758	Neither	1.20369	0.623263	Neither	2.05983	0.00521927	Up	0.0840294	1	Neither	-1.38949	0.10559	Neither	4.07286	0.0245739	Up	-0.639702	0.675351	Neither	-2.13651	0.0364795	Down	-1.20913	0.427471	Neither	0.024991	1	Neither	-0.566749	0.637117	Neither	-1.94015	0.00795384	Down	-1.29589	0.350894	Neither	-4.62507	1.12127e-14	Down
ENSMMUG00000064995	-8.14491	7.34035e-33	Down	3.25208	0.0453557	Up	3.72951	1.60917e-06	Up	0.509098	0.710638	Neither	4.45603	0.330513	Neither	13.0553	2.6377e-07	Up	-1.15728	0.824627	Neither	-2.98731	0.00424961	Down	0.950951	0.676233	Neither	3.18792	0.981439	Neither	-0.738019	0.521122	Neither	0.673291	0.48079	Neither	-0.93691	0.569587	Neither	-2.18818	0.0153456	Down
ENSMMUG00000012569	-8.03315	9.10763e-32	Down	3.99988	0.032397	Up	2.54768	0.00470306	Up	1.65279	0.307814	Neither	1.93776	0.637947	Neither	10.4119	2.23833e-13	Up	1.27955	0.485659	Neither	-2.64138	0.0284117	Down	-3.49116	0.0604587	Neither	0	1	Neither	-0.077843	1	Neither	1.55709	0.133563	Neither	2.86227	0.382163	Neither	-1.51776	0.00175333	Down
ENSMMUG00000003377	-8.26097	4.13866e-62	Down	1.59845	0.185282	Neither	1.68715	0.00373173	Up	-0.234053	0.717514	Neither	0.15436	0.897403	Neither	8.79853	6.97167e-16	Up	-0.348763	0.610045	Neither	-1.85415	0.0214374	Down	-0.888249	0.317228	Neither	0.339218	0.522755	Neither	1.92593	0.158425	Neither	0.735584	0.568053	Neither	-0.272592	0.698196	Neither	-1.40257	0.000634913	Down
ENSMMUG00000000874	-6.54738	2.12215e-41	Down	2.63832	0.0807113	Neither	1.79563	0.00856801	Up	0.534779	0.67877	Neither	0.313487	0.699178	Neither	8.66709	9.84513e-11	Up	-0.317715	0.645917	Neither	-1.93593	0.00233834	Down	-0.322738	0.686803	Neither	5.86942e-05	0.969503	Neither	0.277735	0.908243	Neither	0.754849	0.507204	Neither	0.946003	0.282203	Neither	-1.15088	0.00510098	Down
ENSMMUG00000053620	-6.71392	1.70008e-31	Down	1.1257	0.42023	Neither	2.45997	1.98738e-05	Up	-0.663937	0.376696	Neither	-0.823455	0.443553	Neither	9.22049	6.27218e-13	Up	0.773729	1	Neither	-2.9676	0.00240537	Down	-1.23468	0.156712	Neither	-1.00163	0.259559	Neither	-0.698205	0.389173	Neither	1.1357	0.307456	Neither	1.16542	0.591713	Neither	-2.67328	8.29533e-09	Down
ENSMMUG00000028738	-5.62732	4.08713e-31	Down	2.68323	0.0658675	Neither	2.55999	6.75659e-05	Up	0.32741	0.798403	Neither	-0.25557	0.603048	Neither	7.98277	1.036e-11	Up	0.115216	0.904836	Neither	-1.38221	0.023077	Down	0.73003	0.408806	Neither	0.633512	0.128369	Neither	0.70738	0.396109	Neither	0.9455	0.203584	Neither	1.37348	0.0898271	Neither	-1.47456	0.000404951	Down
ENSMMUG00000017924	-6.07226	4.64015e-31	Down	1.62147	0.231118	Neither	2.00412	0.000186945	Up	0.225864	0.880078	Neither	-0.110066	0.831717	Neither	7.24049	2.97959e-11	Up	-0.972532	0.219694	Neither	-1.57661	0.0220486	Down	0.114244	0.983994	Neither	0.171368	0.802303	Neither	0.906087	0.414422	Neither	1.00675	0.197432	Neither	0.0840525	0.96198	Neither	-1.73238	2.12373e-05	Down
ENSMMUG00000007603	-6.22441	3.73904e-30	Down	1.04243	0.437766	Neither	3.06212	3.60815e-06	Up	0.618114	0.557193	Neither	-0.682912	0.337901	Neither	7.0459	6.95864e-09	Up	0.0488007	1	Neither	-1.92023	0.0135408	Down	0.0260152	1	Neither	-0.121266	0.681715	Neither	-0.431832	0.578066	Neither	0.294097	0.633961	Neither	0.931805	0.209611	Neither	-1.70354	0.000216787	Down
ENSMMUG00000023702	-4.98773	2.9128e-22	Down	1.19258	0.356392	Neither	1.6692	0.00520445	Up	0.153617	0.962496	Neither	-0.0527193	0.879416	Neither	7.1467	1.36047e-12	Up	-0.452263	0.407315	Neither	-1.77065	0.0281022	Down	-0.609963	0.43177	Neither	0.473034	0.185641	Neither	0.19408	0.879541	Neither	-0.588495	0.353245	Neither	-0.413449	0.557796	Neither	-1.44984	0.000266473	Down
ENSMMUG00000032674	-5.41956	6.83861e-22	Down	0.637813	0.650709	Neither	1.68808	0.00352809	Up	-0.21594	0.745542	Neither	-0.868841	0.372265	Neither	7.48519	1.21912e-11	Up	-0.0147259	1	Neither	-1.98898	0.0340858	Down	-0.441934	0.634272	Neither	0.910097	0.217967	Neither	4.2369	0.052885	Neither	1.61901	0.263759	Neither	2.50737	0.321878	Neither	-2.8167	1.39182e-05	Down
ENSMMUG00000020061	-4.31971	1.03909e-21	Down	1.17096	0.342771	Neither	1.63191	0.00254276	Up	-0.248656	0.698217	Neither	0.0426029	0.975847	Neither	5.88634	5.01028e-10	Up	0.102376	0.855796	Neither	-1.31273	0.0155505	Down	-0.109386	0.813272	Neither	0.0497739	0.902014	Neither	-0.196414	0.685464	Neither	0.502935	0.452749	Neither	0.424752	0.3913	Neither	-1.04522	0.00252592	Down
ENSMMUG00000014592	-4.88063	1.40012e-21	Down	2.25777	0.0768747	Neither	2.44437	2.04044e-05	Up	-0.00379094	0.915233	Neither	0.366351	0.734225	Neither	5.4952	1.2892e-07	Up	0.139782	0.875552	Neither	-1.89755	0.00392142	Down	0.736826	0.483172	Neither	0.633212	0.292816	Neither	0.418097	0.722842	Neither	0.956887	0.229263	Neither	1.33458	0.0810976	Neither	-1.69195	0.00059457	Down
ENSMMUG00000047347	-4.34486	2.49032e-19	Down	2.70452	0.0775041	Neither	3.14771	3.717e-06	Up	0.741205	0.565448	Neither	-0.265578	0.638702	Neither	5.55582	1.26825e-05	Up	-0.272324	0.528771	Neither	-2.0055	0.000832054	Down	0.403453	0.640093	Neither	0.520548	0.253605	Neither	0.335717	0.690904	Neither	0.591481	0.390915	Neither	1.1489	0.0847918	Neither	-2.25475	1.21701e-08	Down
ENSMMUG00000003230	-4.59094	3.58374e-19	Down	1.75075	0.182931	Neither	2.34135	5.08547e-05	Up	-0.204066	0.743692	Neither	0.0190853	1	Neither	6.21125	1.30781e-09	Up	0.114741	0.909038	Neither	-1.4416	0.0206576	Down	0.69881	0.418934	Neither	0.279593	0.465684	Neither	0.872178	0.356796	Neither	0.316626	0.611077	Neither	0.765269	0.212083	Neither	-1.30552	0.00151501	Down
ENSMMUG00000008652	-5.45607	7.90839e-19	Down	2.01429	0.123132	Neither	2.31192	9.28528e-05	Up	-0.197816	0.748083	Neither	0.165844	0.886873	Neither	5.77622	5.07661e-09	Up	-0.0733545	0.870901	Neither	-2.66841	0.00216653	Down	0.134267	1	Neither	0.0661822	0.972183	Neither	0.551857	0.63814	Neither	0.289585	0.777212	Neither	0.605483	0.447307	Neither	-2.35095	1.50706e-07	Down
ENSMMUG00000016300	-4.39628	3.36368e-18	Down	2.03049	0.11425	Neither	1.81115	0.00101419	Up	0.434293	0.711192	Neither	-0.033548	0.913828	Neither	5.62966	3.41514e-09	Up	-0.336603	0.600582	Neither	-3.95943	0.00871364	Down	0.0294796	1	Neither	0.354712	0.706656	Neither	5.95377	0.104162	Neither	-0.380237	0.679151	Neither	1.6815	0.101994	Neither	-2.06968	0.000834137	Down
ENSMMUG00000008934	-4.52404	1.85287e-16	Down	2.49037	0.0946125	Neither	2.84151	6.42922e-07	Up	0.188169	0.910439	Neither	-0.541619	0.293682	Neither	5.62517	5.59429e-08	Up	0.604966	0.320148	Neither	-1.57161	0.00554401	Down	-0.317477	0.649625	Neither	0.738771	0.108327	Neither	-0.29109	0.59497	Neither	0.736056	0.247634	Neither	-0.0973441	0.800977	Neither	-2.42558	4.94216e-12	Down
ENSMMUG00000022877	-3.74009	5.81933e-15	Down	1.18206	0.348439	Neither	1.83433	0.000686578	Up	-0.355364	0.614171	Neither	0.224464	0.715526	Neither	5.39759	4.34378e-09	Up	-0.600073	0.131379	Neither	-1.30538	0.0202287	Down	0.617849	0.486662	Neither	-0.234631	0.502415	Neither	-0.0845442	0.85603	Neither	0.363358	0.553906	Neither	0.217587	0.770337	Neither	-1.26048	0.000410486	Down
ENSMMUG00000023086	-5.34466	2.28238e-14	Down	1.31895	0.350808	Neither	1.34659	0.0440015	Up	-0.261773	0.690647	Neither	1.77519	0.34425	Neither	4.0597	0.000462004	Up	1.13769	0.722737	Neither	-1.76653	0.0451023	Down	4.61875	0.36646	Neither	-0.137594	0.878154	Neither	0.160057	1	Neither	-0.529387	0.724425	Neither	0.786595	1	Neither	-1.61485	0.00526621	Down
ENSMMUG00000019633	-4.55571	7.045e-13	Down	2.86802	0.110048	Neither	3.83354	3.31206e-07	Up	0.564133	0.655661	Neither	-0.280827	0.70046	Neither	4.96261	3.02395e-06	Up	-0.50676	0.505537	Neither	-2.19709	0.00687836	Down	1.04408	0.402557	Neither	1.16822	0.0602538	Neither	0.326317	0.802602	Neither	0.720192	0.363652	Neither	0.680778	0.473026	Neither	-2.41038	9.99922e-06	Down
ENSMMUG00000051635	-3.00094	2.00098e-12	Down	2.16068	0.154281	Neither	1.66029	0.0122019	Up	0.743781	0.5303	Neither	0.234366	0.755334	Neither	3.84443	0.000843918	Up	0.404795	0.324882	Neither	-1.3338	0.00846837	Down	0.238795	0.801668	Neither	-0.134112	0.620672	Neither	0.162344	0.816376	Neither	0.318286	0.556101	Neither	0.395959	0.453987	Neither	-1.18169	0.000233254	Down
ENSMMUG00000010305	-3.53241	4.20815e-12	Down	1.48219	0.231185	Neither	1.32648	0.00860366	Up	-0.223416	0.725627	Neither	0.113478	0.926265	Neither	3.16128	0.000200781	Up	-0.0180091	0.942476	Neither	-1.28346	0.0473999	Down	-0.00595278	1	Neither	0.525142	0.186697	Neither	0.507672	0.495355	Neither	-0.115209	0.780162	Neither	-0.231087	0.61559	Neither	-1.66629	6.51344e-06	Down
ENSMMUG00000020416	-3.65995	2.29032e-11	Down	1.22713	0.314255	Neither	1.39699	0.00686247	Up	-0.195013	0.745335	Neither	0.248155	0.694745	Neither	4.83085	6.11299e-08	Up	-0.392466	0.299117	Neither	-1.16013	0.0324646	Down	0.228502	0.812734	Neither	0.150108	0.709542	Neither	-0.423877	0.4793	Neither	0.141558	0.849486	Neither	0.0627322	0.970094	Neither	-1.45555	4.96747e-05	Down
ENSMMUG00000010312	-3.23811	2.20855e-10	Down	0.704108	0.644498	Neither	1.48391	0.00343075	Up	-0.123456	0.811534	Neither	-0.0587338	0.892458	Neither	4.2128	3.67106e-06	Up	0.697214	0.295715	Neither	-1.55779	0.0066742	Down	0.311513	0.785793	Neither	0.348081	0.638515	Neither	0.437497	0.435659	Neither	-0.356839	0.472446	Neither	0.317765	0.681144	Neither	-1.50048	0.00116086	Down
ENSMMUG00000021965	-2.97995	1.10725e-09	Down	2.25411	0.0890903	Neither	3.13252	6.57398e-07	Up	0.193832	0.90526	Neither	0.184426	0.849644	Neither	4.57019	2.45387e-06	Up	0.733081	0.153559	Neither	-1.6533	0.0120161	Down	0.195525	0.854834	Neither	0.39371	0.316239	Neither	0.516219	0.511413	Neither	0.764713	0.15144	Neither	1.004	0.0658012	Neither	-1.39238	0.000907537	Down
ENSMMUG00000041101	-2.83933	2.78529e-09	Down	1.27492	0.29644	Neither	1.48524	0.00501028	Up	-0.0758098	0.852894	Neither	0.181517	0.784413	Neither	3.27031	0.000102777	Up	0.18868	0.682075	Neither	-1.1463	0.0354441	Down	-0.0832698	0.843457	Neither	-0.143357	0.637403	Neither	0.673732	0.341251	Neither	-0.0908408	0.814601	Neither	0.984559	0.112969	Neither	-1.482	0.000143345	Down
ENSMMUG00000000031	-3.18847	6.63469e-09	Down	1.1628	0.365383	Neither	1.33036	0.013476	Up	0.375518	0.759439	Neither	-0.734084	0.213857	Neither	4.28563	2.86906e-06	Up	-0.57914	0.348268	Neither	-1.17081	0.0327963	Down	0.607449	0.845745	Neither	0.86912	0.106345	Neither	4.3475	0.10166	Neither	1.50559	0.0968656	Neither	0.809577	0.364464	Neither	-1.16116	0.00146831	Down
ENSMMUG00000045296	-2.72002	1.57104e-08	Down	0.350021	0.832987	Neither	1.33136	0.0206643	Up	-0.280802	0.678331	Neither	-0.204417	0.70072	Neither	2.18583	0.0104451	Up	0.0322083	0.986317	Neither	-1.52492	0.0184202	Down	-0.745561	0.257183	Neither	-0.410282	0.201899	Neither	0.742532	0.298197	Neither	-0.160646	0.715607	Neither	0.243527	0.682025	Neither	-2.12547	1.1923e-09	Down
ENSMMUG00000049219	-2.6099	1.62752e-08	Down	1.45867	0.261527	Neither	1.96448	0.000613866	Up	0.505945	0.699579	Neither	0.542471	0.444498	Neither	2.37595	0.00654033	Up	0.133132	0.790044	Neither	-1.90198	0.00284111	Down	0.339447	0.760124	Neither	0.442517	0.300851	Neither	0.484399	0.468078	Neither	0.142846	0.88335	Neither	0.151488	0.837965	Neither	-2.15067	2.57116e-07	Down
ENSMMUG00000003863	-2.69538	5.15906e-08	Down	1.05825	0.388035	Neither	1.8824	0.00113906	Up	0.814613	0.473067	Neither	0.44505	0.445254	Neither	3.81744	0.000388792	Up	0.0459052	0.955707	Neither	-1.13077	0.0463231	Down	0.527747	0.550965	Neither	-0.0387851	0.879461	Neither	0.279837	0.669034	Neither	0.16784	0.794808	Neither	0.932569	0.101631	Neither	-1.09404	0.00376471	Down
ENSMMUG00000012242	-2.33321	1.03944e-07	Down	1.26672	0.376636	Neither	1.21564	0.0458366	Up	0.568128	0.773408	Neither	0.303535	0.66752	Neither	2.22624	0.0353802	Up	0.341476	0.468279	Neither	-1.39231	0.0174809	Down	0.527417	0.524678	Neither	-0.0495992	0.844908	Neither	0.154835	0.814295	Neither	0.0654214	0.943061	Neither	-0.217247	0.597376	Neither	-2.22651	3.29672e-12	Down
ENSMMUG00000004429	-2.32	2.98076e-07	Down	1.5403	0.264457	Neither	1.33469	0.0160737	Up	0.512102	0.710214	Neither	-0.319677	0.537422	Neither	2.0703	0.019505	Up	-0.507647	0.24382	Neither	-1.5154	0.0338054	Down	0.677799	0.572956	Neither	0.48762	0.605052	Neither	-0.0919374	0.894958	Neither	0.888098	0.322998	Neither	-0.0267741	0.915883	Neither	-1.61024	4.67074e-05	Down
ENSMMUG00000008681	-2.28758	3.23048e-07	Down	3.064	0.0765016	Neither	3.42421	1.25932e-06	Up	0.741686	0.56057	Neither	0.186947	0.856753	Neither	4.02923	0.00125241	Up	0.4654	0.310606	Neither	-1.7239	0.00401409	Down	0.204812	0.849972	Neither	-0.281471	0.436627	Neither	0.521045	0.439597	Neither	0.708973	0.23996	Neither	0.850259	0.17532	Neither	-1.79745	3.70874e-07	Down
ENSMMUG00000019924	-2.35497	3.75553e-07	Down	1.77583	0.183074	Neither	1.95196	0.000403763	Up	0.419627	0.758306	Neither	0.222693	0.727165	Neither	3.89947	0.000106465	Up	0.277937	0.509515	Neither	-1.73764	0.00115335	Down	0.0401238	1	Neither	0.0497206	0.892339	Neither	0.209212	0.75999	Neither	0.0319308	0.996306	Neither	0.190627	0.71261	Neither	-1.74262	5.29253e-07	Down
ENSMMUG00000000613	-2.54155	4.02309e-07	Down	1.78046	0.204227	Neither	1.68957	0.0023632	Up	0.0508283	1	Neither	0.118504	0.889957	Neither	4.5487	1.2377e-06	Up	0.138159	0.816509	Neither	-1.30078	0.0141973	Down	0.386094	0.741175	Neither	0.110418	0.756474	Neither	0.234929	0.747014	Neither	0.30752	0.589218	Neither	0.77166	0.156725	Neither	-1.12316	0.00329714	Down
ENSMMUG00000007315	-2.67648	5.83197e-07	Down	2.26921	0.0861637	Neither	2.88581	1.39855e-06	Up	0.165808	0.94553	Neither	0.21764	0.807968	Neither	4.67176	1.28086e-06	Up	-0.298308	0.493681	Neither	-1.60931	0.00687241	Down	0.469886	0.570324	Neither	0.256215	0.514152	Neither	-0.220068	0.683169	Neither	0.721924	0.220622	Neither	0.889524	0.201554	Neither	-1.22993	0.000212889	Down
ENSMMUG00000006248	-3.25122	9.81854e-07	Down	0.253572	0.929984	Neither	3.50093	0.00653404	Up	1.7349	0.224525	Neither	-0.553031	0.489439	Neither	5.33127	4.40662e-08	Up	-0.908862	0.338518	Neither	-1.72362	0.00218039	Down	-0.346631	0.621465	Neither	0.00807442	1	Neither	1.10115	0.371002	Neither	-0.0476218	0.884285	Neither	1.19176	0.218511	Neither	-1.16355	0.00468084	Down
ENSMMUG00000005014	-2.30156	1.00457e-05	Down	1.94043	0.17749	Neither	2.03682	0.000575659	Up	1.06856	0.374826	Neither	-0.0518153	0.889708	Neither	3.95896	6.07534e-05	Up	0.159334	0.763057	Neither	-1.85575	0.00809334	Down	0.418384	0.882018	Neither	-0.285657	0.503748	Neither	0.47406	0.73134	Neither	1.09723	0.191064	Neither	0.166596	0.880732	Neither	-2.55899	9.12535e-11	Down
ENSMMUG00000049675	-4.43676	2.82728e-05	Down	2.23818	0.43704	Neither	5.19292	0.00422843	Up	0.549963	0.92786	Neither	-0.531848	0.761652	Neither	5.36256	0.0299716	Up	2.69117	1	Neither	-5.30922	0.0224612	Down	-0.964427	0.576307	Neither	-0.971789	0.73064	Neither	-0.393831	1	Neither	0.47943	1	Neither	2.77222	1	Neither	-5.35632	3.97303e-05	Down
ENSMMUG00000008065	-2.17421	4.32951e-05	Down	1.16015	0.346282	Neither	1.70376	0.00124046	Up	-0.050542	0.876578	Neither	0.576083	0.461884	Neither	3.36076	0.000268993	Up	0.706091	0.0987675	Neither	-2.09356	0.000172582	Down	0.602894	0.48697	Neither	0.0920065	0.817606	Neither	0.208322	0.811717	Neither	0.284274	0.64231	Neither	1.01408	0.0745829	Neither	-1.82089	3.36783e-07	Down
ENSMMUG00000003075	-2.05726	5.23266e-05	Down	1.04736	0.410338	Neither	1.94007	0.000216287	Up	-0.00628044	0.913778	Neither	0.348038	0.612954	Neither	3.39071	9.12887e-05	Up	0.280387	0.514652	Neither	-1.50864	0.00468961	Down	0.283657	0.747401	Neither	0.291159	0.384269	Neither	0.222782	0.792821	Neither	0.331794	0.574312	Neither	0.992188	0.0567654	Neither	-1.0195	0.00448055	Down
ENSMMUG00000015884	-1.99428	5.37873e-05	Down	1.37922	0.280606	Neither	1.85571	0.000429218	Up	0.0914255	1	Neither	0.209401	0.762978	Neither	3.21755	0.000231329	Up	-0.332198	0.396212	Neither	-1.43975	0.0193258	Down	0.0400383	1	Neither	-0.0385472	0.882988	Neither	0.127592	0.876804	Neither	0.163818	0.81717	Neither	1.05028	0.0639	Neither	-1.10373	0.00510634	Down
ENSMMUG00000010354	-2.97859	7.57669e-05	Down	1.0895	0.614886	Neither	3.1433	0.00320503	Up	-0.121493	0.818973	Neither	-0.262658	0.83107	Neither	5.34877	0.00436046	Up	1.97641	0.426895	Neither	-2.23362	0.000363483	Down	-0.258536	0.683793	Neither	-0.402243	0.527484	Neither	0.983454	0.595734	Neither	0.0678368	1	Neither	0.922205	0.452196	Neither	-2.38683	0.000472457	Down
ENSMMUG00000018954	-1.81694	0.000156368	Down	1.78933	0.165121	Neither	2.32452	2.30747e-05	Up	0.0310437	1	Neither	0.480559	0.513852	Neither	3.21503	0.000613332	Up	0.0531344	0.932786	Neither	-1.4625	0.0195484	Down	0.231837	0.79501	Neither	0.236909	0.535195	Neither	0.147002	0.872599	Neither	0.39184	0.56846	Neither	0.288218	0.600941	Neither	-1.57987	6.65504e-06	Down
ENSMMUG00000012937	-2.03814	0.000251859	Down	1.44642	0.261564	Neither	1.94306	0.00102124	Up	-0.134525	0.80058	Neither	0.0964725	0.917394	Neither	4.12419	1.83902e-06	Up	-0.0678999	0.831258	Neither	-1.33949	0.0240525	Down	0.0438149	1	Neither	0.0709333	0.831914	Neither	0.179845	0.835717	Neither	0.468319	0.499579	Neither	0.760065	0.151854	Neither	-1.12168	0.00156005	Down
ENSMMUG00000017675	-1.78835	0.000488533	Down	0.561009	0.68645	Neither	1.29905	0.0122803	Up	-0.457987	0.560297	Neither	-0.225584	0.611394	Neither	3.65997	2.27175e-05	Up	-0.111158	0.777269	Neither	-1.13997	0.0490902	Down	-0.147722	0.779839	Neither	0.221688	0.600853	Neither	-0.917195	0.0717379	Neither	0.45992	0.440087	Neither	0.753717	0.224621	Neither	-1.1119	0.00129203	Down
ENSMMUG00000028891	-1.78428	0.000568944	Down	0.854249	0.534985	Neither	1.78754	0.00080918	Up	0.005228	0.925976	Neither	-0.312386	0.540977	Neither	3.7387	1.88675e-05	Up	-0.58946	0.198477	Neither	-1.51593	0.0109145	Down	0.123416	0.948512	Neither	-0.456596	0.27593	Neither	0.374594	0.518737	Neither	0.344013	0.626781	Neither	1.28247	0.068489	Neither	-1.36318	0.000471038	Down
ENSMMUG00000052140	-1.93861	0.000873476	Down	1.25742	0.419382	Neither	3.291	6.28297e-07	Up	0.424314	0.763514	Neither	0.264663	0.809941	Neither	3.72868	0.000137653	Up	-0.448186	0.367807	Neither	-1.51958	0.0454767	Down	0.233694	0.91146	Neither	0.971004	0.0551427	Neither	0.317856	0.789166	Neither	1.31652	0.139627	Neither	1.15723	0.162874	Neither	-3.41199	2.73433e-20	Down
ENSMMUG00000028925	-1.74615	0.000965293	Down	1.9205	0.130736	Neither	2.36332	8.04937e-05	Up	0.171466	0.928692	Neither	0.552526	0.385091	Neither	3.27593	0.00088505	Up	-0.29588	0.401751	Neither	-1.55235	0.0146835	Down	0.361109	0.735635	Neither	0.0789484	0.870631	Neither	0.143247	0.877942	Neither	1.08162	0.17671	Neither	0.955675	0.138306	Neither	-1.44346	0.00017172	Down
ENSMMUG00000022339	-1.53606	0.00109816	Down	0.925329	0.463174	Neither	1.32285	0.00896975	Up	-0.370041	0.597195	Neither	0.0601589	0.970834	Neither	2.61487	0.00198558	Up	-0.0290859	0.91317	Neither	-1.30388	0.0232688	Down	0.426619	0.58768	Neither	-0.0247662	0.914611	Neither	0.379855	0.585779	Neither	0.149167	0.829574	Neither	0.355678	0.513616	Neither	-1.5929	3.3619e-06	Down
ENSMMUG00000010280	-1.72776	0.00135699	Down	1.28941	0.311138	Neither	1.97866	0.0016662	Up	-0.124877	0.809904	Neither	0.420479	0.511462	Neither	3.90431	6.94959e-06	Up	-0.225016	0.545217	Neither	-1.59023	0.00476905	Down	-0.224925	0.691484	Neither	0.438907	0.167601	Neither	0.480809	0.49171	Neither	0.481648	0.480822	Neither	0.34517	0.537969	Neither	-1.64654	1.5315e-06	Down
ENSMMUG00000007596	-1.79631	0.00156649	Down	0.12127	0.99198	Neither	1.32129	0.0125223	Up	-0.554604	0.449906	Neither	0.439925	0.470377	Neither	2.57496	0.00151821	Up	0.0873405	0.922817	Neither	-1.3713	0.0195258	Down	-0.466309	0.469625	Neither	-0.116619	0.696597	Neither	-0.0972028	0.834786	Neither	0.259253	0.74541	Neither	0.268181	0.725348	Neither	-1.37017	9.19825e-05	Down
ENSMMUG00000002797	-1.59722	0.00244015	Down	0.648473	0.631228	Neither	1.40103	0.0141141	Up	-0.445153	0.55448	Neither	-0.0975683	0.822624	Neither	2.89268	0.000991212	Up	0.0855711	0.905759	Neither	-1.42896	0.00893365	Down	-0.0940817	0.837862	Neither	0.0181553	0.991951	Neither	-0.171757	0.758805	Neither	0.535054	0.472667	Neither	0.0406407	1	Neither	-2.26539	1.88105e-06	Down
ENSMMUG00000002663	-3.2977	0.00432391	Down	1.19242	0.620319	Neither	2.02459	0.00533341	Up	0.297131	1	Neither	-1.5178	0.159592	Neither	4.57408	0.0156126	Up	-0.243575	0.819463	Neither	-2.16641	0.0466526	Down	0.888032	0.568123	Neither	-1.14934	0.235068	Neither	1.76898	0.164204	Neither	-0.0922716	0.850018	Neither	1.94335	0.217717	Neither	-2.79354	0.000327913	Down
ENSMMUG00000063403	-3.40595	0.00443519	Down	0.681681	0.791285	Neither	2.04583	0.0302993	Up	0.519835	0.98375	Neither	-0.616696	1	Neither	7.29924	0.0298714	Up	-0.998346	0.551709	Neither	-4.20905	0.00969567	Down	4.45799	0.458521	Neither	2.14988	0.29322	Neither	3.27586	0.933698	Neither	0.27257	0.968231	Neither	4.414	0.418496	Neither	-1.71968	4.41206e-05	Down
ENSMMUG00000000602	-1.69876	0.00611799	Down	0.509143	0.763831	Neither	1.57639	0.00219492	Up	-0.149164	0.790812	Neither	-0.60216	0.263497	Neither	4.02702	4.32721e-06	Up	-0.537947	0.290623	Neither	-1.7675	0.00639675	Down	0.249283	0.869716	Neither	-0.539581	0.285772	Neither	-0.124969	0.853417	Neither	-0.961209	0.0472428	Neither	1.12557	0.0507522	Neither	-1.41622	0.0031416	Down
ENSMMUG00000006758	-1.26045	0.00622583	Down	1.00429	0.436121	Neither	2.10754	0.00440057	Up	0.0031857	0.924416	Neither	0.033907	1	Neither	1.73031	0.0313994	Up	-0.0942189	0.784905	Neither	-1.50926	0.00570243	Down	-0.00497513	0.934999	Neither	-0.465982	0.302895	Neither	-0.275379	0.553204	Neither	0.244344	0.689643	Neither	-0.352453	0.400888	Neither	-1.32051	7.81752e-05	Down
ENSMMUG00000021795	-1.3785	0.00645329	Down	1.238	0.326961	Neither	1.74034	0.00124024	Up	-0.283065	0.674106	Neither	0.29217	0.660893	Neither	2.30062	0.00746601	Up	-0.0419433	0.883137	Neither	-1.29511	0.0214578	Down	-0.026416	0.908343	Neither	0.176373	0.600263	Neither	0.0250098	1	Neither	0.292995	0.675844	Neither	0.587733	0.243939	Neither	-1.4429	2.06969e-05	Down
ENSMMUG00000004012	-1.36496	0.00730637	Down	1.13173	0.372347	Neither	1.95769	0.000400043	Up	-0.276629	0.675625	Neither	0.145255	0.844487	Neither	3.24284	0.000117444	Up	0.113889	0.806114	Neither	-1.40341	0.0149825	Down	0.557942	0.488391	Neither	0.137175	0.656674	Neither	0.0460044	0.986625	Neither	0.320603	0.568834	Neither	0.86315	0.0824026	Neither	-1.23596	0.000240767	Down
ENSMMUG00000039980	-1.25136	0.0148643	Down	0.187951	0.958876	Neither	1.78759	0.0242391	Up	-0.347249	0.631364	Neither	-0.495706	0.326774	Neither	3.13416	0.000414852	Up	0.448669	0.268777	Neither	-1.81072	0.00165693	Down	-0.476031	0.535044	Neither	0.0727984	0.913809	Neither	0.993381	0.442815	Neither	0.892515	0.196922	Neither	1.21813	0.065563	Neither	-3.15641	7.67823e-16	Down
ENSMMUG00000005579	-1.15283	0.0198326	Down	1.74253	0.219214	Neither	2.49111	6.44451e-05	Up	-0.0610398	0.865403	Neither	0.0679675	0.95335	Neither	3.40202	0.000163482	Up	0.0841577	0.885649	Neither	-1.34058	0.00810809	Down	0.226367	0.799826	Neither	0.0286666	0.958592	Neither	-0.10235	0.83078	Neither	0.459251	0.503239	Neither	0.951692	0.0790079	Neither	-1.66006	6.50537e-07	Down
ENSMMUG00000021357	-1.17664	0.0254226	Down	1.65464	0.25676	Neither	2.4175	0.000274454	Up	0.138374	0.969353	Neither	0.00681229	1	Neither	2.19361	0.0452099	Up	-0.0873308	0.84168	Neither	-1.21625	0.0433008	Down	-0.392848	0.554062	Neither	0.418012	0.436557	Neither	-0.128229	0.785662	Neither	0.777238	0.266511	Neither	1.08515	0.0539155	Neither	-2.23762	6.99895e-10	Down
ENSMMUG00000022500	-0.988611	0.051457	Neither	1.6721	0.202341	Neither	1.69006	0.00145366	Up	-0.0761735	0.851505	Neither	0.992201	0.175246	Neither	2.43752	0.00251301	Up	-0.349008	0.325889	Neither	-1.31005	0.013852	Down	-0.678753	0.320516	Neither	0.35228	0.319432	Neither	0.0189321	1	Neither	0.769621	0.389324	Neither	-0.0642199	0.861547	Neither	-2.34463	1.24436e-10	Down
ENSMMUG00000015758	-1.213	0.0624486	Neither	1.08773	0.424223	Neither	1.58705	0.0497489	Up	-0.118542	0.817847	Neither	-0.41408	0.458342	Neither	2.40304	0.00456389	Up	-0.456666	0.391628	Neither	-1.47071	0.0161702	Down	0.403318	0.626306	Neither	0.326382	0.598675	Neither	0.0495192	1	Neither	0.899084	0.359812	Neither	0.325462	0.678424	Neither	-2.19594	4.72787e-10	Down
ENSMMUG00000002332	-0.829196	0.066513	Neither	1.9821	0.298187	Neither	1.32289	0.0313591	Up	1.59748	0.418917	Neither	-0.222251	0.619991	Neither	2.77205	0.0231198	Up	0.51013	0.219569	Neither	-1.2279	0.0163463	Down	0.204455	0.818724	Neither	-0.487388	0.0875425	Neither	-0.54655	0.284594	Neither	-0.0496731	0.875652	Neither	-0.00607689	0.949574	Neither	-1.00024	0.00255578	Down
ENSMMUG00000012147	1.2208	0.0826316	Neither	0.428077	0.802161	Neither	1.99882	0.000283529	Up	-0.688972	0.373515	Neither	-0.743221	0.112828	Neither	1.57938	0.0324636	Up	0.0211427	0.994728	Neither	-1.80277	0.00209122	Down	-0.762289	0.209734	Neither	-0.0124542	0.940363	Neither	0.283532	0.711539	Neither	0.574946	0.327081	Neither	-0.230644	0.563759	Neither	-2.41681	6.81505e-13	Down
ENSMMUG00000048694	-1.58851	0.116165	Neither	2.96087	0.0823686	Neither	1.14172	0.0477999	Up	0.85463	0.582887	Neither	1.06814	0.401869	Neither	4.32229	0.00133507	Up	-3.0285	0.0899724	Neither	-3.21294	0.0206466	Down	-1.25842	0.322809	Neither	1.30726	0.322359	Neither	3.16237	0.92251	Neither	-0.197106	0.954642	Neither	4.39017	0.421493	Neither	-1.69877	0.000201506	Down
ENSMMUG00000000388	-0.809431	0.124307	Neither	1.10967	0.376409	Neither	2.2293	7.26958e-05	Up	-0.0795025	0.847982	Neither	0.764139	0.288658	Neither	3.21909	0.000284103	Up	0.000905688	0.965702	Neither	-1.73429	0.00232361	Down	0.0703238	0.981578	Neither	0.137785	0.64609	Neither	-0.159792	0.755006	Neither	0.424861	0.471713	Neither	0.87471	0.0993187	Neither	-1.36925	1.96758e-05	Down
ENSMMUG00000012466	-1.05005	0.152124	Neither	1.30694	0.515124	Neither	1.77474	0.0173928	Up	0.367471	0.883766	Neither	-0.26685	0.717791	Neither	3.38878	0.00377033	Up	1.33398	0.130425	Neither	-1.90332	0.0285824	Down	-0.161792	0.807212	Neither	0.116754	0.907323	Neither	-0.0521021	0.905272	Neither	0.0971541	1	Neither	-0.847482	0.339308	Neither	-2.19275	0.000248875	Down
ENSMMUG00000005189	-0.760798	0.170222	Neither	0.811225	0.572667	Neither	1.87118	0.000313605	Up	0.294377	0.832947	Neither	-0.467197	0.378613	Neither	4.69205	1.3191e-06	Up	-0.284201	0.58081	Neither	-1.63481	0.00374017	Down	0.169459	0.890329	Neither	0.168252	0.709787	Neither	0.931705	0.314382	Neither	0.369353	0.595005	Neither	0.59084	0.419453	Neither	-2.24422	1.44595e-09	Down
ENSMMUG00000017894	-1.04526	0.208795	Neither	1.1534	0.59732	Neither	2.43444	0.00340657	Up	0.134815	1	Neither	-0.892871	0.270564	Neither	3.09513	0.049026	Up	2.0838	0.0889509	Neither	-1.78082	0.0386292	Down	0.0611766	1	Neither	-0.412044	0.503185	Neither	0.708666	0.611337	Neither	0.838024	0.381099	Neither	1.53076	0.208622	Neither	-2.00836	0.0169399	Down
ENSMMUG00000022765	-0.626404	0.218667	Neither	0.756267	0.562516	Neither	1.38104	0.0122768	Up	0.427782	0.71678	Neither	0.633361	0.320274	Neither	1.9475	0.0193356	Up	-0.324272	0.388181	Neither	-1.43046	0.0126806	Down	0.0706931	0.983332	Neither	0.0940028	0.822894	Neither	0.730246	0.306798	Neither	-0.227732	0.607114	Neither	0.708012	0.176619	Neither	-1.41801	3.991e-05	Down
ENSMMUG00000001817	-1.01102	0.24551	Neither	2.43928	0.0914874	Neither	3.82189	6.72142e-07	Up	0.585347	0.676596	Neither	0.00920339	1	Neither	1.96963	0.0379143	Up	0.601687	0.577613	Neither	-2.44976	0.00188313	Down	-0.559148	0.608627	Neither	0.256464	0.580136	Neither	-0.164018	0.84746	Neither	0.0779753	1	Neither	-0.017672	0.932321	Neither	-2.61815	5.16483e-06	Down
ENSMMUG00000018096	-0.658193	0.2517	Neither	0.703814	0.614398	Neither	2.13302	0.00270905	Up	-0.509947	0.499571	Neither	-0.155726	0.745055	Neither	2.05258	0.0291148	Up	-0.343419	0.434423	Neither	-1.65432	0.0164466	Down	-0.0536652	0.883521	Neither	-0.0752541	0.795153	Neither	0.0886849	0.945707	Neither	-0.140524	0.75	Neither	0.0119485	1	Neither	-1.27455	0.00169096	Down
ENSMMUG00000013587	-0.609886	0.270709	Neither	0.879726	0.486703	Neither	1.53259	0.00445115	Up	0.0102403	1	Neither	0.261388	0.703458	Neither	1.98843	0.0104218	Up	0.243579	0.6652	Neither	-1.28494	0.028313	Down	0.0360321	1	Neither	0.628064	0.53453	Neither	0.38871	0.880384	Neither	1.16492	0.25881	Neither	0.548818	0.316437	Neither	-1.25362	0.000131677	Down
ENSMMUG00000022305	-0.424136	0.408228	Neither	0.743559	0.614095	Neither	1.77862	0.000908064	Up	-0.327151	0.643993	Neither	-0.444877	0.359425	Neither	2.36595	0.00356487	Up	-0.203573	0.592985	Neither	-1.39355	0.013391	Down	0.402781	0.623347	Neither	0.0990105	0.761456	Neither	0.557616	0.360062	Neither	0.164394	0.781138	Neither	0.921298	0.0604556	Neither	-1.42886	0.000551532	Down
ENSMMUG00000014169	-0.360928	0.45564	Neither	0.852926	0.549431	Neither	1.6791	0.002043	Up	0.187695	0.930335	Neither	-0.0569055	0.872627	Neither	1.89889	0.0222512	Up	0.261995	0.521371	Neither	-1.39216	0.0237641	Down	-0.287908	0.651688	Neither	0.363109	0.248186	Neither	0.14794	0.863987	Neither	0.544722	0.325664	Neither	0.845325	0.0853855	Neither	-1.7712	6.88786e-07	Down
ENSMMUG00000010783	-0.42422	0.499148	Neither	0.639663	0.642873	Neither	1.20891	0.0216033	Up	-0.769728	0.375286	Neither	-0.35918	0.508203	Neither	1.62333	0.048118	Up	-0.103756	0.789969	Neither	-1.53774	0.0217253	Down	-0.369126	0.582594	Neither	-0.203127	0.527361	Neither	0.223305	0.824426	Neither	-0.385895	0.460821	Neither	-0.16665	0.749996	Neither	-1.52432	1.01457e-05	Down
ENSMMUG00000047061	0.284473	0.743715	Neither	1.12625	0.448163	Neither	2.69297	0.000174691	Up	0.912865	0.447396	Neither	-0.632372	0.322694	Neither	2.42555	0.0112545	Up	-0.835944	0.198888	Neither	-2.0278	7.13729e-05	Down	-0.814394	0.346351	Neither	0.283233	0.475197	Neither	-0.0554869	0.909399	Neither	-0.0231115	0.924729	Neither	0.342248	0.710613	Neither	-3.46005	4.38577e-19	Down
ENSMMUG00000010784	0.218579	0.762291	Neither	-0.243898	0.730631	Neither	1.0786	0.049019	Up	0.0100834	1	Neither	-0.554542	0.277658	Neither	1.87836	0.0227182	Up	-0.474643	0.358034	Neither	-1.1549	0.0459571	Down	0.0109871	1	Neither	0.114652	0.772449	Neither	0.511719	0.42401	Neither	0.234833	0.685572	Neither	0.467892	0.435105	Neither	-1.77952	2.03556e-07	Down
ENSMMUG00000031973	0.270719	0.805686	Neither	0.482047	0.749039	Neither	2.55481	0.00331158	Up	-1.07923	0.196699	Neither	-0.322138	0.594317	Neither	3.30062	0.000129905	Up	0.060732	1	Neither	-1.91618	0.00477528	Down	0.0210977	1	Neither	-0.304695	0.362188	Neither	0.164578	0.812236	Neither	0.858048	0.209015	Neither	1.15023	0.0747915	Neither	-1.34852	0.000690296	Down
ENSMMUG00000009229	0.230554	0.825622	Neither	1.12337	0.516308	Neither	2.35855	0.0227942	Up	1.14814	0.412726	Neither	-1.1056	0.0849971	Neither	2.95102	0.0192525	Up	0.462518	0.619901	Neither	-2.10253	0.02214	Down	1.31135	0.473643	Neither	2.19326	0.373108	Neither	1.09766	0.698381	Neither	0.77634	0.634365	Neither	0.442499	0.72717	Neither	-1.90999	0.00355826	Down
ENSMMUG00000018921	-4.11502	1.2543e-21	Down	1.19537	0.344701	Neither	1.05896	0.0500177	Neither	0.118067	0.988703	Neither	0.322652	0.721597	Neither	2.3149	0.027256	Up	-0.268538	0.469146	Neither	-1.75226	0.000829533	Down	0.452132	0.580685	Neither	0.3839	0.250593	Neither	0.442591	0.485306	Neither	0.707521	0.252524	Neither	0.637372	0.269371	Neither	-1.98587	6.93386e-09	Down
ENSMMUG00000058658	-4.61595	1.11053e-19	Down	1.67539	0.385224	Neither	0.918262	0.443355	Neither	0.621618	0.807005	Neither	0.98197	0.20734	Neither	4.81646	3.57656e-06	Up	0.10571	1	Neither	-1.14936	0.0424449	Down	0.707368	0.519868	Neither	0.314977	0.696131	Neither	0.432474	0.503014	Neither	0.393528	0.531341	Neither	1.28441	0.413914	Neither	-2.03995	7.10344e-05	Down
ENSMMUG00000032231	-3.2005	3.25634e-13	Down	0.358814	0.829705	Neither	1.09299	0.0619751	Neither	-0.0386495	0.880819	Neither	-0.359161	0.481191	Neither	3.07547	0.000302925	Up	-0.573019	0.154887	Neither	-1.4017	0.0126526	Down	0.360229	0.652731	Neither	0.243104	0.540317	Neither	-0.194304	0.738897	Neither	0.0680746	0.936485	Neither	0.0279156	0.997568	Neither	-1.2343	0.000544252	Down
ENSMMUG00000000329	-3.09661	4.0857e-12	Down	0.149188	0.976084	Neither	-0.134742	0.743972	Neither	0.046095	1	Neither	0.228838	0.761506	Neither	2.29185	0.00530838	Up	0.0460218	0.96251	Neither	-1.13226	0.0448231	Down	0.218682	0.803919	Neither	0.0144774	0.992584	Neither	0.54285	0.385623	Neither	0.353198	0.521286	Neither	0.614904	0.271983	Neither	-1.23645	0.000602713	Down
ENSMMUG00000000276	-2.83794	1.18027e-08	Down	0.692709	0.596286	Neither	0.849895	0.0900563	Neither	-0.185619	0.758357	Neither	0.156777	0.820072	Neither	3.02292	0.000281542	Up	-0.480507	0.211611	Neither	-1.18628	0.049158	Down	-0.0230791	0.911175	Neither	0.227817	0.592222	Neither	-0.155685	0.761186	Neither	0.219202	0.780592	Neither	0.594644	0.359931	Neither	-1.25337	0.000888513	Down
ENSMMUG00000013519	-2.64444	1.59892e-08	Down	0.478852	0.7219	Neither	0.678942	0.175398	Neither	-0.470807	0.539393	Neither	-0.0201379	0.925162	Neither	3.36894	3.72305e-05	Up	0.342993	0.563616	Neither	-1.16536	0.030185	Down	0.0418121	1	Neither	-0.281244	0.310498	Neither	0.0693109	0.952172	Neither	-0.0316447	0.905684	Neither	-0.617233	0.192461	Neither	-1.58963	2.04306e-05	Down
ENSMMUG00000014166	-3.1754	3.37825e-08	Down	1.51954	0.298656	Neither	0.859352	0.101593	Neither	0.999061	0.434241	Neither	0.134294	0.884485	Neither	4.03165	4.30076e-06	Up	-0.037729	0.890881	Neither	-1.14441	0.0495964	Down	0.669031	0.377213	Neither	0.0846478	0.809161	Neither	0.139309	0.891356	Neither	-0.0406205	0.894063	Neither	0.429633	0.439149	Neither	-1.40143	6.10437e-05	Down
ENSMMUG00000004282	-3.1491	4.58251e-08	Down	0.360902	0.816182	Neither	0.3803	0.516429	Neither	-0.464891	0.544772	Neither	-0.358562	0.429063	Neither	2.68271	0.000676536	Up	-0.651141	0.0781894	Neither	-1.19656	0.0416343	Down	-0.777553	0.332855	Neither	0.0870492	0.818667	Neither	0.182632	0.832303	Neither	0.0422597	1	Neither	-0.822956	0.171544	Neither	-1.20354	0.00257123	Down
ENSMMUG00000012140	-2.44586	5.78287e-08	Down	-0.453546	0.56458	Neither	1.04919	0.067754	Neither	-0.658468	0.424046	Neither	-0.0319648	0.905804	Neither	3.12925	0.00242383	Up	0.658423	0.17588	Neither	-1.56903	0.00175374	Down	-0.124833	0.796422	Neither	-0.0402838	0.878552	Neither	0.778437	0.169498	Neither	0.339221	0.587122	Neither	0.626808	0.289899	Neither	-1.29314	8.03073e-05	Down
ENSMMUG00000040268	-2.83928	1.00057e-07	Down	0.944557	0.472705	Neither	0.29946	0.629457	Neither	0.209687	0.911275	Neither	0.417446	0.62329	Neither	2.52434	0.00986825	Up	-0.469993	0.381218	Neither	-1.63364	0.0406286	Down	-0.600553	0.468236	Neither	-0.0197859	0.93515	Neither	0.37444	0.673756	Neither	0.0743597	0.937479	Neither	-0.0257475	0.931902	Neither	-1.28176	0.00545972	Down
ENSMMUG00000045701	-2.41778	5.57252e-07	Down	0.18312	0.953726	Neither	0.0528954	0.957622	Neither	0.0698364	1	Neither	-0.124674	0.809115	Neither	2.96748	0.000556188	Up	-0.128874	0.796904	Neither	-1.48531	0.0176981	Down	-0.218002	0.727405	Neither	0.0375968	0.964497	Neither	0.576138	0.506836	Neither	0.289247	0.703085	Neither	-1.0197	0.138472	Neither	-1.42236	5.09512e-05	Down
ENSMMUG00000000306	-2.25309	5.70877e-07	Down	0.587927	0.664704	Neither	0.989083	0.0518266	Neither	0.0295895	1	Neither	0.151643	0.846991	Neither	2.67543	0.0018127	Up	0.249653	0.578447	Neither	-1.70737	0.00103677	Down	-0.0300114	0.902374	Neither	-0.00623634	0.958937	Neither	0.240935	0.712128	Neither	0.399168	0.469505	Neither	0.924993	0.100773	Neither	-1.60427	4.03692e-06	Down
ENSMMUG00000006193	-2.67819	2.5214e-06	Down	0.402889	0.79834	Neither	0.887176	0.0850189	Neither	-0.175862	0.768331	Neither	0.155029	0.883029	Neither	2.38795	0.010018	Up	2.88617	0.13134	Neither	-1.319	0.0272639	Down	-0.172042	0.759572	Neither	1.03415	0.206494	Neither	-0.481705	0.322523	Neither	0.364013	0.734147	Neither	1.07738	0.126409	Neither	-1.31337	0.00016166	Down
ENSMMUG00000030178	-2.82093	9.54555e-06	Down	-0.252274	0.751585	Neither	0.993784	0.313222	Neither	-0.964723	0.339762	Neither	0.409801	0.686018	Neither	3.8376	0.0125413	Up	0.27169	0.910525	Neither	-1.55516	0.0348436	Down	-0.00686773	0.927272	Neither	-0.056427	0.905058	Neither	0.27048	0.846867	Neither	0.0726867	0.999153	Neither	1.08656	0.242386	Neither	-2.43438	2.55595e-05	Down
ENSMMUG00000013370	-1.99402	1.42693e-05	Down	0.503697	0.743216	Neither	0.661236	0.301868	Neither	-0.272483	0.687992	Neither	0.0635651	0.959965	Neither	1.6381	0.0456277	Up	0.994461	0.0361023	Neither	-1.37545	0.0151271	Down	-0.248743	0.659018	Neither	-0.0672012	0.823753	Neither	0.245535	0.75669	Neither	0.329384	0.627887	Neither	0.70502	0.210905	Neither	-2.17285	2.74651e-11	Down
ENSMMUG00000015888	-1.84953	5.3694e-05	Down	0.417198	0.790586	Neither	0.742798	0.315479	Neither	-0.465147	0.53709	Neither	-0.169316	0.700749	Neither	2.70244	0.00110575	Up	0.585691	0.334164	Neither	-1.7589	0.00150038	Down	-1.17864	0.136013	Neither	-0.32193	0.692564	Neither	-0.24836	0.741834	Neither	1.21299	0.332026	Neither	1.29569	0.106993	Neither	-1.17018	0.0248098	Down
ENSMMUG00000011743	-1.76786	7.64189e-05	Down	0.761078	0.569632	Neither	0.538668	0.275987	Neither	0.499062	0.707823	Neither	0.121984	0.874564	Neither	1.54522	0.0466008	Up	0.247494	0.549254	Neither	-1.31661	0.0151505	Down	-0.0266811	0.906795	Neither	-0.0241501	0.90813	Neither	0.167341	0.80247	Neither	0.0131351	0.97728	Neither	0.00539449	0.969825	Neither	-1.53579	1.47246e-06	Down
ENSMMUG00000020856	-2.00735	0.000679331	Down	0.269584	1	Neither	-0.213585	0.774378	Neither	-0.523315	0.582582	Neither	-0.126181	0.80737	Neither	2.42246	0.00448497	Up	-0.866817	0.081708	Neither	-1.42892	0.0367743	Down	-0.307241	0.694435	Neither	-0.815517	0.125271	Neither	-1.1572	0.177253	Neither	0.19173	0.773594	Neither	-0.126732	0.764174	Neither	-2.79243	3.26991e-08	Down
ENSMMUG00000047932	-2.00644	0.000792352	Down	0.206283	0.955252	Neither	-0.0570648	0.869853	Neither	-0.524006	0.513086	Neither	0.169519	0.834419	Neither	2.78153	0.00761146	Up	-0.00992214	0.956723	Neither	-1.61032	0.030359	Down	-0.00909263	1	Neither	0.479737	0.279758	Neither	0.312634	0.740543	Neither	-0.0264741	0.92022	Neither	0.158658	0.860208	Neither	-1.03554	0.0189165	Down
ENSMMUG00000014148	-1.86243	0.000797515	Down	0.181861	0.95694	Neither	0.399001	0.428211	Neither	-0.0767563	0.848227	Neither	0.196763	0.766515	Neither	2.86179	0.00124958	Up	-0.252811	0.543153	Neither	-1.17711	0.0484413	Down	0.109536	0.932777	Neither	0.0125366	1	Neither	0.561248	0.34469	Neither	-0.935319	0.0430257	Neither	0.791904	0.135305	Neither	-1.35633	0.000295231	Down
ENSMMUG00000057686	-2.35799	0.00137624	Down	0.442621	0.958625	Neither	1.5953	0.270294	Neither	0.74934	0.744717	Neither	0.559456	0.629343	Neither	4.28854	0.034801	Up	-0.50938	0.695659	Neither	-2.44826	0.001853	Down	-0.265945	0.737267	Neither	-0.446763	0.474181	Neither	0.623181	0.6126	Neither	-0.519821	0.442793	Neither	0.457869	0.706461	Neither	-2.03824	0.00481857	Down
ENSMMUG00000004754	-2.06946	0.0014046	Down	0.852771	0.555464	Neither	1.01532	0.0703812	Neither	-0.749327	0.368635	Neither	0.186691	0.864693	Neither	3.94455	6.98038e-05	Up	0.95653	0.215669	Neither	-1.65371	0.00970475	Down	-0.39511	0.573685	Neither	0.504588	0.250145	Neither	-0.0753126	0.870435	Neither	0.772646	0.370763	Neither	1.30361	0.140978	Neither	-1.03183	0.0384894	Down
ENSMMUG00000053435	-1.85157	0.00265161	Down	0.211629	1	Neither	-0.675975	0.332724	Neither	0.0415944	1	Neither	-0.117944	0.837484	Neither	2.63355	0.0126136	Up	1.2955	0.394619	Neither	-3.03021	0.00560379	Down	-0.531369	0.542414	Neither	0.289165	0.815169	Neither	4.13691	0.4645	Neither	1.22737	0.251543	Neither	0.890357	0.758256	Neither	-2.0247	0.00484002	Down
ENSMMUG00000013345	-0.832342	0.0805333	Neither	0.235655	0.917541	Neither	0.686114	0.169544	Neither	-0.0812237	0.847368	Neither	-0.0571415	0.86784	Neither	2.1966	0.00576064	Up	-0.0446709	0.877801	Neither	-1.11932	0.0371608	Down	0.255225	0.78344	Neither	-0.00288372	0.967249	Neither	0.0690294	0.959162	Neither	-0.190913	0.654581	Neither	0.865061	0.0790068	Neither	-1.3949	2.12067e-05	Down
ENSMMUG00000020881	-0.761254	0.118957	Neither	0.347303	0.825682	Neither	0.813052	0.0955234	Neither	-0.0315262	0.893122	Neither	0.0431741	0.977439	Neither	1.78765	0.0230362	Up	0.137542	0.756401	Neither	-1.4196	0.006773	Down	-0.0666015	0.863479	Neither	0.0645979	0.849183	Neither	0.0534167	0.968495	Neither	-0.0473154	0.878921	Neither	0.421262	0.378638	Neither	-1.22116	0.00019614	Down
ENSMMUG00000010699	0.0649191	0.978193	Neither	-0.0210173	0.893106	Neither	0.490086	0.35722	Neither	-0.297296	0.669892	Neither	0.0212074	1	Neither	2.14273	0.0071658	Up	0.0110508	1	Neither	-1.13029	0.0384963	Down	0.0205236	1	Neither	0.0134829	0.99716	Neither	-0.205441	0.652798	Neither	-0.058683	0.865997	Neither	-0.0549256	0.867178	Neither	-1.0214	0.00473769	Down
ENSMMUG00000048737	2.50868	0.138161	Neither	0.208997	0.998228	Neither	0.372426	0.645653	Neither	-0.516693	0.521786	Neither	-2.74604	1.49828e-07	Down	1.56059	0.220051	Neither	0.296739	0.726518	Neither	-1.85332	0.02443	Down	-0.853009	0.271292	Neither	-0.0401686	1	Neither	-1.02001	0.0651425	Neither	0.39952	0.674489	Neither	0.168607	0.863704	Neither	-1.56277	0.000122056	Down
ENSMMUG00000052136	0.483251	0.847404	Neither	1.06309	0.671641	Neither	-0.164124	0.968185	Neither	0.780923	0.882492	Neither	-1.77496	0.036805	Down	2.50684	0.160029	Neither	-1.87961	0.0617633	Neither	-2.34856	0.0243093	Down	-1.607	0.28342	Neither	-1.35551	0.0673606	Neither	0.749883	0.56268	Neither	-0.515998	0.533351	Neither	0.902634	0.715839	Neither	-1.93903	0.0152267	Down
ENSMMUG00000002389	0.649817	0.260783	Neither	0.294684	0.883575	Neither	0.306175	0.584873	Neither	-0.802932	0.323968	Neither	2.26282	0.0343367	Up	-0.555946	0.363833	Neither	0.515507	0.277051	Neither	-2.86142	0.000108411	Down	-0.830284	0.281076	Neither	0.168442	0.898023	Neither	-0.247957	0.731276	Neither	1.75463	0.0772788	Neither	0.629181	0.324189	Neither	-1.79813	1.95659e-06	Down
ENSMMUG00000056262	5.29637	0.231167	Neither	-0.953214	0.533867	Neither	-5.47071	0.0174256	Down	-2.18054	0.345762	Neither	-2.64893	0.0559703	Neither	-1.23931	0.39351	Neither	-1.48724	0.383696	Neither	-3.65175	0.00232107	Down	-5.82454	0.0135239	Down	0.649655	0.953421	Neither	-1.2113	0.440206	Neither	0.701336	0.836632	Neither	-0.718842	0.633522	Neither	-1.94469	0.00150226	Down
ENSMMUG00000001467	3.26924	0.00178761	Up	0.818633	0.531812	Neither	4.23522	3.0665e-05	Up	1.66993	0.330862	Neither	-0.160532	0.740365	Neither	0.0288892	0.939362	Neither	-0.569764	0.220516	Neither	-1.89924	0.0285607	Down	-1.24439	0.0408568	Down	0.365924	0.524991	Neither	0.312213	0.79096	Neither	1.62889	0.0967262	Neither	-0.282535	0.486639	Neither	-3.82697	6.64132e-19	Down
ENSMMUG00000017246	1.6319	0.0193244	Up	-1.49647	0.170878	Neither	-0.148319	0.78432	Neither	-0.550338	0.559013	Neither	-0.508071	0.346459	Neither	1.20087	0.291682	Neither	-0.930801	0.130761	Neither	-1.77886	0.00653397	Down	-1.40479	0.0334051	Down	-0.511215	0.32908	Neither	-0.452231	0.513806	Neither	-0.667535	0.331548	Neither	0.153676	0.981519	Neither	-1.27527	0.0274706	Down
ENSMMUG00000005688	-0.680954	0.387925	Neither	-0.15459	0.788502	Neither	0.358311	0.642438	Neither	-0.213939	0.745251	Neither	-0.604007	0.359695	Neither	0.701332	0.582706	Neither	0.516153	0.444211	Neither	-3.70806	4.20228e-08	Down	-2.01113	0.0090388	Down	0.953937	0.00629019	Neither	-0.537275	0.259913	Neither	0.120406	0.885677	Neither	-0.431376	0.293442	Neither	-1.14754	0.00483126	Down
ENSMMUG00000021634	0.562628	0.463143	Neither	0.24369	0.942869	Neither	1.09782	0.330088	Neither	-0.0433896	0.886928	Neither	-0.526403	0.350125	Neither	1.19202	0.237919	Neither	-0.50037	0.275267	Neither	-2.78235	4.40212e-06	Down	-1.57234	0.0445464	Down	0.11535	0.781881	Neither	-0.0202833	0.915211	Neither	0.17209	0.875407	Neither	-0.443418	0.50324	Neither	-1.71003	9.3728e-07	Down
ENSMMUG00000062768	-2.42297	0.000450553	Down	2.00969	0.31681	Neither	-3.09251	0.0129903	Down	-0.693174	0.482373	Neither	0.616036	0.580125	Neither	1.76032	0.267925	Neither	-0.077475	0.914508	Neither	-2.75375	0.00144799	Down	-1.96358	0.261508	Neither	-1.58712	0.291316	Neither	1.06714	0.960301	Neither	-1.19859	0.138726	Neither	-0.935676	0.260991	Neither	-4.17476	0.0376787	Down
ENSMMUG00000017366	-1.46388	0.00187525	Down	0.980696	0.447536	Neither	1.73664	0.0183552	Up	-0.0534598	0.871765	Neither	-0.170394	0.69937	Neither	1.06414	0.18561	Neither	-0.361828	0.410824	Neither	-1.15643	0.028305	Down	0.0989165	0.950962	Neither	0.104277	0.766108	Neither	0.207182	0.784352	Neither	0.285148	0.636072	Neither	0.738521	0.140256	Neither	-1.22705	0.000532307	Down
ENSMMUG00000058535	-3.11187	0.00639291	Down	2.55927	0.237646	Neither	2.81614	0.0139356	Up	1.68888	0.358652	Neither	-0.977574	0.486605	Neither	2.82	0.138695	Neither	-0.0918498	0.913787	Neither	-2.29915	0.0454838	Down	1.00353	0.706975	Neither	-0.133883	0.929125	Neither	2.4061	0.322033	Neither	-0.146072	0.818242	Neither	0.301961	1	Neither	-3.53682	0.00426441	Down
ENSMMUG00000064031	-1.07164	0.0419755	Down	0.681267	0.614912	Neither	1.28889	0.0149751	Up	0.103508	1	Neither	0.113815	0.884283	Neither	1.29162	0.165174	Neither	-0.26239	0.497264	Neither	-1.324	0.0301374	Down	-0.41138	0.500682	Neither	-0.308947	0.333445	Neither	-0.0302627	0.909494	Neither	-0.159189	0.704977	Neither	-0.211229	0.612464	Neither	-1.23506	0.000342189	Down
ENSMMUG00000010143	3.7509	9.94824e-06	Up	1.21744	0.397998	Neither	2.84326	0.00305832	Up	0.936391	0.470615	Neither	0.328584	0.618986	Neither	-0.856786	0.308626	Neither	-0.152222	0.753812	Neither	-1.2702	0.0307655	Down	-0.184152	0.766575	Neither	-0.177871	0.633475	Neither	-0.680448	0.37316	Neither	0.0857592	0.99806	Neither	0.103292	0.96565	Neither	-2.21705	1.96269e-06	Down
ENSMMUG00000039654	3.02406	3.74777e-05	Up	-0.24958	0.719482	Neither	3.00422	0.00137076	Up	1.57691	0.312748	Neither	-0.251903	0.609978	Neither	-1.4351	0.104328	Neither	-0.217007	0.585043	Neither	-1.42886	0.0417035	Down	-0.807686	0.214039	Neither	0.211529	0.633454	Neither	0.265369	0.745073	Neither	1.19974	0.11509	Neither	-0.527067	0.202184	Neither	-3.17615	2.7572e-21	Down
ENSMMUG00000057794	2.18792	0.000641169	Up	1.12275	0.386674	Neither	3.2213	0.00121424	Up	1.45321	0.28076	Neither	-0.364781	0.482348	Neither	-1.07317	0.121472	Neither	0.16952	0.808684	Neither	-1.25864	0.028899	Down	-0.888495	0.231533	Neither	-0.313669	0.422244	Neither	-0.02243	0.927576	Neither	0.316737	0.687495	Neither	-0.534769	0.380654	Neither	-1.7545	1.91658e-05	Down
ENSMMUG00000018415	2.57305	0.000660326	Up	1.66795	0.282128	Neither	1.57407	0.00459783	Up	0.803563	0.566595	Neither	0.130056	0.842351	Neither	-0.0179944	0.918409	Neither	0.25156	0.616985	Neither	-1.52797	0.00456893	Down	-0.413887	0.552743	Neither	0.25661	0.535619	Neither	-0.102883	0.833384	Neither	-0.321966	0.63357	Neither	0.244154	0.830431	Neither	-1.26828	0.0300783	Down
ENSMMUG00000020798	2.58632	0.000792142	Up	0.211709	0.941975	Neither	1.51032	0.0350849	Up	0.71719	0.560106	Neither	0.0293574	0.989099	Neither	-0.82699	0.161484	Neither	-0.70151	0.0674594	Neither	-1.9418	8.89374e-05	Down	-0.533394	0.387953	Neither	0.459438	0.222264	Neither	0.597388	0.466798	Neither	0.558038	0.532695	Neither	-0.0153774	0.929537	Neither	-2.29503	9.76067e-13	Down
ENSMMUG00000005991	1.9089	0.00290775	Up	0.235098	0.928497	Neither	1.59111	0.0196963	Up	-0.292476	0.667794	Neither	0.0329855	0.994806	Neither	0.234279	0.795545	Neither	0.358234	0.417128	Neither	-1.17771	0.0327081	Down	0.268348	0.759247	Neither	0.044392	0.909656	Neither	0.336679	0.617682	Neither	0.346478	0.529821	Neither	0.418299	0.396501	Neither	-1.10692	0.00213005	Down
ENSMMUG00000022282	1.90329	0.00414892	Up	0.0899744	0.980181	Neither	1.60519	0.00245454	Up	-0.323286	0.635828	Neither	-0.141573	0.734389	Neither	0.398845	0.595111	Neither	-0.454357	0.198841	Neither	-1.3089	0.0224851	Down	-0.372494	0.518836	Neither	-0.330084	0.314413	Neither	0.910549	0.207987	Neither	0.256259	0.701837	Neither	-0.26378	0.522124	Neither	-2.13515	2.74991e-10	Down
ENSMMUG00000021290	1.65637	0.00587871	Up	-0.0996424	0.830563	Neither	1.55372	0.037402	Up	-0.180528	0.76374	Neither	-0.984011	0.0320563	Neither	-0.0855147	0.840138	Neither	-0.303298	0.421055	Neither	-1.34723	0.0306947	Down	0.142558	0.90312	Neither	-0.330866	0.334199	Neither	0.345651	0.607967	Neither	0.456938	0.418956	Neither	-0.82183	0.0630944	Neither	-1.67932	6.28912e-07	Down
ENSMMUG00000050871	2.22163	0.00954559	Up	2.62059	0.0954247	Neither	2.33891	0.000178657	Up	0.738939	0.563038	Neither	0.447594	0.471452	Neither	-0.628826	0.44857	Neither	0.442885	0.537881	Neither	-1.83782	0.00931809	Down	-0.349595	0.678237	Neither	0.777072	0.132832	Neither	0.760316	0.418845	Neither	0.725899	0.573916	Neither	0.784913	0.398581	Neither	-2.39473	0.000139799	Down
ENSMMUG00000022317	2.05143	0.0125716	Up	0.540532	0.693618	Neither	4.30711	5.87852e-08	Up	1.9429	0.157279	Neither	-0.218976	0.606468	Neither	-0.0138914	0.913208	Neither	-0.476338	0.184482	Neither	-1.91761	0.00107268	Down	-0.934452	0.117294	Neither	0.00934782	0.990844	Neither	0.414733	0.551257	Neither	0.35811	0.623408	Neither	-0.50489	0.268145	Neither	-1.60727	4.33183e-07	Down
ENSMMUG00000016321	1.46563	0.0157071	Up	0.737888	0.565293	Neither	1.52536	0.00433166	Up	0.816839	0.521356	Neither	0.685625	0.29853	Neither	-0.0659717	0.866784	Neither	0.540874	0.241519	Neither	-1.90281	0.000312647	Down	-0.408438	0.522928	Neither	-0.112872	0.704832	Neither	0.0103774	1	Neither	1.16206	0.0982889	Neither	-0.240969	0.580985	Neither	-1.60899	1.04762e-06	Down
ENSMMUG00000020394	2.09136	0.0166008	Up	1.84137	0.222706	Neither	2.65911	0.00615888	Up	0.274306	0.872422	Neither	0.105148	0.913847	Neither	1.87255	0.0793684	Neither	-0.564278	0.216974	Neither	-1.45403	0.0332897	Down	-0.437359	0.554526	Neither	0.194966	0.745247	Neither	0.170974	0.896378	Neither	0.71218	0.360461	Neither	0.200624	0.811293	Neither	-1.6595	1.31102e-05	Down
ENSMMUG00000016096	1.29246	0.0209164	Up	0.347632	0.824291	Neither	1.20588	0.0191671	Up	0.0794564	1	Neither	0.137554	0.870999	Neither	-0.722549	0.234251	Neither	-0.0165654	0.931296	Neither	-1.63235	0.00216649	Down	-0.505791	0.397961	Neither	-0.0899168	0.776795	Neither	-0.596574	0.214869	Neither	0.254084	0.66971	Neither	0.390753	0.425916	Neither	-1.31787	5.64517e-05	Down
ENSMMUG00000000544	1.86339	0.0212931	Up	0.658095	0.622221	Neither	2.99515	0.00360118	Up	1.84966	0.184562	Neither	-0.349805	0.434999	Neither	-0.157412	0.771385	Neither	-0.263756	0.464903	Neither	-2.474	1.11911e-05	Down	-1.10016	0.0679129	Neither	-0.513323	0.162992	Neither	-0.415069	0.419227	Neither	0.335164	0.638901	Neither	-0.575291	0.168577	Neither	-2.48498	1.03993e-14	Down
ENSMMUG00000004472	1.40537	0.0296403	Up	1.03071	0.421746	Neither	2.11968	0.00165407	Up	0.448342	0.697085	Neither	-0.302673	0.52388	Neither	1.39262	0.0946444	Neither	0.157133	0.765276	Neither	-1.48683	0.0167677	Down	0.0975472	0.952335	Neither	-0.284072	0.355685	Neither	0.89276	0.207731	Neither	0.204565	0.756281	Neither	0.967474	0.059733	Neither	-2.0323	9.73479e-07	Down
ENSMMUG00000020147	-1.06954	0.0602243	Neither	-0.0568457	0.860776	Neither	1.5533	0.0068421	Up	-0.489847	0.524381	Neither	-0.672339	0.253663	Neither	1.30059	0.101447	Neither	0.41123	0.513861	Neither	-2.46193	1.88747e-05	Down	-0.212119	0.697372	Neither	0.147792	0.694069	Neither	-0.109226	0.813166	Neither	0.142116	0.821128	Neither	0.120236	0.871936	Neither	-1.13148	0.00150078	Down
ENSMMUG00000046325	-0.849465	0.0610418	Neither	1.37361	0.305873	Neither	1.88264	0.00409536	Up	0.465535	0.698492	Neither	0.595022	0.512914	Neither	0.459953	0.597414	Neither	0.317648	0.455264	Neither	-1.42039	0.0107013	Down	0.0571741	0.998586	Neither	0.0612806	0.885881	Neither	1.02612	0.119821	Neither	0.484101	0.398606	Neither	0.0595326	0.939322	Neither	-1.10776	0.000897462	Down
ENSMMUG00000016699	1.12051	0.0961701	Neither	1.48252	0.294356	Neither	2.17759	0.00412717	Up	0.528688	0.689213	Neither	0.0471639	0.973446	Neither	-0.595559	0.413844	Neither	-0.252785	0.565823	Neither	-1.5733	0.00292026	Down	-0.438387	0.475899	Neither	0.468618	0.239986	Neither	0.363834	0.689135	Neither	0.124922	0.896776	Neither	1.39771	0.0731467	Neither	-1.55999	0.000512028	Down
ENSMMUG00000003204	1.01538	0.152842	Neither	0.446945	0.756063	Neither	1.90073	0.000342615	Up	0.794533	0.463149	Neither	-0.341138	0.446572	Neither	0.485679	0.555602	Neither	-0.819128	0.0361089	Neither	-1.15291	0.0275952	Down	-0.335274	0.566375	Neither	-0.15491	0.645617	Neither	0.456219	0.524558	Neither	0.729284	0.386057	Neither	-0.551517	0.327408	Neither	-1.64646	1.61892e-06	Down
ENSMMUG00000047733	0.97362	0.162093	Neither	1.95393	0.225893	Neither	4.26107	2.98585e-06	Up	-0.297035	0.68955	Neither	0.621706	0.635311	Neither	-0.450822	0.468691	Neither	-0.148659	0.667473	Neither	-3.03963	6.07285e-06	Down	-0.729186	0.359487	Neither	-0.0509359	0.886024	Neither	0.507989	0.587091	Neither	0.388425	0.597524	Neither	0.460684	0.50146	Neither	-1.06604	0.00549482	Down
ENSMMUG00000040001	-0.807083	0.20713	Neither	0.296546	0.992732	Neither	2.08926	0.0180106	Up	-0.84356	0.397844	Neither	-0.657151	0.307631	Neither	2.00889	0.127306	Neither	0.813	0.399194	Neither	-2.55358	0.000489665	Down	-0.0119178	0.908166	Neither	0.572995	0.429064	Neither	0.895937	0.552105	Neither	0.593864	0.5517	Neither	0.340857	0.816198	Neither	-1.66492	0.00128256	Down
ENSMMUG00000011817	-0.635234	0.209455	Neither	0.620707	0.642573	Neither	1.03614	0.043872	Up	-0.257813	0.700986	Neither	0.410436	0.518318	Neither	0.713235	0.371653	Neither	-0.346074	0.35184	Neither	-1.20673	0.0444279	Down	-0.342452	0.59434	Neither	0.0316942	0.948437	Neither	0.186229	0.779517	Neither	0.0783621	0.930904	Neither	0.030435	0.99865	Neither	-1.17314	0.00114944	Down
ENSMMUG00000006576	-0.440168	0.335022	Neither	0.712035	0.588579	Neither	1.71241	0.0392347	Up	-0.119567	0.814192	Neither	0.149487	0.846862	Neither	0.932998	0.241831	Neither	0.105282	0.813928	Neither	-1.48556	0.00700599	Down	0.623524	0.425902	Neither	-0.228594	0.400588	Neither	0.17548	0.78871	Neither	0.575689	0.261504	Neither	0.499559	0.303872	Neither	-1.7447	1.5397e-07	Down
ENSMMUG00000009247	1.09615	0.369095	Neither	1.06963	0.509267	Neither	2.46481	0.000212772	Up	1.02393	0.411428	Neither	1.59195	0.211378	Neither	0.611374	0.498268	Neither	1.65243	0.129851	Neither	-1.60732	0.0179283	Down	-0.323579	0.640672	Neither	0.632772	0.251519	Neither	0.0502575	0.992826	Neither	0.716983	0.36936	Neither	0.231749	0.748793	Neither	-1.34144	0.000381348	Down
ENSMMUG00000055621	-0.652361	0.416611	Neither	3.04684	0.175839	Neither	3.58192	0.000439487	Up	0.352285	0.935962	Neither	0.343051	0.77229	Neither	0.637282	0.69422	Neither	0.528766	0.492771	Neither	-4.61584	6.87314e-07	Down	-2.47534	0.140769	Neither	2.10571	0.401533	Neither	-1.67444	0.2093	Neither	1.69336	0.327527	Neither	3.59269	0.791158	Neither	-2.92521	0.00584537	Down
ENSMMUG00000012110	0.459206	0.470177	Neither	0.899453	0.502461	Neither	2.42006	0.000157771	Up	0.145881	0.956034	Neither	-0.207401	0.653511	Neither	0.437492	0.62038	Neither	-0.0892183	0.79661	Neither	-1.39443	0.0240262	Down	0.424188	0.592099	Neither	0.0602923	0.946775	Neither	0.245854	0.710155	Neither	0.65997	0.358495	Neither	0.746916	0.250066	Neither	-1.98725	1.62539e-09	Down
ENSMMUG00000015932	0.426027	0.578546	Neither	0.226786	0.930353	Neither	1.17633	0.0439036	Up	-0.0467437	0.882779	Neither	-0.139623	0.768423	Neither	0.731566	0.388734	Neither	-0.175449	0.681798	Neither	-1.28811	0.0199952	Down	0.0188055	1	Neither	-0.159556	0.608216	Neither	-0.126713	0.777762	Neither	-0.250357	0.576947	Neither	0.348232	0.484674	Neither	-1.44195	0.000395044	Down
ENSMMUG00000021055	-0.198069	0.641007	Neither	1.1942	0.324377	Neither	1.24765	0.0130577	Up	0.307341	0.804702	Neither	0.838579	0.210303	Neither	0.545257	0.472544	Neither	-0.489916	0.173768	Neither	-1.1187	0.0300999	Down	0.288876	0.755342	Neither	0.114629	0.713454	Neither	-0.153475	0.736892	Neither	0.0310193	0.99414	Neither	0.14069	0.793442	Neither	-1.69523	1.1575e-07	Down
ENSMMUG00000058033	-0.197756	0.677059	Neither	0.54941	0.711342	Neither	2.03221	0.000383707	Up	-0.492168	0.518351	Neither	0.57136	0.47492	Neither	0.586592	0.461661	Neither	-0.745276	0.113547	Neither	-1.3024	0.0239804	Down	-0.187115	0.724127	Neither	0.522745	0.12854	Neither	0.693426	0.355551	Neither	-0.314855	0.503594	Neither	-0.376201	0.424239	Neither	-2.38481	1.4286e-11	Down
ENSMMUG00000015125	-0.172136	0.684951	Neither	0.388468	0.802964	Neither	1.77904	0.000656161	Up	-0.335009	0.632804	Neither	-0.089827	0.827466	Neither	0.975065	0.21509	Neither	0.0606069	0.91574	Neither	-1.43943	0.00659226	Down	0.543875	0.536397	Neither	-0.220154	0.456046	Neither	-0.139184	0.743242	Neither	-0.00286559	0.949643	Neither	0.0149878	0.984033	Neither	-1.18754	0.000433967	Down
ENSMMUG00000014699	-0.0951468	0.825661	Neither	0.467141	0.747624	Neither	2.62795	5.60787e-06	Up	0.87684	0.494413	Neither	-0.432035	0.427599	Neither	1.65304	0.109523	Neither	0.107548	0.903431	Neither	-2.34573	1.82209e-05	Down	-0.34432	0.651591	Neither	-0.869549	0.00248864	Neither	-0.00482031	1	Neither	-0.389278	0.45426	Neither	0.768449	0.27934	Neither	-2.89263	2.35755e-19	Down
ENSMMUG00000051755	0.133405	0.980725	Neither	0.642862	0.792574	Neither	1.40063	0.0210197	Up	0.394119	0.979303	Neither	-0.67268	0.384669	Neither	1.57957	0.23855	Neither	-0.0469051	1	Neither	-1.93772	0.0260477	Down	-0.0492139	0.904201	Neither	-0.59745	0.391087	Neither	2.07434	0.315769	Neither	0.70436	0.6332	Neither	0.975623	0.61984	Neither	-2.15916	2.27733e-05	Down
ENSMMUG00000048466	-6.7773	1.38194e-18	Down	2.68909	0.361124	Neither	1.18791	0.715476	Neither	-0.475593	0.924794	Neither	0.197343	1	Neither	5.47095	0.332483	Neither	0.63995	0.825164	Neither	-1.31985	0.0120562	Down	-1.79536	0.19925	Neither	1.97746	0.0842328	Neither	1.64845	0.470138	Neither	0.984599	0.574693	Neither	-0.755238	0.446985	Neither	-2.89755	0.00216001	Down
ENSMMUG00000007401	-3.55624	8.86927e-14	Down	0.324986	0.914445	Neither	-0.661868	0.342288	Neither	-0.792456	0.361338	Neither	0.0337527	1	Neither	0.584298	0.510671	Neither	0.223055	0.780804	Neither	-1.31442	0.0323928	Down	-0.514208	0.489402	Neither	0.0486359	0.91617	Neither	0.452842	0.59736	Neither	-0.386747	0.438836	Neither	0.039756	0.981272	Neither	-1.66242	4.54547e-05	Down
ENSMMUG00000009660	-3.59432	5.66006e-10	Down	-0.794168	0.492212	Neither	0.338307	1	Neither	-1.37951	0.366879	Neither	0.842025	0.398283	Neither	1.72872	0.207448	Neither	2.26417	0.212808	Neither	-2.1833	0.00504149	Down	-0.243978	0.771324	Neither	4.28346	0.36819	Neither	-0.744521	0.423325	Neither	2.1756	0.136626	Neither	0.815501	0.614357	Neither	-1.26342	0.0155403	Down
ENSMMUG00000006199	-2.43095	3.9717e-06	Down	-1.04099	0.370777	Neither	0.960178	0.512808	Neither	0.301403	0.919826	Neither	-0.726408	0.206017	Neither	1.71019	0.0542857	Neither	-0.30625	0.612846	Neither	-1.95806	0.000609741	Down	-0.38964	0.592762	Neither	0.54926	0.207489	Neither	-0.847361	0.204501	Neither	0.187179	0.884245	Neither	0.894579	0.292927	Neither	-1.76413	0.00143293	Down
ENSMMUG00000065376	-4.99619	6.65119e-06	Down	-0.792943	0.555307	Neither	-1.3755	0.57793	Neither	-1.01849	0.513499	Neither	1.66468	0.653461	Neither	0.242274	1	Neither	-1.94389	0.206502	Neither	-5.56617	0.0120947	Down	-0.585091	0.62955	Neither	-0.967734	0.577013	Neither	-2.07174	0.368687	Neither	-0.592235	0.873244	Neither	2.57407	0.413174	Neither	-6.40616	7.43751e-21	Down
ENSMMUG00000017419	-7.2546	2.74979e-05	Down	-0.214513	0.76589	Neither	0.279711	1	Neither	-0.665194	0.590543	Neither	0	1	Neither	6.58979	0.0856831	Neither	-0.467309	0.696123	Neither	-4.99636	0.0431954	Down	0	1	Neither	1.87684	1	Neither	0	1	Neither	-2.82881	0.5	Neither	2.90521	1	Neither	-6.90717	0.00990563	Down
ENSMMUG00000061470	-1.57331	0.000722009	Down	0.603328	0.682064	Neither	-0.0327745	0.906511	Neither	-0.144333	0.79528	Neither	0.315608	0.597191	Neither	-0.397142	0.510403	Neither	-0.185034	0.602814	Neither	-1.40057	0.0334361	Down	-0.491158	0.4962	Neither	0.24388	0.50414	Neither	-0.00598108	0.944433	Neither	-0.339963	0.475447	Neither	-0.94602	0.0379519	Neither	-2.11003	2.07486e-11	Down
ENSMMUG00000022971	-5.16768	0.00105126	Down	-0.404122	0.674869	Neither	-0.23906	0.735687	Neither	0.363909	0.906844	Neither	3.23838	1	Neither	4.51114	0.633707	Neither	4.04368	0.583242	Neither	-2.94573	0.00143888	Down	1.34059	0.36946	Neither	-1.3487	0.832387	Neither	-1.30512	0.552793	Neither	1.21551	0.408538	Neither	-0.252415	0.619071	Neither	-1.74177	1.0655e-05	Down
ENSMMUG00000005106	-1.60255	0.00177537	Down	0.431116	0.770991	Neither	0.511175	0.325528	Neither	0.161053	0.946124	Neither	0.759624	0.387105	Neither	0.641811	0.400118	Neither	0.0384687	0.981337	Neither	-1.06156	0.0490431	Down	-0.134006	0.783052	Neither	0.0491239	0.903465	Neither	-0.0259698	0.9167	Neither	0.265002	0.638393	Neither	0.477775	0.344522	Neither	-1.22948	0.00037076	Down
ENSMMUG00000057154	-1.81056	0.00246589	Down	-0.220351	0.746433	Neither	-0.189331	0.776898	Neither	-1.2279	0.24739	Neither	0.208171	0.842328	Neither	0.372842	0.867176	Neither	0.0538301	1	Neither	-2.13331	0.00333984	Down	-0.212133	0.773718	Neither	0.375617	0.3646	Neither	0.342457	0.735322	Neither	-0.782217	0.200982	Neither	-0.867205	0.0911368	Neither	-1.93087	0.00313255	Down
ENSMMUG00000023099	-1.57341	0.00357572	Down	0.135781	0.98476	Neither	0.871356	0.0810452	Neither	-0.760297	0.333681	Neither	0.0516631	0.992064	Neither	1.25554	0.100581	Neither	-0.170483	0.655029	Neither	-1.43728	0.01195	Down	-0.269702	0.638319	Neither	-0.0902806	0.757245	Neither	-0.0831147	0.828195	Neither	-0.00109941	0.953706	Neither	-0.322256	0.446645	Neither	-1.8969	6.71998e-09	Down
ENSMMUG00000012969	-1.22405	0.0045564	Down	-0.170375	0.774593	Neither	0.542662	0.259649	Neither	-0.102793	0.827592	Neither	0.075541	0.94797	Neither	0.566116	0.443826	Neither	-0.137892	0.6803	Neither	-1.34384	0.0137573	Down	0.393919	0.625509	Neither	-0.190708	0.510164	Neither	-0.198752	0.652614	Neither	-0.065689	0.84873	Neither	0.380925	0.422052	Neither	-1.13058	0.000319564	Down
ENSMMUG00000065200	-6.09644	0.00476373	Down	-0.147906	0.923662	Neither	-1.12253	0.44606	Neither	0	1	Neither	0	1	Neither	5.09744	0.596487	Neither	5.12548e-15	1	Neither	-4.99636	0.0430595	Down	1.42254	1	Neither	0	1	Neither	0	1	Neither	1.97035	1	Neither	0	1	Neither	-4.06538	0.00617852	Down
ENSMMUG00000015219	-1.61599	0.0091432	Down	0.93626	0.604329	Neither	0.648754	0.383582	Neither	-0.527345	0.571779	Neither	-0.355368	0.539387	Neither	1.85913	0.0673342	Neither	0.279694	0.816846	Neither	-1.84793	0.0211449	Down	-0.146918	0.924343	Neither	-0.484123	0.479238	Neither	1.10757	0.533335	Neither	0.228778	0.849936	Neither	-0.310939	0.667238	Neither	-1.66791	0.00234913	Down
ENSMMUG00000020707	-1.19514	0.0165601	Down	0.772294	0.538472	Neither	0.913776	0.0684476	Neither	-0.0737411	0.855843	Neither	0.842721	0.22024	Neither	1.09278	0.142115	Neither	-0.0299576	0.903903	Neither	-1.37146	0.017425	Down	-0.269752	0.661567	Neither	0.269121	0.428145	Neither	-0.0208121	0.921181	Neither	-0.04708	0.882729	Neither	0.486153	0.316034	Neither	-1.35679	4.75492e-05	Down
ENSMMUG00000020557	-1.26606	0.0191495	Down	0.582564	0.669343	Neither	0.0608885	0.956536	Neither	-0.502587	0.509716	Neither	0.159157	0.833272	Neither	1.15232	0.221628	Neither	0.0949925	0.874164	Neither	-2.00224	0.00573004	Down	-0.393893	0.601011	Neither	0.160789	0.755469	Neither	0.303334	0.665139	Neither	-0.510613	0.33059	Neither	-0.577604	0.30068	Neither	-1.04225	0.0077623	Down
ENSMMUG00000020354	-1.06355	0.024264	Down	-0.0965008	0.832625	Neither	-0.246766	0.572363	Neither	-0.204314	0.755028	Neither	0.0639821	0.962186	Neither	0.345411	0.760001	Neither	-0.600841	0.184414	Neither	-1.07706	0.0498579	Down	0.0251311	0.950681	Neither	0.102775	0.771911	Neither	0.478868	0.475794	Neither	-0.434252	0.333593	Neither	-0.0447213	0.884979	Neither	-1.20032	0.000433092	Down
ENSMMUG00000003907	-1.28236	0.0372787	Down	0.0411751	1	Neither	0.556118	0.369736	Neither	-0.585626	0.48848	Neither	0.187559	0.822024	Neither	1.40254	0.196612	Neither	-0.105941	0.816928	Neither	-1.59545	0.0176836	Down	0.0873342	0.989147	Neither	-0.354827	0.259357	Neither	-0.175262	0.734303	Neither	-0.335088	0.507769	Neither	0.20075	0.790957	Neither	-1.84171	2.60101e-05	Down
ENSMMUG00000060377	-1.62427	0.0463148	Down	-0.220586	0.83331	Neither	-0.0202889	1	Neither	2.04262	0.308741	Neither	-0.71302	0.396154	Neither	1.31862	0.512672	Neither	-0.0078744	0.964006	Neither	-1.73119	0.0365367	Down	-0.544895	0.556977	Neither	-0.270578	0.644904	Neither	-0.948986	0.25066	Neither	-0.60365	0.431178	Neither	-0.43425	0.609043	Neither	-2.19657	0.00459701	Down
ENSMMUG00000018446	3.35178	8.7825e-07	Up	0.71027	0.603946	Neither	1.48728	0.129743	Neither	1.05101	0.372633	Neither	0.299612	0.593419	Neither	-0.740412	0.274977	Neither	0.136921	0.790339	Neither	-1.33568	0.00890827	Down	-0.187273	0.747698	Neither	0.161708	0.637855	Neither	0.845598	0.270289	Neither	0.515202	0.484881	Neither	0.654683	0.256343	Neither	-1.18096	0.0006268	Down
ENSMMUG00000016589	5.11067	2.8613e-05	Up	-0.731326	0.544318	Neither	3.77842	0.939119	Neither	3.62787	0.0817477	Neither	0.174272	0.827043	Neither	-1.74319	0.167998	Neither	-0.127772	0.739562	Neither	-3.41575	0.000203375	Down	-1.48547	0.413939	Neither	-0.932656	0.0711687	Neither	0.848101	1	Neither	0.864231	0.567921	Neither	2.29592	0.115135	Neither	-2.88834	6.19162e-10	Down
ENSMMUG00000062202	4.37703	7.88703e-05	Up	0.292575	0.977108	Neither	0.451088	0.843362	Neither	-0.701791	0.543559	Neither	0.00501723	0.951497	Neither	-0.709224	0.479024	Neither	0.799416	0.291716	Neither	-1.57556	0.0136145	Down	-0.714498	0.55466	Neither	-0.236956	0.552669	Neither	-0.0802704	0.844117	Neither	0.771324	0.31972	Neither	-0.131467	0.825267	Neither	-1.84075	0.03658	Down
ENSMMUG00000011851	2.55092	0.000150706	Up	0.996596	0.492596	Neither	1.50113	0.14722	Neither	-0.481959	0.523333	Neither	0.206744	0.730339	Neither	-0.976535	0.202962	Neither	-0.199844	0.652626	Neither	-1.14095	0.0286463	Down	-0.476713	0.452385	Neither	-0.367306	0.295404	Neither	-0.12078	0.793443	Neither	0.390973	0.662302	Neither	0.851986	0.268745	Neither	-2.32759	1.10191e-07	Down
ENSMMUG00000015986	3.05153	0.000176315	Up	-0.646141	0.475715	Neither	1.97058	0.148955	Neither	-0.298283	0.704563	Neither	-0.687288	0.177434	Neither	-0.590149	0.512641	Neither	0.182264	0.763501	Neither	-1.69314	0.0155877	Down	-0.85417	0.297354	Neither	-0.342498	0.535128	Neither	1.22609	0.481787	Neither	0.948939	0.392382	Neither	-0.986275	0.103374	Neither	-2.03394	9.34021e-09	Down
ENSMMUG00000014411	2.48594	0.000418729	Up	0.446246	0.781915	Neither	0.435364	0.401311	Neither	0.294214	0.8578	Neither	0.0888539	0.906167	Neither	0.0705858	0.987036	Neither	-0.283065	0.470313	Neither	-1.85517	0.01095	Down	0.412527	0.721892	Neither	-0.0893492	0.816635	Neither	0.17023	0.930864	Neither	0.117823	0.868484	Neither	0.288758	0.716205	Neither	-1.48278	0.00117076	Down
ENSMMUG00000013924	2.28734	0.000718055	Up	1.16783	0.400128	Neither	1.27885	0.132668	Neither	0.634595	0.644869	Neither	-0.177771	0.698561	Neither	-0.781401	0.293235	Neither	-0.331817	0.511175	Neither	-1.38526	0.0103606	Down	-0.197357	0.749199	Neither	-0.0369917	0.888171	Neither	0.163618	0.880839	Neither	-0.214041	0.718501	Neither	1.60916	0.0881786	Neither	-1.86471	0.00881728	Down
ENSMMUG00000002260	1.90592	0.000986904	Up	1.24111	0.378574	Neither	1.18272	0.0972381	Neither	1.10061	0.345769	Neither	-0.61895	0.178921	Neither	-0.281556	0.657863	Neither	0.348269	0.514717	Neither	-1.06804	0.0366203	Down	-0.206471	0.703054	Neither	-0.115396	0.683835	Neither	0.376564	0.531403	Neither	0.29275	0.620128	Neither	0.107267	0.889373	Neither	-1.44862	0.000509863	Down
ENSMMUG00000012161	2.02858	0.00658486	Up	-0.123275	0.814589	Neither	0.547604	0.324728	Neither	-0.345596	0.622088	Neither	-0.729889	0.117804	Neither	0.0653218	1	Neither	-0.166229	0.634018	Neither	-1.519	0.00847446	Down	-0.156866	0.77684	Neither	-0.0998155	0.722903	Neither	-0.709597	0.200678	Neither	0.174109	0.812256	Neither	-0.241001	0.565363	Neither	-1.37141	0.000242696	Down
ENSMMUG00000022077	1.52868	0.0238302	Up	0.483989	0.78251	Neither	-0.0841601	0.841288	Neither	0.520881	0.733387	Neither	0.238687	0.708785	Neither	-0.965572	0.218306	Neither	-0.019779	0.929897	Neither	-1.29174	0.0148144	Down	-0.427928	0.523196	Neither	-0.135719	0.639091	Neither	0.509492	0.599766	Neither	-0.262034	0.643937	Neither	-0.177534	0.749067	Neither	-1.66648	2.2573e-06	Down
ENSMMUG00000050184	6.84612	0.0396796	Up	-1.1681	0.403203	Neither	2.8824	0.36358	Neither	0.671893	1	Neither	-0.835501	0.365887	Neither	0.201007	1	Neither	0.606131	0.984354	Neither	-2.73721	6.04665e-05	Down	1.02208	0.789647	Neither	0.864492	0.689514	Neither	4.16774	0.679348	Neither	-0.152043	1	Neither	-0.705478	0.788551	Neither	-3.93907	0.000285896	Down
ENSMMUG00000018094	-0.986886	0.0241891	Neither	0.184367	0.953108	Neither	0.131905	0.812239	Neither	-0.638878	0.418414	Neither	0.264179	0.678123	Neither	1.14166	0.175757	Neither	0.556953	0.194308	Neither	-1.6433	0.000970892	Down	0.0746455	0.984748	Neither	-0.325497	0.248149	Neither	0.10702	0.883787	Neither	-0.0325711	0.902434	Neither	-0.4501	0.283167	Neither	-1.02152	0.00146975	Down
ENSMMUG00000006407	-1.01876	0.0599473	Neither	-0.256045	0.720602	Neither	0.168034	0.816685	Neither	-0.539072	0.497837	Neither	-0.333712	0.541172	Neither	1.40189	0.138863	Neither	-0.627327	0.18381	Neither	-1.48325	0.0139759	Down	0.123851	0.920104	Neither	-0.435162	0.188324	Neither	0.00770377	1	Neither	-0.206578	0.647741	Neither	0.507751	0.338911	Neither	-1.7787	8.58418e-07	Down
ENSMMUG00000048630	5.59645	0.0613183	Neither	0.42116	0.986978	Neither	4.33138	0.735422	Neither	0.899227	1	Neither	-1.67476	0.113504	Neither	-5.18048	0.0550451	Neither	0.847174	0.656859	Neither	-3.13283	4.39516e-05	Down	0.27161	0.896717	Neither	0.0129354	1	Neither	1.30448	0.596552	Neither	0.236541	0.781609	Neither	0.293131	0.886665	Neither	-1.53649	0.0494654	Down
ENSMMUG00000050171	6.17626	0.0774592	Neither	0.106897	1	Neither	0.152538	0.961972	Neither	0.439382	1	Neither	1.37837	0.331752	Neither	-0.64626	0.57115	Neither	1.06924	0.733929	Neither	-3.23547	0.0280627	Down	-0.0335573	0.832798	Neither	2.24514	0.395465	Neither	3.18789	0.923605	Neither	2.60457	0.541809	Neither	-0.111598	0.868935	Neither	-2.15575	0.00387059	Down
ENSMMUG00000002494	2.42901	0.085895	Neither	0.377305	0.979706	Neither	-0.170133	0.765026	Neither	2.09589	0.219048	Neither	0.481112	0.747377	Neither	1.14532	0.734705	Neither	-0.206667	0.624832	Neither	-2.78125	0.00531281	Down	-0.654785	0.551058	Neither	-0.135557	0.796575	Neither	1.56674	0.213045	Neither	0.562581	0.590079	Neither	1.31095	0.321029	Neither	-2.49685	1.22416e-07	Down
ENSMMUG00000000735	-0.812993	0.0873212	Neither	0.682702	0.610014	Neither	0.778805	0.175623	Neither	0.124961	0.976302	Neither	0.556665	0.427968	Neither	1.52453	0.0791386	Neither	0.336907	0.468433	Neither	-1.35935	0.0286491	Down	0.120252	0.961168	Neither	0.134944	0.750644	Neither	0.0759641	0.967688	Neither	0.0828923	0.913491	Neither	0.466824	0.446814	Neither	-2.01639	7.38588e-10	Down
ENSMMUG00000009657	-0.948297	0.0874114	Neither	-0.073732	0.836825	Neither	-0.0822125	0.857452	Neither	-0.323464	0.689553	Neither	0.180409	0.783152	Neither	-0.27717	0.670881	Neither	-0.406814	0.269758	Neither	-1.89771	0.014371	Down	-0.713563	0.315994	Neither	0.240529	0.61472	Neither	0.265116	0.704998	Neither	0.0623664	0.985914	Neither	0.363093	0.574847	Neither	-1.63202	0.0011141	Down
ENSMMUG00000009223	0.93859	0.0876938	Neither	0.286333	0.875674	Neither	0.779107	0.154501	Neither	0.17228	0.930221	Neither	0.342645	0.622277	Neither	-0.786138	0.199737	Neither	0.99689	0.0193772	Neither	-2.91409	7.48788e-09	Down	0.121368	0.925932	Neither	0.158827	0.678448	Neither	-0.485192	0.389706	Neither	0.565551	0.345638	Neither	0.791124	0.125274	Neither	-1.11763	0.000850151	Down
ENSMMUG00000052732	-1.67975	0.11278	Neither	0.705495	0.798942	Neither	1.74993	0.0877815	Neither	-0.749288	0.536434	Neither	0.284732	0.909012	Neither	2.33598	0.236248	Neither	4.61249	0.342672	Neither	-2.72225	0.0241242	Down	-0.500141	0.637189	Neither	0.591275	0.759461	Neither	2.25749	0.652702	Neither	1.57641	0.33712	Neither	1.40266	0.418726	Neither	-2.51043	0.00121163	Down
ENSMMUG00000055964	-0.878315	0.116768	Neither	-1.78347	0.131515	Neither	0.534034	0.55828	Neither	-0.387791	0.666217	Neither	-0.821622	0.103542	Neither	0.228614	0.902978	Neither	0.354352	0.515386	Neither	-2.1324	0.000403124	Down	-0.454639	0.445544	Neither	0.174292	0.637347	Neither	0.276758	0.705427	Neither	-0.547796	0.250882	Neither	-0.595124	0.210042	Neither	-1.36394	0.00279088	Down
ENSMMUG00000026947	5.11104	0.150241	Neither	0.529192	1	Neither	4.20124	0.84145	Neither	4.40342	0.676142	Neither	0.857337	0.494344	Neither	-2.36467	0.15393	Neither	1.89896	0.57976	Neither	-3.47192	0.000111683	Down	-0.287879	0.840921	Neither	-0.052336	1	Neither	-1.35064	0.561544	Neither	1.58649	0.932717	Neither	3.32612	0.961803	Neither	-5.51846	3.06753e-07	Down
ENSMMUG00000065266	-4.15834	0.159422	Neither	-1.85052	0.149266	Neither	0.936703	0.131043	Neither	-1.3616	0.275105	Neither	0	1	Neither	6.67159	0.207822	Neither	5.12548e-15	1	Neither	-2.41604	0.0339265	Down	0	1	Neither	0.23981	0.945477	Neither	0.00261727	0.972378	Neither	0.923085	0.585338	Neither	-0.103354	1	Neither	-3.06915	0.00817073	Down
ENSMMUG00000018879	1.96854	0.18322	Neither	-2.47749	0.407577	Neither	3.38912	1	Neither	-2.40438	0.272274	Neither	-0.259374	0.766753	Neither	-2.12581	0.170963	Neither	0.368965	1	Neither	-1.84071	0.0367635	Down	-0.856318	0.239441	Neither	0.276164	0.591104	Neither	0.367496	0.767916	Neither	0.645047	0.757826	Neither	1.21381	0.231056	Neither	-1.32501	0.000866913	Down
ENSMMUG00000016061	-0.583089	0.211736	Neither	0.924808	0.569768	Neither	0.501704	0.396196	Neither	0.515295	0.725492	Neither	-0.197335	0.68258	Neither	0.135461	0.929792	Neither	0.527373	0.278394	Neither	-1.90762	0.00304692	Down	-0.317458	0.606414	Neither	-0.358702	0.321058	Neither	-0.0296818	0.909464	Neither	0.0343946	0.993248	Neither	-0.398261	0.382153	Neither	-1.82381	1.77214e-07	Down
ENSMMUG00000005232	0.787592	0.216518	Neither	0.367198	0.851368	Neither	1.36307	0.0725945	Neither	-0.16385	0.779999	Neither	-0.985011	0.0372	Neither	-0.981906	0.207814	Neither	0.128101	0.878257	Neither	-1.17667	0.0444689	Down	-0.934981	0.134208	Neither	-0.138186	0.65709	Neither	0.297818	0.604671	Neither	-0.194623	0.687008	Neither	-0.774661	0.110563	Neither	-1.35172	0.000506717	Down
ENSMMUG00000009018	-0.773877	0.229637	Neither	-0.739569	0.432926	Neither	-0.375036	0.543914	Neither	-1.19249	0.202356	Neither	-0.288791	0.623722	Neither	-1.85213	0.0930868	Neither	-0.642684	0.135078	Neither	-1.50292	0.0433788	Down	-1.2819	0.130957	Neither	-0.417142	0.278062	Neither	-0.484977	0.351865	Neither	-0.306609	0.646449	Neither	-0.955691	0.0834764	Neither	-2.57471	4.57369e-12	Down
ENSMMUG00000020254	0.825397	0.241677	Neither	0.866089	0.618338	Neither	1.05704	0.105945	Neither	-0.271595	0.714219	Neither	0.172426	0.815034	Neither	0.633665	0.575008	Neither	0.101769	0.953986	Neither	-1.31727	0.015896	Down	0.128755	0.953858	Neither	0.0513804	0.89201	Neither	0.528964	0.508791	Neither	0.26655	0.822579	Neither	0.794967	0.37464	Neither	-1.45501	0.00459502	Down
ENSMMUG00000015558	-0.575246	0.251608	Neither	0.229017	0.910307	Neither	0.378493	0.44112	Neither	-0.535021	0.488416	Neither	0.0518898	0.97202	Neither	1.21032	0.0990272	Neither	0.0302895	0.972552	Neither	-1.61588	0.00229962	Down	0.031087	1	Neither	-0.0033845	0.964281	Neither	0.195961	0.783033	Neither	-0.41313	0.356789	Neither	0.16521	0.756862	Neither	-1.10792	0.000621942	Down
ENSMMUG00000044080	-0.726712	0.258884	Neither	0.145032	1	Neither	-0.0167111	0.941469	Neither	-0.800022	0.395739	Neither	0.93844	0.203485	Neither	0.844555	0.541636	Neither	-0.412331	0.378026	Neither	-2.1482	0.0267936	Down	-0.263395	0.737581	Neither	-0.202655	0.67179	Neither	-0.136717	0.791176	Neither	-0.764556	0.290838	Neither	-0.200324	0.740498	Neither	-1.12159	0.0281637	Down
ENSMMUG00000004885	-0.499491	0.3117	Neither	0.0574718	1	Neither	0.846865	0.101686	Neither	-0.0888098	0.849564	Neither	0.263665	0.714767	Neither	1.40502	0.0904636	Neither	-0.00714879	0.94882	Neither	-1.16386	0.0405396	Down	0.0576564	1	Neither	0.0528104	0.906585	Neither	0.686944	0.329426	Neither	-0.0283203	0.918324	Neither	0.396106	0.577542	Neither	-1.16972	0.000975015	Down
ENSMMUG00000005761	0.549344	0.365671	Neither	0.5242	0.702034	Neither	0.623811	0.226151	Neither	0.254737	0.864486	Neither	0.363623	0.570806	Neither	-0.626348	0.305009	Neither	-0.122834	0.714762	Neither	-1.22255	0.0299242	Down	0.186084	0.870688	Neither	-0.100111	0.716774	Neither	0.229706	0.717173	Neither	-0.247227	0.587823	Neither	0.103313	0.861269	Neither	-1.86632	1.60705e-07	Down
ENSMMUG00000026474	-0.629664	0.39953	Neither	0.359102	1	Neither	0.0784256	1	Neither	-1.48841	0.313813	Neither	-0.621006	0.407291	Neither	0.838553	0.754376	Neither	-0.392427	0.571469	Neither	-2.23693	0.0150482	Down	-0.480082	0.62886	Neither	-0.841957	0.14384	Neither	0.322776	0.799691	Neither	-0.318985	0.628371	Neither	0.702837	0.595045	Neither	-3.05315	1.58275e-05	Down
ENSMMUG00000043134	0.585057	0.451208	Neither	-0.442511	0.625718	Neither	0.266586	0.664262	Neither	-0.58744	0.486108	Neither	-0.349644	0.530398	Neither	1.64839	0.0930308	Neither	-0.587304	0.247357	Neither	-1.39537	0.0198513	Down	0.0168783	1	Neither	-0.254184	0.465574	Neither	-0.0882794	0.826242	Neither	-0.0558527	0.876914	Neither	0.362918	0.537241	Neither	-1.16724	0.00257923	Down
ENSMMUG00000054865	-0.741665	0.485863	Neither	-0.550985	0.649058	Neither	3.93622	0.912303	Neither	1.57348	0.667658	Neither	-0.74173	0.632836	Neither	2.25088	0.295609	Neither	-1.11084	0.231372	Neither	-1.75175	0.00814693	Down	-1.66828	0.109612	Neither	0.108511	1	Neither	0.798587	0.314384	Neither	-0.621202	0.624404	Neither	-0.117004	0.881977	Neither	-1.74469	0.000169054	Down
ENSMMUG00000020712	0.377053	0.516424	Neither	0.197071	0.968106	Neither	1.04279	0.0544571	Neither	-0.153328	0.791928	Neither	0.270736	0.649462	Neither	0.698514	0.420804	Neither	0.0334858	0.996555	Neither	-1.30736	0.0189655	Down	-0.324522	0.577112	Neither	-0.0218591	0.917004	Neither	-0.00188623	1	Neither	0.114589	0.929383	Neither	0.401423	0.640974	Neither	-1.06146	0.0020414	Down
ENSMMUG00000012316	0.420445	0.547018	Neither	0.481241	0.770636	Neither	0.551655	0.402527	Neither	-0.514489	0.490044	Neither	-0.721314	0.14116	Neither	0.134243	0.95474	Neither	-0.160436	0.679914	Neither	-1.34777	0.0245201	Down	-0.0789959	0.858854	Neither	0.0578751	0.965951	Neither	-0.178638	0.757665	Neither	0.296949	0.73759	Neither	0.621599	0.422733	Neither	-1.6124	0.000342366	Down
ENSMMUG00000009243	-1.21529	0.548204	Neither	0.258453	1	Neither	1.65574	0.275555	Neither	3.40793	1	Neither	3.20607	0.973895	Neither	4.36226	0.566583	Neither	-0.911764	0.0179212	Neither	-5.56617	0.0120974	Down	0	1	Neither	-0.362287	0.897806	Neither	0.118365	1	Neither	-0.0682875	1	Neither	3.14975	0.490191	Neither	-2.04405	0.0158449	Down
ENSMMUG00000007667	1.25629	0.58552	Neither	-0.38015	0.695966	Neither	0.791661	0.55868	Neither	1.39547	0.62156	Neither	-1.21775	0.552531	Neither	6.68262	0.0967555	Neither	1.77486	0.249617	Neither	-1.99157	0.0186591	Down	0.718584	0.729533	Neither	-0.645245	0.211758	Neither	-0.0791382	0.913622	Neither	0.353199	0.556504	Neither	0.442905	0.441223	Neither	-1.9782	0.0367131	Down
ENSMMUG00000002125	1.19513	0.664874	Neither	-1.2154	0.408105	Neither	2.7075	0.18354	Neither	-1.2271	0.573131	Neither	-0.56869	0.788677	Neither	0.524736	1	Neither	-0.910427	0.264292	Neither	-3.14407	0.0112484	Down	0.256131	1	Neither	-0.395326	0.681667	Neither	0.870208	1	Neither	0.27596	0.983325	Neither	-0.216045	1	Neither	-2.41999	0.0229433	Down
ENSMMUG00000023932	0.638871	0.666853	Neither	0.198316	1	Neither	0.640182	0.605773	Neither	0.574153	0.882454	Neither	-0.225573	0.798862	Neither	1.5902	0.475235	Neither	-0.34672	0.689865	Neither	-2.21185	0.04158	Down	0.621334	0.819561	Neither	-0.776406	0.17636	Neither	-0.673967	0.458098	Neither	0.202748	0.908885	Neither	0.18276	0.989878	Neither	-3.11888	2.45212e-07	Down
ENSMMUG00000063718	-0.130592	0.773126	Neither	-0.127237	0.810094	Neither	0.684587	0.199045	Neither	-0.562742	0.491267	Neither	-0.200228	0.695607	Neither	-0.197964	0.713742	Neither	-0.576463	0.171167	Neither	-1.06709	0.0386053	Down	-0.212677	0.695579	Neither	-0.318456	0.334376	Neither	-0.199911	0.666667	Neither	-0.197557	0.663453	Neither	-0.486454	0.238519	Neither	-2.04076	4.65609e-08	Down
ENSMMUG00000002739	-0.12567	0.793973	Neither	-0.241328	0.740753	Neither	1.26562	0.085229	Neither	-0.285671	0.70855	Neither	-0.139758	0.757463	Neither	0.743208	0.527261	Neither	-0.54943	0.264181	Neither	-1.20855	0.0485699	Down	-0.105086	0.831319	Neither	1.05649	0.148802	Neither	1.2052	0.277575	Neither	0.703525	0.446572	Neither	0.4679	0.539064	Neither	-1.46742	0.00946814	Down
ENSMMUG00000020140	-0.0789219	0.847719	Neither	0.589138	0.693674	Neither	0.551265	0.324777	Neither	-0.366098	0.614608	Neither	0.272427	0.670334	Neither	0.861979	0.334925	Neither	0.000737023	1	Neither	-1.56545	0.0144742	Down	-0.307937	0.64248	Neither	-0.459547	0.192643	Neither	0.0549275	0.999707	Neither	-0.396296	0.419704	Neither	-0.436666	0.371852	Neither	-1.19658	0.000998084	Down
ENSMMUG00000017706	0.109543	0.914433	Neither	-0.0563709	0.862098	Neither	0.687965	0.194541	Neither	-0.284835	0.697895	Neither	0.0172983	1	Neither	1.04753	0.212896	Neither	-0.452689	0.296905	Neither	-1.77113	0.00379224	Down	0.083867	0.993857	Neither	0.0110403	1	Neither	0.295633	0.725401	Neither	-0.344021	0.513771	Neither	0.142457	0.875077	Neither	-1.68969	4.71152e-06	Down
ENSMMUG00000023939	0.247786	0.916813	Neither	-0.414016	0.685605	Neither	0.927109	0.277043	Neither	-0.684701	0.528615	Neither	-0.774764	0.333204	Neither	2.74479	0.0761721	Neither	0.0484552	1	Neither	-2.07021	0.0104614	Down	-0.256149	0.767542	Neither	-0.867874	0.152601	Neither	0.434178	0.703535	Neither	-0.613046	0.390863	Neither	0.309157	0.906432	Neither	-3.25342	2.65241e-10	Down
ENSMMUG00000046670	0.20926	0.975078	Neither	2.73073	0.150885	Neither	-2.67539	0.0974737	Neither	-0.826037	0.407812	Neither	-0.652106	0.386098	Neither	-1.06519	0.436604	Neither	0.73881	0.642345	Neither	-3.83202	1.36621e-05	Down	0.734349	0.976374	Neither	3.11012	0.997081	Neither	-1.24958	0.552921	Neither	-0.187877	0.993906	Neither	-1.72848	0.246487	Neither	-1.64433	0.00726904	Down
ENSMMUG00000058235	0.109163	1	Neither	0.10472	1	Neither	4.19209	0.649674	Neither	0.534474	1	Neither	4.94473	0.261039	Neither	2.03047	0.64572	Neither	1.931	1	Neither	-2.22108	5.03218e-05	Down	-1.12584	0.411022	Neither	0.401063	0.675969	Neither	-0.157781	0.840419	Neither	0.213186	0.839516	Neither	-0.620489	0.353673	Neither	-1.56426	0.0175899	Down
ENSMMUG00000038517	-5.27801	1.3866e-06	Down	1.73311	0.594472	Neither	0.695966	0.725525	Neither	-1.42419	0.311233	Neither	-0.171899	1	Neither	4.48275	0.784596	Neither	-4.55126	0.0708892	Neither	8.70919	0.00868992	Up	0.694863	0.609951	Neither	0	1	Neither	7.68008	0.000440077	Up	0.540099	0.898506	Neither	-2.87559	0.5	Neither	-1.17751	0.0460319	Down
ENSMMUG00000060508	0.0909399	0.996162	Neither	-1.13705	0.414353	Neither	-4.25901	0.000546093	Down	1.01292	1	Neither	0.476838	0.547217	Neither	-3.69188	0.00467963	Down	-0.280467	0.601211	Neither	2.43331	0.0212809	Up	-0.375829	0.589571	Neither	-0.0981694	0.844095	Neither	0.342064	0.770536	Neither	0.198841	0.870779	Neither	-0.76653	0.231443	Neither	-2.30762	2.25248e-06	Down
ENSMMUG00000061679	1.66071	0.0625663	Neither	-0.543313	0.616816	Neither	-0.749621	0.301755	Neither	0.100612	1	Neither	0.235867	0.807463	Neither	-2.9771	0.0136916	Down	0.623456	0.424017	Neither	2.42438	0.00550813	Up	0.495793	0.578818	Neither	0.0399032	1	Neither	0.345963	0.747775	Neither	0.317876	0.755077	Neither	-0.357322	0.529372	Neither	-1.48136	0.0218714	Down
ENSMMUG00000000007	1.52301	0.0639903	Neither	-1.25426	0.370023	Neither	-1.06808	0.215449	Neither	1.06241	0.731421	Neither	0.53865	0.47081	Neither	-2.7662	0.007498	Down	0.668608	0.307699	Neither	2.0116	0.0273861	Up	0.031207	1	Neither	-0.306633	0.482813	Neither	0.515574	0.430394	Neither	-0.116143	0.789866	Neither	-0.818207	0.0870918	Neither	-1.42392	0.000231381	Down
ENSMMUG00000001930	-1.37409	0.00712238	Down	2.52837	0.081442	Neither	2.65822	0.000204688	Up	-0.045778	0.889484	Neither	0.239545	0.731391	Neither	3.30636	0.00485642	Up	1.08247	0.172878	Neither	1.92809	0.0289315	Up	0.113913	0.939135	Neither	0.402093	0.422243	Neither	0.253835	0.849157	Neither	0.40522	0.586398	Neither	0.610617	0.416834	Neither	-1.4183	0.000274344	Down
ENSMMUG00000006005	-8.91924	1.68787e-35	Down	-0.456623	0.586813	Neither	-0.184305	1	Neither	0.443492	0.817953	Neither	0	1	Neither	11.5695	3.78787e-10	Up	5.12548e-15	1	Neither	8.44933	0.0245676	Up	-2.84512	0.5	Neither	1.84742	1	Neither	2.67616	1	Neither	1.11845	0.310236	Neither	0.965697	0.694931	Neither	-3.66449	0.021069	Down
ENSMMUG00000047643	-1.58815	0.152097	Neither	0.706099	0.651425	Neither	1.27859	0.061585	Neither	-0.192837	0.764463	Neither	-1.49845	0.242952	Neither	3.99651	0.0340657	Up	-1.25561	0.248485	Neither	6.40198	0.04568	Up	0.372386	0.818157	Neither	-0.803762	0.0406599	Neither	0.0510916	1	Neither	0.978902	0.332638	Neither	-0.100607	0.898141	Neither	-1.40733	0.0052822	Down
ENSMMUG00000024245	0.681237	0.617678	Neither	-1.0352	0.476203	Neither	-0.395154	0.81129	Neither	0	1	Neither	3.71074	0.0276974	Up	-0.532449	0.864447	Neither	-0.441466	0.646707	Neither	6.7767	0.0186738	Up	0.0247599	1	Neither	-0.138199	0.884832	Neither	0.381126	0.687114	Neither	0.360065	0.763088	Neither	-0.886322	0.30234	Neither	-1.7262	0.00188285	Down
ENSMMUG00000063077	-3.89202	1.40773e-15	Down	-1.15531	0.284294	Neither	-2.90339	5.446e-08	Down	-0.0927323	0.839622	Neither	-0.246971	0.686901	Neither	1.11321	0.43181	Neither	-0.482759	0.437125	Neither	6.53701	0.0336331	Up	0.605623	0.720765	Neither	1.90631	0.282097	Neither	-0.792797	0.729302	Neither	1.17874	0.223854	Neither	3.02428	0.141919	Neither	-1.61894	0.0238247	Down
ENSMMUG00000024125	1.78572	0.486565	Neither	-1.52315	0.376536	Neither	-5.21417	0.0351834	Down	0	1	Neither	-0.479451	0.685264	Neither	-2.37136	0.132797	Neither	-0.433171	0.620797	Neither	4.25442	0.0138784	Up	0.0730504	1	Neither	-0.57319	0.54993	Neither	0.058388	1	Neither	0.670077	0.692083	Neither	0.370227	0.922322	Neither	-3.21032	3.50286e-07	Down
ENSMMUG00000065146	-0.0816078	0.996551	Neither	-2.39198	0.14563	Neither	-3.44001	0.0074487	Down	0.00108081	0.819654	Neither	-1.51069	0.247024	Neither	5.05633	0.392145	Neither	-0.932455	0.301355	Neither	6.64756	0.017125	Up	-0.342982	0.721186	Neither	-2.0621	0.124861	Neither	-0.340559	0.88523	Neither	-0.135263	0.845548	Neither	-0.281689	0.70275	Neither	-2.1964	0.0366026	Down
ENSMMUG00000014802	1.61444	0.0133806	Up	0.0754026	1	Neither	-0.41679	0.548673	Neither	-0.321648	0.721606	Neither	0.539462	0.381123	Neither	-1.52612	0.076895	Neither	0.388575	0.425635	Neither	2.56661	0.0145154	Up	-0.22105	0.712083	Neither	0.073381	0.952038	Neither	-0.0419669	0.918472	Neither	0.328901	0.698144	Neither	-0.113547	0.804721	Neither	-2.6238	9.12775e-12	Down
ENSMMUG00000001901	1.46094	0.0715453	Neither	0.342335	0.899124	Neither	0.237325	0.778265	Neither	-0.233055	0.754659	Neither	-0.071338	0.871109	Neither	-1.39161	0.13056	Neither	-0.199744	0.656793	Neither	1.49785	0.0268132	Up	0.249599	0.785324	Neither	-0.130535	0.693385	Neither	0.245465	0.718584	Neither	0.287888	0.666836	Neither	-0.362309	0.408623	Neither	-1.47895	8.41024e-05	Down
ENSMMUG00000035927	4.61886	0.355111	Neither	-0.377783	1	Neither	0	1	Neither	0	1	Neither	3.5621	0.932978	Neither	-3.83027	0.5	Neither	0.674939	1	Neither	3.80585	0.0342637	Up	-0.296597	0.865764	Neither	0.121808	1	Neither	2.80895	1	Neither	-0.928174	0.563639	Neither	-1.04989	0.384497	Neither	-3.16151	0.0294763	Down
ENSMMUG00000023996	1.05795	0.529106	Neither	-1.90364	0.258197	Neither	-1.8373	0.141345	Neither	4.11706	0.647705	Neither	-0.92609	0.374676	Neither	-1.65189	0.178546	Neither	1.4285	0.37798	Neither	2.46373	0.0203035	Up	0.946596	0.403801	Neither	-0.387505	0.490305	Neither	1.49844	0.218867	Neither	1.00343	0.372089	Neither	1.4325	0.255524	Neither	-3.26707	1.12577e-08	Down
ENSMMUG00000004013	-0.0276062	0.912466	Neither	0.972431	0.481866	Neither	0.817305	0.134635	Neither	0.358132	0.811523	Neither	0.0378344	1	Neither	0.296027	0.793459	Neither	0.455403	0.33734	Neither	1.78055	0.0133707	Up	0.276415	0.768871	Neither	0.177063	0.670879	Neither	0.419336	0.502729	Neither	-0.198332	0.663103	Neither	-0.833765	0.06083	Neither	-1.23974	0.000356862	Down
ENSMMUG00000020877	0.11088	0.921658	Neither	0.712242	0.629006	Neither	0.859166	0.144451	Neither	-0.160505	0.795406	Neither	0.471985	0.427088	Neither	-0.848532	0.225246	Neither	-0.419845	0.292534	Neither	2.28068	0.0228673	Up	0.237343	0.790675	Neither	0.133781	0.815639	Neither	0.643692	0.301362	Neither	0.201295	0.73869	Neither	-0.12372	0.762833	Neither	-1.02134	0.0400613	Down
ENSMMUG00000038288	0.0627373	0.966114	Neither	0.810078	0.56752	Neither	0.726297	0.202342	Neither	-0.510203	0.529837	Neither	0.0523285	0.970005	Neither	-0.908473	0.217688	Neither	0.165256	0.732249	Neither	1.63878	0.0225968	Up	0.161446	0.888141	Neither	0.16686	0.69919	Neither	0.0119156	1	Neither	-0.0585181	0.865579	Neither	-0.424732	0.328538	Neither	-1.32462	0.000216873	Down
ENSMMUG00000022525	5.73066	1.63875e-09	Up	2.4029	0.386655	Neither	1.36591	0.486636	Neither	-2.32252	0.235259	Neither	-0.303059	0.521631	Neither	-5.13082	2.59492e-06	Down	-0.207556	0.557303	Neither	-1.56042	0.234319	Neither	0.442824	1	Neither	0.483457	0.774068	Neither	-3.51686	0.004569	Down	-1.35471	0.411519	Neither	3.37569	1	Neither	-2.61084	0.0195051	Down
ENSMMUG00000003289	4.63273	3.69913e-08	Up	-1.84907	0.0934723	Neither	0.792377	0.711442	Neither	-1.56865	0.13032	Neither	-0.130742	0.787051	Neither	-3.31868	0.000537408	Down	-0.670362	0.134642	Neither	-0.750157	0.182444	Neither	-0.548476	0.3933	Neither	-0.643525	0.0861083	Neither	-2.39826	0.00120483	Down	-0.141383	0.741435	Neither	-0.481491	0.37593	Neither	-1.36059	0.00117634	Down
ENSMMUG00000049050	-9.52188	7.84998e-55	Down	2.47183	0.0663301	Neither	2.27781	6.9736e-05	Up	-0.342183	0.617564	Neither	2.10257	0.0636799	Neither	7.42967	1.049e-09	Up	0.754997	0.260873	Neither	-0.126317	0.816528	Neither	1.48631	0.230418	Neither	0.695295	0.295707	Neither	-1.91612	0.0315983	Down	1.12844	0.249183	Neither	1.57579	0.0593375	Neither	-3.43255	7.73079e-15	Down
ENSMMUG00000018986	-8.92969	5.81992e-60	Down	0.65405	0.630007	Neither	0.567874	0.316205	Neither	0.248351	0.910562	Neither	-0.829916	0.321473	Neither	8.55028	5.72259e-13	Up	2.12869	0.306142	Neither	0.0670486	1	Neither	-0.0486794	0.94468	Neither	0.0919742	0.959623	Neither	-1.08298	0.0260674	Down	0.234261	0.762262	Neither	0.262479	0.767207	Neither	-1.81067	9.87047e-07	Down
ENSMMUG00000054310	-7.66958	1.4282e-16	Down	0.637501	0.861643	Neither	5.61661	0.419033	Neither	0.122767	1	Neither	2.63049	1	Neither	6.37869	6.75564e-07	Up	1.86364	1	Neither	0.262088	0.911634	Neither	0.766696	0.592086	Neither	1.28387	0.3476	Neither	-2.3034	0.0139599	Down	-0.292371	0.646161	Neither	0.678722	0.529803	Neither	-1.9331	4.87626e-07	Down
ENSMMUG00000005176	-4.69409	2.41045e-07	Down	-0.661586	0.593066	Neither	1.40828	0.36169	Neither	0.825628	0.885742	Neither	2.81805	1	Neither	7.17066	0.0438384	Up	-0.806083	0.492446	Neither	0.42643	1	Neither	-0.60033	0.843838	Neither	-0.509921	0.712196	Neither	-5.50418	0.00698565	Down	1.0496	0.437294	Neither	2.7158	0.461209	Neither	-4.23967	1.29716e-08	Down
ENSMMUG00000012742	-1.1959	0.0115106	Down	0.497495	0.713621	Neither	0.831786	0.0911511	Neither	0.198261	0.900913	Neither	0.419691	0.518071	Neither	1.6408	0.0284696	Up	-0.148985	0.658306	Neither	-0.328536	0.588689	Neither	0.25597	0.774532	Neither	0.688896	0.0826107	Neither	-1.6489	0.00154744	Down	0.324085	0.594043	Neither	0.344128	0.556776	Neither	-1.49108	0.000243624	Down
ENSMMUG00000042009	1.51526	0.168985	Neither	0.841667	0.733326	Neither	1.76143	0.405027	Neither	-0.925392	0.329562	Neither	-0.484375	0.452163	Neither	3.99147	0.0108353	Up	-0.187203	0.786771	Neither	-0.606651	0.385902	Neither	-0.115476	0.83016	Neither	0.221186	0.741864	Neither	-1.58997	0.00411083	Down	-0.23432	0.672727	Neither	0.279953	0.634776	Neither	-1.57139	0.0040789	Down
ENSMMUG00000037755	-8.4014	1.30988e-08	Down	-0.752278	0.549079	Neither	-1.10335	0.35205	Neither	0.177194	1	Neither	0	1	Neither	3.07549	0.346623	Neither	5.12548e-15	1	Neither	0	1	Neither	0.148392	1	Neither	-1.34905	0.83128	Neither	-3.13623	0.000111754	Down	0.313975	1	Neither	-0.942531	0.0310252	Neither	-2.60076	0.0228422	Down
ENSMMUG00000058540	5.66903	0.0567544	Neither	0.655899	1	Neither	2.36697	1	Neither	1.77251	1	Neither	-0.37228	0.612772	Neither	-0.0473945	0.917906	Neither	-0.262924	0.813236	Neither	-1.80294	0.054745	Neither	-1.32148	0.277391	Neither	0.0668134	1	Neither	-4.57979	0.00168334	Down	0.0284227	1	Neither	-0.0783814	0.944526	Neither	-1.14662	0.0180893	Down
ENSMMUG00000064941	-1.67145	0.218477	Neither	0.552642	1	Neither	1.1808	1	Neither	3.05347	1	Neither	1.92602	1	Neither	-3.29515	0.5	Neither	-0.1423	1	Neither	0.206664	1	Neither	-2.86351	0.093674	Neither	1.58324	0.517235	Neither	-3.76374	0.000357928	Down	-2.82881	0.5	Neither	5.52079	0.301661	Neither	-1.28727	0.0352854	Down
ENSMMUG00000061872	0.734268	0.37164	Neither	-0.842508	0.453711	Neither	-0.201736	0.898348	Neither	-0.315408	0.714001	Neither	-0.448129	0.511701	Neither	-2.43531	0.0901141	Neither	0.884438	0.234304	Neither	-0.446926	0.507028	Neither	-0.0267339	0.896014	Neither	0.680676	0.293777	Neither	-1.54882	0.0483974	Down	-0.563587	0.347308	Neither	-0.1645	0.775846	Neither	-1.03387	0.0217619	Down
ENSMMUG00000010702	0.538575	0.393138	Neither	-0.0345476	0.874815	Neither	1.38722	0.116834	Neither	-0.30505	0.690473	Neither	0.0083679	1	Neither	0.520111	0.603537	Neither	-0.598783	0.182069	Neither	-0.8994	0.131297	Neither	-0.397791	0.555341	Neither	0.211605	0.584451	Neither	-1.03207	0.0455758	Down	-0.143467	0.74238	Neither	0.302944	0.586728	Neither	-1.19327	0.0109215	Down
ENSMMUG00000008653	-1.01716	0.515604	Neither	0.440483	1	Neither	0.433477	0.803155	Neither	-1.53784	0.433276	Neither	-0.456943	0.685939	Neither	0.767488	0.815735	Neither	0.661278	0.999894	Neither	-1.37846	0.159958	Neither	-0.73821	0.674177	Neither	-1.80974	0.151003	Neither	-2.15041	0.034957	Down	-0.560342	1	Neither	-0.0165636	0.977845	Neither	-1.98462	0.0325063	Down
ENSMMUG00000006549	0.592508	0.595911	Neither	0.626284	0.87583	Neither	0.33878	0.827497	Neither	0.189199	1	Neither	-0.130887	0.823155	Neither	1.08872	0.486214	Neither	-0.884434	0.338861	Neither	-0.106314	0.833672	Neither	-0.421197	0.593434	Neither	-0.547224	0.28651	Neither	-2.05608	0.00124192	Down	0.037523	1	Neither	-0.494764	0.489099	Neither	-1.43425	0.00126635	Down
ENSMMUG00000019246	0.0891819	0.909519	Neither	0.192265	0.950503	Neither	0.720426	0.185925	Neither	0.356669	0.810037	Neither	-0.111363	0.789897	Neither	0.0351897	1	Neither	0.414203	0.437616	Neither	-0.623502	0.41788	Neither	-0.294209	0.635232	Neither	0.0219013	1	Neither	-1.98632	0.00126048	Down	0.770236	0.336822	Neither	-0.563241	0.269932	Neither	-1.91438	0.00111583	Down
ENSMMUG00000032760	0.139712	0.995715	Neither	-0.13545	0.847455	Neither	-0.732824	0.40912	Neither	0.461082	0.950613	Neither	-0.00941196	1	Neither	-0.100118	1	Neither	-0.545648	0.421911	Neither	-1.04707	0.26802	Neither	-0.615307	0.502826	Neither	-0.293164	0.58669	Neither	-1.31784	0.044941	Down	0.838669	0.439128	Neither	-0.686006	0.337936	Neither	-5.53658	3.31644e-54	Down
ENSMMUG00000063413	2.96695	1	Neither	2.81157	1	Neither	1.98586	0.823078	Neither	-3.51074	0.5	Neither	-0.34971	1	Neither	0	1	Neither	2.75401	1	Neither	1.22268	0.872247	Neither	1.1281	1	Neither	-0.216259	0.994659	Neither	-4.93503	0.0298978	Down	-0.433861	0.727635	Neither	0	1	Neither	-2.37684	0.0311548	Down
ENSMMUG00000026325	2.46079	1	Neither	-4.79989	0.116627	Neither	3.1516	1	Neither	0	1	Neither	0	1	Neither	5.78611	0.360896	Neither	1.90772	1	Neither	0	1	Neither	3.35201	1	Neither	0.908748	1	Neither	-5.91125	0.00346376	Down	-1.50267	0.317847	Neither	-3.11005	0.100373	Neither	-8.31467	3.69355e-05	Down
ENSMMUG00000005603	1.70567	1	Neither	5.60508	0.571683	Neither	-3.03988	0.5	Neither	2.02192	1	Neither	-4.4449	0.0683469	Neither	2.10486	1	Neither	-3.99674	0.177124	Neither	-1.17447	0.803964	Neither	0.0827017	1	Neither	4.46946	0.285801	Neither	-2.84701	0.0104302	Down	1.231	0.491069	Neither	2.04675	1	Neither	-2.99371	0.00291927	Down
ENSMMUG00000000698	1.24009	0.332881	Neither	0.771225	0.641888	Neither	2.56005	0.00740661	Up	-0.0761491	0.857098	Neither	1.03895	0.200958	Neither	-2.23118	0.00586589	Down	0.764968	0.557426	Neither	-0.72527	0.259901	Neither	1.94744	0.0983376	Neither	0.5082	0.298698	Neither	1.80684	0.0264477	Up	2.26649	0.0294256	Up	0.950858	0.20475	Neither	-1.39463	3.97858e-05	Down
ENSMMUG00000010780	1.6127	0.00440665	Up	0.378953	0.849416	Neither	1.05943	0.0652846	Neither	0.6295	0.625404	Neither	0.0974165	0.91114	Neither	-1.78001	0.00647309	Down	0.449276	0.348767	Neither	-0.284851	0.625866	Neither	0.573978	0.606682	Neither	0.458824	0.467482	Neither	2.25308	0.00133835	Up	-0.163354	0.740255	Neither	0.119679	0.911135	Neither	-1.11039	0.0212446	Down
ENSMMUG00000021202	-8.60574	4.52074e-59	Down	2.77564	0.0402814	Up	2.21839	5.08349e-05	Up	0.593557	0.581092	Neither	0.109581	1	Neither	9.45648	6.60706e-12	Up	-0.295114	0.797521	Neither	0.554187	0.927385	Neither	-0.0788122	0.876556	Neither	-0.199226	0.704183	Neither	6.61059	0.017475	Up	1.74955	0.19041	Neither	0.370563	1	Neither	-1.65861	8.57391e-05	Down
ENSMMUG00000061878	-5.25823	1.18218e-16	Down	0.789247	0.61674	Neither	1.48565	0.0544676	Neither	-0.9371	0.350479	Neither	-1.3029	0.17582	Neither	6.69696	2.25242e-07	Up	-1.97471	0.14399	Neither	-0.998516	0.255758	Neither	-0.680901	0.591425	Neither	1.17772	0.0841914	Neither	2.84141	0.010781	Up	0.857557	0.49516	Neither	0.158298	1	Neither	-2.03805	0.000806757	Down
ENSMMUG00000010357	-3.13759	7.1425e-10	Down	0.466677	0.758722	Neither	0.343813	0.505977	Neither	0.0713217	1	Neither	0.176101	0.911911	Neither	4.52121	2.23095e-06	Up	-0.00869184	0.939334	Neither	0.734102	0.845321	Neither	0.722077	0.539095	Neither	0.446708	0.853275	Neither	3.65625	0.0187021	Up	-0.49026	0.474758	Neither	0.227401	0.858821	Neither	-1.51035	0.0235944	Down
ENSMMUG00000049335	-1.01838	0.106364	Neither	0.671856	0.738677	Neither	1.74413	0.00747513	Up	-0.376082	0.649064	Neither	0.124429	0.930173	Neither	0.862535	0.431828	Neither	0.635436	0.408667	Neither	-0.582072	0.431139	Neither	0.771058	0.544981	Neither	0.141889	0.856689	Neither	2.70734	0.01152	Up	0.760513	0.453991	Neither	0.874896	0.493129	Neither	-3.706	1.10584e-25	Down
ENSMMUG00000020445	-1.29724	0.202992	Neither	-1.82907	0.202296	Neither	4.41817	0.0189508	Up	6.99172	0.100713	Neither	0.548179	0.879868	Neither	2.77889	0.317149	Neither	-0.084669	0.865649	Neither	4.87105	0.275679	Neither	0.562598	0.744116	Neither	0.0415796	1	Neither	1.89345	0.0341269	Up	-0.34499	0.496409	Neither	1.81886	0.061636	Neither	-1.72877	0.0468857	Down
ENSMMUG00000054183	-0.534328	0.265982	Neither	0.963199	0.448026	Neither	6.10272	0.00599558	Up	1.26506	0.276917	Neither	0.253546	0.647373	Neither	0.758886	0.341299	Neither	-0.918574	0.035704	Neither	-0.926903	0.240674	Neither	-0.506168	0.44078	Neither	-0.192891	0.489549	Neither	2.55573	0.000823158	Up	0.622577	0.466571	Neither	1.16567	0.0562222	Neither	-2.32164	3.05492e-11	Down
ENSMMUG00000062755	-3.56614	0.000820731	Down	1.82149	0.621567	Neither	0.703685	0.467677	Neither	1.49704	0.743392	Neither	5.35186	0.140628	Neither	2.41153	0.167203	Neither	2.97093	0.140711	Neither	0.441132	0.974015	Neither	1.78976	0.526994	Neither	0.749973	0.506584	Neither	6.34869	0.0162098	Up	1.48801	0.400721	Neither	0.000548957	1	Neither	-1.18012	0.0282602	Down
ENSMMUG00000023878	-0.473888	0.585963	Neither	-0.864471	0.5603	Neither	0.454043	0.866293	Neither	-1.21427	0.376433	Neither	-0.053596	0.932247	Neither	-0.652579	0.683001	Neither	0.332285	0.807648	Neither	0.815552	0.491935	Neither	0.232384	0.927798	Neither	0.308355	0.700949	Neither	2.1434	0.0381555	Up	0.044959	1	Neither	-0.282796	0.698124	Neither	-3.89675	4.63443e-22	Down
ENSMMUG00000021286	4.08517	1.13485e-06	Up	0.227549	0.91138	Neither	2.88827	0.000245853	Up	2.34634	0.142464	Neither	-1.0815	0.042879	Down	-2.34536	0.000665325	Down	-0.032127	0.902838	Neither	-1.16212	0.133717	Neither	-0.64423	0.340247	Neither	-0.196453	0.585746	Neither	0.4448	0.536243	Neither	0.779349	0.200774	Neither	-0.748546	0.0722462	Neither	-3.35156	1.23782e-19	Down
ENSMMUG00000064001	7.90682	0.00119539	Up	-1.40526	0.492013	Neither	0	1	Neither	2.80313	1	Neither	-1.56571	0.0220892	Down	-3.77319	0.00591225	Down	3.21859	0.934416	Neither	-0.313913	0.833197	Neither	0.496842	0.956102	Neither	1.87623	1	Neither	2.61133	1	Neither	-0.803238	0.81182	Neither	2.33729	0.119	Neither	-1.84074	0.0365722	Down
ENSMMUG00000054050	7.0042	0.012428	Up	2.89173	1	Neither	-2.20542	1	Neither	3.28105	1	Neither	-1.80227	0.0416791	Down	-6.24673	0.0093288	Down	5.12548e-15	1	Neither	0	1	Neither	0	1	Neither	0	1	Neither	0	1	Neither	0	1	Neither	0	1	Neither	-2.62871	0.000772653	Down
ENSMMUG00000059696	2.60722	1.15627e-05	Up	-0.932003	0.396766	Neither	-2.62916	0.000330659	Down	-0.444327	0.608645	Neither	1.17102	0.0446557	Up	-4.2278	9.84201e-10	Down	-0.0355824	0.896485	Neither	0.615375	0.562499	Neither	-0.369258	0.546731	Neither	0.2287	0.568694	Neither	-0.00166916	0.954148	Neither	-0.923561	0.0874986	Neither	-0.95718	0.0534841	Neither	-1.1055	0.0068306	Down
ENSMMUG00000056351	0.0795123	0.98662	Neither	-1.41415	0.245171	Neither	-2.38438	0.0409007	Down	-0.604797	0.613494	Neither	1.86977	0.0377664	Up	-3.30204	0.0151784	Down	0.19069	0.9423	Neither	-1.35551	0.135097	Neither	-0.540763	0.593625	Neither	0.782232	0.268494	Neither	-0.645479	0.277457	Neither	-0.719141	0.288174	Neither	-0.0751537	0.892279	Neither	-3.08425	2.95862e-07	Down
ENSMMUG00000022604	1.30403	0.0209132	Up	0.302018	0.861537	Neither	-0.0428473	0.885446	Neither	0.152508	0.94404	Neither	1.1868	0.0276366	Up	-1.8675	0.00202227	Down	-0.133039	0.694471	Neither	-1.19465	0.0771883	Neither	0.191302	0.9747	Neither	-0.297	0.337924	Neither	0.615622	0.594352	Neither	1.14703	0.22237	Neither	0.798364	0.428037	Neither	-2.67737	4.56556e-11	Down
ENSMMUG00000061152	-0.698604	0.21741	Neither	-3.44108	0.0205262	Down	-2.38365	2.80633e-05	Down	0.147989	1	Neither	0.531354	0.370365	Neither	-4.17388	0.0167145	Down	-0.570515	0.21641	Neither	-0.186736	0.712449	Neither	-1.413	0.0418862	Down	-0.245966	0.658223	Neither	-0.692662	0.143807	Neither	-2.03338	0.169002	Neither	-1.58676	0.0539916	Neither	-2.68363	2.42e-09	Down
ENSMMUG00000028067	0.36205	0.557612	Neither	-2.78764	0.00320906	Down	-0.688212	0.158316	Neither	-0.508853	0.525003	Neither	0.370488	0.539559	Neither	-3.0033	1.44531e-05	Down	-0.832402	0.0498256	Neither	0.163554	0.94894	Neither	-2.09948	0.00167757	Down	-0.342782	0.533814	Neither	0.145185	0.861008	Neither	-0.138398	0.79584	Neither	-1.55657	0.0509521	Neither	-3.11239	2.30084e-19	Down
ENSMMUG00000001910	7.21376	3.17017e-21	Up	2.39961	0.297733	Neither	5.37673	0.00671781	Up	1.65385	0.32044	Neither	0.354286	0.536335	Neither	-6.36377	3.4322e-14	Down	-0.300683	0.59277	Neither	-0.473411	0.519391	Neither	1.68354	0.0290738	Up	-0.349633	0.674736	Neither	-1.0685	0.57335	Neither	0.679681	0.286797	Neither	0.628033	0.399931	Neither	-1.52436	0.00373558	Down
ENSMMUG00000051966	1.9764	0.00773509	Up	-2.16964	0.133684	Neither	-2.95916	0.000741117	Down	-1.77527	0.250745	Neither	-0.00512028	0.943007	Neither	-2.85908	0.00792298	Down	0.20214	0.834502	Neither	-1.51781	0.132858	Neither	-1.09669	0.259185	Neither	-1.09788	0.222047	Neither	0.118635	1	Neither	-2.03315	0.0289217	Down	-1.17218	0.307791	Neither	-2.22095	7.43082e-07	Down
ENSMMUG00000063607	3.99757	0.000631282	Up	-0.880765	0.467382	Neither	-0.210831	0.89325	Neither	-0.615243	0.586325	Neither	-1.03019	0.144892	Neither	-1.98129	0.0495602	Down	-0.748339	0.402037	Neither	-0.907155	0.295572	Neither	-1.11911	0.175772	Neither	-0.750117	0.131762	Neither	-0.875017	0.162744	Neither	-1.19914	0.0158665	Down	-0.0174862	0.902604	Neither	-2.02732	0.0112365	Down
ENSMMUG00000062366	2.48275	0.000758356	Up	-2.92357	0.0091663	Down	-2.6063	4.81754e-05	Down	-0.0924133	0.852475	Neither	0.267674	0.733458	Neither	-5.58642	3.43525e-12	Down	0.298207	0.502922	Neither	0.645937	0.435371	Neither	-0.488507	0.407425	Neither	0.154473	0.655125	Neither	0.296611	0.621725	Neither	-0.864527	0.107244	Neither	0.199658	0.762358	Neither	-2.59309	9.73313e-08	Down
ENSMMUG00000019505	0.512094	0.576784	Neither	-3.19129	0.0412627	Down	-4.10949	0.00347978	Down	4.87602	0.605277	Neither	1.10786	0.158044	Neither	-4.13589	0.00539	Down	-0.729313	0.23155	Neither	-0.820218	0.440964	Neither	0.641385	0.731324	Neither	-0.30217	0.738323	Neither	0.0166246	1	Neither	-1.18046	0.254343	Neither	-0.0132581	0.955047	Neither	-1.55362	0.0409947	Down
ENSMMUG00000015493	-1.02911	0.0227446	Down	0.148762	0.995916	Neither	-1.22922	0.020772	Down	-0.013257	0.911974	Neither	1.21062	0.091378	Neither	-1.53114	0.0197913	Down	0.0745999	0.885551	Neither	-0.719097	0.293137	Neither	0.286103	0.778311	Neither	0.0740815	0.906238	Neither	-0.150195	0.731776	Neither	-0.544937	0.244826	Neither	-0.630422	0.163368	Neither	-1.90527	2.20509e-08	Down
ENSMMUG00000014256	-1.01423	0.025762	Down	-0.378934	0.647082	Neither	-1.52185	0.00366855	Down	-0.459027	0.533171	Neither	0.374087	0.48606	Neither	-1.64167	0.00899428	Down	-0.193075	0.60354	Neither	0.23908	0.719964	Neither	-0.609952	0.31741	Neither	0.451839	0.15397	Neither	-0.254266	0.608924	Neither	-0.823309	0.0705155	Neither	-0.911572	0.0342631	Neither	-1.57065	6.33259e-06	Down
ENSMMUG00000012040	7.39881	1.71766e-22	Up	1.35198	0.594455	Neither	-2.08772	0.028575	Down	1.76998	0.351848	Neither	0.185834	0.743511	Neither	-6.07862	9.79088e-13	Down	-0.598575	0.0982542	Neither	-1.48419	0.110745	Neither	-0.680211	0.444333	Neither	0.060635	1	Neither	0.596129	0.536112	Neither	0.418546	0.705171	Neither	1.78909	0.274493	Neither	-2.10062	1.39017e-05	Down
ENSMMUG00000013251	6.22645	3.44747e-16	Up	-0.551768	0.585201	Neither	-3.29236	8.39068e-05	Down	0.997787	0.581678	Neither	-0.341115	0.465806	Neither	-6.7773	1.14505e-21	Down	-0.337437	0.412192	Neither	1.09936	0.631419	Neither	-1.91675	0.372568	Neither	0.276604	0.995166	Neither	0.232747	1	Neither	-0.612782	0.697005	Neither	-0.358362	0.658055	Neither	-2.00348	9.03567e-05	Down
ENSMMUG00000060157	3.44173	1.95829e-06	Up	-0.942198	0.38714	Neither	-2.049	0.00226452	Down	-0.164444	0.801609	Neither	0.17988	0.768016	Neither	-3.32127	8.30978e-06	Down	0.0290903	0.981073	Neither	-0.362857	0.523479	Neither	-0.245464	0.660535	Neither	-0.35015	0.338518	Neither	-0.384729	0.596202	Neither	-0.438084	0.395321	Neither	-0.598017	0.209076	Neither	-1.05315	0.0109006	Down
ENSMMUG00000018824	2.97664	3.51875e-06	Up	-1.21823	0.265317	Neither	-1.7912	0.0203308	Down	-0.226175	0.760807	Neither	-0.478144	0.320588	Neither	-2.62286	0.00263082	Down	-0.19932	0.648712	Neither	-0.144028	0.754667	Neither	-0.313365	0.587509	Neither	-0.663219	0.06998	Neither	-0.659373	0.278319	Neither	-0.108332	0.785849	Neither	-0.451354	0.386486	Neither	-2.15105	4.60968e-08	Down
ENSMMUG00000011961	2.85836	8.02639e-06	Up	-0.00992619	0.877477	Neither	-1.53504	0.0204187	Down	-0.0579282	0.888221	Neither	0.128585	0.840918	Neither	-3.30436	2.09937e-05	Down	0.288139	0.541988	Neither	1.1418	0.171795	Neither	-0.105311	0.816897	Neither	0.175356	0.727032	Neither	-0.0873164	0.832007	Neither	-0.0651079	0.861295	Neither	0.221029	0.760346	Neither	-1.52412	3.13414e-05	Down
ENSMMUG00000059290	2.48403	4.17018e-05	Up	-0.944239	0.371781	Neither	-2.4198	0.00153892	Down	0.449863	0.854691	Neither	0.445114	0.415345	Neither	-3.6392	1.70012e-05	Down	-0.219768	0.571285	Neither	0.395924	0.54732	Neither	0.11636	0.922953	Neither	0.100474	0.781122	Neither	-0.0364535	0.897499	Neither	-0.0929325	0.812225	Neither	-0.363535	0.380543	Neither	-1.46371	1.84711e-05	Down
ENSMMUG00000064410	8.69824	9.72806e-05	Up	-2.68236	0.0757409	Neither	-4.52702	0.000349549	Down	2.80368	1	Neither	-0.554001	0.382399	Neither	-3.4402	0.0109253	Down	-0.67801	0.107622	Neither	0.867843	0.461337	Neither	-0.279346	0.701354	Neither	-0.534956	0.355573	Neither	-0.914245	0.286248	Neither	0.496892	0.627962	Neither	-1.4212	0.0957121	Neither	-1.84726	0.0270371	Down
ENSMMUG00000053357	3.14265	0.000531268	Up	-1.1031	0.36328	Neither	-3.85555	8.69047e-07	Down	0.376793	1	Neither	-0.409393	0.456878	Neither	-2.85655	0.0136752	Down	0.0655259	0.96457	Neither	1.62171	0.0682824	Neither	-0.566004	0.404564	Neither	-0.102592	0.76764	Neither	0.0670707	0.974856	Neither	0.645361	0.439254	Neither	-0.361721	0.589433	Neither	-1.13165	0.00232516	Down
ENSMMUG00000022451	2.36469	0.000815822	Up	-1.40511	0.317949	Neither	-4.90539	3.42766e-07	Down	-0.243107	0.854533	Neither	0.0142144	1	Neither	-4.83727	4.65188e-08	Down	-0.344753	0.348116	Neither	1.1288	0.126974	Neither	-0.163455	0.747576	Neither	0.146704	0.752529	Neither	-0.152358	0.738958	Neither	0.0210385	1	Neither	-0.736095	0.0947329	Neither	-1.44992	8.0493e-05	Down
ENSMMUG00000011208	1.89753	0.00105747	Up	-0.807915	0.397223	Neither	-2.06201	7.4951e-05	Down	-0.236933	0.745069	Neither	-0.232493	0.60445	Neither	-1.95779	0.00624765	Down	0.183782	0.690891	Neither	0.568056	0.367931	Neither	0.116277	0.924674	Neither	-0.123946	0.670573	Neither	-0.047596	0.880937	Neither	-0.226234	0.610155	Neither	-0.758125	0.0850724	Neither	-1.0271	0.00175669	Down
ENSMMUG00000044745	2.30279	0.00185707	Up	-1.01221	0.360555	Neither	-1.2718	0.0415328	Down	-0.0207565	0.898703	Neither	-0.186526	0.717411	Neither	-1.79005	0.0388773	Down	0.0312658	1	Neither	0.655781	0.346578	Neither	0.164634	0.875015	Neither	-0.348713	0.374425	Neither	0.741293	0.319561	Neither	0.675569	0.340213	Neither	1.15344	0.0903551	Neither	-1.4163	0.000593958	Down
ENSMMUG00000050481	7.29595	0.00680441	Up	-1.78087	0.791368	Neither	-5.47071	0.0173738	Down	2.0287	1	Neither	0.467254	0.767466	Neither	-3.78697	0.0136755	Down	0.361195	0.78635	Neither	-0.223975	0.840454	Neither	-0.477661	0.648011	Neither	-0.25615	0.650695	Neither	0.126395	1	Neither	0.00503018	0.965926	Neither	-1.31214	0.19403	Neither	-2.30691	0.00480217	Down
ENSMMUG00000020859	1.5512	0.0140055	Up	-1.02898	0.365337	Neither	-1.99711	0.00604836	Down	-0.0974568	0.831416	Neither	0.115794	0.8916	Neither	-2.36103	0.0167407	Down	0.115238	0.86954	Neither	0.152308	0.937647	Neither	-0.0461708	0.892249	Neither	0.123334	0.841091	Neither	0.12386	0.938444	Neither	0.38586	0.581055	Neither	-0.567326	0.326102	Neither	-1.06101	0.00645654	Down
ENSMMUG00000028350	6.86891	0.0183628	Up	-1.7741	0.276725	Neither	-6.26405	0.00154485	Down	3.67364	0.893005	Neither	-0.0887027	0.851814	Neither	-4.32394	0.0258165	Down	0.152123	0.991001	Neither	0.698473	0.558968	Neither	0.522072	0.699751	Neither	-0.714139	0.346973	Neither	0.689309	0.555903	Neither	0.289254	0.881026	Neither	-0.345028	0.732625	Neither	-3.01302	3.97856e-09	Down
ENSMMUG00000005131	1.43644	0.0200766	Up	0.0706867	1	Neither	-1.71889	0.00132297	Down	0.636366	0.668077	Neither	-0.071001	0.848312	Neither	-3.66297	5.4158e-06	Down	0.329234	0.591732	Neither	0.512075	0.530338	Neither	-0.20304	0.730587	Neither	0.13566	0.775526	Neither	-0.739064	0.124649	Neither	0.00833512	1	Neither	-0.580901	0.192983	Neither	-1.14386	0.00719092	Down
ENSMMUG00000023953	2.27376	0.0229155	Up	-1.22691	0.379437	Neither	-2.5279	0.0292446	Down	0.362119	1	Neither	-0.418494	0.532315	Neither	-6.95914	0.00230243	Down	-0.384548	0.583732	Neither	0.911963	0.486387	Neither	0.0293163	1	Neither	0.100159	0.932131	Neither	0.358351	0.673554	Neither	-0.39069	0.567646	Neither	-0.352232	0.621183	Neither	-1.85164	0.00199595	Down
ENSMMUG00000053499	1.17815	0.0374716	Up	-0.83959	0.464457	Neither	-1.30704	0.0434641	Down	0.411491	0.849637	Neither	0.384355	0.565404	Neither	-4.56936	5.19092e-09	Down	-0.392382	0.272565	Neither	0.706889	0.304406	Neither	0.0250057	1	Neither	-0.082728	0.8026	Neither	-0.0152997	0.934674	Neither	0.124607	0.882502	Neither	-0.271226	0.525396	Neither	-1.15632	0.00107477	Down
ENSMMUG00000060033	1.11995	0.0614179	Neither	-1.65618	0.210315	Neither	-2.50051	0.00030999	Down	-0.676614	0.568678	Neither	0.228883	0.705238	Neither	-3.3403	0.000440234	Down	-0.323488	0.389864	Neither	0.561807	0.466041	Neither	-0.36245	0.533252	Neither	0.144578	0.753534	Neither	0.0471939	0.98564	Neither	-0.494221	0.315573	Neither	-0.470654	0.316413	Neither	-1.12685	0.00196122	Down
ENSMMUG00000003518	1.1111	0.0670871	Neither	-1.34782	0.243724	Neither	-2.01917	0.00156644	Down	-0.524253	0.597966	Neither	0.0820784	0.920928	Neither	-1.80267	0.0479516	Down	0.361386	0.47224	Neither	-0.0485434	0.88334	Neither	0.177062	0.85483	Neither	-0.0489997	0.854659	Neither	0.336481	0.622128	Neither	0.0947003	0.933727	Neither	-0.38442	0.439194	Neither	-1.09233	0.00597712	Down
ENSMMUG00000023513	1.12645	0.0946685	Neither	-0.622588	0.539021	Neither	-1.64209	0.0203476	Down	-0.781971	0.464861	Neither	0.236263	0.731963	Neither	-2.26786	0.00850261	Down	0.219183	0.738025	Neither	0.338039	0.661297	Neither	0.0513282	1	Neither	-0.201363	0.580219	Neither	0.177828	0.830376	Neither	0.0393769	1	Neither	-0.696206	0.154581	Neither	-1.3032	0.000319558	Down
ENSMMUG00000025809	1.49219	0.104408	Neither	-1.39975	0.348659	Neither	-6.952	0.000116011	Down	1.36684	1	Neither	1.0455	0.192169	Neither	-5.37602	0.00162308	Down	-0.218772	0.634897	Neither	0.757504	0.54202	Neither	-0.385734	0.574068	Neither	-0.465731	0.365776	Neither	0.597848	0.367571	Neither	-0.568372	0.406197	Neither	0.0200274	1	Neither	-2.61457	2.55074e-10	Down
ENSMMUG00000023074	1.00642	0.108233	Neither	-0.417347	0.632921	Neither	-1.55547	0.00652268	Down	-0.418473	0.640593	Neither	0.340633	0.62773	Neither	-1.66258	0.0466966	Down	0.00646364	1	Neither	1.23008	0.11217	Neither	-0.0837073	0.84952	Neither	-0.0180263	0.936916	Neither	0.343056	0.669796	Neither	-0.213325	0.685749	Neither	-0.503425	0.33427	Neither	-2.12251	1.95233e-09	Down
ENSMMUG00000026741	1.79474	0.111756	Neither	-0.697308	0.659757	Neither	-6.04478	0.00457038	Down	0.652743	1	Neither	0.33353	0.782781	Neither	-4.92121	0.00568899	Down	1.33939	0.165996	Neither	0.968615	0.495648	Neither	-0.680459	0.384359	Neither	-0.449686	0.434504	Neither	-0.332167	0.626927	Neither	0.444238	0.695151	Neither	-1.0765	0.10922	Neither	-3.00037	1.08024e-11	Down
ENSMMUG00000005573	0.944617	0.119637	Neither	-1.1685	0.269685	Neither	-2.25297	3.01883e-05	Down	-0.0338142	0.909804	Neither	0.459343	0.396653	Neither	-3.41018	1.23415e-06	Down	0.221071	0.607879	Neither	1.21031	0.0849355	Neither	0.119623	0.928469	Neither	-0.165526	0.617923	Neither	-0.125922	0.768861	Neither	0.0713083	0.940804	Neither	-0.609301	0.154592	Neither	-1.8769	3.29948e-08	Down
ENSMMUG00000018945	0.798055	0.171833	Neither	-0.903823	0.374678	Neither	-1.49203	0.00293197	Down	-0.0252097	0.900596	Neither	0.247016	0.679764	Neither	-1.86912	0.0053362	Down	0.134026	0.764579	Neither	0.444468	0.532449	Neither	-0.00838111	0.931082	Neither	-0.107077	0.719337	Neither	0.161661	0.813488	Neither	-0.0340624	0.904276	Neither	-0.641696	0.148667	Neither	-1.16517	0.000734711	Down
ENSMMUG00000022817	0.659451	0.2093	Neither	-1.16994	0.234775	Neither	-1.53142	0.00481574	Down	0.0472239	1	Neither	-0.188863	0.654517	Neither	-1.83439	0.0110877	Down	-0.401631	0.269827	Neither	-0.177258	0.701867	Neither	0.118334	0.924302	Neither	0.0995106	0.760326	Neither	0.0267216	0.995827	Neither	-0.295615	0.509	Neither	0.493824	0.322095	Neither	-1.06072	0.00120522	Down
ENSMMUG00000019647	-0.533831	0.260356	Neither	-1.35269	0.225625	Neither	-1.53336	0.01851	Down	0.359694	0.839572	Neither	0.284697	0.6633	Neither	-1.78275	0.031319	Down	-0.382958	0.340424	Neither	-0.316916	0.55241	Neither	-0.548762	0.415001	Neither	-0.143882	0.624389	Neither	0.192855	0.76373	Neither	0.150026	0.812017	Neither	-0.265652	0.526077	Neither	-1.48177	6.06866e-06	Down
ENSMMUG00000019919	0.62531	0.260714	Neither	-0.885241	0.394455	Neither	-1.56315	0.0276115	Down	-0.221448	0.757238	Neither	0.142141	0.831979	Neither	-2.56635	0.00195791	Down	-0.491222	0.185689	Neither	0.391613	0.62118	Neither	-0.286498	0.619303	Neither	-0.023388	0.918263	Neither	-0.143756	0.744025	Neither	-0.355006	0.443415	Neither	-0.637928	0.144208	Neither	-1.85744	2.07061e-07	Down
ENSMMUG00000055371	0.851913	0.272685	Neither	-0.0237587	0.865556	Neither	-1.59126	0.00652957	Down	-0.191553	0.77889	Neither	-0.743434	0.256735	Neither	-2.80279	0.00523895	Down	-0.513976	0.525348	Neither	0.184041	0.913949	Neither	-0.229174	0.730606	Neither	0.712688	0.096827	Neither	1.23408	0.320556	Neither	-0.242476	0.650965	Neither	-0.829278	0.176005	Neither	-1.93571	0.0126641	Down
ENSMMUG00000016008	-0.500641	0.286897	Neither	-0.499329	0.545272	Neither	-1.29496	0.00403338	Down	-0.126151	0.80942	Neither	-0.0179174	0.927884	Neither	-1.51018	0.021554	Down	0.00385928	0.975344	Neither	0.701203	0.247768	Neither	0.155046	0.891443	Neither	-0.112531	0.679632	Neither	-0.097856	0.803952	Neither	0.0653945	0.942813	Neither	0.236862	0.630765	Neither	-1.19523	0.000239507	Down
ENSMMUG00000016761	0.54611	0.3268	Neither	-1.1754	0.209329	Neither	-1.21037	0.0177099	Down	-0.398906	0.593333	Neither	0.226123	0.761305	Neither	-1.65351	0.00962011	Down	0.422436	0.302328	Neither	-0.439462	0.378885	Neither	0.212607	0.814863	Neither	-0.156483	0.592796	Neither	-0.0410319	0.890206	Neither	0.00971811	0.970624	Neither	-0.475357	0.253941	Neither	-1.38509	3.73553e-05	Down
ENSMMUG00000019099	0.481472	0.402511	Neither	-0.970663	0.348147	Neither	-1.92041	0.000195611	Down	-0.0758257	0.867787	Neither	0.416253	0.448195	Neither	-2.39438	0.000855334	Down	0.0406381	0.955198	Neither	0.156958	0.859187	Neither	-0.249058	0.648802	Neither	-0.158433	0.612377	Neither	0.0370604	0.99626	Neither	-0.0241531	0.917169	Neither	-0.415596	0.35987	Neither	-1.03108	0.00197882	Down
ENSMMUG00000019043	0.36759	0.517633	Neither	-0.781471	0.419553	Neither	-1.43226	0.0147765	Down	0.0103329	1	Neither	0.170989	0.791183	Neither	-1.85161	0.0213695	Down	-0.0988404	0.779666	Neither	0.672719	0.382418	Neither	-0.820358	0.200482	Neither	-0.011293	0.946418	Neither	-0.258968	0.578531	Neither	-0.321542	0.47283	Neither	-0.484452	0.296804	Neither	-1.03399	0.00236106	Down
ENSMMUG00000051817	0.391324	0.528766	Neither	-0.438947	0.643297	Neither	-1.83344	0.0063169	Down	-0.247109	0.744289	Neither	0.295296	0.723016	Neither	-2.19335	0.0208445	Down	-0.0356999	0.910934	Neither	0.692611	0.57371	Neither	-0.249546	0.696603	Neither	-0.218639	0.641289	Neither	0.0853311	0.932052	Neither	-0.320383	0.559016	Neither	-0.669777	0.249915	Neither	-1.45303	0.000559323	Down
ENSMMUG00000065311	0.35075	0.534658	Neither	-1.73402	0.14009	Neither	-2.25323	0.00212516	Down	-0.127467	0.815436	Neither	0.269581	0.640797	Neither	-1.83477	0.0217889	Down	0.272163	0.587858	Neither	-0.547916	0.406338	Neither	0.240589	0.825445	Neither	-0.407961	0.192884	Neither	0.44716	0.452337	Neither	-0.0338351	0.90792	Neither	-0.150259	0.740199	Neither	-1.29945	0.000478081	Down
ENSMMUG00000006430	0.30854	0.662397	Neither	-0.545671	0.536642	Neither	-1.00716	0.0496964	Down	-0.626506	0.482304	Neither	0.308004	0.603422	Neither	-1.86441	0.0176611	Down	0.230299	0.704687	Neither	0.432986	0.595844	Neither	-0.18053	0.732147	Neither	-0.512911	0.284135	Neither	-0.166435	0.705069	Neither	-0.199463	0.658556	Neither	-0.310697	0.49446	Neither	-1.40232	0.000351757	Down
ENSMMUG00000007825	-0.193172	0.684774	Neither	-0.48534	0.58804	Neither	-1.35527	0.0196453	Down	-0.759279	0.386495	Neither	0.205092	0.74753	Neither	-1.4935	0.0466851	Down	0.168488	0.739235	Neither	0.0275869	1	Neither	-0.343816	0.569331	Neither	-0.19365	0.607057	Neither	0.456489	0.473503	Neither	-0.0619123	0.86436	Neither	-0.250053	0.566618	Neither	-1.49189	5.23006e-05	Down
ENSMMUG00000063156	-0.164906	0.709994	Neither	-0.8846	0.430492	Neither	-1.76436	0.0212631	Down	0.331094	0.995383	Neither	0.285736	0.666387	Neither	-2.16784	0.00811902	Down	0.288663	0.547719	Neither	-0.296999	0.638058	Neither	0.126424	0.928702	Neither	0.148104	0.784701	Neither	0.012267	1	Neither	-0.0716072	0.85404	Neither	-0.418897	0.396222	Neither	-1.01571	0.0226699	Down
ENSMMUG00000023603	-0.0342757	0.902262	Neither	-0.623391	0.55709	Neither	-4.30394	1.95742e-05	Down	-0.0142352	1	Neither	0.0858407	0.966916	Neither	-3.24762	0.00232222	Down	0.400718	0.549391	Neither	1.69046	0.0630878	Neither	0.0799144	0.974271	Neither	-0.0550392	0.881667	Neither	-0.537003	0.407584	Neither	0.56368	0.354345	Neither	-0.672236	0.232133	Neither	-1.3245	0.000648717	Down
ENSMMUG00000001208	7.19564	3.14541e-21	Up	2.36758	0.364404	Neither	5.08153	0.00688952	Up	2.81925	0.179901	Neither	0.154032	0.819857	Neither	-6.07229	3.22681e-10	Down	-0.339293	0.37679	Neither	0	1	Neither	0.604713	1	Neither	0.163987	1	Neither	-0.171813	0.702001	Neither	0.866959	0.541564	Neither	0.244037	0.859463	Neither	-1.34971	0.0010131	Down
ENSMMUG00000008269	4.93983	7.2995e-13	Up	-0.221879	0.75323	Neither	1.01887	0.0431054	Up	0.0279747	1	Neither	0.240823	0.661546	Neither	-2.99571	1.31285e-06	Down	-0.260727	0.566951	Neither	-0.0061529	0.939473	Neither	-0.0680537	0.866391	Neither	-0.00352792	0.964955	Neither	0.386564	0.6301	Neither	0.136639	0.821496	Neither	-0.460784	0.436945	Neither	-1.20771	0.00229821	Down
ENSMMUG00000020150	6.79302	1.09455e-11	Up	3.15388	0.185075	Neither	3.3817	0.0345605	Up	1.53975	0.471307	Neither	0.309286	0.58738	Neither	-4.68966	8.06446e-09	Down	1.39681	0.127394	Neither	-1.38954	0.28572	Neither	0.817574	1	Neither	0.0353097	1	Neither	3.27597	0.933876	Neither	3.99612	0.481712	Neither	3.08933	0.380146	Neither	-2.94595	1.70319e-05	Down
ENSMMUG00000021247	3.9628	1.44726e-06	Up	0.25431	1	Neither	1.35621	0.0219331	Up	0.572097	0.873833	Neither	-0.547187	0.269135	Neither	-2.90772	0.00578144	Down	-0.825463	0.0609499	Neither	-0.950897	0.100255	Neither	0.209912	0.848243	Neither	-0.38109	0.481491	Neither	-0.417119	0.541549	Neither	-0.3154	0.541915	Neither	0.918239	0.153293	Neither	-2.08294	0.00184035	Down
ENSMMUG00000000250	3.32808	3.77655e-06	Up	0.528011	0.759935	Neither	1.80133	0.00457719	Up	-0.139897	0.808518	Neither	0.635731	0.326546	Neither	-3.68155	1.45697e-08	Down	0.355849	0.403088	Neither	-0.38935	0.610684	Neither	-0.140233	0.77838	Neither	-0.026234	0.926764	Neither	0.181796	0.810374	Neither	0.471637	0.454185	Neither	1.04494	0.0788029	Neither	-1.16214	0.0314742	Down
ENSMMUG00000001848	2.48164	1.86742e-05	Up	-0.150259	0.8022	Neither	1.9206	0.00505228	Up	1.55792	0.271548	Neither	-0.471579	0.295183	Neither	-2.09228	0.00242152	Down	0.0473906	0.937603	Neither	-0.386429	0.439453	Neither	0.038367	1	Neither	0.172984	0.671714	Neither	-0.297325	0.538738	Neither	0.546249	0.41852	Neither	0.0334707	0.990947	Neither	-1.03817	0.0079068	Down
ENSMMUG00000056751	2.46083	7.17279e-05	Up	1.49499	0.304442	Neither	1.65033	0.00745878	Up	0.707587	0.570263	Neither	0.688985	0.306329	Neither	-1.37046	0.0386795	Down	-0.178994	0.602898	Neither	-1.2103	0.115979	Neither	-0.392029	0.531044	Neither	0.172637	0.789736	Neither	0.0583132	0.971555	Neither	0.0661148	0.978658	Neither	0.802361	0.160179	Neither	-1.05642	0.0219591	Down
ENSMMUG00000063120	2.33342	0.000110453	Up	1.17558	0.389617	Neither	1.39688	0.0204079	Up	0.766306	0.502208	Neither	0.54658	0.314294	Neither	-2.09247	0.00153476	Down	0.367098	0.399603	Neither	0.817158	0.208789	Neither	0.263681	0.784606	Neither	0.578918	0.0775818	Neither	0.166312	0.7949	Neither	-0.161958	0.699092	Neither	-0.677105	0.170874	Neither	-1.12416	0.0008412	Down
ENSMMUG00000050133	2.31232	0.00031955	Up	0.784664	0.620171	Neither	3.34523	0.00285236	Up	-0.252949	0.706065	Neither	-0.125112	0.793475	Neither	-1.60868	0.0447362	Down	0.658157	0.179978	Neither	-1.03081	0.0537822	Neither	0.0835409	0.971283	Neither	-0.473747	0.291867	Neither	-0.00784054	0.94625	Neither	0.070659	0.951429	Neither	0.523079	0.372616	Neither	-1.92507	1.18237e-07	Down
ENSMMUG00000017425	4.25959	6.68147e-05	Up	-2.40854	0.039551	Down	-0.609995	0.607902	Neither	0.456039	1	Neither	-0.90316	0.134438	Neither	-2.75995	0.0183084	Down	-0.384374	0.514704	Neither	0.559974	0.475583	Neither	-0.186198	0.750106	Neither	0.0827899	0.940056	Neither	-0.270441	0.684861	Neither	-0.289638	0.554431	Neither	0.580767	0.233673	Neither	-1.05604	0.0265569	Down
ENSMMUG00000011287	-1.40157	0.00318978	Down	0.11629	1	Neither	0.626751	0.538515	Neither	-0.897959	0.380587	Neither	-0.15028	0.769768	Neither	-1.71026	0.0323477	Down	-0.206206	0.625416	Neither	-0.631669	0.32674	Neither	0.359327	0.696099	Neither	0.00709495	1	Neither	0.457971	0.437692	Neither	-0.0381085	0.901922	Neither	-0.896097	0.0849937	Neither	-1.95419	4.42707e-07	Down
ENSMMUG00000036830	-1.29324	0.0171137	Down	0.301481	0.973463	Neither	-0.018024	1	Neither	-0.289726	0.724379	Neither	0.124626	0.901787	Neither	-1.86789	0.0397638	Down	-0.290918	0.537822	Neither	-0.0995478	0.817449	Neither	0.491113	0.527622	Neither	-0.0747368	0.783309	Neither	0.40704	0.523914	Neither	1.51325	0.0722386	Neither	-0.624226	0.25631	Neither	-1.21016	0.000212736	Down
ENSMMUG00000019515	6.4881	6.98471e-18	Up	-0.408423	0.614809	Neither	0.834694	0.697494	Neither	1.49114	0.407294	Neither	0.585945	0.27928	Neither	-5.69633	7.4533e-15	Down	-0.0509533	0.869513	Neither	-0.0462489	0.884091	Neither	-1.01	0.143213	Neither	0.349115	0.388387	Neither	0.527655	0.438139	Neither	0.123836	0.872652	Neither	-0.383116	0.399906	Neither	-1.004	0.00776056	Down
ENSMMUG00000017933	6.02344	1.41797e-17	Up	1.41562	0.259399	Neither	2.08008	0.0946788	Neither	2.15768	0.173293	Neither	0.565209	0.347934	Neither	-5.98009	6.42747e-14	Down	-0.356577	0.371067	Neither	-0.92903	0.148254	Neither	0.307914	0.820142	Neither	0.683181	0.0461504	Neither	2.7292	0.105273	Neither	0.821056	0.200375	Neither	-0.536192	0.376181	Neither	-2.31788	3.9749e-09	Down
ENSMMUG00000006867	6.15919	1.23336e-16	Up	0.105399	1	Neither	-1.86071	0.0814849	Neither	1.73165	0.596796	Neither	0.237465	0.669354	Neither	-6.29971	6.55437e-12	Down	-0.0755822	0.818881	Neither	-1.36875	0.561662	Neither	-0.454023	0.699991	Neither	1.30964	0.205775	Neither	0.988958	0.686229	Neither	-0.940266	0.159859	Neither	2.38425	0.287878	Neither	-2.22508	0.000348631	Down
ENSMMUG00000022642	6.77738	2.63846e-16	Up	0	1	Neither	0	1	Neither	1.09556	0.871448	Neither	-0.0563865	0.867196	Neither	-5.65676	1.58669e-08	Down	-0.0813682	0.820141	Neither	-0.0991871	0.992249	Neither	-3.74107	0.228144	Neither	0	1	Neither	0	1	Neither	4.26703	0.478442	Neither	1.80174	0.823865	Neither	-2.60245	0.00893579	Down
ENSMMUG00000064405	5.9331	6.3978e-14	Up	3.15321	0.20803	Neither	0.286951	0.928661	Neither	2.23181	0.21863	Neither	0.321995	0.882591	Neither	-5.69672	1.43883e-10	Down	0.0775137	0.889069	Neither	3.12828	0.159663	Neither	0.46918	0.782163	Neither	-0.373878	0.528282	Neither	1.18282	0.543322	Neither	-0.695537	0.210311	Neither	0.811771	0.332106	Neither	-2.59288	2.79066e-15	Down
ENSMMUG00000020736	6.64178	3.15031e-12	Up	0.625018	0.819556	Neither	0.906323	0.177051	Neither	-0.743335	0.529298	Neither	-0.461602	0.33496	Neither	-3.81532	3.21319e-05	Down	0.197898	0.70665	Neither	0.412597	0.688029	Neither	-0.217938	0.751173	Neither	-0.384974	0.459226	Neither	0.434067	0.711366	Neither	0.406244	0.659497	Neither	0.370097	0.775554	Neither	-1.25473	0.0130692	Down
ENSMMUG00000052736	5.90661	8.71227e-11	Up	-1.52749	0.188816	Neither	2.07826	0.352843	Neither	1.31424	0.644909	Neither	0.418695	0.552754	Neither	-2.9196	0.00683264	Down	-0.0484307	0.916342	Neither	1.16175	0.106067	Neither	-1.02651	0.0965226	Neither	-1.14099	0.0940664	Neither	0.596783	0.325734	Neither	1.59316	0.10693	Neither	0.770602	0.441701	Neither	-1.56424	0.0297496	Down
ENSMMUG00000000338	4.48268	1.09434e-10	Up	-1.67837	0.0723039	Neither	-0.618289	0.487894	Neither	-0.661932	0.429564	Neither	-0.784671	0.0911225	Neither	-3.18966	3.34201e-07	Down	0.0965227	0.845942	Neither	-0.812133	0.129812	Neither	-0.286066	0.608405	Neither	-0.544295	0.04256	Neither	-0.155641	0.725566	Neither	-0.149219	0.719148	Neither	0.0113083	1	Neither	-1.25383	0.00173162	Down
ENSMMUG00000000122	4.52529	1.81439e-10	Up	-0.383429	0.678141	Neither	0.0127546	1	Neither	0.57124	0.848475	Neither	0.23025	0.692959	Neither	-5.17474	4.343e-09	Down	-0.0281941	0.914115	Neither	1.12773	0.225035	Neither	-0.0780165	0.849621	Neither	0.401496	0.475756	Neither	0.129454	0.864304	Neither	0.00102137	1	Neither	-0.40992	0.38157	Neither	-1.29045	0.00927113	Down
ENSMMUG00000013405	3.84445	6.45425e-09	Up	-1.12608	0.297766	Neither	-0.548614	0.298222	Neither	-0.35448	0.661174	Neither	-0.382065	0.403399	Neither	-4.7349	2.49061e-09	Down	-0.710078	0.113201	Neither	-0.174943	0.751786	Neither	0.0446874	1	Neither	0.764003	0.0911607	Neither	0.309123	0.740558	Neither	0.131552	0.892092	Neither	0.0715497	1	Neither	-1.71171	5.14831e-06	Down
ENSMMUG00000021696	3.86019	6.85909e-09	Up	-0.631636	0.485525	Neither	0.073521	0.93974	Neither	0.109014	1	Neither	-0.613794	0.182905	Neither	-3.67025	8.36888e-07	Down	-0.062464	0.862761	Neither	-1.13385	0.0742881	Neither	-0.836093	0.194771	Neither	-0.404479	0.175825	Neither	-0.515193	0.527568	Neither	1.16459	0.210943	Neither	0.613482	0.59014	Neither	-2.63406	1.75296e-15	Down
ENSMMUG00000002932	5.06632	1.94188e-08	Up	-1.88536	0.11691	Neither	1.37698	0.556096	Neither	-0.365178	0.730974	Neither	-0.74154	0.155857	Neither	-4.94019	4.24532e-08	Down	-0.305701	0.419828	Neither	-1.11051	0.055436	Neither	-0.198639	0.733712	Neither	-0.79355	0.155471	Neither	0.630042	0.286731	Neither	0.77465	0.202997	Neither	-0.609727	0.153034	Neither	-1.33098	9.09659e-05	Down
ENSMMUG00000012400	3.99601	3.0939e-08	Up	-0.0696666	0.837123	Neither	-0.79178	0.322698	Neither	0.67816	0.705366	Neither	0.306498	0.567536	Neither	-3.94315	1.37784e-09	Down	-0.821073	0.0363126	Neither	0.322305	0.785956	Neither	0.458605	0.81596	Neither	0.367851	0.492835	Neither	0.155878	1	Neither	0.206297	0.778349	Neither	-0.626973	0.383458	Neither	-1.38394	0.00311752	Down
ENSMMUG00000019392	4.48371	3.26009e-08	Up	0.484111	0.859212	Neither	0.632354	0.561204	Neither	0.111585	1	Neither	-0.0111779	0.929702	Neither	-3.55098	4.75408e-08	Down	-0.495803	0.174563	Neither	-1.10203	0.0834344	Neither	-0.434209	0.568659	Neither	-0.726132	0.0138244	Neither	-0.577418	0.468626	Neither	-0.18249	0.767748	Neither	0.593654	0.45322	Neither	-1.32308	0.000696443	Down
ENSMMUG00000000906	3.67713	2.44206e-07	Up	0.55994	0.827047	Neither	0.769511	0.276738	Neither	-0.56251	0.600641	Neither	0.699206	0.265417	Neither	-1.89202	0.0302414	Down	0.0940592	0.896045	Neither	0.614645	0.580638	Neither	-0.949561	0.236886	Neither	0.206089	0.745477	Neither	0.196476	0.801153	Neither	-1.04886	0.0754919	Neither	-0.250594	0.653994	Neither	-1.87621	7.41911e-05	Down
ENSMMUG00000008926	3.40947	2.87977e-07	Up	0.186585	0.958552	Neither	1.48101	0.0821216	Neither	0.944901	0.42428	Neither	0.344754	0.553103	Neither	-4.16671	6.92663e-09	Down	-0.334423	0.360727	Neither	1.09291	0.09649	Neither	0.116674	0.946827	Neither	-0.156099	0.709462	Neither	0.29505	0.660953	Neither	0.381585	0.485664	Neither	-0.287474	0.497645	Neither	-1.38237	1.37997e-05	Down
ENSMMUG00000022865	3.81209	8.42986e-07	Up	1.63062	0.352959	Neither	0.780989	0.704368	Neither	1.77944	0.326424	Neither	0.608782	0.305667	Neither	-4.27822	3.05911e-06	Down	-0.500368	0.186515	Neither	-0.950186	0.214137	Neither	-0.2295	0.759105	Neither	0.675334	0.55868	Neither	0.941371	0.730057	Neither	0.903073	0.235967	Neither	-0.815318	0.21987	Neither	-1.08224	0.0259735	Down
ENSMMUG00000008295	3.88173	1.35405e-06	Up	0.424417	0.903194	Neither	1.57724	0.128455	Neither	1.45417	0.489892	Neither	-0.300872	0.545644	Neither	-2.75049	0.00323822	Down	-0.882838	0.124081	Neither	1.0302	0.285127	Neither	-0.504251	0.503681	Neither	0.3141	0.554565	Neither	0.243683	0.760449	Neither	-0.434817	0.445011	Neither	-0.766975	0.198135	Neither	-1.45144	0.00149371	Down
ENSMMUG00000047276	3.25418	1.5456e-06	Up	-1.0217	0.314325	Neither	-0.772725	0.402719	Neither	0.54995	0.711444	Neither	-0.175194	0.692978	Neither	-3.18228	0.00320551	Down	0.113125	0.874115	Neither	-0.409689	0.438202	Neither	0.22814	0.836457	Neither	-0.101503	0.704713	Neither	0.381781	0.590532	Neither	-0.192791	0.669462	Neither	-0.403292	0.429038	Neither	-2.04918	0.00016054	Down
ENSMMUG00000022980	3.48155	1.79696e-06	Up	0.617599	0.738914	Neither	1.40887	0.397242	Neither	0.107654	1	Neither	0.0101	1	Neither	-1.81809	0.0474917	Down	-0.419929	0.429458	Neither	-0.87891	0.110883	Neither	0.0963948	0.970183	Neither	-0.0591464	0.839626	Neither	-0.128035	0.78122	Neither	-0.684622	0.268075	Neither	0.421716	0.652845	Neither	-1.09273	0.00942684	Down
ENSMMUG00000006994	3.13288	4.30536e-06	Up	0.0825904	1	Neither	0.599603	0.405574	Neither	0.532476	0.74517	Neither	0.586123	0.312547	Neither	-1.97294	0.0169495	Down	-0.553556	0.255771	Neither	-0.538397	0.332595	Neither	-0.562694	0.352404	Neither	0.00349008	0.985076	Neither	-0.255877	0.590204	Neither	-0.666953	0.236384	Neither	-0.0131037	0.944964	Neither	-1.3134	0.000488486	Down
ENSMMUG00000021244	3.92959	6.38065e-06	Up	0.093959	1	Neither	3.19625	0.289071	Neither	0.953572	0.774106	Neither	-0.423045	0.340841	Neither	-3.52109	0.000853748	Down	-0.329087	0.510411	Neither	0	1	Neither	0	1	Neither	3.47571	0.858468	Neither	1.91123	1	Neither	-2.25284	0.375496	Neither	0.543142	1	Neither	-2.07068	0.0277907	Down
ENSMMUG00000003701	2.53908	7.78059e-06	Up	0.0947605	1	Neither	-0.114488	0.783039	Neither	0.464315	0.735432	Neither	0.0513601	0.959258	Neither	-2.83432	7.29927e-06	Down	-0.195014	0.599094	Neither	0.660294	0.32214	Neither	-0.508316	0.391676	Neither	-0.0448055	0.869435	Neither	-0.0802789	0.829115	Neither	-0.736544	0.117779	Neither	-0.873275	0.0708726	Neither	-1.09888	0.000964565	Down
ENSMMUG00000044585	2.5644	1.32702e-05	Up	-0.57395	0.51243	Neither	0.000272858	1	Neither	-0.395654	0.605987	Neither	1.12291	0.068251	Neither	-2.18958	0.000864562	Down	0.797673	0.138731	Neither	-1.15358	0.0956149	Neither	-0.635044	0.378069	Neither	0.0230379	1	Neither	-0.259782	0.602472	Neither	-0.409081	0.424075	Neither	-0.220701	0.645444	Neither	-2.12901	7.58029e-08	Down
ENSMMUG00000015750	2.60389	2.48675e-05	Up	-1.07263	0.292776	Neither	1.39438	0.446311	Neither	1.05732	0.510951	Neither	-0.812363	0.0872597	Neither	-1.47577	0.0240944	Down	0.238483	0.617194	Neither	0.00969483	1	Neither	-0.0527301	0.876913	Neither	0.107692	0.868713	Neither	-0.225138	0.696862	Neither	0.539331	0.456181	Neither	-0.720782	0.204761	Neither	-2.08168	1.3531e-09	Down
ENSMMUG00000015115	4.94143	2.90389e-05	Up	-0.615162	0.591502	Neither	0.463502	1	Neither	1.03173	0.718823	Neither	-0.0323419	0.910906	Neither	-3.73238	0.00452633	Down	0.776181	0.436045	Neither	-0.29307	0.639094	Neither	-0.373617	0.579885	Neither	0.0728459	1	Neither	-1.08564	0.278772	Neither	0.741337	0.416697	Neither	0.152374	0.907949	Neither	-2.85817	3.65105e-09	Down
ENSMMUG00000010082	2.40859	4.75947e-05	Up	-0.707763	0.448282	Neither	-1.38778	0.210494	Neither	-0.145592	0.808455	Neither	0.0260679	1	Neither	-2.87771	2.39246e-05	Down	0.0035581	1	Neither	0.392408	0.530513	Neither	-0.681924	0.254598	Neither	0.443147	0.192832	Neither	0.228978	0.787143	Neither	-0.0636356	0.855387	Neither	-0.664269	0.170584	Neither	-1.2505	0.0303117	Down
ENSMMUG00000004982	2.59225	5.22164e-05	Up	-0.239149	0.731913	Neither	1.45608	0.209964	Neither	0.778797	0.525969	Neither	-0.473124	0.310943	Neither	-1.60867	0.0354732	Down	0.0454476	0.960518	Neither	-0.848769	0.0933582	Neither	-0.480232	0.434447	Neither	-0.0265506	0.906583	Neither	-0.196756	0.675974	Neither	-0.116673	0.790275	Neither	0.134496	0.885944	Neither	-1.1358	0.00745103	Down
ENSMMUG00000051249	2.87259	7.04624e-05	Up	0.868637	0.619826	Neither	1.47207	0.23761	Neither	-0.763095	0.468625	Neither	0.119011	0.901462	Neither	-2.08412	0.028965	Down	0.360841	0.536415	Neither	-0.371926	0.497397	Neither	-0.142232	0.802877	Neither	-0.28491	0.487359	Neither	-0.50304	0.39536	Neither	0.40562	0.598758	Neither	0.791171	0.401965	Neither	-1.5664	0.0127928	Down
ENSMMUG00000035606	2.4531	9.14336e-05	Up	-1.69688	0.158492	Neither	-1.03049	0.163853	Neither	-0.10268	0.843396	Neither	-0.187803	0.676839	Neither	-3.10967	0.000411815	Down	-0.155704	0.673917	Neither	0.523771	0.540359	Neither	-0.358592	0.571955	Neither	0.0146237	1	Neither	-0.099145	0.808772	Neither	-0.381868	0.421421	Neither	-0.0435481	0.88951	Neither	-1.78656	6.00629e-06	Down
ENSMMUG00000056564	4.38178	0.000126373	Up	-0.0286053	1	Neither	-0.544447	0.80801	Neither	1.9546	0.930789	Neither	-0.0577172	0.891945	Neither	-3.57465	0.00944891	Down	-0.246679	0.673287	Neither	-0.950878	0.371831	Neither	-1.14982	0.248761	Neither	-0.909367	0.160269	Neither	0.413993	0.656638	Neither	-0.194769	0.726386	Neither	-0.748452	0.244573	Neither	-1.94337	0.0126001	Down
ENSMMUG00000029827	2.30156	0.000130191	Up	0.0580868	1	Neither	0.569335	0.657351	Neither	0.736683	0.563415	Neither	-0.328005	0.47444	Neither	-3.05159	7.24536e-05	Down	0.30269	0.591703	Neither	-0.474549	0.396095	Neither	-0.19447	0.72932	Neither	0.303612	0.345936	Neither	0.0677759	0.943439	Neither	-0.171025	0.686522	Neither	-0.192443	0.620109	Neither	-1.56477	4.05922e-06	Down
ENSMMUG00000044214	4.10338	0.000174765	Up	-3.06484	0.158417	Neither	-3.03988	0.5	Neither	2.02955	1	Neither	0.419378	0.58633	Neither	-6.20946	0.000120852	Down	-0.654912	0.1651	Neither	0.594754	0.623505	Neither	-0.723246	0.523441	Neither	-0.620148	0.416916	Neither	-0.630345	0.545435	Neither	0.153617	0.919337	Neither	-0.479692	0.598882	Neither	-1.97486	0.016937	Down
ENSMMUG00000041616	3.0124	0.000314439	Up	0.403089	0.919897	Neither	1.85125	0.240932	Neither	-0.363158	0.721303	Neither	0.00845099	1	Neither	-3.14885	0.007427	Down	0.130353	0.899306	Neither	-0.103119	0.832559	Neither	-0.175781	0.773525	Neither	0.491862	0.34333	Neither	0.116974	0.931106	Neither	-0.334755	0.589027	Neither	-0.389619	0.554161	Neither	-2.07007	0.000307473	Down
ENSMMUG00000009849	2.20681	0.000345944	Up	-0.0849379	0.839991	Neither	0.075999	0.9321	Neither	-0.578585	0.475102	Neither	0.260415	0.695729	Neither	-2.16705	0.000899581	Down	-0.361921	0.326313	Neither	-0.150592	0.756568	Neither	-0.232667	0.70098	Neither	-0.0721635	0.811655	Neither	-0.252607	0.576953	Neither	-0.263672	0.582115	Neither	-0.46753	0.271906	Neither	-1.11909	0.00183706	Down
ENSMMUG00000004632	2.83571	0.000587584	Up	-0.338582	0.685944	Neither	-0.29536	0.739227	Neither	-0.824451	0.503024	Neither	0.180079	0.802697	Neither	-2.42849	0.018077	Down	-0.843166	0.285439	Neither	-0.843275	0.365882	Neither	-0.939802	0.339124	Neither	-0.796825	0.198727	Neither	0.141684	0.845966	Neither	0.0846423	0.978408	Neither	-0.791708	0.310099	Neither	-1.55257	0.000269685	Down
ENSMMUG00000008174	2.39879	0.000609104	Up	-0.0741388	0.846282	Neither	-0.292592	0.617045	Neither	0.424966	0.863913	Neither	-0.461389	0.365823	Neither	-2.19553	0.00993265	Down	0.077051	0.915914	Neither	0.945484	0.263686	Neither	-0.183146	0.735381	Neither	-0.046541	0.879238	Neither	-0.333923	0.485065	Neither	-0.469846	0.308166	Neither	-0.479101	0.266275	Neither	-1.0183	0.0163895	Down
ENSMMUG00000010519	8.5671	0.000624971	Up	4.07546	0.933485	Neither	0	1	Neither	4.19977	0.159775	Neither	0.015183	1	Neither	-5.43588	0.000360996	Down	0.0392406	0.970408	Neither	0	1	Neither	0	1	Neither	-0.99987	0.723515	Neither	0	1	Neither	-0.683552	0.566424	Neither	0.760283	0.569557	Neither	-5.3575	2.86225e-13	Down
ENSMMUG00000017932	1.87686	0.000646322	Up	0.526717	0.730058	Neither	0.781415	0.150109	Neither	0.179291	0.937907	Neither	0.361415	0.610043	Neither	-1.84071	0.00398658	Down	0.223557	0.61834	Neither	-0.514065	0.339359	Neither	0.130629	0.942422	Neither	0.0308786	0.973578	Neither	-0.393859	0.404908	Neither	0.0749799	0.920715	Neither	0.0217115	1	Neither	-2.42221	4.36701e-14	Down
ENSMMUG00000035915	3.29214	0.00095725	Up	-2.62877	0.0513324	Neither	-0.963156	0.211684	Neither	-0.234857	0.768112	Neither	-0.227929	0.610067	Neither	-3.76172	1.91779e-08	Down	0.146977	0.76041	Neither	0.666931	0.410192	Neither	-0.509613	0.403552	Neither	-0.601864	0.114629	Neither	0.428751	0.514283	Neither	0.00114076	0.953582	Neither	-0.623103	0.142889	Neither	-1.82248	1.51251e-05	Down
ENSMMUG00000001018	1.90752	0.00121396	Up	0.276682	0.938848	Neither	0.648451	0.360687	Neither	-0.406376	0.628364	Neither	0.518594	0.380773	Neither	-2.17048	0.00169287	Down	0.447506	0.325966	Neither	0.49952	0.590535	Neither	-0.199834	0.711997	Neither	-0.0896129	0.810541	Neither	-0.055774	0.88104	Neither	-0.221876	0.654405	Neither	-0.232336	0.627926	Neither	-1.40931	0.000338168	Down
ENSMMUG00000042964	7.61108	0.00123776	Up	0.268597	1	Neither	4.5215	0.682018	Neither	0	1	Neither	0.424939	0.800568	Neither	-5.86554	0.020781	Down	1.42154	0.40579	Neither	1.26543	0.434413	Neither	-1.41727	0.274287	Neither	-0.0782162	0.872054	Neither	1.30091	0.242038	Neither	1.08066	0.41273	Neither	0.962139	0.46951	Neither	-2.50176	0.0313791	Down
ENSMMUG00000060188	2.10821	0.0012425	Up	0.349719	0.903102	Neither	1.403	0.150678	Neither	0.735129	0.679158	Neither	0.37349	0.534779	Neither	-3.68394	2.3305e-05	Down	-0.0900529	0.795791	Neither	0.0964626	0.947933	Neither	-0.306469	0.586738	Neither	0.553569	0.151664	Neither	-0.0397654	0.89262	Neither	-0.0107832	0.9367	Neither	-0.549037	0.204422	Neither	-2.13056	2.48261e-08	Down
ENSMMUG00000035758	3.05219	0.00242787	Up	-1.45058	0.438091	Neither	-0.976381	0.577981	Neither	-1.00705	0.708133	Neither	0.227744	0.832246	Neither	-4.58296	0.000999989	Down	-0.458711	0.365754	Neither	1.1852	0.369723	Neither	-0.217774	0.708363	Neither	-0.254312	0.625172	Neither	0.158436	0.88511	Neither	-0.489431	0.467222	Neither	-0.799987	0.198981	Neither	-1.51958	0.0006961	Down
ENSMMUG00000024056	7.43104	0.00421083	Up	-0.967735	0.575236	Neither	-3.39496	0.0640767	Neither	0	1	Neither	-0.699735	0.32838	Neither	-3.56766	0.0229009	Down	1.64514	0.0613558	Neither	-1.52648	0.061659	Neither	-0.122736	0.840584	Neither	-1.24999	0.0552543	Neither	0.118852	1	Neither	0.688522	0.577526	Neither	-0.345152	0.715687	Neither	-2.38578	0.00194207	Down
ENSMMUG00000022037	1.93985	0.00434964	Up	0.332473	0.876181	Neither	0.651016	0.297217	Neither	-0.100758	0.832056	Neither	0.724797	0.243353	Neither	-1.51964	0.0211172	Down	0.104117	0.83342	Neither	0.143054	0.97288	Neither	-0.156956	0.76249	Neither	0.683463	0.277827	Neither	-0.184972	0.695376	Neither	0.153493	0.870588	Neither	0.726908	0.220397	Neither	-1.26134	0.00217182	Down
ENSMMUG00000014531	1.75852	0.00554614	Up	-0.0412654	0.870672	Neither	0.0285945	1	Neither	0.318554	0.850015	Neither	0.177933	0.802228	Neither	-2.01298	0.00428732	Down	-0.649567	0.109686	Neither	-0.0368769	0.89891	Neither	0.108021	0.935489	Neither	0.222008	0.471266	Neither	0.489717	0.427048	Neither	0.0463259	0.993081	Neither	0.0502352	0.962519	Neither	-1.32689	7.45956e-05	Down
ENSMMUG00000052792	7.3255	0.0137101	Up	-0.557328	0.758223	Neither	-2.05741	0.256906	Neither	-0.700157	0.935934	Neither	1.58569	0.23655	Neither	-6.61437	0.00454184	Down	0.848293	0.497022	Neither	1.5549	0.194321	Neither	-0.310699	0.711228	Neither	0.318461	0.724275	Neither	-0.158304	0.851722	Neither	1.68324	0.10943	Neither	0.21594	0.940723	Neither	-1.48106	0.0135458	Down
ENSMMUG00000063032	2.5803	0.0155203	Up	-1.04466	0.425445	Neither	-0.706537	0.78164	Neither	0.371773	1	Neither	-0.108501	0.831601	Neither	-4.85427	0.000216432	Down	-0.48662	0.475236	Neither	-0.0478269	0.984813	Neither	-0.935109	0.395281	Neither	1.12519	0.552313	Neither	-0.0032617	1	Neither	0.292541	0.81012	Neither	-0.377689	0.62464	Neither	-3.01047	0.00434016	Down
ENSMMUG00000034773	2.98661	0.0159614	Up	-1.65595	0.2939	Neither	-2.47231	0.0635208	Neither	-4.75465	0.128218	Neither	-0.154793	0.816691	Neither	-4.09792	0.00151424	Down	0.138819	0.934429	Neither	-0.221258	0.7319	Neither	-0.555735	0.471069	Neither	-0.510516	0.343828	Neither	0.419341	0.712637	Neither	0.459549	0.688136	Neither	0.513191	0.595744	Neither	-2.33203	1.12719e-05	Down
ENSMMUG00000029366	1.24678	0.0252727	Up	-0.315027	0.680794	Neither	-0.204844	0.651278	Neither	-0.340889	0.648718	Neither	0.247603	0.658566	Neither	-2.07361	0.00121576	Down	-0.325913	0.35779	Neither	1.018	0.125108	Neither	0.0452877	0.991915	Neither	0.19111	0.596106	Neither	0.128309	0.859899	Neither	0.0132524	1	Neither	-0.0227376	0.919838	Neither	-1.0214	0.00214328	Down
ENSMMUG00000026033	3.12626	0.0254038	Up	-0.281623	0.848052	Neither	-4.25252	0.182361	Neither	4.00398	0.944646	Neither	0.370605	0.744238	Neither	-3.79821	0.0101228	Down	-0.00352886	1	Neither	1.00786	0.560388	Neither	1.11045	0.571035	Neither	0.258599	0.785948	Neither	0.0526656	1	Neither	1.65481	0.282476	Neither	0.336502	1	Neither	-2.83811	0.00143733	Down
ENSMMUG00000001671	1.26949	0.0262003	Up	0.288923	0.918115	Neither	0.326253	0.663142	Neither	-0.312282	0.676427	Neither	0.510079	0.453447	Neither	-1.91286	0.00238716	Down	0.255559	0.543725	Neither	-0.0159528	0.923761	Neither	-0.252777	0.668426	Neither	-0.0545301	0.861766	Neither	0.0982999	0.925155	Neither	-0.0699443	0.852845	Neither	0.38394	0.478388	Neither	-1.44412	0.000102069	Down
ENSMMUG00000014173	2.13904	0.0343157	Up	-0.248091	0.819622	Neither	0.358841	0.991413	Neither	-0.256548	0.844228	Neither	0.184504	0.814155	Neither	-5.56881	4.36572e-06	Down	0.159824	0.820776	Neither	0.274379	0.879395	Neither	-0.869817	0.253314	Neither	0.208235	0.972991	Neither	0.568178	0.595405	Neither	-1.01708	0.233095	Neither	-0.155097	0.88024	Neither	-3.05514	0.000401442	Down
ENSMMUG00000025136	6.50653	0.0373028	Up	-1.73137	0.410246	Neither	-3.56515	0.5	Neither	0	1	Neither	-0.580374	0.498597	Neither	-6.40519	0.0064807	Down	-0.886286	0.470919	Neither	-1.30421	0.228411	Neither	0.409975	0.861819	Neither	-0.61916	0.577336	Neither	-0.931626	0.517056	Neither	0.403873	1	Neither	-1.71044	0.272628	Neither	-3.32069	0.00310897	Down
ENSMMUG00000046925	2.17409	0.0389566	Up	-0.502702	0.663454	Neither	-1.66702	0.116608	Neither	0.384096	1	Neither	-0.0833229	0.878558	Neither	-2.64203	0.0393903	Down	0.0809243	0.992011	Neither	-0.728128	0.286942	Neither	-0.0275753	0.914766	Neither	-0.592509	0.269508	Neither	0.223448	0.892796	Neither	0.351014	0.766739	Neither	1.323	0.200189	Neither	-1.80428	0.00299688	Down
ENSMMUG00000024847	6.35692	0.0483572	Up	-0.967728	0.575235	Neither	-4.50288	0.0797251	Neither	2.42794	1	Neither	-0.118936	0.83978	Neither	-5.62902	0.033322	Down	0.603427	0.587525	Neither	3.14573	0.15376	Neither	-0.0869044	0.874743	Neither	0.193166	0.92778	Neither	-1.02003	0.229204	Neither	-0.214781	0.830745	Neither	-1.52193	0.0578567	Neither	-1.54768	0.0389872	Down
ENSMMUG00000017546	1.15235	0.0494592	Up	0.0464709	1	Neither	0.321595	0.810028	Neither	0.432546	0.742769	Neither	-0.1432	0.756185	Neither	-1.98182	0.0140054	Down	0.0942585	0.912804	Neither	-1.35054	0.064663	Neither	-0.932034	0.22298	Neither	0.475297	0.294865	Neither	0.556519	0.517166	Neither	0.475446	0.594239	Neither	0.140478	0.921909	Neither	-1.60081	0.000566089	Down
ENSMMUG00000017609	1.03004	0.0591854	Neither	-1.43744	0.118226	Neither	-0.748848	0.249275	Neither	-0.374326	0.61411	Neither	-0.314265	0.490656	Neither	-2.08647	0.00181404	Down	-0.314317	0.440857	Neither	-0.61399	0.268214	Neither	0.370534	0.801811	Neither	-0.0892214	0.766913	Neither	-0.00343861	0.948066	Neither	-0.442822	0.326015	Neither	-0.713093	0.125924	Neither	-1.05683	0.00236797	Down
ENSMMUG00000002540	1.05316	0.0597388	Neither	-0.605446	0.477261	Neither	-0.253886	0.621928	Neither	0.0667192	1	Neither	0.37256	0.616682	Neither	-2.78569	4.65168e-05	Down	-0.146798	0.69718	Neither	-0.711273	0.174565	Neither	-0.367194	0.556569	Neither	0.124567	0.761178	Neither	0.162023	0.801441	Neither	0.0372904	0.984575	Neither	0.215563	0.672971	Neither	-2.2085	5.70914e-10	Down
ENSMMUG00000013061	-0.914076	0.0621211	Neither	0.0777722	1	Neither	-0.866896	0.107821	Neither	-0.283316	0.693371	Neither	0.686354	0.369366	Neither	-1.65901	0.0394359	Down	-0.268907	0.492962	Neither	0.285372	0.789886	Neither	-0.214338	0.702712	Neither	0.304681	0.44484	Neither	0.21536	0.740011	Neither	-0.364882	0.44602	Neither	-0.28176	0.544251	Neither	-1.29512	0.000907452	Down
ENSMMUG00000010662	1.13538	0.0631567	Neither	-0.304408	0.703952	Neither	0.313227	0.666114	Neither	-0.411313	0.634718	Neither	0.0467792	0.980181	Neither	-2.45022	0.00907562	Down	-0.401005	0.286087	Neither	0.379287	0.581848	Neither	0.326861	0.69422	Neither	0.171082	0.659524	Neither	0.231936	0.694641	Neither	-0.260077	0.574259	Neither	0.282168	0.58239	Neither	-1.78183	1.26817e-07	Down
ENSMMUG00000058099	0.950926	0.0711593	Neither	0.204185	0.933565	Neither	0.964951	0.0999534	Neither	-0.0504565	0.875746	Neither	0.052014	0.981446	Neither	-1.42337	0.0170654	Down	0.0857908	0.853661	Neither	-0.621632	0.234032	Neither	-0.00357871	0.93287	Neither	-0.134542	0.634742	Neither	0.0690183	0.943409	Neither	-0.161564	0.703519	Neither	0.301603	0.533223	Neither	-2.17906	1.02206e-11	Down
ENSMMUG00000025228	2.94471	0.0740545	Neither	-2.17087	0.407552	Neither	-4.90192	0.0760093	Neither	-2.41179	0.417818	Neither	-0.72195	0.340858	Neither	-3.39571	0.0303925	Down	0.814791	0.427411	Neither	1.35187	0.241709	Neither	-0.256326	0.713391	Neither	-0.10144	0.849929	Neither	0.880815	0.437171	Neither	1.06305	0.394304	Neither	-0.860468	0.305738	Neither	-2.74424	2.44624e-05	Down
ENSMMUG00000046481	0.850728	0.106401	Neither	0.640581	0.628236	Neither	0.670536	0.214267	Neither	-0.16177	0.784031	Neither	0.196993	0.742232	Neither	-1.50958	0.0129689	Down	0.24425	0.603142	Neither	-0.369214	0.503161	Neither	-0.0440513	0.879796	Neither	0.180391	0.619555	Neither	0.196086	0.756386	Neither	-0.250684	0.585148	Neither	0.00631286	1	Neither	-1.86089	1.67574e-08	Down
ENSMMUG00000028449	1.80144	0.114422	Neither	-0.118841	0.919324	Neither	-2.32815	0.186883	Neither	-2.63206	0.5	Neither	0.164225	1	Neither	-6.16045	0.0133007	Down	0.465012	0.698591	Neither	0.163089	0.986226	Neither	-0.309999	0.708409	Neither	-0.710971	0.294237	Neither	0.652796	0.581732	Neither	0.159642	0.944699	Neither	-0.512098	0.553128	Neither	-1.69649	0.0176056	Down
ENSMMUG00000006941	0.930732	0.124472	Neither	-0.594939	0.483871	Neither	-0.729748	0.100748	Neither	0.0197408	1	Neither	0.328938	0.553342	Neither	-2.08659	0.000685958	Down	0.566181	0.171414	Neither	1.01566	0.0979789	Neither	-0.331443	0.568479	Neither	-0.0512835	0.833392	Neither	0.152045	0.81538	Neither	0.281707	0.60714	Neither	-0.406124	0.322865	Neither	-1.0075	0.00160762	Down
ENSMMUG00000020109	0.848183	0.124718	Neither	-1.16033	0.234288	Neither	-0.938824	0.0603337	Neither	-0.00694086	0.909116	Neither	0.22916	0.69133	Neither	-1.54444	0.0345908	Down	-0.210956	0.595556	Neither	-0.398189	0.463796	Neither	-0.0737992	0.853737	Neither	-0.0287113	0.906617	Neither	-0.246019	0.594612	Neither	-0.407975	0.371018	Neither	-0.327262	0.440604	Neither	-1.02125	0.00269228	Down
ENSMMUG00000014004	0.980072	0.142537	Neither	0.363851	0.943502	Neither	0.454649	0.656133	Neither	-1.09712	0.267876	Neither	0.124848	0.888166	Neither	-1.93309	0.0445952	Down	-0.0971276	0.799201	Neither	0.994408	0.307507	Neither	-0.140022	0.789981	Neither	-0.374567	0.370838	Neither	-0.0864275	0.827938	Neither	-0.209659	0.669417	Neither	-0.546715	0.288994	Neither	-1.44408	0.0025443	Down
ENSMMUG00000004547	0.859562	0.149967	Neither	-0.146751	0.796249	Neither	-0.440222	0.509832	Neither	0.389029	0.876473	Neither	0.314572	0.672946	Neither	-1.89489	0.0389259	Down	-0.117866	0.756997	Neither	-0.122616	0.810023	Neither	-0.161965	0.758935	Neither	0.0211299	1	Neither	0.441466	0.521792	Neither	-0.0130363	0.938718	Neither	-0.161626	0.720745	Neither	-1.42594	8.7192e-05	Down
ENSMMUG00000019837	0.696073	0.214312	Neither	0.185741	0.971471	Neither	0.22477	0.723296	Neither	-0.450445	0.575569	Neither	0.179464	0.867435	Neither	-1.69105	0.00997127	Down	0.0343786	0.967061	Neither	-0.724457	0.295127	Neither	-0.0380374	0.898521	Neither	0.0575225	0.896406	Neither	0.393617	0.523652	Neither	-0.271473	0.56271	Neither	-0.491442	0.297925	Neither	-2.8805	2.98201e-18	Down
ENSMMUG00000058508	0.955258	0.222026	Neither	-1.18425	0.337597	Neither	-0.637806	0.551303	Neither	-0.983237	0.438379	Neither	-0.521367	0.354696	Neither	-2.16782	0.0408194	Down	-0.489182	0.263394	Neither	-1.40403	0.126951	Neither	-0.525876	0.512408	Neither	2.15384	0.252639	Neither	0.43822	0.570571	Neither	2.81883	0.370346	Neither	0.430634	1	Neither	-2.31078	0.0175795	Down
ENSMMUG00000046235	1.04153	0.228487	Neither	-1.65692	0.22002	Neither	-1.47525	0.104249	Neither	-0.530964	0.647982	Neither	0.654638	0.433683	Neither	-2.66317	0.0199072	Down	0.266722	0.723801	Neither	1.29891	0.274108	Neither	-0.305644	0.645485	Neither	0.513551	0.50976	Neither	-0.226162	0.724107	Neither	0.113322	0.972314	Neither	-0.701512	0.250683	Neither	-1.50256	0.00244997	Down
ENSMMUG00000003303	0.578854	0.274832	Neither	-0.174052	0.776273	Neither	-0.581885	0.22033	Neither	0.253158	0.901898	Neither	0.707765	0.242214	Neither	-2.29393	0.000367101	Down	0.135691	0.788929	Neither	-0.35321	0.537975	Neither	0.0585525	0.997482	Neither	0.412608	0.203977	Neither	0.0541487	0.970885	Neither	0.0885659	0.908585	Neither	0.52406	0.278226	Neither	-1.00691	0.00404884	Down
ENSMMUG00000005829	0.760893	0.276449	Neither	-0.118146	0.805153	Neither	0.688439	0.904588	Neither	0.18369	1	Neither	0.0720737	0.961355	Neither	-2.72777	0.0105501	Down	0.260243	0.804564	Neither	-1.0823	0.111943	Neither	-0.604861	0.424687	Neither	0.157563	0.668334	Neither	-0.175595	0.692214	Neither	-0.306902	0.578556	Neither	-0.448871	0.460395	Neither	-2.15485	6.73011e-09	Down
ENSMMUG00000008596	-0.479799	0.33826	Neither	0.948592	0.468488	Neither	0.0509435	1	Neither	0.239486	0.88014	Neither	-0.0996325	0.833066	Neither	-2.00957	0.00406868	Down	0.533381	0.614111	Neither	-0.26123	0.673046	Neither	0.593381	0.485262	Neither	-0.359084	0.235166	Neither	0.570449	0.319977	Neither	-0.213997	0.640954	Neither	-0.656587	0.195476	Neither	-1.51643	3.95179e-05	Down
ENSMMUG00000019621	0.615048	0.345768	Neither	-0.279604	0.731341	Neither	-1.24827	0.0505507	Neither	0.161956	1	Neither	-0.201636	0.680513	Neither	-2.09177	0.0186097	Down	0.230624	0.696295	Neither	0.838688	0.22129	Neither	0.408794	0.627555	Neither	-0.165179	0.643806	Neither	-0.227016	0.655454	Neither	0.179885	0.812961	Neither	0.0874037	0.921295	Neither	-1.7518	5.35996e-07	Down
ENSMMUG00000023304	0.57052	0.401174	Neither	-0.0531217	0.859049	Neither	-0.157234	0.764148	Neither	0.19842	0.964258	Neither	0.00898444	1	Neither	-2.06883	0.00725034	Down	-0.0780591	0.819893	Neither	1.37874	0.0523672	Neither	0.201123	0.828198	Neither	-0.0625055	0.840045	Neither	-0.00221276	0.95079	Neither	-0.01175	0.93606	Neither	-0.0872323	0.812433	Neither	-1.25641	0.000457652	Down
ENSMMUG00000054993	0.459844	0.468026	Neither	0.611501	0.679159	Neither	0.423541	0.497912	Neither	-0.246507	0.714851	Neither	0.9437	0.192647	Neither	-1.43942	0.0324204	Down	-0.0814814	0.796432	Neither	-1.01202	0.138343	Neither	-1.04532	0.119785	Neither	0.199824	0.636654	Neither	-0.165831	0.707731	Neither	-0.422507	0.373104	Neither	-0.792835	0.09147	Neither	-2.00526	3.05934e-08	Down
ENSMMUG00000001571	0.408023	0.485874	Neither	0.165821	0.985888	Neither	-0.0678686	0.863152	Neither	0.0544781	1	Neither	0.0459399	0.970605	Neither	-1.37016	0.0402755	Down	0.213067	0.621902	Neither	0.49278	0.495913	Neither	0.123264	0.917102	Neither	0.228472	0.524467	Neither	0.159031	0.817485	Neither	-0.130697	0.74951	Neither	-0.654686	0.129682	Neither	-1.04665	0.00272108	Down
ENSMMUG00000024826	-0.747948	0.494328	Neither	-0.650881	0.65852	Neither	0.279715	1	Neither	0	1	Neither	-0.679154	0.534591	Neither	-5.75212	0.0327383	Down	-0.0157073	1	Neither	0.750705	0.559484	Neither	0.0761367	1	Neither	-0.298279	0.729738	Neither	1.04215	0.583988	Neither	-0.671772	0.45466	Neither	0.709779	0.617225	Neither	-3.90901	1.90637e-17	Down
ENSMMUG00000035506	0.562941	0.496974	Neither	-0.529402	0.61939	Neither	-1.43314	0.0745466	Neither	0.697679	0.857704	Neither	0.176107	0.83827	Neither	-2.61418	0.0170155	Down	0.198733	0.793968	Neither	1.04066	0.312723	Neither	0.296778	0.722317	Neither	0.560037	0.286975	Neither	0.759441	0.238385	Neither	-0.582627	0.41434	Neither	-1.07168	0.189876	Neither	-1.85627	5.50593e-05	Down
ENSMMUG00000014899	-0.284347	0.521888	Neither	-0.385942	0.643185	Neither	-0.779718	0.0657112	Neither	-0.566188	0.46411	Neither	-0.0266894	0.911613	Neither	-2.47575	9.93943e-05	Down	-0.518994	0.169364	Neither	-0.852587	0.092686	Neither	-0.491225	0.43088	Neither	0.187542	0.540098	Neither	0.523052	0.35482	Neither	-0.331745	0.528581	Neither	-0.731659	0.152223	Neither	-1.37448	1.06653e-05	Down
ENSMMUG00000016960	0.434677	0.555225	Neither	-1.2601	0.297512	Neither	-1.47906	0.0688837	Neither	-0.604912	0.611038	Neither	0.181363	0.853496	Neither	-2.08187	0.0429643	Down	-0.257527	0.566003	Neither	-0.141698	0.81212	Neither	-0.541287	0.48955	Neither	0.3053	0.79688	Neither	0.0254041	1	Neither	-0.0694813	0.895408	Neither	-1.04075	0.181364	Neither	-2.01257	0.039575	Down
ENSMMUG00000004291	0.361611	0.616806	Neither	-0.262869	0.724639	Neither	-0.949292	0.080995	Neither	-0.28154	0.706424	Neither	0.619108	0.347696	Neither	-1.68622	0.0227772	Down	0.24711	0.561066	Neither	0.927193	0.228349	Neither	-0.0499191	0.883146	Neither	0.391958	0.441384	Neither	0.555444	0.448996	Neither	0.748441	0.236706	Neither	-0.142774	0.729371	Neither	-1.14254	0.00210318	Down
ENSMMUG00000006592	0.210857	0.71413	Neither	0.0989616	1	Neither	0.631004	0.246893	Neither	-0.171143	0.781589	Neither	0.498302	0.464413	Neither	-1.31224	0.0318096	Down	0.00766471	0.982192	Neither	0.391902	0.595758	Neither	0.157131	0.896411	Neither	0.557158	0.10559	Neither	0.471166	0.402207	Neither	0.10121	0.880579	Neither	-0.067415	0.849237	Neither	-1.62578	8.0363e-07	Down
ENSMMUG00000061128	-0.126651	0.7822	Neither	-1.43337	0.169336	Neither	-1.0748	0.101803	Neither	0.106164	1	Neither	-0.324693	0.494955	Neither	-2.05133	0.0155775	Down	0.602266	0.249958	Neither	0.482477	0.446833	Neither	-0.130995	0.790039	Neither	0.111778	0.743427	Neither	0.159436	0.829115	Neither	0.152392	0.822244	Neither	-0.430773	0.330964	Neither	-1.55972	3.87901e-06	Down
ENSMMUG00000050251	-0.117065	0.782981	Neither	-0.0708271	0.852661	Neither	0.496591	0.411922	Neither	0.00896882	1	Neither	0.403044	0.59361	Neither	-1.37532	0.0496245	Down	0.0841348	0.872676	Neither	-0.73569	0.319699	Neither	0.0851865	0.965746	Neither	0.0615281	0.923286	Neither	0.122802	0.889206	Neither	-0.5066	0.282584	Neither	-0.555652	0.199009	Neither	-1.62474	7.20444e-06	Down
ENSMMUG00000025233	0.291784	0.795656	Neither	1.12992	0.712249	Neither	0.767711	0.601083	Neither	0.667853	0.872442	Neither	0.774904	0.412724	Neither	-2.81739	0.0335116	Down	-0.357224	0.55398	Neither	0.523877	0.706734	Neither	0.492458	0.639796	Neither	0.332412	0.694043	Neither	0.481406	0.497032	Neither	0.444415	0.703029	Neither	-0.276118	0.683717	Neither	-1.57938	0.000252732	Down
ENSMMUG00000013397	-0.0775489	0.83193	Neither	-0.543314	0.5517	Neither	-0.939689	0.0376939	Neither	-0.141376	0.798806	Neither	0.422868	0.559754	Neither	-2.16208	0.0015088	Down	0.426818	0.308002	Neither	-0.903738	0.121438	Neither	-0.410996	0.481399	Neither	-0.0290135	0.91041	Neither	-0.043218	0.886769	Neither	0.0692331	0.941181	Neither	0.512549	0.280342	Neither	-1.95213	1.98368e-08	Down
ENSMMUG00000057001	-0.0878857	0.889425	Neither	-1.49191	0.269914	Neither	1.08165	1	Neither	-0.254541	0.710761	Neither	0.025534	1	Neither	-5.49443	0.0335558	Down	-0.0824926	0.965338	Neither	-0.720479	0.310797	Neither	-0.244343	0.705367	Neither	0.583182	0.31012	Neither	0.0188331	1	Neither	0.735784	0.355624	Neither	0.423347	0.597239	Neither	-2.75525	0.0146338	Down
ENSMMUG00000009485	0.0815629	0.929188	Neither	0.04812	1	Neither	1.41924	0.386951	Neither	0.309033	0.918132	Neither	-0.154906	0.732024	Neither	-2.58353	0.00249328	Down	0.0424949	0.974954	Neither	-0.312321	0.597959	Neither	0.0517895	1	Neither	0.54165	0.229073	Neither	0.053674	0.964267	Neither	-0.0889334	0.814066	Neither	0.0689014	0.924224	Neither	-1.29203	0.000469448	Down
ENSMMUG00000050277	0.0329247	0.996396	Neither	-0.155241	0.792079	Neither	-1.10852	0.0680905	Neither	-0.214288	0.756533	Neither	0.19105	0.803831	Neither	-2.53204	0.00246307	Down	-0.27593	0.505515	Neither	-0.0497476	0.888392	Neither	-0.39284	0.544086	Neither	0.0766033	0.922309	Neither	0.1614	0.817852	Neither	-0.434247	0.41365	Neither	-0.552409	0.284681	Neither	-2.4374	1.79774e-12	Down
ENSMMUG00000063605	0.161142	1	Neither	-0.468912	0.707576	Neither	-1.36151	0.311018	Neither	-1.81081	0.205698	Neither	-0.251675	0.776518	Neither	-2.28799	0.0386048	Down	0.55137	0.568585	Neither	0.0846848	1	Neither	-0.0933541	0.862563	Neither	-0.466932	0.439718	Neither	-0.58233	0.604295	Neither	0.486328	0.727523	Neither	-0.46073	0.663705	Neither	-3.2016	0.000208862	Down
ENSMMUG00000009661	-1.64459	0.087767	Neither	-1.41807	0.169198	Neither	0.631007	0.419484	Neither	0.117157	1	Neither	-2.54253	0.0128638	Down	3.46746	0.0274751	Up	0.742228	0.609667	Neither	0.832578	0.52863	Neither	0.0149818	1	Neither	-0.776172	0.0459518	Neither	-0.352167	0.633295	Neither	-1.47517	0.0416969	Down	-1.38872	0.0913227	Neither	-1.38304	0.000601433	Down
ENSMMUG00000021253	5.76949	0.252466	Neither	0.582055	0.795261	Neither	2.80155	9.88847e-07	Up	-0.0215811	0.885938	Neither	-4.47296	0.000350418	Down	8.29231	0.0149339	Up	-0.721718	0.316816	Neither	2.74809	1	Neither	0.218387	1	Neither	1.87644	1	Neither	4.68387	0.26922	Neither	3.98347	0.675956	Neither	5.53095	0.219139	Neither	-1.39503	0.0424076	Down
ENSMMUG00000059343	-7.92282	2.23973e-19	Down	6.45531	0.0169651	Up	2.54583	0.140356	Neither	7.03539	0.110764	Neither	-3.91852	0.00567746	Down	7.87206	0.0180963	Up	5.28311	0.239895	Neither	-1.17467	0.804221	Neither	-3.67957	0.05776	Neither	0.676796	0.633969	Neither	3.05989	0.0755806	Neither	2.95876	0.054792	Neither	-0.340987	0.627695	Neither	-2.73498	0.020499	Down
ENSMMUG00000058386	-8.1897	2.23884e-23	Down	2.92765	0.091727	Neither	2.30043	0.127826	Neither	0.719622	0.560453	Neither	-3.78878	0.00510382	Down	11.1994	4.0173e-07	Up	5.12548e-15	1	Neither	0	1	Neither	4.16607	0.201212	Neither	1.84788	1	Neither	0	1	Neither	0	1	Neither	2.84598	1	Neither	-2.459	2.1937e-06	Down
ENSMMUG00000009475	-4.00654	8.56637e-05	Down	0.705694	0.896952	Neither	0.245072	0.900879	Neither	-0.66168	0.590948	Neither	-3.55109	0.0125898	Down	7.52055	0.0429656	Up	4.17162	0.538713	Neither	5.63825	0.142451	Neither	0.151274	1	Neither	-0.164523	0.932649	Neither	0.503485	0.913594	Neither	0.638951	0.748316	Neither	-0.458953	0.363235	Neither	-1.45279	0.00197894	Down
ENSMMUG00000017430	-2.48972	0.000874375	Down	1.14481	0.374661	Neither	0.878773	0.126662	Neither	-0.769796	0.312531	Neither	-1.56054	0.0481277	Down	4.11619	6.90534e-05	Up	0.378076	0.809012	Neither	-0.734197	0.414205	Neither	-1.00044	0.167796	Neither	0.322496	0.760123	Neither	0.199157	0.750898	Neither	0.673162	0.681186	Neither	0.256321	0.957555	Neither	-1.20582	0.00567589	Down
ENSMMUG00000000971	-2.2641	0.0092946	Down	-0.0142113	1	Neither	-0.322332	0.577736	Neither	-0.805849	0.388214	Neither	-1.79888	0.0201829	Down	4.02196	0.00383553	Up	-1.42371	0.0857909	Neither	-0.667345	0.470675	Neither	-0.540934	0.667361	Neither	-0.614551	0.323508	Neither	-1.61203	0.128185	Neither	-0.903985	0.226283	Neither	-0.256749	0.785504	Neither	-1.90387	0.000266713	Down
ENSMMUG00000058390	-0.126843	0.841367	Neither	-0.759163	0.535265	Neither	1.68737	0.122714	Neither	-0.0610793	1	Neither	-1.73776	0.0381874	Down	3.20181	0.0390965	Up	1.10028	1	Neither	0.647735	0.625429	Neither	-1.00981	0.307877	Neither	-0.109078	0.978695	Neither	0.967232	0.434727	Neither	0.253295	0.955258	Neither	-1.17887	0.403247	Neither	-3.98276	2.14696e-10	Down
ENSMMUG00000054908	-1.30736	0.0707775	Neither	1.17037	0.631186	Neither	4.11964	0.0305576	Up	2.29168	0.50754	Neither	3.45499	0.0370272	Up	4.24676	0.0424992	Up	0.0146903	1	Neither	-0.625954	0.525472	Neither	2.50985	0.190612	Neither	-0.471537	0.618875	Neither	-0.909172	0.236706	Neither	1.65333	0.383247	Neither	-0.221399	0.762712	Neither	-4.64285	9.60517e-15	Down
ENSMMUG00000027278	-4.92069	1.92064e-06	Down	2.07538	0.327162	Neither	2.84718	0.000689335	Up	0.111164	1	Neither	1.38315	0.413341	Neither	5.51607	0.00158746	Up	0.863005	0.417968	Neither	-2.09532	0.0784616	Neither	-5.25225	0.0362544	Down	1.41871	0.156129	Neither	1.14121	0.558248	Neither	1.17624	0.331847	Neither	5.29027	0.176772	Neither	-2.56159	0.00775289	Down
ENSMMUG00000065097	-4.36095	6.65833e-08	Down	1.17353	0.490806	Neither	1.05934	0.251661	Neither	-0.970381	0.335291	Neither	0.118945	0.985317	Neither	5.09123	7.8722e-05	Up	0.343701	0.827007	Neither	0.353082	0.968986	Neither	-0.697712	0.47413	Neither	-0.0989268	0.845696	Neither	0.163034	0.92591	Neither	-1.54338	0.0274072	Down	-0.691654	0.26997	Neither	-1.27503	0.0190274	Down
ENSMMUG00000006345	-3.96939	1.55082e-13	Down	1.4964	0.295783	Neither	1.53436	0.00340114	Up	-0.314957	0.668416	Neither	-0.421402	0.578825	Neither	6.67069	8.27987e-11	Up	0.675352	0.429378	Neither	-0.326467	0.661258	Neither	0.942565	0.599421	Neither	-0.135678	0.736777	Neither	0.32655	0.811182	Neither	2.42065	0.047989	Up	2.32396	0.0721418	Neither	-1.03824	0.0421382	Down
ENSMMUG00000014750	-1.69711	0.00130296	Down	1.35325	0.308095	Neither	2.50837	0.000655357	Up	0.330013	0.78552	Neither	-0.393105	0.471509	Neither	3.64103	0.00024606	Up	0.348987	0.591675	Neither	-0.407793	0.536318	Neither	0.166527	0.943766	Neither	-0.210809	0.621703	Neither	0.451866	0.800425	Neither	1.72975	0.0383542	Up	0.379752	0.638963	Neither	-1.4048	0.000123575	Down
ENSMMUG00000013115	-9.37228	1.15798e-69	Down	0.448091	0.742471	Neither	0.467199	0.500414	Neither	-0.146389	0.790462	Neither	0.159182	0.935002	Neither	9.36674	3.47539e-17	Up	1.62306	0.219614	Neither	-0.313434	0.735101	Neither	1.12555	0.57352	Neither	0.62189	0.657148	Neither	0.332629	0.805227	Neither	2.04136	0.0182791	Up	1.59072	0.162657	Neither	-2.47801	1.58449e-05	Down
ENSMMUG00000017314	-3.75291	1.20016e-15	Down	1.97512	0.164921	Neither	1.05299	0.0643299	Neither	0.515132	0.743755	Neither	-0.60587	0.403142	Neither	3.59399	0.000204315	Up	0.325448	0.652248	Neither	0.929775	0.39923	Neither	-0.776157	0.427335	Neither	1.19088	0.345829	Neither	-0.967501	0.452651	Neither	1.50009	0.0218873	Up	-0.0255089	0.892107	Neither	-2.00434	0.00221853	Down
ENSMMUG00000038367	-4.10096	2.37563e-06	Down	1.25342	0.384487	Neither	0.762488	0.468885	Neither	-0.018617	0.902239	Neither	0.03093	1	Neither	6.12143	0.00331364	Up	0.239893	0.95124	Neither	4.54367	0.608281	Neither	3.28647	1	Neither	1.82962	0.400075	Neither	0	1	Neither	3.50542	0.0187739	Up	0	1	Neither	-2.64788	9.34254e-06	Down
ENSMMUG00000060243	-5.32447	6.63665e-06	Down	1.16003	0.871539	Neither	0	1	Neither	1.53444	0.662094	Neither	0	1	Neither	8.16548	3.11859e-05	Up	5.12548e-15	1	Neither	-0.927617	0.563812	Neither	0.114255	1	Neither	2.67383	1	Neither	1.9611	1	Neither	6.87425	0.00770026	Up	3.01656	0.174009	Neither	-5.64364	9.49381e-08	Down
ENSMMUG00000060823	-4.17973	1.89881e-15	Down	5.12783	0.000919311	Up	4.09534	9.49448e-06	Up	3.14297	0.021152	Up	0.148055	0.848611	Neither	3.30519	0.0229628	Up	0.568627	0.464433	Neither	-0.530777	0.552973	Neither	-0.520011	0.627293	Neither	1.12251	0.0815498	Neither	0.258135	0.944505	Neither	0.306243	0.854111	Neither	0.314835	0.971735	Neither	-2.42762	5.86312e-05	Down
ENSMMUG00000040529	-9.45861	4.32393e-54	Down	-0.44313	0.602504	Neither	-2.33483	1.36685e-07	Down	0.105884	1	Neither	0.707492	1	Neither	8.26738	3.43892e-09	Up	-0.496289	0.750461	Neither	-0.195776	0.758486	Neither	-1.17285	0.276851	Neither	0.887757	0.953966	Neither	-0.0528358	0.888559	Neither	0.444677	0.77999	Neither	-0.242673	0.769353	Neither	-2.28428	1.23554e-05	Down
ENSMMUG00000059444	-6.56575	2.48516e-36	Down	0.810369	0.55165	Neither	-1.47269	0.00412182	Down	1.0117	0.373123	Neither	0.508167	0.594859	Neither	5.28659	8.50747e-07	Up	-2.07142	0.149454	Neither	0.947205	0.931578	Neither	1.79254	0.426361	Neither	-0.528951	1	Neither	4.64902	0.362215	Neither	1.07667	0.269271	Neither	1.4567	0.397347	Neither	-1.8875	0.000123373	Down
ENSMMUG00000015436	-1.81827	0.000310937	Down	-0.282497	0.713914	Neither	-1.23594	0.0119111	Down	0.15173	1	Neither	0.00163467	1	Neither	2.20121	0.0413435	Up	0.229135	0.702098	Neither	-0.787792	0.205853	Neither	0.0171481	1	Neither	0.174094	0.630904	Neither	0.333251	0.640388	Neither	-0.338576	0.556229	Neither	-0.354568	0.522697	Neither	-1.12475	0.00396813	Down
ENSMMUG00000063148	-10.2873	4.72653e-66	Down	3.51786	0.0277384	Up	2.52879	0.0235138	Up	0.556985	0.616115	Neither	3.53361	0.795691	Neither	10.7195	1.39853e-14	Up	2.67748	1	Neither	2.00851	0.441104	Neither	0.653469	0.793563	Neither	-2.02715	0.274272	Neither	0	1	Neither	0.208885	1	Neither	-0.482779	0.725018	Neither	-3.17848	1.21066e-14	Down
ENSMMUG00000017655	-8.14978	1.26899e-55	Down	4.05884	0.00795077	Up	5.49335	6.55179e-07	Up	0.726552	0.556099	Neither	2.15711	0.0942718	Neither	8.11682	1.76414e-10	Up	0.553843	0.671654	Neither	-0.630686	0.373617	Neither	-0.0613368	0.869602	Neither	-0.0356838	1	Neither	3.59295	0.753661	Neither	0.138287	0.890372	Neither	0.620552	0.253055	Neither	-1.50097	0.00176749	Down
ENSMMUG00000056562	-9.88283	5.98979e-36	Down	3.63897	0.0373579	Up	2.84233	0.00127251	Up	-0.0786048	0.859704	Neither	4.29747	0.6501	Neither	13.0993	6.6304e-13	Up	-1.17778	0.823241	Neither	0	1	Neither	0	1	Neither	0	1	Neither	0	1	Neither	2.02894	1	Neither	0	1	Neither	-3.3629	0.00279674	Down
ENSMMUG00000027952	-5.59705	1.16268e-27	Down	4.22689	0.0430464	Up	4.7267	2.15768e-10	Up	0.661703	0.654969	Neither	0.892208	0.417504	Neither	4.72841	0.00251692	Up	-0.876042	0.22923	Neither	0.483413	0.652827	Neither	-0.796067	0.20529	Neither	-0.358288	0.460068	Neither	0.0413309	1	Neither	0.0104795	1	Neither	0.46067	0.738067	Neither	-5.85695	1.25173e-40	Down
ENSMMUG00000049680	-6.4624	1.20777e-11	Down	6.72155	0.0376344	Up	4.58373	0.000524484	Up	0.783325	0.740604	Neither	0	1	Neither	6.19569	0.00985415	Up	1.866	1	Neither	1.18795	0.789581	Neither	-0.207932	0.890344	Neither	1.84154	0.388973	Neither	4.04595	0.570363	Neither	0.403544	1	Neither	-0.450378	0.724475	Neither	-3.72234	0.00474572	Down
ENSMMUG00000044175	-4.54945	1.97618e-09	Down	3.87935	0.0378271	Up	2.20237	0.0277075	Up	0.180749	1	Neither	-0.811961	0.468194	Neither	6.7678	2.13284e-07	Up	-0.218082	0.71802	Neither	-0.862032	0.447264	Neither	3.96002	0.876911	Neither	-0.303547	1	Neither	3.24657	0.936691	Neither	0.144583	1	Neither	1.41811	0.216613	Neither	-4.06001	5.28621e-22	Down
ENSMMUG00000065364	-4.32175	2.20718e-06	Down	8.1814	0.0148022	Up	8.71858	0.00166893	Up	4.17101	0.107108	Neither	1.67382	0.687309	Neither	9.07641	0.0159556	Up	-0.339969	0.765271	Neither	-0.447999	0.877213	Neither	4.58093	0.0643756	Neither	1.84799	1	Neither	-0.585639	0.631291	Neither	0.588037	0.738008	Neither	2.6538	0.23007	Neither	-3.26859	0.047661	Down
ENSMMUG00000016469	-10.1266	2.24711e-72	Down	2.0189	0.0958924	Neither	1.96983	0.00026068	Up	-0.548868	0.492571	Neither	0.672699	0.670983	Neither	9.83253	4.60045e-17	Up	1.28052	0.645736	Neither	-2.56946	0.0825694	Neither	-0.151607	0.798741	Neither	-0.141089	0.895303	Neither	0	1	Neither	0.736082	0.489906	Neither	0.266701	0.830425	Neither	-3.36247	8.66828e-11	Down
ENSMMUG00000041108	-9.32458	1.71277e-69	Down	1.58708	0.191458	Neither	1.82911	0.000817637	Up	-0.109655	0.822155	Neither	0.251905	0.912773	Neither	9.76757	1.71741e-17	Up	0.505966	0.60077	Neither	-1.81096	0.114747	Neither	0.141594	0.998326	Neither	0.779376	0.421784	Neither	-0.367091	1	Neither	0.362633	0.734918	Neither	2.42634	0.0521084	Neither	-2.18898	1.30562e-08	Down
ENSMMUG00000021059	-9.50763	1.28743e-63	Down	1.59374	0.203199	Neither	1.86038	0.00104962	Up	-0.227003	0.719315	Neither	0.820031	0.65848	Neither	10.4618	6.38e-16	Up	4.64595	0.284943	Neither	-2.385	0.0666925	Neither	-0.39078	0.67556	Neither	-0.531384	0.508074	Neither	0.00460614	1	Neither	1.24081	0.4052	Neither	4.65534	0.300736	Neither	-1.74108	0.00165195	Down
ENSMMUG00000060414	-8.77893	8.47983e-60	Down	1.29973	0.301322	Neither	1.90132	0.000289743	Up	-0.416431	0.554945	Neither	-2.3509	0.559786	Neither	10.9072	6.03784e-16	Up	-0.63653	0.303087	Neither	0.448775	1	Neither	-0.66781	0.329949	Neither	5.0584	0.17619	Neither	1.86072	1	Neither	3.47366	0.129118	Neither	4.75426	0.0960965	Neither	-2.32234	6.8966e-13	Down
ENSMMUG00000064486	-8.03844	4.00481e-59	Down	1.66747	0.236597	Neither	2.38033	5.00191e-05	Up	0.578737	0.626356	Neither	-0.0843626	0.889605	Neither	9.20025	1.61163e-14	Up	-0.315597	0.644244	Neither	-0.62864	0.427575	Neither	1.01925	0.209808	Neither	0.0165788	1	Neither	1.21609	0.255584	Neither	0.467634	0.546004	Neither	1.14144	0.210766	Neither	-1.45505	0.000539317	Down
ENSMMUG00000022806	-9.25332	3.63752e-58	Down	1.43657	0.232718	Neither	1.63379	0.00186888	Up	-0.162141	0.779888	Neither	-1.17841	0.543637	Neither	10.5878	1.28656e-17	Up	4.10411	0.550279	Neither	0.555518	0.846182	Neither	3.28646	1	Neither	0.444941	0.553576	Neither	-0.367091	1	Neither	0.0670131	0.996952	Neither	0.249883	0.603096	Neither	-1.2044	0.00754405	Down
ENSMMUG00000023038	-9.78085	1.71776e-57	Down	2.39439	0.0617032	Neither	2.51136	1.4497e-05	Up	0.0699558	0.970033	Neither	-2.57533	0.149174	Neither	9.79223	1.33989e-15	Up	5.12548e-15	1	Neither	-1.42848	0.244745	Neither	0	1	Neither	-0.125364	0.816491	Neither	1.8574	1	Neither	-0.236523	0.782847	Neither	-0.744979	0.673459	Neither	-3.3777	2.46035e-07	Down
ENSMMUG00000015918	-8.2971	3.88655e-55	Down	0.943621	0.466187	Neither	1.58356	0.00517127	Up	-0.242315	0.712231	Neither	0.187294	1	Neither	10.1332	4.39234e-18	Up	2.71439	1	Neither	-3.12595	0.5	Neither	2.10086	0.721445	Neither	-0.530733	1	Neither	0	1	Neither	1.14335	0.372055	Neither	0.635681	0.822296	Neither	-1.6585	1.65463e-05	Down
ENSMMUG00000061751	-8.51883	4.05442e-54	Down	3.07771	0.0580265	Neither	3.34227	2.6631e-05	Up	0.377414	0.797727	Neither	-0.0177391	0.932801	Neither	9.71486	2.08814e-11	Up	0.9478	0.678358	Neither	-1.67468	0.0988461	Neither	-0.0866466	1	Neither	0.737928	0.192695	Neither	-0.751985	0.330339	Neither	-0.0257098	1	Neither	1.51226	0.0733943	Neither	-3.09619	0.00019657	Down
ENSMMUG00000042839	-7.59545	5.99889e-47	Down	0.822689	0.509521	Neither	1.00855	0.045662	Up	0.0309345	0.942407	Neither	1.05576	0.325445	Neither	6.27462	2.84469e-10	Up	1.40333	0.664422	Neither	0.443553	0.975162	Neither	0.77538	0.659859	Neither	0.781342	0.344546	Neither	3.16241	0.922411	Neither	1.02273	0.324184	Neither	-0.0248074	1	Neither	-1.54675	0.00146094	Down
ENSMMUG00000007398	-8.33875	1.87765e-43	Down	0.889493	0.540474	Neither	1.33787	0.0469906	Up	-0.27298	0.703811	Neither	-0.93966	0.458802	Neither	7.4359	1.08605e-11	Up	-0.384242	0.688533	Neither	-0.237166	0.833654	Neither	-1.51345	0.568744	Neither	-0.8035	0.370936	Neither	0	1	Neither	0.740767	0.845631	Neither	1.64754	0.335461	Neither	-1.30577	0.0139641	Down
ENSMMUG00000061795	-9.33697	7.08577e-43	Down	1.53081	0.229942	Neither	1.60019	0.00370706	Up	0.792164	0.479566	Neither	-1.29156	0.416139	Neither	9.10863	3.63114e-12	Up	1.93069	1	Neither	-0.33368	0.988278	Neither	-0.549667	0.669495	Neither	-1.52345	0.336787	Neither	1.86099	1	Neither	1.1738	0.385828	Neither	0.0775941	1	Neither	-1.74761	0.00212666	Down
ENSMMUG00000014032	-7.5448	1.10757e-42	Down	1.68336	0.1966	Neither	1.16492	0.0342446	Up	0.00216992	1	Neither	-1.45637	0.176251	Neither	8.719	3.07821e-14	Up	0.588009	0.882633	Neither	-0.710359	0.410132	Neither	1.06288	0.344279	Neither	1.63735	0.128533	Neither	0.758216	0.637933	Neither	2.29898	0.167394	Neither	1.4475	0.221033	Neither	-2.06171	2.68681e-06	Down
ENSMMUG00000008169	-8.20334	7.91073e-42	Down	1.7999	0.427242	Neither	2.54624	6.56172e-05	Up	-0.653154	0.57736	Neither	1.2463	0.39743	Neither	8.45458	1.84759e-13	Up	0.127439	1	Neither	-0.277351	0.829618	Neither	-0.0797667	0.842392	Neither	0.630565	0.908377	Neither	0.485897	0.551703	Neither	0.412491	0.589364	Neither	0.19252	0.768164	Neither	-2.21184	6.50202e-06	Down
ENSMMUG00000002261	-7.62515	1.20742e-35	Down	0.84617	0.492223	Neither	1.38038	0.0124478	Up	-0.235773	0.713822	Neither	-2.70923	0.0870872	Neither	9.6293	3.23642e-13	Up	-0.382859	0.880313	Neither	-1.25153	0.172026	Neither	0.264213	0.818161	Neither	-0.391312	0.658036	Neither	0.8961	0.999238	Neither	0.221356	0.922299	Neither	2.13392	0.152275	Neither	-2.05757	0.00439587	Down
ENSMMUG00000018853	-8.89857	1.42806e-35	Down	0.276542	0.92401	Neither	1.12729	0.0356672	Up	0.218135	0.921349	Neither	-1.101	0.833282	Neither	9.71374	1.65912e-11	Up	3.21968	1	Neither	3.9116	0.626269	Neither	1.17884	0.49503	Neither	2.77565	0.120983	Neither	-1.15986	0.827501	Neither	0.73717	0.791512	Neither	-0.741337	0.687865	Neither	-1.27675	0.000672791	Down
ENSMMUG00000058868	-6.20153	1.76892e-34	Down	0.494968	0.713545	Neither	1.19225	0.0180629	Up	-0.182712	0.765641	Neither	-0.369311	0.510085	Neither	6.70728	1.31864e-11	Up	-0.116211	0.816385	Neither	-0.546514	0.433245	Neither	0.781604	0.331503	Neither	0.0463842	0.91262	Neither	0.161077	0.89271	Neither	0.167429	0.805209	Neither	0.605425	0.279545	Neither	-2.39013	5.32772e-12	Down
ENSMMUG00000000164	-7.42851	9.14091e-34	Down	1.28779	0.300961	Neither	1.31428	0.0123482	Up	0.000842603	1	Neither	1.91984	0.472016	Neither	8.34763	9.58783e-12	Up	-0.333985	0.805374	Neither	-1.64263	0.115041	Neither	1.24044	0.559415	Neither	0.402996	0.707643	Neither	-0.0341049	0.954802	Neither	1.47126	0.311781	Neither	2.4781	0.0861532	Neither	-2.69204	5.42399e-15	Down
ENSMMUG00000039781	-8.76181	1.44114e-31	Down	1.88699	0.184644	Neither	2.99207	1.94959e-05	Up	-0.0995297	0.836831	Neither	-2.35097	0.559775	Neither	12.1184	1.89011e-11	Up	1.02675	0.964568	Neither	-1.42847	0.244772	Neither	-0.127874	0.826071	Neither	0.421074	0.785889	Neither	0.0315858	1	Neither	0.119682	0.874105	Neither	0.583294	0.428719	Neither	-2.90376	0.00694109	Down
ENSMMUG00000018289	-6.73846	2.47675e-31	Down	0.695856	0.597878	Neither	1.17411	0.0252839	Up	0.299394	0.843592	Neither	-1.30894	0.168558	Neither	7.1218	1.50184e-10	Up	-1.17089	0.0592876	Neither	0.534041	0.707429	Neither	0.262398	0.934243	Neither	0.538436	0.490614	Neither	0.114105	1	Neither	-0.519735	0.482152	Neither	0.691538	0.494674	Neither	-1.36804	0.0017771	Down
ENSMMUG00000059481	-6.25355	9.60629e-31	Down	1.99603	0.139373	Neither	2.97397	5.52768e-06	Up	0.00315705	1	Neither	1.03044	0.51708	Neither	6.73367	8.0423e-10	Up	0.340424	0.834915	Neither	-1.32808	0.0754056	Neither	0.877278	0.594217	Neither	1.0325	0.686255	Neither	0.718213	0.60276	Neither	0.469086	0.618908	Neither	0.750182	0.575138	Neither	-2.63475	1.47045e-14	Down
ENSMMUG00000018770	-7.48337	2.02562e-30	Down	1.04789	0.460886	Neither	1.09769	0.0459622	Up	0.403098	0.78267	Neither	-1.64511	0.287993	Neither	9.13666	1.12424e-08	Up	3.18191	0.929006	Neither	0.0604954	1	Neither	0.531085	0.812617	Neither	-0.756755	0.647932	Neither	-2.07174	0.368749	Neither	0.776989	0.339483	Neither	1.01117	0.350019	Neither	-2.34124	7.01571e-05	Down
ENSMMUG00000055468	-6.59483	6.67566e-30	Down	1.30643	0.358686	Neither	1.58479	0.0154181	Up	0.896324	0.455719	Neither	-1.14915	0.247522	Neither	7.70087	3.09547e-08	Up	-0.770346	0.645398	Neither	-0.252795	0.679081	Neither	0.625462	0.621471	Neither	-0.972443	0.730631	Neither	1.85807	1	Neither	1.24222	0.234107	Neither	-0.350698	0.750436	Neither	-1.29705	0.0284243	Down
ENSMMUG00000000049	-5.70659	3.72123e-29	Down	1.13839	0.34648	Neither	1.26647	0.0160273	Up	-0.110848	0.820574	Neither	0.419578	0.709663	Neither	4.89742	2.16557e-06	Up	1.49224	0.140181	Neither	-0.00530366	0.927547	Neither	0.886742	0.364117	Neither	0.382971	0.51412	Neither	-0.971331	0.106726	Neither	0.22661	0.79956	Neither	0.0182361	1	Neither	-1.33832	0.000427601	Down
ENSMMUG00000009988	-5.37251	3.2839e-28	Down	0.764293	0.537559	Neither	1.22393	0.0227912	Up	0.0486765	0.955363	Neither	0.346421	0.627778	Neither	5.85477	5.58505e-10	Up	-0.0756666	0.83554	Neither	-1.17321	0.118897	Neither	-0.262916	0.70973	Neither	0.152085	0.773893	Neither	0.303802	0.654629	Neither	0.186025	0.80553	Neither	0.0338208	1	Neither	-1.52862	0.000150573	Down
ENSMMUG00000001405	-6.95029	3.72229e-27	Down	0.862966	0.494307	Neither	1.45514	0.00395454	Up	0.121717	0.969799	Neither	-0.0893321	0.857543	Neither	7.23756	1.82402e-11	Up	0.500864	0.356746	Neither	-0.0711301	0.875656	Neither	-0.082065	0.849522	Neither	-0.554747	0.407265	Neither	2.43709	0.237484	Neither	0.302763	0.627896	Neither	1.73087	0.392146	Neither	-1.68064	2.07646e-05	Down
ENSMMUG00000018996	-5.23778	8.48586e-25	Down	1.60538	0.209974	Neither	2.03806	0.000836679	Up	0.0105827	1	Neither	0.932021	0.331761	Neither	4.99003	2.06625e-07	Up	0.247797	0.799672	Neither	-0.404644	0.628337	Neither	0.235446	0.919186	Neither	0.29232	0.55866	Neither	1.02403	0.207949	Neither	0.171501	0.863842	Neither	0.646709	0.372743	Neither	-1.7979	8.09858e-05	Down
ENSMMUG00000050937	-6.86535	1.26698e-23	Down	0.992865	0.631479	Neither	2.56935	0.011957	Up	-0.879704	0.389277	Neither	-2.0334	0.103823	Neither	6.71678	3.56914e-07	Up	-0.618602	0.63262	Neither	0.751171	0.819167	Neither	0.505356	1	Neither	2.08174	0.0530286	Neither	2.13156	0.143583	Neither	1.5641	0.342217	Neither	4.47806	0.386484	Neither	-4.6762	6.06349e-05	Down
ENSMMUG00000057342	-4.68184	5.4788e-23	Down	2.05971	0.14247	Neither	3.94073	3.32085e-09	Up	0.420894	0.720667	Neither	1.02377	0.258941	Neither	3.73468	0.00488854	Up	-0.151517	0.72947	Neither	1.10011	0.301016	Neither	-0.687041	0.257237	Neither	-0.112439	0.704196	Neither	0.445987	0.527142	Neither	0.0941579	0.932056	Neither	0.727442	0.363502	Neither	-5.4022	8.9135e-35	Down
ENSMMUG00000019923	-4.28558	3.29569e-22	Down	1.09178	0.423771	Neither	1.43743	0.00912988	Up	0.786741	0.500715	Neither	0.0633869	0.957239	Neither	5.25119	4.08743e-07	Up	0.0537773	0.939471	Neither	-0.701957	0.200178	Neither	0.426738	0.589643	Neither	0.153759	0.647569	Neither	0.300463	0.654395	Neither	0.420173	0.430752	Neither	0.646161	0.204554	Neither	-2.19765	1.19646e-10	Down
ENSMMUG00000003501	-4.88597	7.24823e-22	Down	0.861624	0.510101	Neither	1.0637	0.0368688	Up	-0.179006	0.765685	Neither	-0.0242379	0.948357	Neither	5.10137	1.37392e-06	Up	-0.150095	0.792121	Neither	-1.27918	0.103738	Neither	0.506228	0.643455	Neither	-0.712249	0.113374	Neither	1.52389	0.117677	Neither	-0.0643189	0.876798	Neither	-0.226125	0.721858	Neither	-1.45356	0.000357009	Down
ENSMMUG00000024693	-5.70934	5.2449e-21	Down	2.21393	0.115345	Neither	3.86726	1.11268e-07	Up	0.817045	0.527193	Neither	1.09302	0.427023	Neither	3.47274	0.0208268	Up	0.496114	0.692757	Neither	1.39471	0.198714	Neither	-0.452364	0.487648	Neither	-0.238555	0.623542	Neither	0.713734	0.433462	Neither	0.386191	0.639063	Neither	1.63571	0.179257	Neither	-4.72953	1.12853e-14	Down
ENSMMUG00000022975	-6.75918	1.83981e-20	Down	2.39425	0.148689	Neither	2.313	0.000327741	Up	0.288307	0.943917	Neither	-1.54532	0.412362	Neither	8.74119	1.04273e-10	Up	5.06579	0.199783	Neither	-0.926644	0.503615	Neither	1.81026	0.549614	Neither	1.38441	0.260847	Neither	0.275873	1	Neither	0.451538	0.78336	Neither	-3.1101	0.100444	Neither	-1.90601	0.0330795	Down
ENSMMUG00000011702	-4.33784	3.03703e-20	Down	0.360585	0.841097	Neither	1.4235	0.0185605	Up	0.0898623	1	Neither	-0.869039	0.181179	Neither	4.19624	4.21114e-06	Up	0.043986	1	Neither	-0.267493	0.603846	Neither	0.256484	0.760945	Neither	-0.00358713	0.967305	Neither	-0.802557	0.280728	Neither	0.126307	0.913183	Neither	0.0408171	1	Neither	-1.13226	0.0010195	Down
ENSMMUG00000014682	-5.42872	3.30915e-20	Down	0.747419	0.566541	Neither	1.74923	0.0117745	Up	-0.538856	0.475612	Neither	0.387269	0.754596	Neither	9.22339	3.41162e-13	Up	0.250133	0.70017	Neither	0.340111	0.856135	Neither	-0.38374	0.730821	Neither	0.798746	0.299355	Neither	0.351858	1	Neither	1.40189	0.245409	Neither	3.09715	0.138221	Neither	-1.69386	0.00175237	Down
ENSMMUG00000052201	-4.80324	3.5454e-20	Down	1.29346	0.311647	Neither	1.41535	0.0105413	Up	-0.257748	0.693235	Neither	0.388813	0.68733	Neither	5.29028	4.98026e-08	Up	-0.157505	0.794335	Neither	-0.502998	0.465947	Neither	0.233489	0.822621	Neither	-0.195846	0.714602	Neither	-0.0162999	1	Neither	0.10985	0.97041	Neither	0.29963	0.804899	Neither	-1.72231	4.26199e-05	Down
ENSMMUG00000003854	-5.07356	1.06897e-19	Down	2.92602	0.0577419	Neither	2.95772	5.95588e-07	Up	0.476718	0.681153	Neither	0.0745326	0.98063	Neither	6.48023	3.45715e-10	Up	0.37238	0.578135	Neither	-0.611766	0.338673	Neither	0.557545	0.539961	Neither	0.186006	0.5758	Neither	0.733536	0.356233	Neither	0.258513	0.677396	Neither	0.286753	0.612484	Neither	-2.02172	5.23892e-07	Down
ENSMMUG00000018275	-5.29263	5.85187e-19	Down	3.27048	0.0873923	Neither	2.04218	0.00255911	Up	2.05161	0.105736	Neither	-0.626849	0.394249	Neither	7.1709	7.08174e-07	Up	1.22715	0.847652	Neither	0.416738	0.717321	Neither	0.175399	1	Neither	-0.340903	0.544146	Neither	1.06988	0.711952	Neither	0.186053	0.944735	Neither	-0.264338	0.728158	Neither	-1.06314	0.0134658	Down
ENSMMUG00000058241	-6.93372	9.40563e-19	Down	1.84544	0.234531	Neither	2.07722	0.00045893	Up	-0.690978	0.497414	Neither	-1.39829	0.300956	Neither	7.74007	7.70767e-09	Up	-2.64582	0.177093	Neither	-1.41302	0.193015	Neither	-2.71354	0.234087	Neither	0.533802	0.560023	Neither	0.358635	1	Neither	0.718738	0.621006	Neither	1.13407	0.66276	Neither	-2.51878	1.66297e-05	Down
ENSMMUG00000051720	-4.13965	1.03753e-18	Down	0.981101	0.465729	Neither	1.3763	0.0203227	Up	-0.272297	0.683676	Neither	-0.527512	0.359033	Neither	6.12831	3.40248e-09	Up	-0.0277462	0.944044	Neither	-1.31706	0.0786691	Neither	-0.635289	0.47861	Neither	-0.175855	0.656522	Neither	-0.0936723	0.88512	Neither	0.890156	0.358605	Neither	0.668715	0.467158	Neither	-1.58563	0.000582656	Down
ENSMMUG00000056789	-3.90729	1.8257e-18	Down	2.29511	0.164058	Neither	2.7025	1.21512e-05	Up	0.561238	0.728456	Neither	-0.384348	0.470355	Neither	4.7354	9.90047e-05	Up	0.0238073	1	Neither	-0.68834	0.231709	Neither	0.636935	0.414928	Neither	-0.0722637	0.796229	Neither	-0.224325	0.670147	Neither	0.967071	0.0989386	Neither	1.16191	0.101675	Neither	-1.57183	3.10244e-06	Down
ENSMMUG00000001130	-4.42438	2.60743e-18	Down	2.05454	0.218105	Neither	3.07312	0.000745655	Up	0.319023	0.872111	Neither	1.04688	0.278512	Neither	6.08526	4.03484e-08	Up	-0.431183	0.294358	Neither	-0.796782	0.33449	Neither	0.567397	0.577213	Neither	0.647228	0.0750311	Neither	0.458916	0.901321	Neither	-0.0642509	0.928354	Neither	1.23194	0.178396	Neither	-1.60703	0.020977	Down
ENSMMUG00000006431	-4.75252	2.6324e-18	Down	1.13976	0.523473	Neither	2.45536	0.0232044	Up	1.41389	0.358744	Neither	1.26769	0.168617	Neither	5.47199	1.48073e-08	Up	1.35098	0.0725859	Neither	-0.519551	0.554633	Neither	0.955583	0.443476	Neither	0.44687	0.385611	Neither	1.18224	0.0632235	Neither	1.05946	0.179094	Neither	0.982784	0.290015	Neither	-1.3509	0.00399458	Down
ENSMMUG00000003053	-4.49116	3.29126e-18	Down	1.15799	0.377686	Neither	2.07398	0.00228128	Up	-0.243627	0.705549	Neither	0.0253441	1	Neither	5.92591	4.66088e-10	Up	-0.0693487	0.849579	Neither	-0.600476	0.371475	Neither	0.429764	0.638203	Neither	-0.0634944	0.823317	Neither	0.564292	0.41703	Neither	0.170147	0.828295	Neither	0.709603	0.297965	Neither	-1.2563	0.000220293	Down
ENSMMUG00000014748	-4.29484	1.05367e-17	Down	0.655044	0.597111	Neither	1.12347	0.0275157	Up	-0.0484967	0.875369	Neither	-0.142163	0.74353	Neither	4.22222	8.50664e-07	Up	-0.0832221	0.823409	Neither	-0.689227	0.279389	Neither	0.907721	0.231772	Neither	0.172461	0.676205	Neither	0.13882	0.904447	Neither	1.33515	0.0940379	Neither	0.322126	0.589515	Neither	-1.57504	6.369e-06	Down
ENSMMUG00000057563	-5.29699	1.10099e-16	Down	1.56438	0.316161	Neither	2.46416	1.54724e-05	Up	-0.0408039	0.878753	Neither	0.0844244	0.998774	Neither	7.97399	1.26928e-09	Up	0.97327	0.28689	Neither	-0.278949	0.781692	Neither	0.870377	0.694402	Neither	0.937535	0.21234	Neither	0.774076	0.575738	Neither	0.343531	0.901553	Neither	0.685831	0.643425	Neither	-1.3911	0.0109229	Down
ENSMMUG00000039992	-5.62535	3.5968e-16	Down	1.38982	0.357571	Neither	2.45784	0.0100648	Up	-1.05812	0.19099	Neither	-0.00409672	1	Neither	5.39055	3.5655e-06	Up	-0.102712	0.892752	Neither	-0.239738	0.803541	Neither	-0.0926362	0.857511	Neither	0.76497	0.229167	Neither	1.78583	0.304704	Neither	0.183066	0.89041	Neither	0.505377	0.650669	Neither	-3.30832	1.40475e-09	Down
ENSMMUG00000063713	-4.44793	1.53155e-15	Down	0.99568	0.457657	Neither	2.28829	3.25075e-05	Up	0.179129	0.925875	Neither	0.633907	0.417725	Neither	3.85829	2.08352e-05	Up	1.08434	0.0987484	Neither	0.468557	0.738965	Neither	0.901329	0.264903	Neither	1.316	0.0725137	Neither	0.570016	0.488499	Neither	1.64304	0.0914608	Neither	1.46813	0.144702	Neither	-1.67972	0.00477901	Down
ENSMMUG00000064424	-5.2828	2.25045e-15	Down	3.64224	0.0573699	Neither	4.0533	1.89847e-07	Up	0.990191	0.436179	Neither	1.23219	0.359764	Neither	5.61852	2.55112e-05	Up	1.14367	0.275363	Neither	-1.45515	0.155736	Neither	-1.32755	0.220359	Neither	1.2629	0.227321	Neither	1.15002	0.669831	Neither	0.860843	0.529026	Neither	0.859136	0.543911	Neither	-3.655	5.88146e-15	Down
ENSMMUG00000063233	-5.7027	2.92243e-15	Down	1.70951	0.370249	Neither	1.96402	0.0182356	Up	0.0782398	1	Neither	-0.24927	0.791207	Neither	5.70168	1.89128e-08	Up	2.05977	0.515563	Neither	-0.0893407	0.961162	Neither	0.235536	0.967093	Neither	0.0704562	1	Neither	-0.43628	0.57169	Neither	-1.62368	0.12403	Neither	0.0320354	1	Neither	-2.43096	1.11438e-06	Down
ENSMMUG00000058568	-4.70884	3.47825e-15	Down	1.12613	0.347101	Neither	1.25029	0.0193538	Up	-0.0879124	0.840296	Neither	0.435334	0.667398	Neither	5.88926	5.00043e-09	Up	0.342129	0.564967	Neither	-1.35107	0.210822	Neither	-0.00326566	1	Neither	0.0314833	0.998813	Neither	0.36756	0.703465	Neither	0.771315	0.167393	Neither	-0.224618	0.718704	Neither	-1.63221	0.000149316	Down
ENSMMUG00000054690	-4.14479	5.74138e-15	Down	1.79735	0.170764	Neither	1.77136	0.00214464	Up	0.721419	0.538727	Neither	0.194379	0.87241	Neither	6.43034	4.80331e-10	Up	0.24428	0.796627	Neither	-0.939019	0.197694	Neither	0.283713	0.803412	Neither	0.154737	0.644955	Neither	-0.482647	0.47034	Neither	0.649229	0.429002	Neither	-0.0680119	0.858003	Neither	-1.40741	0.000221392	Down
ENSMMUG00000004378	-5.09129	6.47389e-15	Down	1.61873	0.210208	Neither	1.54926	0.00403194	Up	-0.184656	0.766641	Neither	-1.12602	0.247023	Neither	6.73656	6.27023e-09	Up	-0.449405	0.544199	Neither	-0.744128	0.508155	Neither	1.88489	0.0925348	Neither	-0.383707	0.678646	Neither	2.09563	0.439948	Neither	0.49761	0.514799	Neither	0.248293	0.917885	Neither	-1.71019	0.00112882	Down
ENSMMUG00000041045	-5.44381	7.82467e-15	Down	1.73671	0.283004	Neither	2.68109	1.17853e-05	Up	0.42707	0.80008	Neither	1.79549	0.346753	Neither	7.45467	7.95675e-05	Up	-1.56323	0.051222	Neither	-0.966859	0.277772	Neither	0.728498	0.542072	Neither	-1.0415	0.137281	Neither	0.500176	0.683951	Neither	0.0337001	1	Neither	0.698013	0.668462	Neither	-5.42701	3.34322e-20	Down
ENSMMUG00000014305	-3.63074	3.08191e-14	Down	1.19092	0.328171	Neither	1.54963	0.0019022	Up	-0.330992	0.63427	Neither	-0.973495	0.0497338	Neither	3.18347	7.52493e-05	Up	-0.372336	0.445407	Neither	-0.979124	0.133532	Neither	-0.533524	0.394494	Neither	-0.270184	0.364565	Neither	0.468033	0.441278	Neither	0.15778	0.875582	Neither	0.485197	0.573902	Neither	-2.11518	1.10934e-07	Down
ENSMMUG00000055658	-9.50345	1.33775e-13	Down	2.45401	0.0911244	Neither	1.78061	0.01041	Up	-0.682445	0.398304	Neither	1.92602	1	Neither	9.3111	0.000327015	Up	2.69117	1	Neither	-1.30717	0.808308	Neither	0	1	Neither	4.05776	0.47684	Neither	1.95609	1	Neither	-0.548937	0.730057	Neither	0	1	Neither	-2.18304	0.0196812	Down
ENSMMUG00000002158	-3.38062	1.67925e-13	Down	1.65795	0.205895	Neither	2.59201	6.94319e-05	Up	0.27019	0.854157	Neither	0.0722673	0.997151	Neither	3.51809	0.000140074	Up	0.216362	0.958381	Neither	-0.366582	0.479512	Neither	-0.189705	0.71591	Neither	0.0543758	0.91634	Neither	0.985084	0.0963929	Neither	0.06709	0.938126	Neither	0.213996	0.661471	Neither	-2.38358	1.01994e-13	Down
ENSMMUG00000010078	-3.50505	6.25824e-13	Down	1.88995	0.166335	Neither	2.52272	1.91168e-05	Up	0.132565	0.968286	Neither	-0.222576	0.706206	Neither	3.88362	0.000113898	Up	-0.105414	0.840889	Neither	0.170679	0.886791	Neither	-0.688886	0.310124	Neither	0.246845	0.690853	Neither	-0.407108	0.473623	Neither	0.00307771	1	Neither	-0.117729	0.779667	Neither	-2.71088	4.69949e-13	Down
ENSMMUG00000003850	-5.38065	9.30766e-13	Down	0.59027	0.69711	Neither	1.83298	0.00487055	Up	-0.683883	0.360236	Neither	0.122721	0.993092	Neither	6.25053	3.08547e-08	Up	-0.0889171	0.820198	Neither	0.5868	0.75808	Neither	1.35381	0.423679	Neither	1.33592	0.0522095	Neither	2.33015	0.221442	Neither	4.13552	0.0614935	Neither	5.86615	0.0943485	Neither	-1.29146	0.0211967	Down
ENSMMUG00000041006	-4.25144	1.00047e-12	Down	1.5467	0.260962	Neither	1.99704	0.000624376	Up	0.261044	0.871096	Neither	-0.123709	0.82792	Neither	4.98291	1.63356e-07	Up	-0.639838	0.441137	Neither	-0.25172	0.772006	Neither	-0.177821	0.782652	Neither	0.126377	0.932992	Neither	-1.35635	0.284252	Neither	0.727375	0.602905	Neither	-0.395397	0.663439	Neither	-1.64832	0.00291675	Down
ENSMMUG00000012893	-3.10458	1.53978e-12	Down	2.00186	0.144347	Neither	2.25481	5.47985e-05	Up	0.629347	0.614897	Neither	-0.0535689	0.879166	Neither	4.36501	0.000146014	Up	0.189303	0.666254	Neither	-0.790303	0.191526	Neither	1.1384	0.169547	Neither	0.227221	0.546277	Neither	0.25522	0.736632	Neither	0.323697	0.572265	Neither	1.0254	0.0897974	Neither	-1.13555	0.00458962	Down
ENSMMUG00000065052	-4.16526	2.13295e-12	Down	2.11592	0.237266	Neither	2.00644	0.00129573	Up	0.199455	0.961358	Neither	-0.79018	0.289616	Neither	6.17327	1.6521e-05	Up	1.01798	0.205965	Neither	-0.890669	0.473691	Neither	0.147338	1	Neither	0.683832	0.649122	Neither	1.85852	1	Neither	1.29978	0.20941	Neither	0.189956	1	Neither	-2.12626	0.000175328	Down
ENSMMUG00000061991	-4.85286	2.21124e-12	Down	2.56582	0.537137	Neither	3.42395	0.0481847	Up	0.800628	1	Neither	0.684292	0.843459	Neither	7.74385	3.21496e-06	Up	4.18635	0.605929	Neither	-0.195202	0.803542	Neither	0.254183	0.922064	Neither	0.164097	1	Neither	0.252217	0.851076	Neither	0.640076	0.328321	Neither	0.526615	0.446989	Neither	-1.80658	0.000343382	Down
ENSMMUG00000065016	-4.54095	3.02349e-12	Down	3.21786	0.107989	Neither	2.37404	0.00034941	Up	1.74513	0.315123	Neither	-0.0619512	0.896296	Neither	5.77925	8.49909e-05	Up	0.640295	0.583142	Neither	-0.168078	0.792732	Neither	0.208879	0.930032	Neither	0.142795	0.948237	Neither	0.0695611	1	Neither	0.424647	0.700715	Neither	1.14823	0.34689	Neither	-2.41501	0.00119232	Down
ENSMMUG00000004108	-5.09421	4.8947e-12	Down	1.37087	0.408008	Neither	2.3609	0.000252678	Up	0.88556	0.519281	Neither	2.90472	0.159153	Neither	6.55229	7.11569e-09	Up	0.739752	1	Neither	-0.819036	0.645878	Neither	0.401497	0.782965	Neither	-1.49291	0.559128	Neither	-0.0552159	0.973369	Neither	0.0854627	1	Neither	4.26394	0.567807	Neither	-1.8751	0.000188337	Down
ENSMMUG00000019680	-3.32634	6.44363e-12	Down	2.29554	0.104953	Neither	2.45716	7.26566e-05	Up	0.9385	0.358971	Neither	0.37953	0.63676	Neither	4.29115	3.82195e-05	Up	-0.132742	0.715419	Neither	-0.850618	0.179397	Neither	0.850907	0.337994	Neither	0.712242	0.0608892	Neither	0.29852	0.722985	Neither	0.542919	0.399893	Neither	0.619128	0.247224	Neither	-2.22616	1.56264e-09	Down
ENSMMUG00000023677	-3.32069	7.87491e-12	Down	-0.126703	0.817062	Neither	2.35738	7.90071e-06	Up	-0.25058	0.707663	Neither	-0.563469	0.3175	Neither	5.40957	3.77988e-08	Up	-0.0152148	1	Neither	-1.24457	0.0654122	Neither	0.259795	0.872474	Neither	0.394919	0.269573	Neither	1.00341	0.290705	Neither	-0.543011	0.364149	Neither	0.72755	0.337156	Neither	-1.66335	0.000283213	Down
ENSMMUG00000014106	-3.51313	1.75252e-11	Down	0.859018	0.529097	Neither	1.55895	0.00377739	Up	0.312876	0.816112	Neither	-0.351955	0.52123	Neither	5.03884	2.44478e-06	Up	-0.535558	0.129747	Neither	-1.14891	0.0884265	Neither	0.446055	0.623224	Neither	-0.41526	0.300306	Neither	0.87779	0.251041	Neither	-0.581475	0.328264	Neither	0.104835	0.96516	Neither	-1.17571	0.00694981	Down
ENSMMUG00000062004	-3.25137	2.87704e-11	Down	0.845212	0.544938	Neither	1.80683	0.0050856	Up	-0.0447617	0.883864	Neither	0.512576	0.601317	Neither	3.92135	2.15211e-05	Up	-0.580044	0.240909	Neither	-0.346023	0.543227	Neither	0.765491	0.337566	Neither	0.0181354	1	Neither	0.78662	0.368431	Neither	0.413991	0.640185	Neither	1.10274	0.211915	Neither	-2.29672	5.09944e-10	Down
ENSMMUG00000056149	-6.37739	3.61713e-11	Down	2.65415	0.0892037	Neither	1.93078	0.00200246	Up	-0.270574	0.709289	Neither	1.89023	1	Neither	11.3374	1.68926e-09	Up	5.12548e-15	1	Neither	-4.04086	0.195526	Neither	-2.31257	0.407791	Neither	0.0541785	1	Neither	0	1	Neither	1.31036	0.268855	Neither	1.0958	0.626091	Neither	-4.62237	7.514e-07	Down
ENSMMUG00000054781	-3.6385	4.41464e-11	Down	2.48975	0.264733	Neither	4.30353	0.000171163	Up	1.4765	0.360262	Neither	-0.49168	0.440431	Neither	3.75953	0.00316077	Up	0.350677	0.791118	Neither	-0.583369	0.597462	Neither	-0.875877	0.558292	Neither	1.15466	0.20485	Neither	0.789389	0.562574	Neither	0.883156	0.711343	Neither	0.19781	1	Neither	-2.63215	1.06245e-06	Down
ENSMMUG00000057888	-4.15383	8.36053e-11	Down	2.20476	0.103299	Neither	2.57165	5.01482e-05	Up	0.0577955	1	Neither	-0.274967	0.721301	Neither	4.5569	0.00100329	Up	0.460167	0.748765	Neither	0.0908995	1	Neither	0.0674132	1	Neither	-0.577049	0.319717	Neither	0.769844	0.541484	Neither	0.698066	0.449	Neither	0.292438	0.826251	Neither	-2.17984	6.32274e-08	Down
ENSMMUG00000062229	-3.89916	1.27582e-10	Down	1.79582	0.237871	Neither	1.53277	0.0113595	Up	0.492461	0.746981	Neither	0.34092	0.679526	Neither	4.8719	2.08385e-06	Up	0.26544	0.736185	Neither	-0.695027	0.375465	Neither	1.10276	0.2899	Neither	-0.0395234	0.914949	Neither	0.298175	0.697563	Neither	0.313566	0.624642	Neither	1.27791	0.134412	Neither	-1.14852	0.0299057	Down
ENSMMUG00000059771	-3.67151	1.30383e-10	Down	1.22675	0.374713	Neither	1.4298	0.0154185	Up	0.619626	0.623512	Neither	0.15248	0.957672	Neither	4.49559	5.15095e-06	Up	-0.531749	0.337424	Neither	-0.504606	0.536023	Neither	0.946706	0.398039	Neither	0.297625	0.673596	Neither	0.232471	0.962278	Neither	-0.15408	0.807912	Neither	1.32172	0.299114	Neither	-1.65263	0.00764809	Down
ENSMMUG00000012380	-3.62159	1.79167e-10	Down	1.87558	0.154331	Neither	1.97624	0.000767113	Up	0.191469	0.917071	Neither	0.379009	0.67859	Neither	5.11133	8.28968e-07	Up	0.474605	0.672151	Neither	-0.495019	0.519683	Neither	-0.057519	0.881844	Neither	0.210863	0.740838	Neither	0.528663	0.547426	Neither	0.416785	0.544203	Neither	1.25403	0.0706886	Neither	-1.71223	2.50034e-05	Down
ENSMMUG00000012728	-3.23112	2.04051e-10	Down	2.36861	0.0911185	Neither	3.26533	4.83152e-07	Up	0.305776	0.818728	Neither	-0.108463	0.829967	Neither	3.76745	0.000207907	Up	0.22136	0.809864	Neither	-1.25348	0.120397	Neither	0.24428	0.805526	Neither	0.200619	0.581296	Neither	0.809547	0.324861	Neither	0.643404	0.301166	Neither	1.11797	0.0703233	Neither	-2.61772	3.06587e-13	Down
ENSMMUG00000006132	-2.77494	2.05165e-10	Down	1.40991	0.246871	Neither	1.81098	0.000640187	Up	-0.352833	0.608108	Neither	0.0897358	0.912693	Neither	2.50629	0.00375725	Up	0.390308	0.409448	Neither	-0.697881	0.230225	Neither	0.437451	0.635168	Neither	0.0119641	1	Neither	-0.0211977	0.922318	Neither	0.312329	0.586046	Neither	0.0492898	0.965897	Neither	-1.59357	1.44554e-06	Down
ENSMMUG00000054880	-5.40829	2.39556e-10	Down	2.29567	0.183488	Neither	1.66796	0.00794968	Up	0.19089	0.975608	Neither	2.29657	0.397585	Neither	6.16319	0.000181362	Up	5.12548e-15	1	Neither	-3.07413	0.111643	Neither	0	1	Neither	0	1	Neither	-1.15981	0.82699	Neither	3.31808	0.939329	Neither	3.76338	0.800266	Neither	-1.82682	0.0326624	Down
ENSMMUG00000002779	-4.06299	3.61185e-10	Down	-0.0491368	0.867951	Neither	1.57553	0.00759534	Up	-0.0468667	0.869981	Neither	0.0648751	0.992219	Neither	4.85273	5.25669e-07	Up	-0.860153	0.392948	Neither	-0.879885	0.127689	Neither	0.557695	0.646308	Neither	0.518326	0.175138	Neither	0.216263	0.861333	Neither	0.374	0.695274	Neither	0.11898	0.974138	Neither	-1.18575	0.0406778	Down
ENSMMUG00000014107	-2.96395	4.54711e-10	Down	0.121592	1	Neither	1.30964	0.0117191	Up	-0.38608	0.632139	Neither	0.241468	0.721719	Neither	4.08626	2.78403e-06	Up	0.297914	0.699268	Neither	-0.870012	0.19463	Neither	0.318949	0.742101	Neither	-0.195047	0.580068	Neither	0.825746	0.336808	Neither	-0.0969559	0.838575	Neither	1.60542	0.0711772	Neither	-1.78485	0.00153146	Down
ENSMMUG00000064167	-5.50979	4.62477e-10	Down	1.56787	0.405987	Neither	2.62552	8.66964e-06	Up	-0.231879	0.745555	Neither	-0.717649	0.728124	Neither	6.7008	1.87244e-05	Up	5.12548e-15	1	Neither	0.172821	1	Neither	3.28328	1	Neither	2.61561	1	Neither	0	1	Neither	4.10316	0.722529	Neither	-1.36877	0.363376	Neither	-2.97603	0.0473689	Down
ENSMMUG00000006773	-3.43488	4.82492e-10	Down	2.00663	0.109065	Neither	1.42885	0.00710512	Up	0.332121	0.799502	Neither	0.378964	0.564375	Neither	3.31569	0.000190967	Up	0.0312604	0.996171	Neither	-0.267349	0.674316	Neither	-0.24705	0.698339	Neither	0.678284	0.123912	Neither	-0.182886	0.743658	Neither	0.210171	0.824708	Neither	0.385476	0.55236	Neither	-1.02824	0.0157822	Down
ENSMMUG00000015417	-4.15668	5.04374e-10	Down	0.53439	0.846509	Neither	1.2706	0.041542	Up	-0.861818	0.423582	Neither	-0.433846	0.679376	Neither	5.39111	1.98914e-06	Up	-0.855287	0.364851	Neither	-0.171602	0.800511	Neither	-0.645823	0.58095	Neither	-0.396441	0.653097	Neither	-0.782181	0.5464	Neither	1.07572	0.562685	Neither	0.622112	0.85982	Neither	-2.08063	0.00243005	Down
ENSMMUG00000001610	-2.97251	5.09803e-10	Down	1.45179	0.264243	Neither	1.60527	0.00152925	Up	0.174949	0.923107	Neither	0.172888	0.788739	Neither	4.66367	8.59948e-07	Up	-0.106156	0.749158	Neither	-1.11944	0.0612765	Neither	0.458836	0.548489	Neither	0.119764	0.725315	Neither	0.515229	0.457539	Neither	0.355515	0.580067	Neither	0.916472	0.0590308	Neither	-1.33722	0.000802812	Down
ENSMMUG00000003610	-3.29931	5.77105e-10	Down	2.11962	0.109402	Neither	1.92243	0.000590601	Up	-0.176898	0.772258	Neither	0.0971396	0.980839	Neither	2.85685	0.00111412	Up	0.622708	0.625061	Neither	-0.00600232	1	Neither	-1.57109	0.195267	Neither	-1.34871	0.832359	Neither	-2.02754	0.127815	Neither	0.707504	0.356552	Neither	2.71989	0.116622	Neither	-1.63921	9.74169e-06	Down
ENSMMUG00000008590	-3.38886	5.93584e-10	Down	1.53798	0.274064	Neither	2.44608	5.51003e-05	Up	0.441086	0.732725	Neither	0.343054	0.734929	Neither	3.41617	0.000276085	Up	-0.333684	0.513696	Neither	-0.747818	0.389905	Neither	-0.038642	0.908893	Neither	0.705881	0.285809	Neither	0.412748	0.641538	Neither	0.0727666	1	Neither	-0.134143	0.798186	Neither	-2.02076	2.03216e-05	Down
ENSMMUG00000059208	-2.87463	8.38688e-10	Down	2.16025	0.0898856	Neither	2.54776	7.26611e-06	Up	0.237132	0.866002	Neither	0.463491	0.575267	Neither	3.28955	0.00121841	Up	0.172641	0.716801	Neither	-0.804428	0.207261	Neither	0.473852	0.577626	Neither	0.169609	0.668073	Neither	0.506454	0.4417	Neither	0.755636	0.181992	Neither	0.882108	0.126027	Neither	-1.73397	3.22446e-06	Down
ENSMMUG00000054421	-3.40742	1.05852e-09	Down	0.283489	0.897557	Neither	1.24602	0.0211542	Up	-0.252159	0.707513	Neither	-0.777838	0.225534	Neither	3.69547	8.7305e-05	Up	-0.273913	0.638664	Neither	-0.155376	0.764434	Neither	0.328937	0.717285	Neither	0.376906	0.485234	Neither	0.102218	0.939015	Neither	-0.0925309	0.814989	Neither	0.651675	0.19184	Neither	-1.82503	8.42906e-05	Down
ENSMMUG00000008741	-3.24065	1.29159e-09	Down	1.35382	0.348371	Neither	2.1005	0.000124186	Up	0.165354	0.94737	Neither	0.0351948	1	Neither	5.07901	1.04766e-07	Up	0.271167	0.746977	Neither	-1.0833	0.124245	Neither	0.281648	0.820182	Neither	0.38309	0.46429	Neither	0.0502845	1	Neither	0.435421	0.582167	Neither	1.112	0.142697	Neither	-2.02814	4.1416e-06	Down
ENSMMUG00000063320	-3.09118	1.31516e-09	Down	1.63573	0.234846	Neither	1.89809	0.000918848	Up	0.168468	0.93174	Neither	0.220791	0.762555	Neither	4.79626	2.09749e-07	Up	-0.21176	0.541564	Neither	-0.905735	0.107386	Neither	-0.00433758	0.93621	Neither	0.128409	0.717029	Neither	0.0614512	0.973612	Neither	0.22194	0.73187	Neither	0.301771	0.54911	Neither	-1.90097	1.71951e-08	Down
ENSMMUG00000005371	-3.00321	1.34904e-09	Down	2.04415	0.113596	Neither	3.09376	2.10115e-07	Up	0.124935	0.970777	Neither	0.576985	0.583725	Neither	3.36	0.000502442	Up	0.0698783	0.952966	Neither	-1.22184	0.211394	Neither	-0.184736	0.772166	Neither	0.138598	0.876502	Neither	0.556462	0.583988	Neither	0.727634	0.292176	Neither	1.09342	0.127422	Neither	-3.34545	4.07962e-17	Down
ENSMMUG00000006704	-5.6436	1.5108e-09	Down	2.20136	0.272282	Neither	2.86448	0.0132055	Up	-0.00454533	1	Neither	1.34707	0.895923	Neither	4.8415	0.00994874	Up	0.355904	1	Neither	2.43472	0.186072	Neither	1.22295	0.59827	Neither	-0.30162	0.755686	Neither	-0.435539	0.882934	Neither	0.058014	1	Neither	0.651561	0.572858	Neither	-2.97908	3.28566e-10	Down
ENSMMUG00000005744	-2.89388	1.60901e-09	Down	-0.222856	0.740839	Neither	2.01781	0.000413414	Up	0.277458	0.880052	Neither	0.460367	0.603364	Neither	4.08632	4.76139e-06	Up	-0.202318	0.682431	Neither	-0.939917	0.15566	Neither	-0.285037	0.652609	Neither	-0.0679434	0.806929	Neither	-0.307217	0.575664	Neither	-0.219621	0.684402	Neither	0.575251	0.457034	Neither	-1.07663	0.00553789	Down
ENSMMUG00000021182	-3.20235	2.12991e-09	Down	1.04993	0.421116	Neither	2.04766	0.0010402	Up	0.368479	0.776268	Neither	-0.206225	0.669285	Neither	4.43074	5.73432e-07	Up	-0.0963011	0.799089	Neither	-1.27873	0.060145	Neither	0.199275	0.878916	Neither	0.174574	0.609499	Neither	0.442611	0.631936	Neither	0.208546	0.774859	Neither	0.0845835	0.972775	Neither	-1.31499	0.000509066	Down
ENSMMUG00000049578	-2.91141	3.73905e-09	Down	1.08279	0.393429	Neither	1.42763	0.00559414	Up	0.0238401	1	Neither	0.453749	0.487639	Neither	3.33246	6.21178e-05	Up	0.162986	0.753325	Neither	-0.260562	0.648846	Neither	0.560445	0.486691	Neither	0.505042	0.167944	Neither	0.71782	0.334955	Neither	0.455267	0.444653	Neither	0.882563	0.103821	Neither	-1.13572	0.00338925	Down
ENSMMUG00000031168	-3.37822	3.83857e-09	Down	2.11694	0.167444	Neither	2.90016	4.09891e-05	Up	0.572638	0.643093	Neither	0.540378	0.591653	Neither	4.68332	0.000148468	Up	-0.0244799	0.961499	Neither	-0.443629	0.569989	Neither	-0.604069	0.434783	Neither	0.600445	0.401804	Neither	1.27134	0.180347	Neither	0.679953	0.436666	Neither	1.07985	0.234287	Neither	-2.92018	8.33616e-11	Down
ENSMMUG00000039479	-3.44412	4.07428e-09	Down	0.980463	0.476872	Neither	1.25431	0.0285592	Up	0.0947823	1	Neither	-0.649699	0.302074	Neither	4.50386	2.76933e-05	Up	-0.176208	0.710346	Neither	-1.31537	0.112292	Neither	0.867846	0.567079	Neither	-0.184257	0.729927	Neither	1.37009	0.320936	Neither	0.627181	0.497261	Neither	0.854403	0.366679	Neither	-1.94087	0.000181551	Down
ENSMMUG00000057569	-3.89752	5.33018e-09	Down	1.80687	0.192314	Neither	3.60105	4.53547e-05	Up	0.455982	0.722384	Neither	0.222128	0.903124	Neither	3.85355	8.03945e-05	Up	0.422709	0.608027	Neither	-0.147065	0.800568	Neither	0.258911	0.889242	Neither	-0.233952	0.641694	Neither	1.0323	0.39224	Neither	0.279217	0.786183	Neither	1.78714	0.0923472	Neither	-2.10401	5.58577e-06	Down
ENSMMUG00000022934	-3.69936	8.50958e-09	Down	2.37531	0.140481	Neither	2.5405	2.80449e-05	Up	0.717207	0.563183	Neither	0.576505	0.613488	Neither	5.05343	2.97541e-06	Up	-0.268312	0.731407	Neither	0.499296	0.744964	Neither	-0.138743	0.813092	Neither	0.669235	0.246867	Neither	0.872367	0.344932	Neither	0.387598	0.730893	Neither	0.314337	0.76259	Neither	-2.83194	4.96631e-09	Down
ENSMMUG00000021744	-5.87965	8.73223e-09	Down	0.101138	1	Neither	1.67181	0.0498275	Up	-0.779581	0.556269	Neither	-2.98668	0.5	Neither	8.16514	0.00532589	Up	3.76479	0.770959	Neither	3.28737	0.962718	Neither	-0.611289	0.861615	Neither	0.977089	0.649959	Neither	0.66736	1	Neither	-2.19632	0.185335	Neither	1.89961	1	Neither	-2.95205	0.00206881	Down
ENSMMUG00000047409	-3.49241	9.02492e-09	Down	2.44562	0.0895259	Neither	1.89873	0.00438944	Up	0.352248	0.805356	Neither	-0.258038	0.706554	Neither	4.7846	6.23993e-05	Up	-1.04257	0.24024	Neither	-1.46248	0.0636876	Neither	-0.128768	0.858457	Neither	0.251136	0.796112	Neither	0.113226	1	Neither	0.255614	0.85788	Neither	0.844271	0.544579	Neither	-1.49371	0.0117602	Down
ENSMMUG00000036994	-4.43437	9.26866e-09	Down	3.13674	0.1188	Neither	3.43262	0.00118203	Up	0.0803095	1	Neither	-0.139266	0.915382	Neither	5.29473	0.00777791	Up	-1.2381	0.252363	Neither	-1.53906	0.296765	Neither	5.71635	0.188348	Neither	-0.193951	0.86119	Neither	1.45909	0.266838	Neither	0.369846	0.972238	Neither	0.817583	0.553135	Neither	-3.80874	1.62547e-06	Down
ENSMMUG00000056885	-3.29588	1.27868e-08	Down	3.7352	0.0931583	Neither	3.29754	1.68949e-05	Up	0.552455	0.824892	Neither	0.107309	0.988248	Neither	5.04417	0.00123495	Up	0.536608	0.697132	Neither	1.841	0.239162	Neither	0.0566589	1	Neither	-1.01956	0.356896	Neither	0.233819	0.831876	Neither	0.0837868	0.999426	Neither	-1.78729	0.0750382	Neither	-3.31487	1.09616e-06	Down
ENSMMUG00000032878	-3.312	1.59616e-08	Down	1.04757	0.461268	Neither	1.39795	0.0356057	Up	-0.376956	0.601705	Neither	0.531299	0.562366	Neither	2.20914	0.0194139	Up	-0.362567	0.497002	Neither	-0.864181	0.240473	Neither	1.1282	0.194847	Neither	-0.461166	0.206638	Neither	0.575126	0.561143	Neither	0.338538	0.786813	Neither	-0.383433	0.559027	Neither	-5.22005	2.9823e-48	Down
ENSMMUG00000057454	-3.23121	1.72184e-08	Down	1.27534	0.353779	Neither	1.99999	0.000693751	Up	0.0188808	1	Neither	-0.0340935	0.920005	Neither	2.94267	0.00206887	Up	-0.162168	0.728239	Neither	-1.17333	0.177157	Neither	0.550129	0.662302	Neither	0.613068	0.28121	Neither	0.298796	0.808492	Neither	-0.0115966	0.936035	Neither	0.891428	0.255349	Neither	-1.86617	0.000610282	Down
ENSMMUG00000032303	-2.77226	2.21425e-08	Down	2.23651	0.149268	Neither	2.3856	9.17667e-05	Up	0.443876	0.742522	Neither	-0.0196552	0.935003	Neither	3.5766	0.000640444	Up	0.204376	0.808421	Neither	-0.49641	0.455344	Neither	0.173446	0.917812	Neither	0.345433	0.428148	Neither	-0.0319172	0.91389	Neither	0.201438	0.782197	Neither	-0.271362	0.595882	Neither	-1.48205	3.66644e-05	Down
ENSMMUG00000004468	-2.98191	2.55193e-08	Down	1.12989	0.38363	Neither	2.09574	0.000271916	Up	-0.0458665	0.878625	Neither	0.573647	0.51979	Neither	3.71112	2.01783e-05	Up	0.184263	0.737163	Neither	-0.515811	0.407264	Neither	1.09517	0.219113	Neither	0.456315	0.27719	Neither	0.916724	0.327376	Neither	0.606117	0.360951	Neither	1.34148	0.0659522	Neither	-1.88338	4.11723e-07	Down
ENSMMUG00000062163	-3.23842	3.14201e-08	Down	1.62878	0.199069	Neither	2.06041	0.000133005	Up	-0.0774205	0.852352	Neither	-0.0507032	0.893361	Neither	4.97803	1.66587e-07	Up	-0.471761	0.37243	Neither	-0.556904	0.389268	Neither	0.258802	0.777238	Neither	-0.196816	0.607997	Neither	-0.119356	0.813254	Neither	0.0233222	0.99021	Neither	0.679142	0.257016	Neither	-1.20225	0.00168847	Down
ENSMMUG00000007673	-2.90983	4.55225e-08	Down	0.685859	0.648956	Neither	1.41356	0.00852478	Up	-0.491248	0.565392	Neither	-0.0896804	0.84797	Neither	3.80055	2.0022e-05	Up	-0.0474028	0.883066	Neither	-0.605631	0.386997	Neither	0.393851	0.665605	Neither	0.117837	0.830096	Neither	0.818663	0.342055	Neither	-0.0144297	0.933646	Neither	0.729807	0.30806	Neither	-1.04591	0.00859164	Down
ENSMMUG00000018944	-3.62177	6.08253e-08	Down	3.17874	0.0730364	Neither	2.91562	1.4554e-05	Up	1.31996	0.310688	Neither	0.422988	0.89651	Neither	4.70594	0.000612067	Up	0.533143	0.612878	Neither	2.14832	0.150923	Neither	0.68576	0.633774	Neither	1.03221	0.360976	Neither	-0.165444	0.733589	Neither	-0.705705	0.16798	Neither	1.314	0.0579207	Neither	-1.24392	0.0022741	Down
ENSMMUG00000021376	-2.95116	8.08721e-08	Down	0.475804	0.747122	Neither	1.47504	0.00637	Up	-0.490923	0.528953	Neither	-0.533845	0.319399	Neither	4.30085	1.78772e-06	Up	0.0484551	0.986557	Neither	-1.23037	0.0813537	Neither	0.138726	0.964052	Neither	0.334092	0.530373	Neither	0.428718	0.590102	Neither	0.773515	0.276686	Neither	0.940722	0.155245	Neither	-1.79119	1.0541e-05	Down
ENSMMUG00000056190	-2.51483	1.19614e-07	Down	4.14656	0.0653152	Neither	5.30263	6.05801e-10	Up	2.50692	0.0572252	Neither	-0.246942	0.639037	Neither	3.99592	0.000618297	Up	0.251668	0.637583	Neither	0.487779	0.494268	Neither	0.0102212	1	Neither	0.304765	0.507019	Neither	0.15778	0.852629	Neither	0.565768	0.402349	Neither	-0.0145598	0.934331	Neither	-3.40555	1.76166e-21	Down
ENSMMUG00000007610	-2.91962	1.27747e-07	Down	0.759602	0.56622	Neither	1.71539	0.00258588	Up	-0.29696	0.670846	Neither	-0.00303577	1	Neither	3.93044	7.27829e-06	Up	-0.000376531	0.962634	Neither	-0.187196	0.758329	Neither	0.171336	0.889168	Neither	0.138778	0.705807	Neither	-0.10497	0.818595	Neither	0.0202722	1	Neither	0.460073	0.411758	Neither	-1.01238	0.0377756	Down
ENSMMUG00000029159	-2.74145	1.99385e-07	Down	0.958569	0.495356	Neither	1.16214	0.0384944	Up	0.30178	0.836979	Neither	0.247104	0.756973	Neither	2.76103	0.00191158	Up	-0.333773	0.507968	Neither	-0.40523	0.537957	Neither	-0.688113	0.343795	Neither	0.434363	0.381417	Neither	0.329741	0.736783	Neither	0.383849	0.664788	Neither	0.971047	0.210081	Neither	-1.9069	2.00897e-07	Down
ENSMMUG00000011683	-2.88676	2.88283e-07	Down	1.38826	0.286202	Neither	1.40566	0.015827	Up	0.187952	0.92224	Neither	0.0583053	0.995014	Neither	3.35374	0.000580661	Up	0.129511	0.86565	Neither	-0.785211	0.248653	Neither	0.316386	0.778898	Neither	0.124396	0.821545	Neither	0.868187	0.29318	Neither	0.1348	0.890039	Neither	1.16807	0.112462	Neither	-1.38749	0.000206963	Down
ENSMMUG00000062816	-3.944	4.12328e-07	Down	1.64991	0.527487	Neither	3.61737	0.000807593	Up	1.08251	0.529393	Neither	0.583076	0.828943	Neither	5.01668	0.00269109	Up	-0.116812	0.904533	Neither	-0.528183	0.565758	Neither	0.814356	0.495504	Neither	-1.31389	0.108467	Neither	0.195488	0.962079	Neither	1.21222	0.258016	Neither	1.81511	0.146068	Neither	-2.50176	0.031399	Down
ENSMMUG00000059392	-3.53633	4.28239e-07	Down	2.01758	0.272253	Neither	2.358	0.0381134	Up	-0.0347443	0.885688	Neither	-0.346307	0.740106	Neither	5.69099	0.00031087	Up	-1.05426	0.332553	Neither	-1.2308	0.172175	Neither	-0.0132652	0.923652	Neither	0.344794	0.726992	Neither	-0.358638	0.770891	Neither	-0.129936	0.801354	Neither	0.132971	0.862553	Neither	-2.30389	7.65772e-05	Down
ENSMMUG00000002791	-2.56005	6.75273e-07	Down	1.24513	0.343641	Neither	2.02295	0.000221052	Up	-0.300457	0.662359	Neither	0.262595	0.769795	Neither	3.10718	0.000977961	Up	0.451874	0.419555	Neither	-1.29426	0.0655001	Neither	0.668225	0.4773	Neither	0.332436	0.487939	Neither	0.747041	0.386594	Neither	0.617782	0.313885	Neither	1.32062	0.0630261	Neither	-2.93733	5.32163e-16	Down
ENSMMUG00000000843	-2.84373	8.00051e-07	Down	0.865174	0.583863	Neither	1.97962	0.00205973	Up	-0.0975504	0.839841	Neither	0.591884	0.492054	Neither	4.03903	6.58469e-05	Up	0.298065	0.711604	Neither	-1.32967	0.11373	Neither	-0.550353	0.52647	Neither	0.498516	0.256087	Neither	0.205619	0.920971	Neither	-0.0128347	0.940408	Neither	0.839355	0.367842	Neither	-1.22228	0.0010144	Down
ENSMMUG00000033951	-2.64194	8.28696e-07	Down	2.86244	0.109321	Neither	4.12201	1.74276e-08	Up	1.02606	0.471003	Neither	0.206196	0.890861	Neither	3.7105	0.00464255	Up	-0.155238	0.743902	Neither	-0.22678	0.734117	Neither	0.513098	0.557156	Neither	-0.360962	0.440844	Neither	0.82557	0.316799	Neither	-0.470864	0.437287	Neither	0.905028	0.295169	Neither	-5.77732	5.36031e-28	Down
ENSMMUG00000059471	-2.66434	8.77131e-07	Down	2.08909	0.13233	Neither	2.91133	6.36063e-05	Up	-0.0371311	0.892686	Neither	1.03493	0.284411	Neither	3.36252	0.00159918	Up	-0.0393991	0.912589	Neither	-1.00293	0.206178	Neither	0.48137	0.709971	Neither	0.188934	0.842426	Neither	0.414101	0.722722	Neither	0.730771	0.483483	Neither	-0.31221	0.667198	Neither	-2.06543	6.50472e-08	Down
ENSMMUG00000014745	-2.81643	9.57515e-07	Down	1.68019	0.262369	Neither	2.53374	2.01305e-05	Up	0.767426	0.530343	Neither	0.442661	0.694628	Neither	3.73124	0.00010069	Up	0.0149233	1	Neither	-0.827678	0.386145	Neither	0.501056	0.706035	Neither	0.388366	0.594834	Neither	0.702611	0.392643	Neither	-0.0817165	0.872238	Neither	0.45378	0.706958	Neither	-3.71605	1.61168e-18	Down
ENSMMUG00000056646	-2.95149	1.11202e-06	Down	2.43543	0.186728	Neither	1.72916	0.0189759	Up	1.0791	0.484526	Neither	-0.199077	0.778744	Neither	5.86282	2.29513e-05	Up	2.14793	0.0822575	Neither	0.399869	0.965334	Neither	0.111812	1	Neither	1.15795	0.225028	Neither	-0.989263	0.551014	Neither	0.10174	0.953009	Neither	1.42574	0.108388	Neither	-1.38861	0.0455863	Down
ENSMMUG00000016539	-2.50737	1.23023e-06	Down	1.53179	0.220604	Neither	2.16404	0.000105637	Up	-0.296136	0.661144	Neither	0.144925	0.828274	Neither	3.69941	1.17337e-05	Up	-0.123346	0.715309	Neither	-1.03697	0.0683564	Neither	-0.189125	0.721982	Neither	0.266012	0.437572	Neither	0.324551	0.612614	Neither	-0.40955	0.396394	Neither	0.23052	0.697295	Neither	-2.00266	1.60515e-08	Down
ENSMMUG00000029463	-2.35006	1.26149e-06	Down	1.55512	0.271668	Neither	2.06613	0.000119854	Up	0.370559	0.763962	Neither	-0.38847	0.460061	Neither	3.36058	0.000130299	Up	-0.103571	0.808764	Neither	-0.325002	0.580388	Neither	0.58546	0.485119	Neither	0.0585693	0.932069	Neither	0.299682	0.688798	Neither	-0.169483	0.750469	Neither	-0.337503	0.493892	Neither	-1.96308	5.21333e-08	Down
ENSMMUG00000050745	-2.56222	1.75808e-06	Down	0.763925	0.56933	Neither	1.60424	0.00467354	Up	-0.389657	0.595102	Neither	-0.273207	0.633067	Neither	4.56476	3.98124e-06	Up	0.408259	0.635562	Neither	-1.03568	0.209503	Neither	-0.164389	0.798319	Neither	-0.48963	0.372405	Neither	0.151822	0.997784	Neither	-0.0631189	0.890618	Neither	0.0597124	1	Neither	-1.5348	0.00225204	Down
ENSMMUG00000061511	-3.53873	1.7745e-06	Down	2.92322	0.133821	Neither	2.27751	0.0142998	Up	0.344156	1	Neither	2.21978	0.128306	Neither	3.80299	0.0049501	Up	4.58574	0.475914	Neither	-0.0572456	0.934489	Neither	5.55805	0.335615	Neither	0.646267	0.584927	Neither	5.94545	0.12555	Neither	1.03776	0.647238	Neither	-1.06584	0.440406	Neither	-1.86901	0.0170927	Down
ENSMMUG00000033223	-2.77513	1.77902e-06	Down	4.06145	0.0734036	Neither	3.8509	0.000248061	Up	1.59356	0.39732	Neither	0.382502	0.757172	Neither	3.76434	0.0256774	Up	0.926537	0.186431	Neither	-0.437808	0.501258	Neither	0.810676	0.458793	Neither	-0.436261	0.446506	Neither	1.08577	0.185476	Neither	1.79489	0.0709796	Neither	1.81139	0.118822	Neither	-2.45927	1.53129e-08	Down
ENSMMUG00000057818	-2.60673	1.8157e-06	Down	-0.338222	0.669473	Neither	1.82848	0.0040708	Up	0.446499	0.798378	Neither	0.45835	0.587396	Neither	4.97897	4.09128e-05	Up	0.807444	0.128893	Neither	-0.895208	0.222085	Neither	0.34709	0.702183	Neither	-0.848599	0.0894722	Neither	0.0979403	0.965383	Neither	1.36062	0.0751532	Neither	1.50901	0.0768339	Neither	-2.18889	8.88083e-10	Down
ENSMMUG00000021659	-2.45376	2.09716e-06	Down	0.353515	0.839917	Neither	1.11491	0.0468862	Up	-0.0878971	0.844755	Neither	0.0980362	0.92183	Neither	2.1918	0.0139142	Up	-0.172136	0.644869	Neither	-1.20606	0.0960928	Neither	0.220199	0.87297	Neither	-0.0904672	0.835174	Neither	0.0493721	1	Neither	-0.0732181	0.875115	Neither	0.0296987	1	Neither	-1.22305	0.00885707	Down
ENSMMUG00000000258	-2.41082	2.17308e-06	Down	0.983045	0.423766	Neither	1.66001	0.00253297	Up	-0.0665498	0.860865	Neither	0.603788	0.401912	Neither	2.60585	0.00108275	Up	0.517314	0.307648	Neither	-0.872653	0.167406	Neither	0.319929	0.754026	Neither	0.164089	0.69305	Neither	0.178589	0.845388	Neither	0.0764399	0.955865	Neither	0.435526	0.487376	Neither	-1.02578	0.00669254	Down
ENSMMUG00000060194	-3.1528	2.42097e-06	Down	2.82015	0.143294	Neither	3.1772	0.0004611	Up	4.63273e-05	1	Neither	0.441381	0.758227	Neither	3.86474	0.00199775	Up	0.641603	0.578493	Neither	-0.237759	0.790024	Neither	-0.719307	0.615585	Neither	-0.160565	0.773292	Neither	0.983863	0.689462	Neither	0.0669042	1	Neither	1.88633	0.283264	Neither	-3.51984	8.27621e-05	Down
ENSMMUG00000011369	-2.18923	2.4477e-06	Down	0.743314	0.561874	Neither	1.07032	0.0389896	Up	0.0225007	1	Neither	0.462779	0.470377	Neither	1.96028	0.0151812	Up	-0.0745987	0.843864	Neither	-0.938516	0.228632	Neither	-0.0459848	0.881556	Neither	-0.0198977	0.933242	Neither	0.131736	0.893664	Neither	-0.106445	0.816224	Neither	0.303299	0.665961	Neither	-2.04607	4.31858e-09	Down
ENSMMUG00000013872	-2.10363	2.67877e-06	Down	3.11291	0.0558826	Neither	3.05978	5.10284e-06	Up	1.3481	0.355974	Neither	0.0353194	0.992086	Neither	3.10868	0.00103621	Up	-0.030986	0.903577	Neither	0.691017	0.285844	Neither	0.0552679	0.995818	Neither	0.0485146	0.907562	Neither	0.194125	0.787303	Neither	-0.0502073	0.875846	Neither	-0.563292	0.190012	Neither	-1.94424	7.85067e-09	Down
ENSMMUG00000008589	-5.01989	2.71558e-06	Down	2.20472	0.241589	Neither	2.14022	0.00303793	Up	0.561594	0.733672	Neither	1.19701	0.556088	Neither	4.30641	0.00881433	Up	-1.43456	0.311091	Neither	-0.905896	0.436799	Neither	0.880835	0.711696	Neither	0.0281137	1	Neither	2.10255	0.44503	Neither	0.794402	0.614337	Neither	1.69978	0.15355	Neither	-3.09834	3.44636e-05	Down
ENSMMUG00000052688	-3.16645	3.00763e-06	Down	0.771266	0.619801	Neither	1.14006	0.0297236	Up	0.417606	0.786721	Neither	0.668474	0.5569	Neither	2.23866	0.0303211	Up	0.411948	0.44816	Neither	-0.00823152	0.933649	Neither	-0.614096	0.38278	Neither	0.0656721	0.942325	Neither	0.59292	0.6386	Neither	0.71766	0.599961	Neither	-0.383381	0.578989	Neither	-1.33884	3.49243e-05	Down
ENSMMUG00000012127	-3.91687	3.04802e-06	Down	1.0104	0.607353	Neither	2.01791	0.0130114	Up	0.698124	0.749564	Neither	-0.169911	0.984525	Neither	6.09483	3.30129e-05	Up	-0.261184	0.889515	Neither	-0.523182	0.586783	Neither	-0.574278	0.606821	Neither	0.300639	0.749849	Neither	0.967854	0.738337	Neither	0.763124	0.610752	Neither	0.143909	1	Neither	-2.05601	8.5178e-05	Down
ENSMMUG00000022872	-2.66292	4.28586e-06	Down	1.30504	0.286326	Neither	1.53585	0.00392664	Up	-0.48138	0.537296	Neither	0.350127	0.598588	Neither	4.01993	2.77423e-06	Up	-0.0582556	0.851294	Neither	-1.03604	0.16579	Neither	0.0644014	1	Neither	-0.2398	0.564946	Neither	0.166816	0.88408	Neither	0.291649	0.757125	Neither	-0.0829979	0.835527	Neither	-1.16937	0.00157565	Down
ENSMMUG00000062667	-3.34569	4.41417e-06	Down	1.24053	0.350031	Neither	1.88171	0.00103221	Up	-0.109112	0.824882	Neither	0.167613	0.859615	Neither	5.11539	1.59388e-07	Up	-0.429889	0.387841	Neither	-1.55544	0.0619333	Neither	0.49004	0.690327	Neither	0.223999	0.676551	Neither	0.275507	0.852336	Neither	0.304678	0.765943	Neither	0.297891	0.702548	Neither	-1.05654	0.0180051	Down
ENSMMUG00000017159	-2.39109	4.41731e-06	Down	1.67338	0.217771	Neither	2.31108	0.000165149	Up	0.0889972	1	Neither	0.273792	0.782384	Neither	4.30779	6.49173e-06	Up	-0.447059	0.394823	Neither	-0.693349	0.283849	Neither	0.12669	0.937422	Neither	-0.0303267	0.90832	Neither	0.835196	0.340329	Neither	0.604468	0.416434	Neither	0.677374	0.343198	Neither	-1.24804	0.0019362	Down
ENSMMUG00000004173	-2.30099	4.75013e-06	Down	1.10048	0.401572	Neither	1.27922	0.0277406	Up	0.55818	0.672478	Neither	0.516622	0.378305	Neither	2.44699	0.00194689	Up	0.160746	0.742051	Neither	-0.308523	0.584629	Neither	0.52529	0.518243	Neither	0.689409	0.0258981	Neither	0.916272	0.120171	Neither	0.347362	0.562664	Neither	0.80526	0.0945435	Neither	-1.03988	0.00263156	Down
ENSMMUG00000013183	-2.06005	5.19703e-06	Down	1.48345	0.270143	Neither	2.51569	1.54242e-05	Up	0.00691836	1	Neither	0.13299	0.857326	Neither	3.05809	0.000190342	Up	-0.190737	0.598179	Neither	-0.425876	0.494037	Neither	-0.155032	0.760799	Neither	0.524539	0.153655	Neither	0.0256908	1	Neither	0.187838	0.794767	Neither	0.065025	0.959543	Neither	-1.068	0.00322118	Down
ENSMMUG00000020503	-2.02688	5.67249e-06	Down	2.51492	0.0585561	Neither	2.50635	1.43633e-05	Up	0.171229	0.923934	Neither	0.477423	0.495836	Neither	3.09561	0.000434577	Up	0.516736	0.229371	Neither	-0.864873	0.0961144	Neither	0.657637	0.380304	Neither	0.0111734	0.997372	Neither	0.326958	0.625984	Neither	0.469818	0.421028	Neither	0.818702	0.103723	Neither	-1.35123	4.3742e-05	Down
ENSMMUG00000052973	-2.10563	6.98759e-06	Down	1.8766	0.192841	Neither	2.20002	5.1561e-05	Up	0.11365	0.981184	Neither	0.1125	0.911644	Neither	3.00992	0.000449813	Up	-0.29575	0.532441	Neither	-0.602032	0.262372	Neither	-0.279145	0.653796	Neither	0.852917	0.0203642	Neither	0.679279	0.415756	Neither	0.557782	0.34433	Neither	0.863888	0.095532	Neither	-1.87908	1.26361e-06	Down
ENSMMUG00000022072	-2.36196	7.21099e-06	Down	0.199147	0.956065	Neither	1.18039	0.0346256	Up	0.301606	0.846097	Neither	-0.840927	0.142157	Neither	3.51526	0.000233409	Up	-0.571017	0.280814	Neither	-1.03431	0.142006	Neither	0.633153	0.511615	Neither	-0.00445071	0.96548	Neither	-0.436223	0.419519	Neither	-0.232362	0.632095	Neither	-0.122831	0.802087	Neither	-1.33374	0.00101215	Down
ENSMMUG00000005729	-2.07284	7.5835e-06	Down	1.37954	0.273137	Neither	1.7542	0.00106285	Up	0.462995	0.710305	Neither	0.86927	0.136789	Neither	2.62314	0.00142904	Up	0.412995	0.537839	Neither	0.0464574	1	Neither	0.288498	0.764933	Neither	0.254119	0.581668	Neither	0.372132	0.622239	Neither	0.302451	0.677179	Neither	-0.102571	0.784277	Neither	-1.12961	0.00583003	Down
ENSMMUG00000009306	-2.32121	7.74321e-06	Down	1.34681	0.282742	Neither	1.6102	0.00690012	Up	0.0456889	1	Neither	0.286657	0.7338	Neither	1.66982	0.0439529	Up	-0.370474	0.383262	Neither	-0.744412	0.359908	Neither	-0.663587	0.357742	Neither	0.175821	0.706989	Neither	0.459683	0.565737	Neither	-0.155419	0.74455	Neither	0.0359806	1	Neither	-1.57306	9.69796e-05	Down
ENSMMUG00000021845	-2.36898	7.88469e-06	Down	1.12558	0.366134	Neither	1.52965	0.00463642	Up	0.141871	0.95869	Neither	0.0341162	0.999902	Neither	3.0831	0.000202688	Up	0.11049	0.841097	Neither	-0.696337	0.317671	Neither	0.223466	0.837512	Neither	0.330889	0.317621	Neither	0.534899	0.4655	Neither	0.299522	0.653522	Neither	0.495639	0.390346	Neither	-1.16069	0.00149961	Down
ENSMMUG00000009087	-2.17694	9.15409e-06	Down	1.23495	0.349889	Neither	1.43842	0.0138996	Up	0.460256	0.699035	Neither	0.316086	0.597285	Neither	1.87383	0.0214357	Up	0.0920723	0.925225	Neither	0.997227	0.19601	Neither	-0.204689	0.708358	Neither	-0.04601	0.897494	Neither	0.105342	1	Neither	0.448441	0.499585	Neither	-0.906419	0.0831914	Neither	-1.16192	0.000453131	Down
ENSMMUG00000002139	-2.76072	9.78111e-06	Down	1.77925	0.231856	Neither	2.77962	0.0274715	Up	0.185649	0.964763	Neither	-0.0375283	0.908657	Neither	3.20021	0.0108254	Up	-0.00570122	1	Neither	-0.984535	0.193541	Neither	-0.526169	0.633424	Neither	0.208531	0.725163	Neither	1.0112	0.284253	Neither	0.69833	0.497297	Neither	1.12027	0.189486	Neither	-3.19071	8.97595e-10	Down
ENSMMUG00000000914	-2.21931	1.01983e-05	Down	1.72158	0.22313	Neither	2.6014	0.000934777	Up	0.975844	0.464086	Neither	-0.408	0.403965	Neither	3.26774	0.00254651	Up	-0.596901	0.154836	Neither	0.39565	0.526064	Neither	0.633398	0.444725	Neither	-0.186684	0.532106	Neither	0.199764	0.781877	Neither	0.824738	0.12913	Neither	0.713789	0.206468	Neither	-1.64971	3.15749e-06	Down
ENSMMUG00000038363	-2.02953	1.21676e-05	Down	1.12263	0.38403	Neither	1.48715	0.00900021	Up	-0.102837	0.83032	Neither	0.186162	0.80575	Neither	3.34249	5.69115e-05	Up	-0.338545	0.372777	Neither	-0.403405	0.48728	Neither	0.403699	0.60654	Neither	0.366284	0.326938	Neither	0.333866	0.646046	Neither	0.11644	0.878512	Neither	0.761411	0.208004	Neither	-1.6395	7.47044e-05	Down
ENSMMUG00000004211	-2.4358	1.22986e-05	Down	0.858002	0.565515	Neither	1.79499	0.00229688	Up	0.334786	0.807961	Neither	0.152011	0.892225	Neither	3.27262	0.00130529	Up	-0.190128	0.724443	Neither	0.778287	0.351907	Neither	0.448572	0.603473	Neither	-0.118757	0.754232	Neither	-0.224709	0.721856	Neither	0.225053	0.695398	Neither	-0.00385709	0.953644	Neither	-1.16979	0.00186255	Down
ENSMMUG00000003304	-2.90303	1.24726e-05	Down	0.488484	0.79379	Neither	2.18339	0.00172296	Up	-0.334143	0.66608	Neither	-0.705743	0.314152	Neither	3.59339	0.000423155	Up	-0.380489	0.658571	Neither	-0.658317	0.242265	Neither	-0.282854	0.631766	Neither	0.184834	0.800959	Neither	0.102819	0.98491	Neither	0.0431011	1	Neither	0.220201	0.693653	Neither	-1.04661	0.00467688	Down
ENSMMUG00000006416	-3.30481	1.298e-05	Down	3.65799	0.0682358	Neither	3.15724	5.54748e-06	Up	0.929706	0.479627	Neither	0.283891	0.81324	Neither	9.548	0.000125456	Up	0.159971	0.974331	Neither	-0.392854	0.760389	Neither	0.876524	0.626466	Neither	-0.0461216	1	Neither	-0.373365	0.693049	Neither	0.516281	0.695166	Neither	1.43639	0.0637496	Neither	-2.05603	0.00188949	Down
ENSMMUG00000011499	-2.38494	1.32939e-05	Down	1.36172	0.336664	Neither	1.2621	0.0264177	Up	-0.0359635	0.892363	Neither	-0.0242298	0.92113	Neither	3.27616	0.000155819	Up	0.118395	0.884861	Neither	-0.917821	0.181888	Neither	0.256638	0.811432	Neither	-0.00510691	0.961009	Neither	-0.160459	0.74062	Neither	-0.116596	0.803447	Neither	0.260426	0.637267	Neither	-1.51619	5.52368e-05	Down
ENSMMUG00000007268	-2.28171	1.40595e-05	Down	0.647771	0.6542	Neither	1.30642	0.0151962	Up	-0.239537	0.717097	Neither	0.223107	0.750198	Neither	3.7796	1.46949e-05	Up	-0.270089	0.472134	Neither	-1.00369	0.1701	Neither	0.466743	0.609415	Neither	0.205913	0.574098	Neither	0.377041	0.557021	Neither	0.0320133	1	Neither	0.133934	0.862924	Neither	-1.36074	0.000451714	Down
ENSMMUG00000005983	-3.3971	1.47046e-05	Down	2.33625	0.126711	Neither	1.53136	0.0049791	Up	-0.0519824	0.869189	Neither	-0.203661	0.851966	Neither	4.94214	2.38933e-06	Up	-0.253524	0.761081	Neither	-0.280062	0.807881	Neither	0.28915	0.956843	Neither	0.832687	0.200014	Neither	1.87124	0.493246	Neither	-0.974664	0.181038	Neither	-0.0765982	0.957802	Neither	-1.07737	0.0159376	Down
ENSMMUG00000058425	-2.12889	1.80945e-05	Down	0.705553	0.596585	Neither	1.28176	0.0155817	Up	-0.422259	0.567996	Neither	0.131912	0.885591	Neither	3.41582	0.000110777	Up	-0.0151896	0.941481	Neither	-1.08113	0.109123	Neither	-0.121764	0.809541	Neither	-0.132459	0.637638	Neither	0.0884029	0.923277	Neither	0.0555703	0.97949	Neither	0.321606	0.58804	Neither	-1.79571	1.9796e-06	Down
ENSMMUG00000057522	-3.01765	2.0317e-05	Down	1.48653	0.414872	Neither	2.31538	0.000395077	Up	-0.197564	0.772332	Neither	-0.079681	0.881784	Neither	2.82106	0.00840094	Up	0.914669	0.237485	Neither	0.196923	0.973796	Neither	0.165954	1	Neither	0.764141	0.209976	Neither	1.81705	0.133893	Neither	0.815865	0.369676	Neither	0.687791	0.582082	Neither	-2.57704	1.21212e-08	Down
ENSMMUG00000019222	-2.06504	2.04139e-05	Down	0.721064	0.580554	Neither	1.35127	0.0111431	Up	-0.0913259	0.840468	Neither	-0.356957	0.511243	Neither	2.42798	0.00448575	Up	-0.52957	0.281368	Neither	-0.458281	0.444886	Neither	0.366959	0.647792	Neither	-0.108771	0.704712	Neither	0.110156	0.904788	Neither	0.312704	0.584057	Neither	0.66595	0.221972	Neither	-1.89281	6.91004e-08	Down
ENSMMUG00000036516	-2.38124	2.6491e-05	Down	0.198901	0.963917	Neither	2.7295	3.80716e-06	Up	0.675265	0.53209	Neither	-0.199581	0.737991	Neither	2.29214	0.0423114	Up	0.5938	0.193586	Neither	0.411358	0.782956	Neither	0.208922	0.861811	Neither	0.0657626	0.91263	Neither	0.523813	0.456405	Neither	0.220391	0.783644	Neither	1.50101	0.0754679	Neither	-3.10938	1.02969e-09	Down
ENSMMUG00000050235	-7.2546	2.72145e-05	Down	2.27588	0.307359	Neither	4.72502	0.00012911	Up	-0.595049	0.610821	Neither	1.92599	1	Neither	8.01119	0.018096	Up	2.70663	1	Neither	0	1	Neither	0	1	Neither	4.51575	0.561239	Neither	0.202599	1	Neither	-1.33025	0.430092	Neither	-0.970098	0.810191	Neither	-3.71078	0.000540391	Down
ENSMMUG00000029768	-2.9355	3.28458e-05	Down	1.26029	0.432486	Neither	1.72623	0.0222236	Up	0.116394	1	Neither	1.29911	0.251907	Neither	3.63092	0.00867829	Up	-0.0398702	0.956579	Neither	-0.135252	0.998051	Neither	-0.0653654	1	Neither	0.353499	0.798917	Neither	-0.185073	0.922251	Neither	-0.64321	0.465664	Neither	0.427039	0.769245	Neither	-1.72378	0.0080291	Down
ENSMMUG00000056760	-2.45634	3.90402e-05	Down	0.914716	0.616183	Neither	1.74181	0.0100145	Up	-0.0816346	0.854352	Neither	0.440005	0.619937	Neither	3.33547	0.00250951	Up	0.884785	0.222213	Neither	0.730524	0.526577	Neither	0.0707254	1	Neither	0.26002	0.707867	Neither	0.0362447	1	Neither	0.912126	0.284668	Neither	1.14245	0.215154	Neither	-1.94826	0.000153198	Down
ENSMMUG00000031819	-1.87141	4.07088e-05	Down	0.44762	0.753415	Neither	1.07416	0.0404767	Up	0.452224	0.700145	Neither	0.36934	0.499935	Neither	2.00808	0.00839961	Up	-0.0542453	0.873286	Neither	-0.684422	0.205993	Neither	-0.155318	0.758324	Neither	-0.252557	0.41898	Neither	-0.812813	0.176651	Neither	1.09521	0.070873	Neither	-0.0188022	0.918167	Neither	-1.42489	2.30433e-05	Down
ENSMMUG00000004494	-2.7982	4.1089e-05	Down	2.72441	0.140797	Neither	2.07512	0.0213751	Up	1.08814	0.450543	Neither	0.668117	0.523358	Neither	4.13656	0.0089613	Up	-0.520311	0.424952	Neither	0.183646	0.963814	Neither	0.741884	0.459173	Neither	0.295916	0.661007	Neither	0.692596	0.425994	Neither	0.416538	0.679321	Neither	1.06292	0.212312	Neither	-1.53597	0.00708954	Down
ENSMMUG00000001613	-1.99199	4.14432e-05	Down	1.4423	0.331537	Neither	1.41063	0.0108795	Up	1.96352	0.0999413	Neither	0.411065	0.577977	Neither	1.81895	0.0469751	Up	0.0729111	0.91103	Neither	0.0600467	0.997609	Neither	0.46717	0.559357	Neither	0.471593	0.297835	Neither	0.257082	0.762533	Neither	0.227295	0.744614	Neither	0.439955	0.51365	Neither	-1.18854	0.00423652	Down
ENSMMUG00000016418	-2.2743	4.58153e-05	Down	0.579478	0.675712	Neither	1.2613	0.0452455	Up	-0.722831	0.386171	Neither	0.571765	0.476425	Neither	2.39151	0.00392929	Up	-0.704686	0.235706	Neither	-1.28812	0.0706379	Neither	-0.412504	0.517586	Neither	0.357407	0.336488	Neither	0.0607055	0.991281	Neither	0.913259	0.276659	Neither	0.32455	0.589669	Neither	-2.02891	6.80942e-09	Down
ENSMMUG00000046816	-2.67148	4.64279e-05	Down	2.95785	0.0502534	Neither	2.62705	2.51386e-05	Up	-0.0100286	0.912151	Neither	0.293832	0.779251	Neither	5.9594	2.75814e-07	Up	0.228719	0.74243	Neither	-1.44393	0.054144	Neither	0.729319	0.51809	Neither	-0.0176499	0.962334	Neither	-0.793368	0.25494	Neither	0.0581501	0.973544	Neither	1.29476	0.057203	Neither	-1.01762	0.0126165	Down
ENSMMUG00000060314	-2.25078	4.91969e-05	Down	1.32373	0.364384	Neither	2.62172	0.000192975	Up	-0.33316	0.63954	Neither	-0.288455	0.626847	Neither	3.39574	0.000337797	Up	-0.0478841	0.905978	Neither	-0.954152	0.186863	Neither	-0.139568	0.814563	Neither	0.0696978	0.929098	Neither	0.367446	0.681888	Neither	0.184334	0.83021	Neither	0.535749	0.372849	Neither	-2.63424	2.30056e-11	Down
ENSMMUG00000011392	-2.01492	5.13285e-05	Down	0.454113	0.759325	Neither	1.13538	0.0240178	Up	0.0127313	1	Neither	0.509995	0.461964	Neither	2.63257	0.00093208	Up	0.0665427	0.905826	Neither	-1.06313	0.0878558	Neither	0.279208	0.73622	Neither	0.141831	0.64159	Neither	0.208875	0.769455	Neither	0.0883259	0.899345	Neither	0.950947	0.0637523	Neither	-1.75534	2.38348e-07	Down
ENSMMUG00000022104	-3.04636	5.2126e-05	Down	0.704656	0.625937	Neither	1.48296	0.0111547	Up	-0.0479736	0.876385	Neither	0.293045	0.722436	Neither	3.36956	0.00101062	Up	-0.42304	0.420236	Neither	-0.787435	0.321677	Neither	0.753443	0.570984	Neither	0.540702	0.236393	Neither	0.0695151	0.97876	Neither	-0.0736688	0.859879	Neither	0.0851541	0.964068	Neither	-1.08504	0.00858448	Down
ENSMMUG00000009374	-2.06655	5.54135e-05	Down	1.41324	0.283233	Neither	2.15917	0.000122521	Up	-0.135915	0.804455	Neither	0.0848752	0.964797	Neither	2.50882	0.00545136	Up	0.183493	0.774605	Neither	-0.459692	0.463394	Neither	0.530631	0.504018	Neither	0.229674	0.569439	Neither	0.689964	0.35633	Neither	0.261564	0.698552	Neither	0.484568	0.41849	Neither	-2.7279	5.13985e-15	Down
ENSMMUG00000029197	-1.76641	5.57658e-05	Down	1.24598	0.383357	Neither	2.11211	0.000357713	Up	0.758934	0.479266	Neither	0.33153	0.604398	Neither	2.65406	0.00372246	Up	-0.0993887	0.764348	Neither	-0.757026	0.147042	Neither	0.191362	0.834249	Neither	0.344925	0.286343	Neither	0.0300853	1	Neither	0.332542	0.559629	Neither	0.256328	0.623943	Neither	-1.1955	0.000265367	Down
ENSMMUG00000032020	-2.70002	5.64803e-05	Down	0.751224	0.614753	Neither	2.85089	0.000645934	Up	0.297496	0.853894	Neither	0.474814	0.679372	Neither	2.41846	0.0394722	Up	0.659972	0.474828	Neither	-0.640103	0.354358	Neither	0.192431	1	Neither	0.0969073	0.964875	Neither	-1.22533	0.277377	Neither	1.62078	0.100537	Neither	0.751528	0.594672	Neither	-3.39196	3.75319e-12	Down
ENSMMUG00000020524	-1.82197	6.19103e-05	Down	1.55706	0.24168	Neither	2.01729	0.000730553	Up	0.354024	0.794526	Neither	0.13591	0.836362	Neither	2.63536	0.00905017	Up	0.0239399	0.984038	Neither	0.493101	0.420153	Neither	0.0461577	0.993293	Neither	-0.152274	0.580168	Neither	0.0596007	0.953796	Neither	0.125666	0.835634	Neither	-0.0608502	0.849265	Neither	-1.3115	3.76041e-05	Down
ENSMMUG00000022526	-1.92444	8.06343e-05	Down	0.806851	0.504203	Neither	1.38723	0.0160811	Up	0.0163853	0.929782	Neither	1.07217	0.128747	Neither	1.96754	0.00859549	Up	-0.0194139	0.924543	Neither	-2.0956	0.389033	Neither	1.89472	0.340037	Neither	-0.943221	0.364207	Neither	3.68336	0.659931	Neither	0.998198	0.355522	Neither	1.9187	0.0515335	Neither	-1.08983	0.0162539	Down
ENSMMUG00000019468	-2.10158	8.25639e-05	Down	1.97479	0.162178	Neither	2.01021	0.000159685	Up	-0.0278077	0.895814	Neither	-0.324903	0.501863	Neither	3.38142	8.95243e-05	Up	-0.615044	0.113145	Neither	-1.27799	0.0516893	Neither	-0.403444	0.527532	Neither	0.10919	0.777147	Neither	-0.194726	0.678639	Neither	-0.336516	0.493117	Neither	-0.186683	0.686522	Neither	-1.66521	2.02401e-06	Down
ENSMMUG00000053113	-3.7988	8.36481e-05	Down	1.83284	0.353139	Neither	3.47305	2.1674e-05	Up	0.442945	0.837651	Neither	-0.23247	0.885654	Neither	5.04386	0.00434105	Up	1.11137	0.549903	Neither	-1.97779	0.119973	Neither	-0.770044	0.553804	Neither	0.369118	0.924534	Neither	0.500394	0.698313	Neither	-0.356394	0.84003	Neither	0.328582	1	Neither	-3.33975	7.35576e-07	Down
ENSMMUG00000008050	-3.6199	8.55542e-05	Down	1.16455	0.491544	Neither	2.63586	0.0303943	Up	-0.0240018	0.901671	Neither	1.13657	0.471714	Neither	6.04471	0.00241356	Up	-1.00243	0.35975	Neither	-1.24115	0.0899744	Neither	1.35368	0.405839	Neither	0.121936	0.757931	Neither	0.707025	0.33521	Neither	0.633348	0.607801	Neither	1.21145	0.146808	Neither	-2.08014	2.42392e-07	Down
ENSMMUG00000006327	-2.01826	8.89494e-05	Down	0.871054	0.503597	Neither	1.73233	0.00230549	Up	0.18556	0.926307	Neither	0.08376	0.939484	Neither	2.05436	0.00997841	Up	0.2271	0.67686	Neither	-0.783958	0.179997	Neither	-0.185145	0.725587	Neither	0.181954	0.598781	Neither	0.0212458	1	Neither	-0.000606714	0.954372	Neither	-0.0629723	0.866029	Neither	-2.17924	1.63254e-10	Down
ENSMMUG00000007143	-1.73146	0.000110352	Down	2.23134	0.117474	Neither	2.75278	1.0291e-05	Up	1.00515	0.367007	Neither	0.410767	0.484217	Neither	2.804	0.00370472	Up	0.0168161	1	Neither	-0.829213	0.130959	Neither	0.0276071	1	Neither	0.538889	0.110195	Neither	0.296834	0.638184	Neither	0.347777	0.52748	Neither	0.844476	0.101394	Neither	-1.61476	7.50168e-07	Down
ENSMMUG00000061749	-1.90261	0.000127165	Down	1.20127	0.394114	Neither	1.98908	0.00222454	Up	0.153059	0.967621	Neither	0.493613	0.619735	Neither	2.30648	0.0152825	Up	-0.0321588	0.915746	Neither	-0.756232	0.234361	Neither	0.29498	0.717176	Neither	0.179024	0.72475	Neither	0.200433	0.841964	Neither	-0.0849534	0.826755	Neither	0.606333	0.349932	Neither	-3.40988	1.14603e-18	Down
ENSMMUG00000008684	-1.73141	0.000162822	Down	3.07781	0.0719145	Neither	2.33756	0.000402361	Up	1.1834	0.381453	Neither	-0.0858105	0.824949	Neither	2.48761	0.0205502	Up	-0.334625	0.4521	Neither	-0.00198756	0.942078	Neither	-0.20607	0.719913	Neither	-0.281593	0.362576	Neither	-0.633553	0.267848	Neither	-0.243861	0.587128	Neither	-0.492819	0.246129	Neither	-1.91309	1.96334e-08	Down
ENSMMUG00000001921	-1.92203	0.000168545	Down	1.07196	0.409595	Neither	1.61845	0.00676521	Up	0.691785	0.540571	Neither	0.586654	0.349891	Neither	2.62194	0.00347418	Up	0.541774	0.182234	Neither	-0.801953	0.274878	Neither	0.842225	0.462345	Neither	0.356845	0.737887	Neither	0.427575	0.669693	Neither	0.0771843	0.988974	Neither	0.868127	0.24919	Neither	-1.29283	0.00235361	Down
ENSMMUG00000009333	-1.99876	0.000179108	Down	1.03662	0.453784	Neither	1.388	0.0113328	Up	-0.0672095	0.861078	Neither	0.290839	0.679831	Neither	2.38818	0.00302564	Up	-0.204424	0.66742	Neither	-0.753567	0.18888	Neither	0.555593	0.466366	Neither	0.505475	0.216347	Neither	0.591857	0.39501	Neither	0.100258	0.903346	Neither	0.731475	0.210301	Neither	-1.24014	0.000811428	Down
ENSMMUG00000062385	-3.14927	0.000190232	Down	2.03908	0.314306	Neither	2.77944	0.0237183	Up	0.436621	0.871729	Neither	-0.0565453	1	Neither	4.69994	0.00427808	Up	-0.631827	0.475534	Neither	-0.163387	0.856746	Neither	1.57135	0.977838	Neither	-1.0761	0.347069	Neither	2.37648	0.280582	Neither	2.36361	0.133284	Neither	-0.380214	0.807061	Neither	-2.00627	0.0279484	Down
ENSMMUG00000013453	-2.35918	0.000226307	Down	1.38948	0.341366	Neither	2.09433	0.000176107	Up	-0.325426	0.649075	Neither	0.646373	0.455442	Neither	4.04703	0.000117049	Up	0.532121	0.405379	Neither	-1.18237	0.1512	Neither	-0.398703	0.60861	Neither	0.287828	0.625148	Neither	0.22436	0.886991	Neither	-0.0479387	0.90567	Neither	0.3499	0.734473	Neither	-1.77853	0.000444094	Down
ENSMMUG00000019233	-2.81511	0.000236075	Down	1.19062	0.733502	Neither	2.21469	0.000296491	Up	0.748039	0.709687	Neither	0.298653	0.888964	Neither	4.39372	0.00288643	Up	0.758922	0.336057	Neither	2.14436	0.335994	Neither	2.11877	0.240901	Neither	-0.0359659	1	Neither	4.81873	0.347668	Neither	1.10172	0.322871	Neither	3.00806	0.210482	Neither	-1.83394	0.00120506	Down
ENSMMUG00000023652	-1.78298	0.000256856	Down	2.07716	0.165732	Neither	2.56928	0.0001874	Up	0.314808	0.8066	Neither	0.174222	0.816382	Neither	3.22093	0.00176821	Up	-0.0593042	0.868724	Neither	-1.02593	0.0753803	Neither	0.248679	0.786406	Neither	0.293332	0.426261	Neither	0.366275	0.609712	Neither	0.272903	0.675276	Neither	-0.0790203	0.836138	Neither	-1.6216	6.92856e-07	Down
ENSMMUG00000018309	-1.7529	0.000270129	Down	0.550297	0.713863	Neither	1.54607	0.00359061	Up	-0.295963	0.671452	Neither	0.154785	0.832967	Neither	2.60438	0.00172045	Up	-0.484932	0.322707	Neither	-0.427601	0.490192	Neither	0.481237	0.542232	Neither	-0.102776	0.784855	Neither	0.458376	0.65437	Neither	0.0405594	1	Neither	0.182568	0.804448	Neither	-1.03565	0.0107012	Down
ENSMMUG00000009965	-3.04251	0.000289151	Down	1.74853	0.276399	Neither	3.31504	0.00238958	Up	0.0372479	1	Neither	1.01716	0.378745	Neither	3.6084	0.00668782	Up	2.09491	0.219317	Neither	1.05879	0.460601	Neither	0.815667	0.703391	Neither	0.957521	0.42499	Neither	-1.27389	0.562433	Neither	-0.47096	0.620735	Neither	-0.296109	0.765381	Neither	-2.00817	0.000643397	Down
ENSMMUG00000022296	-1.94109	0.000308532	Down	0.82884	0.547071	Neither	1.334	0.0229735	Up	-0.0328046	0.895018	Neither	0.402186	0.553824	Neither	2.73653	0.00266458	Up	0.607453	0.238902	Neither	-0.812762	0.232993	Neither	0.491899	0.620116	Neither	-0.105672	0.785775	Neither	0.0999577	0.970508	Neither	-0.0581797	0.876816	Neither	1.0446	0.151642	Neither	-1.40538	0.00213766	Down
ENSMMUG00000021968	-2.182	0.000324106	Down	0.505772	0.750203	Neither	1.38106	0.0235634	Up	-0.566793	0.515973	Neither	-0.0450483	0.911576	Neither	1.89374	0.0481655	Up	-0.0960228	0.83413	Neither	-1.11862	0.177573	Neither	0.129888	0.982022	Neither	0.402593	0.424689	Neither	0.223924	0.838821	Neither	-0.0988808	0.838933	Neither	-0.417554	0.459057	Neither	-1.05868	0.0119201	Down
ENSMMUG00000007953	-2.87366	0.000385893	Down	1.18538	0.558066	Neither	2.1971	0.000110305	Up	0.569244	0.711572	Neither	-0.943779	0.278599	Neither	5.12983	0.00028447	Up	0.225608	0.876305	Neither	0.293016	0.902453	Neither	1.70043	0.217869	Neither	-0.000878817	1	Neither	0.528822	0.523316	Neither	0.568059	0.488455	Neither	0.823165	0.496155	Neither	-1.43614	0.0262115	Down
ENSMMUG00000020478	-1.53977	0.000391052	Down	0.515357	0.698327	Neither	1.19188	0.0172835	Up	-0.378139	0.595797	Neither	0.283566	0.651777	Neither	1.90361	0.0126825	Up	0.0432287	0.942809	Neither	0.128525	0.872509	Neither	0.225296	0.795902	Neither	0.168036	0.582302	Neither	0.264678	0.652766	Neither	0.0783357	0.913935	Neither	0.148868	0.776892	Neither	-1.15596	0.000309852	Down
ENSMMUG00000040063	-2.64693	0.000398268	Down	1.05992	0.481161	Neither	2.22508	0.00147405	Up	-0.0597428	0.858992	Neither	0.191369	0.960114	Neither	5.28462	2.15594e-05	Up	0.290469	1	Neither	-2.30473	0.0740813	Neither	-0.65929	0.616619	Neither	-0.597642	0.508653	Neither	1.01804	0.699674	Neither	-0.342316	0.715156	Neither	-0.0324564	0.936582	Neither	-1.20493	0.0160158	Down
ENSMMUG00000007159	-1.87332	0.000511759	Down	1.61716	0.218008	Neither	2.18033	4.57491e-05	Up	-0.27587	0.675745	Neither	0.0214126	1	Neither	3.85616	1.64835e-05	Up	-0.0880241	0.828793	Neither	-0.883748	0.163653	Neither	0.312256	0.745173	Neither	0.157253	0.6488	Neither	0.465031	0.556887	Neither	0.504896	0.374637	Neither	0.921988	0.12037	Neither	-1.67223	1.25553e-05	Down
ENSMMUG00000005716	-3.2991	0.00055145	Down	0.20195	0.977674	Neither	4.66161	0.000161932	Up	1.30722	0.357205	Neither	-0.35512	0.733699	Neither	5.61838	8.31456e-06	Up	-0.0633217	0.917571	Neither	-1.22078	0.105385	Neither	-0.67623	0.514446	Neither	-0.609536	0.0962783	Neither	2.44962	0.259771	Neither	0.4939	0.582577	Neither	-0.157485	0.758704	Neither	-2.0581	8.38789e-05	Down
ENSMMUG00000044736	-1.81226	0.000558924	Down	2.56246	0.0839684	Neither	3.14387	0.0224807	Up	2.16959	0.0910396	Neither	0.269335	0.707341	Neither	3.01823	0.000641998	Up	0.938341	0.0946672	Neither	-0.419753	0.4875	Neither	0.892738	0.409632	Neither	0.282364	0.673314	Neither	0.442523	0.720553	Neither	0.705473	0.443996	Neither	0.565229	0.531713	Neither	-1.11814	0.00405112	Down
ENSMMUG00000017096	-2.42771	0.00058533	Down	2.12903	0.170257	Neither	2.52972	0.000213437	Up	0.151166	0.99462	Neither	-0.227238	0.83697	Neither	4.49597	0.00016512	Up	0.715119	0.532887	Neither	0.406324	0.670126	Neither	-0.0702001	0.856568	Neither	0.405809	0.641257	Neither	0.244663	0.769319	Neither	-0.0137959	0.93637	Neither	0.0504171	0.959222	Neither	-1.73664	6.70514e-05	Down
ENSMMUG00000011521	-2.00547	0.000643864	Down	1.6196	0.249621	Neither	2.56364	1.45744e-05	Up	-0.0263411	0.893974	Neither	0.367281	0.726039	Neither	2.82191	0.00485707	Up	0.0952492	0.948438	Neither	-0.492891	0.592265	Neither	0.400046	0.740289	Neither	0.786391	0.299454	Neither	0.496661	0.565514	Neither	-0.113868	0.799299	Neither	0.912551	0.179679	Neither	-3.89151	1.68174e-17	Down
ENSMMUG00000004087	-1.84939	0.00065347	Down	1.18916	0.384192	Neither	1.99414	0.000266774	Up	-0.297674	0.676975	Neither	0.150262	0.853309	Neither	3.5955	1.79081e-05	Up	-0.10959	0.766608	Neither	-0.722591	0.245813	Neither	0.625612	0.416561	Neither	0.161861	0.611088	Neither	0.644498	0.325603	Neither	0.357667	0.528401	Neither	0.917367	0.126875	Neither	-1.17462	0.000862341	Down
[truncated: 17,660 more rows]
