# Supplementary material for: Differential transcriptomic landscapes of multiple organs from SARS-CoV-2 early infected rhesus macaques
Source: Protein Cell. 2022 Apr 4;13(12):920–39. doi: 10.1007/s13238-022-00915-5 (PMC8978510; doi:10.1007/s13238-022-00915-5)
Supplement: Supplementary file 9 — Supplementary file9 (XLSX 290 kb) [file 13238_2022_915_MOESM9_ESM.xlsx]

## Sheet: ISGs
Supplementary Table S8. Changes of IFN-stimulated genes (ISGs) among multiple organs in rhesus macaque post SARS-CoV-2 infection.
GeneName	GeneID	Brain_log2(fold change)	Brain_P value	Brain_Label	Brainstem_log2(fold change)	Brainstem_P value	Brainstem_Label	Cerebellum_log2(fold change)	Cerebellum_P value	Cerebellum_Label	Medulla_log2(fold change)	Medulla_P value	Medulla_Label	Left ventricle_log2(fold change)	Left ventricle_P value	Left ventricle_Label	Right ventricle_log2(fold change)	Right ventricle_P value	Right ventricle_Label	Muscle_log2(fold change)	Muscle_P value	Muscle_Label	Lung_log2(fold change)	Lung_P value	Lung_Label	Kidney_log2(fold change)	Kidney_P value	Kidney_Label	Spleen_log2(fold change)	Spleen_P value	Spleen_Label	Liver_log2(fold change)	Liver_P value	Liver_Label	Intestine_log2(fold change)	Intestine_P value	Intestine_label	Stomach_log2(fold change)	Stomach_P value	Stomach_Label	Testis_log2(fold change)	Testis_P value	Testis_Label
RASGEF1B	ENSMMUG00000021074	0.569734	0.413845	Neither	-2.51234	0.0413607	Down	-2.59367	4.0315e-08	Down	0.297805	0.852837	Neither	0.112359	0.860098	Neither	-5.56826	8.24874e-18	Down	0.180456	0.686673	Neither	-0.592938	0.2458	Neither	-0.305371	0.591558	Neither	-0.647278	0.033155	Neither	2.00198	0.00124719	Up	0.400404	0.523393	Neither	-0.532027	0.210737	Neither	0.324038	0.533178	Neither
CD274	ENSMMUG00000012235	5.25709	1.35355e-08	Up	-1.2253	0.199479	Neither	-1.46444	0.00662377	Down	0.408852	0.810006	Neither	-0.299783	0.591674	Neither	-3.32596	0.000637001	Down	-0.142345	0.681679	Neither	1.60942	0.079568	Neither	-0.0698277	0.856602	Neither	-0.0718216	0.790938	Neither	-0.419757	0.407855	Neither	-0.230027	0.595127	Neither	-1.05404	0.0381612	Down	-2.15105	4.60968e-08	Down
IL15	ENSMMUG00000019092	5.51136	0.102523	Neither	-2.4531	1	Neither	1.10894	0.10924	Neither	0.0572803	1	Neither	0.0169441	1	Neither	-0.404187	0.585389	Neither	1.05531	0.0200989	Up	-0.195165	0.716623	Neither	0.0464933	1	Neither	-0.157066	0.560995	Neither	0.0824045	0.971948	Neither	0.300922	0.674147	Neither	-0.209172	0.595808	Neither	-1.0271	0.00175669	Down
MYOF	ENSMMUG00000006841	3.90633	4.47026e-09	Up	-1.84605	0.178189	Neither	-2.92432	1.61957e-10	Down	1.2735	0.366947	Neither	-0.0934796	0.80976	Neither	-3.41652	0.00257442	Down	-0.0965501	0.816249	Neither	0.0179082	1	Neither	-0.346817	0.576985	Neither	0.096777	0.79417	Neither	0.0427738	1	Neither	0.00125368	0.957099	Neither	-0.338703	0.40194	Neither	-1.06072	0.00120522	Down
NXF1	ENSMMUG00000000188	1.58436	0.00416554	Up	-0.170824	0.786548	Neither	-1.2499	0.0251259	Down	0.253766	1	Neither	-0.174323	0.705789	Neither	-1.64198	0.0332317	Down	0.251091	0.608453	Neither	1.57524	0.161586	Neither	-0.538156	0.371828	Neither	-0.0987788	0.707454	Neither	-0.0175286	0.926426	Neither	-0.147341	0.739102	Neither	-0.415115	0.322903	Neither	-1.95643	6.42202e-09	Down
SELL	ENSMMUG00000016579	7.93852	0.0046151	Up	-0.937395	0.342193	Neither	-5.06647	0.036124	Down	0	1	Neither	0.0888045	0.906177	Neither	-2.44364	0.00058288	Down	-0.217381	0.534517	Neither	0.372676	0.566362	Neither	-0.230186	0.689291	Neither	-0.461125	0.265501	Neither	0.141987	0.847609	Neither	-0.75126	0.362703	Neither	-0.081095	0.81403	Neither	-2.42558	4.94216e-12	Down
GRK5	ENSMMUG00000004596	1.56485	0.00499488	Up	-0.178703	0.76993	Neither	-1.81844	0.000519342	Down	-0.239127	0.762508	Neither	0.19904	0.745573	Neither	-1.98853	0.00389812	Down	-0.129949	0.701854	Neither	-0.782684	0.306081	Neither	-0.231328	0.671801	Neither	-0.33107	0.321126	Neither	-0.489888	0.316694	Neither	-0.327261	0.481419	Neither	-0.142418	0.725853	Neither	-1.33722	0.000802812	Down
RELL1	ENSMMUG00000017630	1.84534	0.00581029	Up	-0.0944502	0.850766	Neither	-1.5577	0.00365918	Down	-0.379727	0.635597	Neither	0.217226	0.707895	Neither	-2.26528	0.00104834	Down	0.0191646	0.998785	Neither	1.10747	0.0945662	Neither	0.45275	0.573002	Neither	-0.116122	0.705516	Neither	0.13772	0.903989	Neither	-0.171938	0.68777	Neither	0.0191407	1	Neither	-2.83194	4.96631e-09	Down
RNF114	ENSMMUG00000000757	1.35431	0.0135577	Up	-0.197246	0.769485	Neither	-2.43197	0.000132118	Down	-0.0755448	0.884398	Neither	-0.314851	0.578816	Neither	-2.88814	0.00046624	Down	0.457723	0.383793	Neither	0.971233	0.178601	Neither	0.184913	0.849591	Neither	-0.0286864	0.900342	Neither	0.0449806	1	Neither	-0.0371005	0.896345	Neither	-0.132646	0.732921	Neither	-1.91309	1.96334e-08	Down
NUDCD1	ENSMMUG00000006103	1.71216	0.014653	Up	-1.24567	0.27828	Neither	-1.11436	0.0171525	Down	-0.232608	0.722135	Neither	0.0168073	1	Neither	-1.47029	0.036245	Down	-0.0648533	0.858491	Neither	0.133466	0.888881	Neither	-0.157582	0.759763	Neither	-0.104948	0.75838	Neither	0.192603	0.772741	Neither	-0.229748	0.588092	Neither	-0.632093	0.226168	Neither	-1.39616	0.000573885	Down
BAZ2A	ENSMMUG00000019332	1.31408	0.0191513	Up	-1.23726	0.20278	Neither	-3.32169	1.22764e-05	Down	0.960356	1	Neither	0.187533	0.768386	Neither	-3.78742	1.1813e-06	Down	0.411492	0.321354	Neither	0.741439	0.330538	Neither	-0.0714978	0.856481	Neither	-0.0892364	0.791698	Neither	0.0955943	0.955532	Neither	-0.0322487	0.909436	Neither	-0.167032	0.667828	Neither	-1.29864	0.00609794	Down
MGAT4A	ENSMMUG00000022909	1.80105	0.0201407	Up	-0.701301	0.453053	Neither	-1.45738	0.00476188	Down	-0.384784	0.607588	Neither	-0.277547	0.545086	Neither	-2.01303	0.0205701	Down	0.0427245	0.947474	Neither	0.942518	0.138269	Neither	-0.451489	0.513252	Neither	0.171637	0.572846	Neither	-0.225496	0.654281	Neither	-0.265316	0.540062	Neither	0.0702964	0.936559	Neither	-1.74911	7.90204e-08	Down
LRRCC1	ENSMMUG00000006370	1.69752	0.0231764	Up	-0.795752	0.369923	Neither	-1.95071	0.00913485	Down	0.0875763	1	Neither	-0.0810817	0.836141	Neither	-2.24633	0.0277625	Down	0.293291	0.753951	Neither	1.18286	0.112701	Neither	-0.101588	0.82021	Neither	0.0285681	0.964866	Neither	0.287811	0.666569	Neither	-0.321938	0.554815	Neither	-0.785412	0.0619889	Neither	-1.22705	0.000532307	Down
TRIM25	ENSMMUG00000005790	1.2188	0.0257389	Up	-0.613419	0.569319	Neither	-2.11217	0.00173553	Down	-0.166152	0.804117	Neither	0.0838542	0.938736	Neither	-2.50326	0.010658	Down	0.00953929	1	Neither	1.05865	0.1721	Neither	-0.203201	0.701819	Neither	-0.184837	0.537359	Neither	-0.314509	0.497724	Neither	0.170794	0.78492	Neither	-0.914898	0.147735	Neither	-1.47804	9.72074e-06	Down
RNF34	ENSMMUG00000021563	-0.962011	0.0380027	Neither	-1.03717	0.34988	Neither	-5.39007	8.16457e-05	Down	-2.419	0.417943	Neither	0.0793656	0.94745	Neither	-2.0198	0.00524452	Down	-0.192987	0.626956	Neither	1.17612	0.0625138	Neither	-0.435494	0.4578	Neither	-0.419997	0.212072	Neither	-0.305409	0.569946	Neither	-0.368495	0.582517	Neither	-0.697405	0.0993564	Neither	-2.20707	1.6184e-09	Down
ARL5B	ENSMMUG00000007453	1.24089	0.0613478	Neither	-0.439029	0.636018	Neither	-6.02476	8.71849e-07	Down	1.94499	0.941057	Neither	0.133375	0.900292	Neither	-2.88371	6.93088e-07	Down	-0.584773	0.130951	Neither	-0.724788	0.211369	Neither	-0.204428	0.702023	Neither	-0.120126	0.787717	Neither	-0.461461	0.445297	Neither	-1.43081	0.095874	Neither	-0.869346	0.0297848	Neither	-1.01645	0.00155272	Down
GSDMD	ENSMMUG00000001633	1.23077	0.0990185	Neither	0.763607	0.618037	Neither	-2.18189	0.0017886	Down	-0.567369	0.607659	Neither	-0.961724	0.145856	Neither	-1.83439	0.0110877	Down	-0.386528	0.568432	Neither	1.06593	0.0863339	Neither	-0.177143	0.732298	Neither	-0.0637548	0.820474	Neither	-0.280917	0.553242	Neither	-0.13672	0.761706	Neither	-0.292267	0.553967	Neither	-1.13148	0.00150078	Down
GNB4	ENSMMUG00000004083	0.767862	0.173708	Neither	0.346753	0.870909	Neither	-2.61087	0.00129555	Down	-0.661358	0.591808	Neither	-0.188863	0.654517	Neither	-2.2743	0.00074105	Down	0.1467	1	Neither	-0.0102873	0.927349	Neither	-1.65007	0.110766	Neither	-0.013398	0.940887	Neither	-0.0639507	0.866691	Neither	-0.980053	0.0753789	Neither	-0.592547	0.175293	Neither	-2.05967	2.72921e-09	Down
DUSP5	ENSMMUG00000057793	1.32824	0.199569	Neither	-1.14919	0.344711	Neither	-2.49622	0.00203288	Down	-0.269407	0.744516	Neither	0.417145	0.463694	Neither	-2.34363	0.00146444	Down	-0.520058	0.39329	Neither	1.25905	0.0919889	Neither	0.127825	0.910353	Neither	-0.0204517	0.916885	Neither	-0.262844	0.598935	Neither	0.409346	0.640531	Neither	-0.328553	0.439914	Neither	-1.90154	5.06197e-08	Down
YEATS2	ENSMMUG00000008070	0.804021	0.205136	Neither	-0.151934	0.791484	Neither	-1.77327	0.00839404	Down	0.327935	0.861678	Neither	-0.292628	0.500743	Neither	-2.42432	0.00056845	Down	-0.770784	0.728474	Neither	0.726892	0.426568	Neither	-0.289922	0.613768	Neither	-0.0537463	0.822072	Neither	-0.41405	0.39736	Neither	-0.130583	0.750832	Neither	0.261138	0.742003	Neither	-1.00547	0.0152557	Down
RPS6KC1	ENSMMUG00000005210	0.00107133	1	Neither	-1.17883	0.23796	Neither	-1.86333	0.000134934	Down	-0.438373	0.571902	Neither	-0.254827	0.582299	Neither	-1.18819	0.0492608	Down	0.319776	0.45262	Neither	1.49493	0.0636737	Neither	0.121955	0.933741	Neither	0.669235	0.246867	Neither	-0.111918	0.783885	Neither	-0.123792	0.760103	Neither	-0.532251	0.371402	Neither	-1.35969	4.31848e-05	Down
DCP2	ENSMMUG00000013553	1.97551	0.00263279	Up	0.256376	0.932124	Neither	0.805517	0.54331	Neither	0.61319	0.739839	Neither	-0.28586	0.514074	Neither	-1.44393	0.0210157	Down	-0.177094	0.667754	Neither	-0.806254	0.155976	Neither	0.0709047	0.998193	Neither	-0.393737	0.309299	Neither	0.0689544	0.979098	Neither	0.0928125	0.904472	Neither	-0.98962	0.0259714	Neither	-1.38433	0.000284936	Down
SAT1	ENSMMUG00000060580	1.69626	0.00449506	Up	-1.35655	0.244428	Neither	-0.539362	0.238884	Neither	0.561882	0.661799	Neither	-0.943947	0.267969	Neither	-3.40007	0.0109971	Down	0.126521	0.791362	Neither	0.877098	0.148002	Neither	-0.0880702	0.835187	Neither	0.176106	0.681222	Neither	0.202922	0.78551	Neither	-0.210466	0.620553	Neither	0.25662	0.648301	Neither	-1.2505	0.0303117	Down
SRGAP2	ENSMMUG00000022614	-1.01108	0.0265177	Down	-1.02137	0.269202	Neither	1.21738	0.0290782	Up	0.0438365	1	Neither	0.171801	0.785083	Neither	2.0084	0.0448003	Up	-0.353253	0.462688	Neither	0.139788	0.855701	Neither	-0.20607	0.719913	Neither	-0.0670806	0.814105	Neither	-0.600982	0.206079	Neither	0.0820493	0.917327	Neither	0.395414	0.617938	Neither	-1.89504	6.41045e-08	Down
LIMD1	ENSMMUG00000010711	1.55673	0.00508806	Up	-0.24209	0.723968	Neither	-1.55603	0.00706194	Down	0.118512	1	Neither	-0.172153	0.737373	Neither	-1.29943	0.119345	Neither	-0.416158	0.770768	Neither	-0.53792	0.400844	Neither	0.103425	0.93699	Neither	0.0580234	0.865857	Neither	-0.489334	0.378254	Neither	-0.121154	0.777514	Neither	0.129533	0.834533	Neither	-1.36269	0.000349662	Down
GPBP1	ENSMMUG00000014647	1.11043	0.0610085	Neither	-1.10496	0.279053	Neither	-1.85933	0.00598234	Down	-0.499795	0.600796	Neither	0.140468	0.826007	Neither	-1.20372	0.355143	Neither	-0.214531	0.585351	Neither	-0.672226	0.347703	Neither	-0.0250742	0.911099	Neither	1.10429	0.357418	Neither	-0.105333	0.811204	Neither	0.520059	0.455216	Neither	-0.367448	0.432076	Neither	-1.20768	0.00718839	Down
SLC44A2	ENSMMUG00000003744	-0.460951	0.346993	Neither	-0.331475	0.654127	Neither	-1.48929	0.000756111	Down	-0.255268	0.702344	Neither	-0.245842	0.596005	Neither	0.288183	0.782656	Neither	-0.676603	0.299515	Neither	0.295373	0.864064	Neither	-0.0479072	0.88085	Neither	0.140527	0.685043	Neither	0.150749	0.824129	Neither	-0.268904	0.534617	Neither	0.731813	0.284234	Neither	-1.08103	0.00196918	Down
SAMSN1	ENSMMUG00000023771	0.766743	0.629956	Neither	-1.53573	0.298962	Neither	-3.48703	0.0072933	Down	-0.601834	0.770877	Neither	-0.0310369	0.951427	Neither	-0.945067	0.177755	Neither	1.79028	0.133688	Neither	0.58797	0.552514	Neither	0.10372	0.96005	Neither	-0.103752	0.763971	Neither	0.239734	0.695393	Neither	-0.785865	0.228122	Neither	-1.50009	0.0750259	Neither	-1.31314	0.0281336	Down
PATL1	ENSMMUG00000017287	1.64095	0.00362416	Up	-0.147636	0.798742	Neither	2.37531	4.37544e-05	Up	0.688563	0.528448	Neither	0.289625	0.600083	Neither	-0.369305	0.655443	Neither	-0.456266	0.204868	Neither	-0.037475	0.896171	Neither	0.484106	0.576604	Neither	0.649163	0.455023	Neither	-0.570904	0.222869	Neither	0.113475	0.893888	Neither	-0.287249	0.617692	Neither	-1.55858	5.11804e-05	Down
HIVEP2	ENSMMUG00000007998	-0.74445	0.0983569	Neither	-1.03123	0.306687	Neither	2.11279	0.0474753	Up	0.703438	0.57472	Neither	0.0269094	1	Neither	0.743166	0.398031	Neither	-0.0594354	1	Neither	-0.297587	0.675342	Neither	0.0221951	1	Neither	-0.0314892	0.901485	Neither	0.00313328	1	Neither	-0.0115538	0.942168	Neither	-0.267802	0.508863	Neither	-1.42392	0.000231381	Down
CDC25B	ENSMMUG00000018922	-0.757419	0.140053	Neither	-0.303347	0.68395	Neither	2.53434	8.50937e-05	Up	0.9891	0.490369	Neither	0.234132	0.796412	Neither	-0.422067	0.518202	Neither	-0.18132	0.650783	Neither	-0.441262	0.394952	Neither	0.656341	0.378269	Neither	-0.0214663	0.920603	Neither	1.15117	0.395117	Neither	0.202657	0.732605	Neither	0.0540239	0.992663	Neither	-1.82127	7.6574e-07	Down
DAXX	ENSMMUG00000004287	-1.24	0.00967285	Down	-2.75974	0.0568017	Neither	1.41795	0.14396	Neither	-0.271247	0.718923	Neither	-0.393574	0.388257	Neither	-0.292626	0.719519	Neither	0.114417	1	Neither	0.989665	0.207822	Neither	-0.105752	0.816888	Neither	0.605376	0.166851	Neither	0.0130582	1	Neither	0.757425	0.160649	Neither	-0.0161341	1	Neither	-1.16172	0.00132814	Down
NOD1	ENSMMUG00000012547	3.15022	4.35228e-07	Up	-1.09152	0.347589	Neither	-1.38778	0.210494	Neither	-0.145592	0.808455	Neither	0.140915	0.875871	Neither	-2.0038	0.169759	Neither	-0.680248	0.350619	Neither	-0.833069	0.229749	Neither	-0.0765519	0.850653	Neither	-0.0343812	0.894602	Neither	-0.331923	0.472093	Neither	-0.0636356	0.855387	Neither	-0.992939	0.206942	Neither	-1.47895	8.41024e-05	Down
PNPT1	ENSMMUG00000007003	3.20767	7.69393e-06	Up	-1.40178	0.288428	Neither	2.00648	0.311801	Neither	0.320361	1	Neither	-0.252244	0.657139	Neither	-0.954818	0.314034	Neither	-0.147164	0.672907	Neither	0.407955	0.507181	Neither	-0.5543	0.533157	Neither	-0.0376121	0.880683	Neither	-0.434289	0.455757	Neither	-0.545367	0.37273	Neither	-0.597574	0.263968	Neither	-1.09936	0.00106244	Down
NT5C2	ENSMMUG00000003749	1.55645	0.00678117	Up	0.51985	0.707714	Neither	1.88569	0.0545881	Neither	0.578547	0.74049	Neither	-0.200023	0.669934	Neither	4.72166	0.707992	Neither	0.0166033	1	Neither	0.109761	0.928229	Neither	-0.655621	0.484358	Neither	0.0201458	0.980483	Neither	-0.310651	0.566901	Neither	-0.555925	0.384797	Neither	-0.669658	0.463408	Neither	-1.07407	0.0398773	Down
UBE2Z	ENSMMUG00000057164	-0.876068	0.0660056	Neither	0.320903	0.861899	Neither	-3.03988	0.5	Neither	0	1	Neither	0.541641	0.629181	Neither	-1.39161	0.13056	Neither	-0.541985	0.191892	Neither	-0.0187979	0.925222	Neither	0.0654632	1	Neither	0.0901223	0.790248	Neither	0.818246	0.605943	Neither	-1.15713	0.106244	Neither	-0.77674	0.0528732	Neither	-1.06901	0.00292974	Down
NOTCH2	ENSMMUG00000018375	0.883692	0.0862553	Neither	-1.05207	0.231536	Neither	2.43536	0.6575	Neither	3.31732	1	Neither	0.186703	0.768946	Neither	0.436967	0.575857	Neither	-0.532772	0.169798	Neither	-0.763598	0.198121	Neither	0.749235	0.518497	Neither	-0.043231	0.865244	Neither	-0.334223	0.562754	Neither	-0.479415	0.481905	Neither	-0.611294	0.152156	Neither	-2.15485	6.73011e-09	Down
CUL1	ENSMMUG00000017541	0.654641	0.219858	Neither	-0.639028	0.476167	Neither	0.133414	0.906246	Neither	-0.0392559	0.902359	Neither	0.681678	0.319964	Neither	-1.39912	0.147252	Neither	0.0221524	0.990791	Neither	1.08676	0.118688	Neither	0.18124	0.925687	Neither	-0.137967	0.623616	Neither	-0.470142	0.50526	Neither	0.857816	0.240164	Neither	-0.266501	0.51534	Neither	-1.53883	0.00213621	Down
CYLD	ENSMMUG00000012209	0.647315	0.301779	Neither	-1.25709	0.206882	Neither	-0.284731	0.579043	Neither	0.742989	0.617816	Neither	-0.185559	0.68121	Neither	1.28185	0.114855	Neither	0.289895	0.567536	Neither	-0.979505	0.0525754	Neither	0.00224305	1	Neither	-0.210912	0.583296	Neither	0.157548	0.992649	Neither	-0.114665	0.772607	Neither	-0.280845	0.680097	Neither	-1.08702	0.00170154	Down
FBXO39	ENSMMUG00000009604	4.43045	0.36506	Neither	0.359684	1	Neither	0.0135022	1	Neither	0.557188	0.689683	Neither	0.132786	0.850503	Neither	1.09154	0.140006	Neither	0.0533864	0.980103	Neither	-0.441038	0.470453	Neither	-0.223602	0.681762	Neither	0.0508248	0.883173	Neither	0.126906	0.859358	Neither	-0.0148966	0.934784	Neither	-0.386358	0.372138	Neither	-1.3309	0.000208968	Down
LRSAM1	ENSMMUG00000009956	-0.405479	0.419609	Neither	0.468211	0.747273	Neither	0.67138	0.187402	Neither	0.156463	0.974334	Neither	-0.339155	0.482597	Neither	1.30999	0.33106	Neither	-0.21128	0.57434	Neither	-0.412531	0.548941	Neither	0.0626534	1	Neither	0.0816193	0.844326	Neither	0.772383	0.314649	Neither	0.355962	0.551281	Neither	-0.639783	0.118395	Neither	-1.32244	5.70877e-05	Down
LGALS8	ENSMMUG00000015132	0.39663	0.493869	Neither	-1.43566	0.153124	Neither	-1.19495	0.0619875	Neither	-0.637409	0.464346	Neither	0.247708	0.740529	Neither	1.32185	0.231121	Neither	-0.503632	0.371615	Neither	-0.385605	0.50782	Neither	-0.21585	0.686971	Neither	0.212861	0.556469	Neither	-0.136737	0.765929	Neither	-0.173475	0.693599	Neither	0.0602384	0.941553	Neither	-1.25293	0.0443883	Down
RSAD2	ENSMMUG00000015969	0.531257	0.501451	Neither	-0.760202	0.532332	Neither	-2.27478	0.0541057	Neither	-0.628726	0.601231	Neither	-0.432158	0.456453	Neither	0.273746	1	Neither	-0.235921	0.564314	Neither	0.441859	0.619039	Neither	-0.637452	0.431942	Neither	-0.560037	0.104818	Neither	0.0487631	0.977431	Neither	0.55578	0.510601	Neither	0.31037	0.574772	Neither	-1.34158	0.0352901	Down
PARP8	ENSMMUG00000013841	-0.136728	0.766062	Neither	0.092472	1	Neither	0.0332124	1	Neither	1.46361	0.330925	Neither	-0.341603	0.547814	Neither	-1.21629	0.0627591	Neither	0.376136	0.468202	Neither	-0.24255	0.690432	Neither	0.298216	0.718174	Neither	-0.354879	0.266886	Neither	0.0340022	1	Neither	-0.0903769	0.817415	Neither	-0.234594	0.5864	Neither	-1.72216	3.20006e-07	Down
NAGK	ENSMMUG00000002096	-0.0611814	0.863687	Neither	-0.666632	0.437445	Neither	-0.111032	0.791296	Neither	0.284288	0.844928	Neither	-0.321044	0.495336	Neither	0.129179	0.953843	Neither	0.126324	0.808759	Neither	0.178251	0.880558	Neither	-0.244001	0.6625	Neither	-0.0838929	0.766789	Neither	0.253915	0.889707	Neither	0.286526	0.599009	Neither	-0.444663	0.319849	Neither	-1.08635	0.00157373	Down
STAMBPL1	ENSMMUG00000009339	-0.792314	0.124773	Neither	-0.352795	0.669698	Neither	0.541004	0.325932	Neither	-0.211379	0.746852	Neither	0.510864	0.378895	Neither	1.32678	0.528659	Neither	0.089325	0.912203	Neither	-1.97091	0.00723416	Down	0.00269613	1	Neither	-0.167036	0.559158	Neither	0.621238	0.323022	Neither	-0.168392	0.696431	Neither	-1.0647	0.0200698	Down	1.74931	8.87043e-06	Up
PHACTR2	ENSMMUG00000005346	2.29668	6.03394e-05	Up	-1.69169	0.10462	Neither	-1.18823	0.0111404	Down	0.253451	0.889195	Neither	-0.343712	0.448636	Neither	-3.12138	1.07039e-05	Down	0.148275	0.753017	Neither	1.49241	0.0351327	Up	0.0694196	0.980725	Neither	-0.338115	0.610646	Neither	-0.445236	0.385878	Neither	0.134415	0.872495	Neither	-1.36895	0.0165515	Down	1.75318	8.47964e-06	Up
MUC1	ENSMMUG00000003906	-2.66095	0.0206843	Down	-2.31461	0.0586902	Neither	-1.43519	0.029038	Down	-0.424571	0.611111	Neither	-0.162228	0.700674	Neither	-4.13721	3.13619e-07	Down	-0.230111	0.528105	Neither	0.83666	0.162416	Neither	0.275549	0.782505	Neither	-0.177915	0.637515	Neither	-0.112054	0.787286	Neither	-0.138275	0.739575	Neither	-1.66602	0.00234786	Down	1.86054	0.000109941	Up
CD80	ENSMMUG00000016367	2.95279	0.00258733	Up	-2.57219	0.263196	Neither	-1.55925	0.00128078	Down	0.110544	1	Neither	0.136529	0.841004	Neither	-1.89326	0.0122293	Down	0.305016	0.45872	Neither	0.813324	0.228883	Neither	-0.0725284	0.855662	Neither	0.0314205	0.94355	Neither	-0.186619	0.734646	Neither	0.63874	0.479226	Neither	-1.2335	0.0251037	Down	1.31379	0.000522005	Up
MIA3	ENSMMUG00000001021	1.24943	0.0197143	Up	-1.87198	0.179898	Neither	-4.36761	0.00133568	Down	-1.73949	0.363316	Neither	0.0438214	0.990402	Neither	-1.99047	0.0342545	Down	-0.144823	0.677424	Neither	-0.165455	0.714699	Neither	-0.210119	0.7021	Neither	-0.0510011	0.847472	Neither	-0.105483	0.796398	Neither	-0.307405	0.596423	Neither	-1.8809	0.0114336	Down	1.76674	1.08863e-05	Up
SLC23A2	ENSMMUG00000020005	-1.14809	0.0120235	Down	-0.353693	0.679553	Neither	0.436039	0.727027	Neither	-0.342631	0.661765	Neither	-0.258825	0.620441	Neither	-1.42191	0.0167503	Down	-0.0534148	0.88584	Neither	0.690533	0.305471	Neither	-0.328443	0.591398	Neither	0.245496	0.598965	Neither	0.170038	0.795393	Neither	-0.043731	0.887158	Neither	-1.6639	0.000173928	Down	1.75034	0.00269873	Up
UBE2L6	ENSMMUG00000001332	-0.274367	0.614452	Neither	-1.22927	0.310852	Neither	-0.512373	0.622395	Neither	-0.808386	0.426679	Neither	-0.450984	0.468477	Neither	-1.35089	0.0451005	Down	-0.063079	0.834598	Neither	-0.22056	0.682819	Neither	0.0604354	1	Neither	0.0123513	0.991861	Neither	0.204994	0.74611	Neither	0.0252314	1	Neither	-1.82637	0.00180822	Down	1.57887	0.00319348	Up
CAPZA2	ENSMMUG00000006784	2.26646	0.00335647	Up	-1.56616	0.160294	Neither	1.54494	0.0318889	Up	0.975185	0.400135	Neither	-0.0401562	0.891286	Neither	1.13129	0.175684	Neither	0.583422	0.653883	Neither	-0.94889	0.0753313	Neither	0.887577	0.285207	Neither	0.0485948	0.940388	Neither	-0.561942	0.324553	Neither	0.0252168	1	Neither	-1.9534	0.00952937	Down	2.49275	1.57177e-06	Up
NLK	ENSMMUG00000018719	-0.936083	0.046821	Neither	-0.593636	0.541214	Neither	1.15003	0.0261782	Up	0.341539	0.792014	Neither	-0.584812	0.333136	Neither	0.428642	0.615263	Neither	-0.429168	0.780262	Neither	0.525066	0.424382	Neither	-0.210737	0.711956	Neither	1.07452	0.127257	Neither	-0.0196045	0.923748	Neither	-0.0317543	0.904182	Neither	-3.42584	3.42683e-07	Down	1.64909	2.7443e-05	Up
TMEM62	ENSMMUG00000006507	1.72053	0.0262253	Up	-1.6071	0.302539	Neither	-0.137462	0.732826	Neither	-0.0541877	0.872066	Neither	-0.0568185	0.888315	Neither	-1.20366	0.355117	Neither	-0.321057	0.372203	Neither	0.0529314	0.98716	Neither	-0.651773	0.303624	Neither	-0.0387037	0.892215	Neither	-0.142802	0.746442	Neither	-0.616281	0.227182	Neither	-2.34987	0.00165086	Down	1.19741	0.00123981	Up
TMX1	ENSMMUG00000001901	1.46094	0.0715453	Neither	0.342335	0.899124	Neither	0.208482	0.706933	Neither	0.714987	0.549094	Neither	-0.280963	0.53621	Neither	-1.14087	0.0876994	Neither	-0.046947	0.914755	Neither	-0.200443	0.75764	Neither	-0.442689	0.4523	Neither	-0.0423452	0.856002	Neither	-0.00436872	0.945941	Neither	-0.237684	0.579657	Neither	-1.5564	0.0216693	Down	1.86727	8.52492e-06	Up
MX1	ENSMMUG00000015329	0.649872	0.279503	Neither	0.159324	0.971045	Neither	0.621518	0.275428	Neither	1.52245	0.275792	Neither	0.190883	0.795966	Neither	-2.01642	0.179866	Neither	0.201278	0.932875	Neither	0.497102	0.551154	Neither	0.279302	0.773918	Neither	0.04302	0.985553	Neither	0.501205	1	Neither	-0.171052	0.686142	Neither	-1.0547	0.0489729	Down	2.40066	0.000239543	Up
ABI1	ENSMMUG00000005078	0.540748	0.356686	Neither	-0.881429	0.357512	Neither	-0.146261	0.750889	Neither	0.362802	0.827342	Neither	0.413454	0.432453	Neither	-0.220427	0.726813	Neither	-0.0312743	0.906263	Neither	-0.821889	0.14102	Neither	0.528996	0.49252	Neither	0.341932	0.273729	Neither	-0.00896313	0.948678	Neither	-0.137674	0.733094	Neither	-1.84392	0.0013646	Down	1.1637	0.0110811	Up
SH3BP2	ENSMMUG00000014335	-0.448387	0.445222	Neither	0.458213	0.789126	Neither	1.02947	0.0821372	Neither	-0.454234	0.557324	Neither	-0.0717498	0.857321	Neither	0.161254	0.892875	Neither	-0.18269	0.620179	Neither	0.534911	0.434496	Neither	0.626511	0.495714	Neither	-0.11557	0.68203	Neither	0.841194	0.577474	Neither	-0.332048	0.516888	Neither	-2.08715	0.00131183	Down	1.36717	0.04978	Up
CKAP4	ENSMMUG00000055446	0.357276	0.535948	Neither	1.03255	0.426925	Neither	1.57413	0.0035881	Up	0.280675	0.870353	Neither	0.16654	0.790456	Neither	-4.93856	1.55845e-11	Down	0.196639	0.701243	Neither	-0.315386	0.660208	Neither	-0.669292	0.356556	Neither	-0.0101667	0.947934	Neither	0.00327765	1	Neither	0.174168	0.809946	Neither	1.29312	0.015674	Up	1.71321	4.51117e-06	Up
ITPR1	ENSMMUG00000012574	-1.58426	0.000250012	Down	2.37531	0.140481	Neither	0.954301	0.075336	Neither	0.694499	0.555507	Neither	-0.0447376	0.883638	Neither	-3.99485	7.24001e-07	Down	0.225839	0.690076	Neither	0.578166	0.352485	Neither	-0.113012	0.823556	Neither	-0.345615	0.343804	Neither	0.119057	0.876363	Neither	0.558866	0.323706	Neither	1.23816	0.0151689	Up	1.93989	5.4272e-05	Up
DOCK8	ENSMMUG00000016976	1.81821	0.0070483	Up	-1.77348	0.201878	Neither	-1.64033	0.0420304	Down	-0.581721	0.654137	Neither	0.317023	0.636881	Neither	-1.38419	0.148706	Neither	-0.395607	0.363034	Neither	0.59841	0.479478	Neither	-0.145062	0.78269	Neither	-0.0539045	0.843269	Neither	-0.268686	0.563779	Neither	0.38843	0.629313	Neither	1.40228	0.00890472	Up	1.73323	0.000619942	Up
SNX10	ENSMMUG00000023230	-3.44341	3.64516e-06	Down	-0.757338	0.479456	Neither	0.636967	0.686411	Neither	0.442736	0.735746	Neither	0.217374	0.721342	Neither	1.5336	0.106451	Neither	0.402482	0.413683	Neither	1.80967	0.236112	Neither	-0.0825941	0.854082	Neither	-1.07311	0.00684273	Down	-0.700004	0.268775	Neither	0.0415474	0.979445	Neither	-0.518094	0.223984	Neither	1.10148	0.00486281	Up
CISD2	ENSMMUG00000061265	0.963706	0.231281	Neither	0.348417	0.94056	Neither	-1.44516	0.0173821	Down	1.04124	0.499643	Neither	0.874959	0.105541	Neither	-0.649541	0.371976	Neither	0.262485	0.928043	Neither	1.96134	0.0819551	Neither	0.00368264	0.943198	Neither	2.23346	0.00912587	Up	0.0176719	1	Neither	-0.0640871	0.859443	Neither	-0.838268	0.0446275	Neither	1.70814	3.71475e-05	Up
UVRAG	ENSMMUG00000000187	0.498861	0.415497	Neither	-0.550022	0.53982	Neither	-1.31614	0.0111149	Down	0.505312	0.771322	Neither	-0.240401	0.609111	Neither	-0.500362	0.523325	Neither	-0.107141	0.747208	Neither	0.235024	0.815201	Neither	-0.0583656	0.872654	Neither	1.49059	0.0318129	Up	-0.0389757	0.92138	Neither	-0.18888	0.67205	Neither	-0.927447	0.0304592	Neither	1.27502	0.000574788	Up
RABGAP1L	ENSMMUG00000001565	1.8161	0.0012476	Up	-1.2984	0.210045	Neither	-2.40234	0.00252212	Down	-0.145796	0.823008	Neither	-0.28657	0.613702	Neither	-2.59535	0.000176824	Down	1.29228	0.00238419	Up	1.31355	0.0901072	Neither	0.00793399	1	Neither	-0.0540079	0.838593	Neither	0.366456	0.533434	Neither	-0.21884	0.634884	Neither	-0.216311	0.605708	Neither	1.04787	0.00507379	Up
MLLT3	ENSMMUG00000008325	0.160389	0.843363	Neither	-1.22774	0.242766	Neither	-2.09868	0.000197045	Down	0.0724535	1	Neither	0.402401	0.605496	Neither	6.809	1.0318e-10	Up	-0.420319	0.424543	Neither	-1.10777	0.0420266	Down	0.283018	0.73611	Neither	-0.1578	0.632072	Neither	-0.254838	0.579302	Neither	-0.0704855	0.854786	Neither	-0.596151	0.155114	Neither	2.37593	3.95846e-09	Up
PDK3	ENSMMUG00000012819	1.35983	0.0282072	Up	-1.56722	0.183974	Neither	1.55179	0.00389064	Up	-0.181703	0.761797	Neither	0.118891	0.876845	Neither	0.0784048	0.980131	Neither	0.565213	0.376444	Neither	-1.48272	0.0123673	Down	0.158121	0.882298	Neither	-0.113853	0.752945	Neither	-0.093803	0.828029	Neither	0.252332	0.646502	Neither	0.520823	0.296388	Neither	1.11281	0.00377786	Up
TAPBP	ENSMMUG00000003875	-0.143762	0.738352	Neither	0.461401	0.753795	Neither	1.0884	0.0372399	Up	0.0205734	1	Neither	-0.112088	0.786155	Neither	0.694088	0.415119	Neither	0.151418	0.728759	Neither	-3.52913	5.18663e-07	Down	-0.0854689	0.841147	Neither	0.0656669	0.848855	Neither	0.398584	0.554275	Neither	0.148101	0.840276	Neither	-0.812375	0.0501985	Neither	1.95648	7.22345e-07	Up
PIGB	ENSMMUG00000010797	3.96028	8.38378e-05	Up	-1.12722	0.389593	Neither	0.591988	0.719503	Neither	0.150056	1	Neither	-0.237877	0.776489	Neither	-1.90944	0.229942	Neither	-0.242807	0.493425	Neither	-1.622	0.00796693	Down	0.174948	0.945671	Neither	-0.465392	0.109697	Neither	-0.0173928	0.930008	Neither	-0.249105	0.621092	Neither	-0.486385	0.236145	Neither	1.86797	5.79116e-05	Up
MYD88	ENSMMUG00000000995	1.66036	0.043478	Up	-1.19461	0.331224	Neither	1.04084	0.430185	Neither	-0.983819	0.343136	Neither	-0.160346	0.759222	Neither	0.0802977	1	Neither	-0.0792478	0.801027	Neither	-1.29372	0.00962966	Down	-0.084977	0.859766	Neither	0.111415	0.863374	Neither	0.464238	0.507166	Neither	0.261534	0.836144	Neither	-0.200652	0.640552	Neither	2.59028	2.28274e-10	Up
MIER3	ENSMMUG00000012389	1.14829	0.0591777	Neither	0.347363	0.898666	Neither	0.351735	0.50035	Neither	-0.721873	0.390806	Neither	0.53865	0.47081	Neither	0.669675	0.434172	Neither	-0.0172915	0.930086	Neither	-1.36356	0.0223335	Down	-0.262148	0.677925	Neither	-0.0730055	0.772899	Neither	-0.353296	0.441588	Neither	-0.242145	0.620005	Neither	-0.679891	0.0990445	Neither	1.46001	0.000109115	Up
IRF9	ENSMMUG00000040817	0.922394	0.120958	Neither	-0.0713872	0.844652	Neither	0	1	Neither	3.29538	1	Neither	0.000806477	1	Neither	0.627073	0.452358	Neither	0.133091	0.766659	Neither	-1.54634	0.00667066	Down	-0.661888	0.58527	Neither	-0.0263045	0.913135	Neither	-0.00733519	0.940469	Neither	-1.16852	0.0725715	Neither	-0.758374	0.066645	Neither	1.46554	0.00752541	Up
TMEM50A	ENSMMUG00000032217	0.864983	0.13906	Neither	-1.26301	0.228828	Neither	0.590786	0.268616	Neither	-0.220599	0.737118	Neither	0.426197	0.651214	Neither	0.67406	0.414811	Neither	0.166035	0.740661	Neither	-2.4907	1.9302e-05	Down	-0.448445	0.525848	Neither	0.0218915	0.977934	Neither	-0.20618	0.64371	Neither	-0.245353	0.590349	Neither	-0.517423	0.237852	Neither	1.14155	0.00468996	Up
OGFR	ENSMMUG00000016856	-4.12778	5.70077e-18	Down	2.96113	0.0751265	Neither	-2.04188	0.00180651	Down	-0.0845513	0.853763	Neither	0.233734	0.729933	Neither	-4.23914	8.75593e-12	Down	0.0404263	0.95044	Neither	1.31975	0.0443944	Up	0.0316733	1	Neither	0.157043	0.640621	Neither	0.0417695	0.989343	Neither	0.219495	0.741468	Neither	0.110707	0.963219	Neither	2.84597	4.39771e-07	Up
SFT2D2	ENSMMUG00000005283	4.71247	6.89047e-09	Up	-0.648455	0.453707	Neither	-2.7703	0.0260129	Down	0.525858	0.886397	Neither	-0.208401	0.670923	Neither	-1.71267	0.0323312	Down	0.12745	0.831587	Neither	1.74247	0.0189058	Up	0.0675901	0.981667	Neither	-0.088919	0.760739	Neither	-0.560498	0.285763	Neither	0.0533016	0.982889	Neither	-0.566089	0.310122	Neither	2.13717	2.99492e-07	Up
USPL1	ENSMMUG00000007597	2.30705	0.000492065	Up	-1.03328	0.292561	Neither	-2.74354	2.98223e-07	Down	-1.1671	0.269621	Neither	-0.0177569	0.931876	Neither	-1.91151	0.0110753	Down	0.38151	0.469022	Neither	2.21915	0.00105755	Up	-0.363565	0.537498	Neither	-0.281614	0.319096	Neither	-0.257427	0.583462	Neither	0.0572293	0.963267	Neither	-0.0258577	0.91298	Neither	2.04257	0.00023575	Up
SP110	ENSMMUG00000012197	2.21186	0.000975793	Up	-1.43804	0.147763	Neither	-1.29472	0.00706918	Down	-0.310596	0.679826	Neither	0.0563636	0.970648	Neither	-5.99741	0.000251281	Down	-0.0911354	0.798514	Neither	1.4412	0.0328551	Up	0.0917438	0.960203	Neither	0.428213	0.369374	Neither	-0.302199	0.56456	Neither	0.457134	0.454009	Neither	-0.0668141	0.83916	Neither	1.05957	0.00774837	Up
NSUN3	ENSMMUG00000020337	0.316432	0.746923	Neither	-1.42845	0.337456	Neither	-3.76618	0.000695643	Down	0.458872	1	Neither	-0.26861	0.538414	Neither	-1.99262	0.00368167	Down	-0.00422788	0.958969	Neither	1.68338	0.0337549	Up	-0.0716009	0.855185	Neither	-0.027081	0.905293	Neither	0.0798207	0.926705	Neither	0.00283188	1	Neither	-0.588755	0.163657	Neither	1.93938	1.26788e-05	Up
CD83	ENSMMUG00000020289	-2.30889	0.000200901	Down	-1.43917	0.180224	Neither	0.0936092	0.89065	Neither	-0.285857	0.678725	Neither	-0.00163858	0.940487	Neither	-2.94819	0.017689	Down	-0.0530711	0.861051	Neither	1.45893	0.0247199	Up	0.118723	0.932328	Neither	0.015747	0.986918	Neither	-0.66616	0.207849	Neither	-0.153082	0.734198	Neither	-0.758125	0.0850724	Neither	1.14537	0.00284783	Up
CASP1	ENSMMUG00000009852	6.29161	6.75211e-08	Up	-0.845918	0.38586	Neither	1.41507	0.00552688	Up	0.421384	0.716487	Neither	-0.170394	0.69937	Neither	2.17595	0.00593161	Up	0.160419	0.786702	Neither	1.95284	0.00607357	Up	0.323586	0.704819	Neither	0.00758678	1	Neither	-0.2502	0.638845	Neither	-0.0197839	0.923539	Neither	-0.274493	0.557376	Neither	1.06476	0.00408914	Up
CCNL1	ENSMMUG00000016497	2.21049	0.00040285	Up	-1.73632	0.130802	Neither	-1.79199	0.000865909	Down	-0.0369529	0.899987	Neither	-0.252258	0.577924	Neither	-0.402111	0.554807	Neither	0.129248	0.798787	Neither	2.40526	0.000828805	Up	0.0731211	0.981295	Neither	-0.123946	0.670573	Neither	-0.258141	0.584003	Neither	0.133656	0.839019	Neither	-0.968006	0.0203852	Neither	1.40521	0.0111986	Up
ELF1	ENSMMUG00000007880	3.27997	1.42588e-06	Up	-1.00451	0.277509	Neither	-0.345754	0.606998	Neither	0.0429519	1	Neither	-0.629699	0.242102	Neither	-2.42785	0.0608149	Neither	0.223732	0.604457	Neither	2.13833	0.00277069	Up	0.0216143	1	Neither	0.266688	0.402993	Neither	0.441693	1	Neither	0.468342	0.574185	Neither	-0.476783	0.27035	Neither	1.17109	0.0370442	Up
EXOSC9	ENSMMUG00000009816	1.49539	0.0283157	Up	0.109291	1	Neither	-1.24397	0.138444	Neither	-1.0506	0.436583	Neither	0.281955	0.74703	Neither	1.45055	0.100038	Neither	-0.0327955	0.913734	Neither	1.49785	0.0268132	Up	-0.338994	0.613964	Neither	0.105873	0.80661	Neither	-0.442554	0.436463	Neither	-0.136206	0.762804	Neither	-0.9569	0.0272852	Neither	1.13166	0.00221494	Up
TNF	ENSMMUG00000045654	5.56087	0.110823	Neither	-0.80008	0.765555	Neither	-0.775789	0.142489	Neither	0.697855	0.631204	Neither	0.231397	0.715347	Neither	-1.50452	0.0911408	Neither	0.0729963	0.890721	Neither	1.60341	0.0152201	Up	0.0772028	0.979773	Neither	-0.193021	0.53913	Neither	-0.216019	0.698527	Neither	-0.481095	0.312981	Neither	-0.203401	0.624097	Neither	2.61903	0.000312818	Up
NLRC5	ENSMMUG00000000769	3.16307	8.6114e-07	Up	-1.74591	0.0827984	Neither	-0.0687778	0.874463	Neither	0.26686	0.869497	Neither	-0.175023	0.762069	Neither	-0.161193	0.789419	Neither	0.300678	0.524391	Neither	0.379695	0.584347	Neither	-0.657765	0.273233	Neither	-0.0604464	0.818123	Neither	-2.66286	4.20493e-06	Down	0.077254	0.924749	Neither	0.43157	0.46	Neither	1.40869	0.000511409	Up
ATF3	ENSMMUG00000012185	3.22281	0.0201361	Up	1.00834	0.425106	Neither	-1.19535	0.0697117	Neither	-0.51203	0.63606	Neither	-2.52672	0.00579558	Down	-3.84954	4.121e-09	Down	-0.260061	0.518978	Neither	0.0790512	0.936399	Neither	-0.554472	0.395808	Neither	-0.15559	0.608107	Neither	-0.25135	0.579271	Neither	-0.297231	0.539774	Neither	-0.751931	0.0948947	Neither	1.12909	0.0174647	Up
UBXN2A	ENSMMUG00000006487	-0.828013	0.0854385	Neither	1.11069	0.410685	Neither	-0.414991	0.446826	Neither	-0.0518402	0.871942	Neither	-3.17665	0.00528784	Down	-5.29095	1.43119e-13	Down	-0.371419	0.296706	Neither	0.372602	0.579828	Neither	0.247538	0.774844	Neither	-0.0547296	0.853228	Neither	-0.75487	0.156758	Neither	0.280433	0.638485	Neither	0.0313655	0.988426	Neither	1.03517	0.0422394	Up
GADD45B	ENSMMUG00000003468	0.0297805	1	Neither	-0.953418	0.289232	Neither	0.119195	0.918354	Neither	0.0471771	1	Neither	-1.46859	0.00536576	Down	-3.45572	7.21592e-06	Down	0.209267	0.61671	Neither	1.13992	0.0669568	Neither	-0.76923	0.217778	Neither	-0.00271709	0.969715	Neither	-0.29023	0.555312	Neither	0.0191206	1	Neither	-0.417751	0.363949	Neither	1.16574	0.0104606	Up
NHLRC3	ENSMMUG00000002113	1.71153	0.0134461	Up	-1.57547	0.110745	Neither	1.33343	0.406612	Neither	-0.679281	0.62705	Neither	-0.0895262	0.807684	Neither	-4.25358	2.68438e-09	Down	-0.156749	0.699471	Neither	0.779006	0.231431	Neither	-1.63904	0.0234897	Down	-0.204174	0.512519	Neither	-0.142833	0.740363	Neither	0.34682	0.611444	Neither	-0.0852217	0.816764	Neither	1.79623	0.000725633	Up
SGPP1	ENSMMUG00000023556	-1.71439	0.00151668	Down	-0.32845	0.658128	Neither	-5.68844	0.00881984	Down	-1.06866	0.473014	Neither	0.42918	0.427994	Neither	-2.62286	0.00263082	Down	-0.0533607	0.870525	Neither	1.27788	0.0552553	Neither	-0.734873	0.2192	Neither	-0.0519503	0.844283	Neither	-0.659373	0.278319	Neither	0.123568	0.846913	Neither	-1.96202	0.0728541	Neither	1.14531	0.001856	Up
SLC41A2	ENSMMUG00000017129	-2.27129	0.00162749	Down	-1.22184	0.21443	Neither	-2.39051	1.34574e-05	Down	1.02141	0.483395	Neither	0.0831811	0.966255	Neither	-4.63619	4.31125e-11	Down	0.207051	0.773447	Neither	0.680921	0.371905	Neither	-0.155221	0.759357	Neither	0.147181	0.708628	Neither	0.215474	0.726907	Neither	-0.16076	0.713912	Neither	0.117295	0.854155	Neither	1.47398	0.00429831	Up
GCA	ENSMMUG00000019590	-2.5504	0.0129797	Down	-0.816036	0.367975	Neither	-2.64344	0.0077006	Down	-1.08272	0.453469	Neither	0.220564	0.689132	Neither	-3.93297	3.229e-05	Down	-0.454426	0.409412	Neither	0.277959	0.772281	Neither	-0.266944	0.629006	Neither	-0.196961	0.522659	Neither	-0.239846	0.630876	Neither	-0.23992	0.575356	Neither	-0.0959576	0.81573	Neither	1.63909	0.000117001	Up
TGFB1	ENSMMUG00000008142	-1.21502	0.0252297	Down	-1.88836	0.0919902	Neither	-1.77436	0.00013919	Down	0.327736	0.847269	Neither	0.366324	0.52315	Neither	-6.23185	4.50796e-07	Down	0.245283	0.566217	Neither	0.890291	0.202016	Neither	-0.313365	0.587509	Neither	-0.061777	0.822934	Neither	-0.454541	0.457052	Neither	0.274092	0.619859	Neither	-0.240584	0.632373	Neither	1.22208	0.00763564	Up
TMCC3	ENSMMUG00000018242	-1.0734	0.0264536	Down	-0.306436	0.68312	Neither	-1.74171	0.000140635	Down	-0.528186	0.520346	Neither	0.300413	0.587117	Neither	-2.70595	2.75867e-05	Down	-0.0495816	0.870863	Neither	0.285046	0.700792	Neither	0.100775	0.94537	Neither	0.0305088	1	Neither	-0.624785	0.387046	Neither	0.257919	0.676149	Neither	0.126035	0.837255	Neither	1.96735	1.01749e-05	Up
CAST	ENSMMUG00000002062	4.10439	3.61602e-10	Up	0.323212	0.919464	Neither	-3.67112	2.35457e-06	Down	-0.474248	0.729235	Neither	0.118386	0.849192	Neither	-3.79655	4.65353e-09	Down	0.0907604	0.888196	Neither	0.617119	0.473384	Neither	0.0733368	0.980468	Neither	-0.232659	0.58539	Neither	0.141028	0.836609	Neither	-0.212876	0.624504	Neither	-0.31	0.447467	Neither	1.27855	0.00394977	Up
USP15	ENSMMUG00000000955	3.28555	3.29322e-07	Up	-1.19165	0.250657	Neither	-2.8005	0.000130884	Down	0.158288	1	Neither	0.0229307	1	Neither	-4.79352	0.00104419	Down	-0.19503	0.621187	Neither	0.686953	0.294975	Neither	-0.748187	0.261169	Neither	0.00536584	1	Neither	-0.118924	0.971128	Neither	-0.522595	0.366347	Neither	-0.36697	0.378919	Neither	1.43573	0.000272483	Up
RICTOR	ENSMMUG00000001611	2.8947	7.85936e-06	Up	-1.09354	0.396916	Neither	-2.07771	0.00310872	Down	0.720557	0.806373	Neither	-0.841532	0.210308	Neither	-2.13605	0.00426623	Down	0.0770899	0.879813	Neither	0.572803	0.38133	Neither	0.737206	0.50903	Neither	-0.182095	0.571301	Neither	-0.193716	0.735248	Neither	0.136514	0.889015	Neither	-0.798405	0.122061	Neither	1.94672	0.00576069	Up
NCEH1	ENSMMUG00000056425	2.56337	1.12597e-05	Up	-0.872772	0.467006	Neither	-2.2059	1.83996e-06	Down	-0.308597	0.681437	Neither	-0.250121	0.585942	Neither	-1.77155	0.00663382	Down	0.310568	0.616117	Neither	0.757573	0.246805	Neither	-0.0205289	0.926034	Neither	0.123452	0.748415	Neither	0.122591	0.888976	Neither	0.0795109	0.927336	Neither	-0.395323	0.629146	Neither	1.72857	1.35282e-05	Up
SETX	ENSMMUG00000018468	2.60401	1.22794e-05	Up	-4.01838	0.056633	Neither	-2.46745	2.77239e-05	Down	0.145814	1	Neither	0.295524	0.697028	Neither	-2.37612	0.0209493	Down	-0.0123638	0.949417	Neither	1.0556	0.0966329	Neither	-0.172915	0.739091	Neither	-0.115099	0.683944	Neither	-0.819167	0.0918527	Neither	-0.344292	0.440787	Neither	0.509518	0.748541	Neither	1.03355	0.00339596	Up
B2M	ENSMMUG00000060797	3.06296	1.27499e-05	Up	-0.650618	0.549	Neither	-1.86202	0.000224034	Down	0.232256	0.976675	Neither	0.155365	0.822165	Neither	-3.36533	3.3349e-06	Down	-0.404442	0.283547	Neither	0.568056	0.367931	Neither	-0.935148	0.15391	Neither	-0.232478	0.448129	Neither	0.437222	0.521023	Neither	0.377077	0.606654	Neither	-0.407296	0.379427	Neither	1.10899	0.0326014	Up
IFIT1	ENSMMUG00000017533	3.21065	8.02939e-05	Up	0.507337	0.75412	Neither	-2.86432	4.08987e-07	Down	-0.0640699	0.85381	Neither	-0.273846	0.566449	Neither	-2.5894	1.45775e-05	Down	0.147973	0.765899	Neither	0.68119	0.282267	Neither	-0.312877	0.578014	Neither	-0.660808	0.0655016	Neither	0.51072	0.365156	Neither	0.285776	0.635334	Neither	-0.468704	0.273722	Neither	1.18287	0.00177805	Up
ITGB7	ENSMMUG00000005245	4.71859	0.000189953	Up	-1.37155	0.172551	Neither	-1.27743	0.00742276	Down	0.835007	0.609533	Neither	0.307185	0.588587	Neither	-2.00628	0.00607057	Down	-0.851572	0.0951712	Neither	0.828767	0.291054	Neither	0.00871148	0.948912	Neither	-0.153956	0.68674	Neither	-0.523308	0.319151	Neither	0.35394	0.539762	Neither	-0.436204	0.433373	Neither	1.83924	0.0086642	Up
DDX3X	ENSMMUG00000017569	2.66858	0.000461107	Up	0.429193	0.796913	Neither	-2.76037	1.41552e-06	Down	0.0725057	1	Neither	0.127867	0.884731	Neither	-3.72913	2.24356e-05	Down	-0.0833798	0.814523	Neither	0.30826	0.696047	Neither	0.265043	0.792346	Neither	-0.243792	0.461894	Neither	-0.0250508	0.91485	Neither	-0.450083	0.407617	Neither	0.493824	0.322095	Neither	1.47016	0.00928462	Up
CCNJ	ENSMMUG00000016689	2.49138	0.000760629	Up	-1.43253	0.169701	Neither	-1.7477	0.00739307	Down	-0.322846	0.70172	Neither	-0.179667	0.722376	Neither	-4.62687	0.000188318	Down	0.0125541	1	Neither	0.0868742	0.932381	Neither	-0.183437	0.732574	Neither	-0.109201	0.67875	Neither	-0.238633	0.623179	Neither	-0.0135359	0.934913	Neither	-0.209958	0.621705	Neither	1.17205	0.00301031	Up
OAS3	ENSMMUG00000046639	1.89733	0.00177084	Up	-0.172518	0.774474	Neither	-3.65872	6.75577e-08	Down	-0.416679	0.730764	Neither	-0.518557	0.283088	Neither	-3.95058	4.08571e-06	Down	-0.124092	0.779963	Neither	0.753698	0.222166	Neither	-0.00373684	0.933895	Neither	-0.0522277	0.852175	Neither	-0.127429	0.774399	Neither	0.043623	1	Neither	-0.218327	0.646971	Neither	1.58975	0.000104057	Up
CD2AP	ENSMMUG00000017952	1.86355	0.00276815	Up	1.05468	0.410939	Neither	-3.47503	4.16235e-13	Down	0.168863	1	Neither	0.0101398	1	Neither	-3.02198	0.00503704	Down	-0.181318	0.651514	Neither	0.537076	0.422878	Neither	-0.301456	0.590256	Neither	0.132157	0.688133	Neither	0.659213	0.240219	Neither	-0.451894	0.369372	Neither	-0.670384	0.276037	Neither	1.74122	0.000159369	Up
PFKFB3	ENSMMUG00000010596	-2.8494	2.09289e-08	Down	-2.22554	0.0168965	Down	0.0600917	0.968498	Neither	-0.344105	0.621798	Neither	-0.330632	0.485083	Neither	-2.18553	0.0110816	Down	0.0577981	0.935376	Neither	1.19399	0.0670538	Neither	-0.446678	0.457399	Neither	0.420197	0.229971	Neither	-0.00169051	0.951179	Neither	-0.403669	0.417672	Neither	0.229036	0.664663	Neither	1.23449	0.00721564	Up
CAMKK2	ENSMMUG00000016969	-3.43739	2.11089e-14	Down	0.554222	0.680126	Neither	-0.630753	0.381172	Neither	-0.0137036	0.906026	Neither	-0.315671	0.536201	Neither	-3.75044	0.000167525	Down	0.254553	0.71511	Neither	0.642563	0.534374	Neither	0.0210472	0.959197	Neither	0.2028	0.581065	Neither	-0.665278	0.201543	Neither	-0.0834907	0.821341	Neither	0.247622	0.609939	Neither	1.16539	0.0159034	Up
TRIM26	ENSMMUG00000023679	-2.60518	4.24215e-08	Down	-1.42946	0.14003	Neither	-0.176229	0.756155	Neither	-0.257236	0.719139	Neither	0.414875	0.46295	Neither	-4.03623	0.000104519	Down	-0.361828	0.410824	Neither	0.688966	0.459484	Neither	-0.0156733	0.922502	Neither	0.196607	0.528015	Neither	0.0744964	0.930545	Neither	-0.619883	0.217462	Neither	0.590057	0.313904	Neither	1.57924	0.00141642	Up
CHIC1	ENSMMUG00000023236	-1.75768	0.00298721	Down	-1.96402	0.160715	Neither	-1.14982	0.45433	Neither	-0.815593	0.670909	Neither	-0.279945	0.600091	Neither	-2.01301	0.0169788	Down	-0.201216	0.604661	Neither	-0.102058	0.807461	Neither	-0.197939	0.709227	Neither	0.425331	0.312654	Neither	-0.228201	0.624391	Neither	-0.152247	0.729088	Neither	-0.503878	0.236251	Neither	1.13574	0.0458172	Up
PLEKHO1	ENSMMUG00000013681	-1.43165	0.00528777	Down	-0.971674	0.388955	Neither	-0.302323	0.514528	Neither	0.112331	0.993142	Neither	-0.113211	0.780993	Neither	-3.76677	6.74821e-07	Down	-0.0518124	0.86663	Neither	-0.000739645	0.94579	Neither	0.213956	0.894989	Neither	0.476241	0.252426	Neither	-0.805837	0.162582	Neither	-0.089493	0.812585	Neither	-0.193635	0.64523	Neither	1.60362	0.000775941	Up
GIMAP8	ENSMMUG00000022636	3.2976	3.9679e-05	Up	-1.46552	0.219671	Neither	-0.342058	0.445281	Neither	-0.0173906	0.90443	Neither	-0.2028	0.701793	Neither	-3.67954	4.97962e-05	Down	0.474505	0.26389	Neither	-1.04041	0.119859	Neither	0.238272	0.786341	Neither	0.239909	0.466908	Neither	0.872367	0.344932	Neither	0.00519732	1	Neither	-0.0882888	0.815168	Neither	1.15864	0.0134486	Up
TLR3	ENSMMUG00000021762	4.82912	0.000115627	Up	-0.775606	0.475878	Neither	-0.223501	0.796998	Neither	-1.00727	0.378782	Neither	0.0396438	0.996648	Neither	-2.13062	0.00678665	Down	-0.0661822	0.894715	Neither	-0.891433	0.11472	Neither	0.0458252	1	Neither	0.264829	0.642593	Neither	0.145393	0.862177	Neither	0.0415155	0.982766	Neither	-0.922608	0.0624703	Neither	1.12598	0.0161838	Up
DRAM1	ENSMMUG00000042077	3.68124	0.000318591	Up	-1.27943	0.186569	Neither	0.917166	0.103052	Neither	0.0763582	1	Neither	0.511982	0.470127	Neither	-1.39461	0.0398964	Down	-0.122097	0.766832	Neither	0.34215	0.614714	Neither	0.186236	0.840337	Neither	-0.0314133	0.887119	Neither	-0.633553	0.267848	Neither	0.612548	0.26413	Neither	-0.311274	0.509531	Neither	1.10868	0.0314614	Up
TBK1	ENSMMUG00000007658	1.62037	0.0249715	Up	-1.11971	0.318995	Neither	-2.22846	0.320424	Neither	-0.603029	0.945956	Neither	-0.794901	0.232545	Neither	-3.23676	0.0158539	Down	0.12826	0.924064	Neither	0.464507	0.463605	Neither	-0.502319	0.615843	Neither	-0.356505	0.280264	Neither	-0.109226	0.813166	Neither	-0.330471	0.62956	Neither	0.227198	0.882857	Neither	1.64145	0.0206476	Up
PSMA3	ENSMMUG00000003509	1.2984	0.0451608	Up	0.997494	0.563912	Neither	-0.964374	0.199116	Neither	-0.846066	0.437133	Neither	-0.0287326	0.91233	Neither	-3.78689	0.0136595	Down	-0.373211	0.348581	Neither	0.783387	0.284479	Neither	0.526138	0.59493	Neither	-0.269558	0.340622	Neither	0.178866	0.827824	Neither	-0.22855	0.641197	Neither	-0.861332	0.0713056	Neither	1.55779	0.0122775	Up
CSF1	ENSMMUG00000002680	1.13892	0.0544322	Neither	-0.159943	0.784382	Neither	-0.564412	0.60268	Neither	-0.847924	0.451119	Neither	0.18071	1	Neither	-2.7662	0.007498	Down	-0.276748	0.503591	Neither	0.364671	0.62184	Neither	-0.411278	0.560909	Neither	0.00227166	0.981575	Neither	0.0759437	0.965288	Neither	-0.51655	0.30544	Neither	0.380245	0.441914	Neither	3.69315	0.000902367	Up
GNA13	ENSMMUG00000016371	-0.54435	0.283332	Neither	0.969631	0.485996	Neither	-2.17982	0.158038	Neither	5.92034	0.4841	Neither	-0.176514	0.807878	Neither	-2.0782	0.0246073	Down	0.0881807	0.91511	Neither	-0.662479	0.291763	Neither	0.225407	0.952607	Neither	0.168716	0.61635	Neither	0.365518	0.626002	Neither	0.11477	0.970172	Neither	-0.488565	0.261436	Neither	1.05624	0.0258097	Up
ELMO2	ENSMMUG00000015064	0.0274278	1	Neither	-0.288018	0.692877	Neither	-1.20496	0.00615348	Down	0.304335	0.850614	Neither	-0.00849001	0.941982	Neither	3.67575	2.40001e-05	Up	0.17645	0.796648	Neither	1.45934	0.0714529	Neither	-0.343542	0.547583	Neither	-0.0965961	0.709703	Neither	-0.0769753	0.844314	Neither	-0.241787	0.592159	Neither	-0.300704	0.549688	Neither	2.52927	3.99868e-05	Up
GCC2	ENSMMUG00000022844	1.39887	0.0197125	Up	-2.24899	0.0439702	Down	2.87512	0.000126771	Up	1.15358	0.418878	Neither	0.202613	0.767191	Neither	2.44236	0.00793307	Up	0.0035581	1	Neither	0.0893213	0.932247	Neither	-0.0717259	0.85907	Neither	0.550837	0.355652	Neither	-0.645907	0.203178	Neither	0.69378	0.25611	Neither	0.256582	0.632785	Neither	1.39105	0.0166132	Up
PRKX	ENSMMUG00000008306	0.507069	0.437135	Neither	0.630327	0.671215	Neither	1.07478	0.0313754	Up	-0.0495031	0.874856	Neither	0.489178	0.370429	Neither	5.11398	6.34846e-06	Up	-0.555069	0.397672	Neither	-0.22243	0.638179	Neither	-0.0297166	0.917703	Neither	0.063206	0.944479	Neither	-0.180929	0.69114	Neither	0.395715	0.574519	Neither	-0.192033	0.634644	Neither	1.07475	0.00349925	Up
RABGGTA	ENSMMUG00000012447	-1.86034	0.0018948	Down	-1.60261	0.112187	Neither	-0.596017	0.433361	Neither	0.0564838	1	Neither	-0.217886	0.606923	Neither	1.94921	0.0209302	Up	0.332271	0.42934	Neither	-0.630162	0.216089	Neither	-0.168229	0.765219	Neither	0.0460861	0.903506	Neither	0.334525	0.61574	Neither	-0.0161824	0.929024	Neither	-0.102291	0.801141	Neither	1.08018	0.00346901	Up
SRBD1	ENSMMUG00000003490	2.66702	6.67657e-05	Up	-1.28222	0.284118	Neither	-0.528347	1	Neither	1.33833	1	Neither	0.211759	0.829954	Neither	1.87339	0.0228698	Up	0.0905471	0.847813	Neither	0.13552	0.866282	Neither	-0.397781	0.562974	Neither	0.557228	0.646507	Neither	-0.100816	0.801909	Neither	-0.608947	0.185066	Neither	0.842527	0.210746	Neither	1.04976	0.00453106	Up
STK4	ENSMMUG00000013212	-0.727945	0.120717	Neither	-0.758377	0.401231	Neither	0.296165	0.637792	Neither	0.105874	1	Neither	-2.07551	0.0838179	Neither	1.726	0.043981	Up	0.162527	0.839292	Neither	0.72089	0.270081	Neither	-0.259491	0.656371	Neither	0.31218	0.473064	Neither	0.1171	0.905474	Neither	-0.161213	0.718624	Neither	0.239425	0.701994	Neither	1.19144	0.00401572	Up
VAV3	ENSMMUG00000019714	-0.388047	0.477748	Neither	0.368304	0.882621	Neither	-0.057139	0.894856	Neither	0.0447882	1	Neither	-0.178177	0.744895	Neither	2.5811	0.00289428	Up	0.249108	0.591215	Neither	-0.165274	0.742126	Neither	-0.191871	0.713651	Neither	0.244743	0.496159	Neither	-0.381108	0.436463	Neither	-0.471262	0.376864	Neither	0.404036	0.417673	Neither	1.42883	0.0439912	Up
DNAJB4	ENSMMUG00000050425	2.21165	0.00195959	Up	-0.520822	0.523051	Neither	-2.71939	0.0140543	Down	1.11581	0.719311	Neither	0.066019	0.961726	Neither	0.538518	0.611731	Neither	0.452007	0.268253	Neither	-1.00141	0.0790563	Neither	-0.139663	0.774181	Neither	0.455179	0.272117	Neither	-0.101023	0.799283	Neither	-0.223539	0.611079	Neither	0.199739	0.742544	Neither	1.07061	0.00286411	Up
ADCY7	ENSMMUG00000003118	1.4157	0.0167731	Up	-0.818468	0.381357	Neither	-2.05869	1.46124e-06	Down	-0.0913568	0.84256	Neither	-0.0929482	0.832273	Neither	-1.5362	0.0762895	Neither	-0.29951	0.419343	Neither	0.0799604	0.995592	Neither	-0.0698433	0.859922	Neither	0.00626726	1	Neither	0.261652	0.85429	Neither	-0.113898	0.777523	Neither	-0.51902	0.217969	Neither	2.2113	0.000284357	Up
CIR1	ENSMMUG00000023006	1.22629	0.0473061	Up	-1.42612	0.221668	Neither	-2.34765	6.41516e-05	Down	-0.654981	0.523188	Neither	-1.05051	0.16932	Neither	-1.95824	0.12936	Neither	0.321468	0.429805	Neither	-0.152394	0.744768	Neither	-0.190783	0.746682	Neither	0.243522	0.537433	Neither	-0.18447	0.694613	Neither	0.0975137	0.890617	Neither	-0.248756	0.651329	Neither	2.729	0.0315551	Up
ISG20	ENSMMUG00000007669	1.57265	0.134278	Neither	-0.0271587	1	Neither	-1.65445	0.00194204	Down	-0.17693	0.787884	Neither	-1.22567	0.186058	Neither	-0.237509	0.689341	Neither	1.08128	0.230732	Neither	1.31843	0.0790862	Neither	-0.255416	0.660704	Neither	-0.33974	0.358942	Neither	-0.307267	0.527756	Neither	0.195076	0.746333	Neither	-0.525881	0.352137	Neither	6.56045	0.0499019	Up
SIAE	ENSMMUG00000008476	0.592701	0.299801	Neither	0.073279	1	Neither	-2.20955	5.03102e-05	Down	-0.660728	0.43653	Neither	-0.412666	0.400514	Neither	-0.862608	0.234202	Neither	-0.0404326	0.888501	Neither	-0.0892179	0.83422	Neither	-0.192505	0.723981	Neither	0.220904	0.464712	Neither	-0.346116	0.478119	Neither	0.237804	0.688402	Neither	-0.629272	0.135525	Neither	7.38862	0.00991645	Up
TMEM140	ENSMMUG00000062554	3.40419	0.000256874	Up	-2.00046	0.178122	Neither	1.73664	0.0183552	Up	-0.0534598	0.871765	Neither	-0.104317	0.79136	Neither	1.30059	0.101447	Neither	-0.141699	0.723856	Neither	0.302433	0.683832	Neither	-0.5684	0.473932	Neither	-0.117613	0.702647	Neither	-0.669902	0.167286	Neither	0.285148	0.636072	Neither	-0.799283	0.290448	Neither	1.16094	0.00158934	Up
QSER1	ENSMMUG00000001536	1.7465	0.00262934	Up	1.23479	0.359292	Neither	1.36611	0.00923761	Up	0.260486	0.860077	Neither	-0.0401671	0.892779	Neither	-0.367844	0.629831	Neither	0.0219427	1	Neither	0.975184	0.112824	Neither	0.0287193	1	Neither	0.191304	0.572723	Neither	-0.530883	0.334486	Neither	0.560386	0.369707	Neither	0.798124	0.887664	Neither	7.55241	0.00968906	Up
ACOT9	ENSMMUG00000018824	2.97664	3.51875e-06	Up	-0.836471	0.381481	Neither	-2.0881	0.147478	Neither	1.94113	0.550567	Neither	0.0635873	0.956631	Neither	-1.06385	0.319512	Neither	-0.199903	0.57272	Neither	0.437968	0.550178	Neither	-0.471027	0.461084	Neither	0.197184	0.685962	Neither	0.352098	0.571065	Neither	-0.248622	0.669622	Neither	0.0506801	0.99209	Neither	1.66325	0.0357313	Up
BAZ1A	ENSMMUG00000058073	1.86356	0.00339935	Up	-0.692502	0.426951	Neither	-0.0927707	0.863278	Neither	-0.00368953	0.893863	Neither	0.526881	0.314287	Neither	-0.572766	0.505931	Neither	-0.795747	0.202162	Neither	0.954357	0.322881	Neither	-0.175695	0.745307	Neither	-0.222107	0.565078	Neither	-0.0217572	0.942057	Neither	-0.487745	0.301498	Neither	-0.288712	0.492551	Neither	1.03116	0.011076	Up
P2RY14	ENSMMUG00000017245	1.74904	0.0633777	Neither	-2.34818	0.0943187	Neither	-1.06808	0.215449	Neither	1.06241	0.731421	Neither	-0.543063	0.27917	Neither	-4.52608	0.199843	Neither	0.0866633	0.860636	Neither	0.842341	0.228319	Neither	0.031207	1	Neither	-0.233537	0.390061	Neither	-0.0575447	0.870392	Neither	-0.116143	0.789866	Neither	0.621251	0.414366	Neither	1.63158	2.33301e-05	Up
TICAM1	ENSMMUG00000014163	-0.859865	0.104993	Neither	0.844414	0.647407	Neither	-0.410549	0.457224	Neither	0.56974	0.701507	Neither	1.59525	0.448395	Neither	-0.172194	0.770903	Neither	-0.248975	0.477367	Neither	-1.00281	0.165649	Neither	-0.0458298	0.886024	Neither	-0.189981	0.680409	Neither	-0.0188403	0.92388	Neither	-0.0502713	0.874458	Neither	-0.329578	0.593998	Neither	1.7045	0.000643011	Up
TMEM19	ENSMMUG00000020948	0.964009	0.119066	Neither	0.00563526	1	Neither	0.0209214	1	Neither	0.328954	0.928497	Neither	0.0492418	0.997929	Neither	-0.872687	0.179567	Neither	-0.621758	0.192774	Neither	1.21078	0.090128	Neither	-0.418518	0.477225	Neither	-0.172535	0.578233	Neither	-0.404308	0.416061	Neither	-0.45366	0.368652	Neither	-0.395447	0.344906	Neither	1.05463	0.00711296	Up
FGD2	ENSMMUG00000022193	1.10544	0.143244	Neither	0.28511	0.895008	Neither	-0.180977	0.66652	Neither	-0.107707	0.825938	Neither	-0.663678	0.367516	Neither	-0.476467	0.539179	Neither	-0.058976	0.884055	Neither	-0.558536	0.295029	Neither	0.549434	0.475181	Neither	0.026107	0.959159	Neither	0.0492073	0.994511	Neither	0.0123275	0.975927	Neither	-0.447918	0.463475	Neither	1.20973	0.00187567	Up
PLEKHA2	ENSMMUG00000003591	0.817116	0.157786	Neither	-0.303249	0.69506	Neither	-0.231844	0.846622	Neither	-0.642198	0.501823	Neither	-0.284167	0.647104	Neither	-0.217003	0.690089	Neither	-0.308994	0.583143	Neither	0.397992	0.54926	Neither	-0.011802	0.927877	Neither	0.771064	0.0524868	Neither	-0.396022	0.483065	Neither	0.0696775	0.941158	Neither	-0.594259	0.157587	Neither	1.09163	0.00710945	Up
DENND5A	ENSMMUG00000021142	-0.528872	0.234272	Neither	-0.376571	0.626622	Neither	0.346629	0.54867	Neither	-0.126076	0.811724	Neither	0.0454239	0.983796	Neither	0.158761	0.958985	Neither	-0.106278	0.758524	Neither	-0.560316	0.374232	Neither	-0.0838209	0.841807	Neither	0.203213	0.560317	Neither	-0.647284	0.204626	Neither	-0.214724	0.616417	Neither	1.49546	0.993714	Neither	2.52604	0.0484132	Up
RERE	ENSMMUG00000021399	0.513732	0.373452	Neither	0.247788	0.896129	Neither	-0.426657	0.381972	Neither	1.12421	0.460482	Neither	-0.604364	0.230992	Neither	1.71195	0.264623	Neither	0.188918	0.957416	Neither	-0.576909	0.276245	Neither	-1.1268	0.074426	Neither	0.444367	0.430789	Neither	-0.387821	0.698127	Neither	-0.147512	0.764056	Neither	0.267002	1	Neither	1.05487	0.0228721	Up
PML	ENSMMUG00000002569	0.437895	0.470217	Neither	0.511462	0.739357	Neither	0.611275	0.228244	Neither	0.0807672	1	Neither	0.321373	0.563162	Neither	-0.151307	0.827099	Neither	0.288933	0.88024	Neither	-0.287637	0.601006	Neither	-0.106562	0.81761	Neither	-0.496804	0.0770301	Neither	0.0397052	0.992552	Neither	0.170341	0.799348	Neither	-0.080325	0.833266	Neither	1.60121	0.0420457	Up
XIAP	ENSMMUG00000032353	-0.290435	0.532287	Neither	0.387154	0.820439	Neither	0.760362	0.160118	Neither	0.00296338	1	Neither	0.209354	0.756284	Neither	-0.0303416	0.916664	Neither	0.363728	0.432921	Neither	-0.696663	0.314446	Neither	-0.0441753	0.889514	Neither	-0.035398	0.893869	Neither	-0.0944773	0.821398	Neither	-0.355272	0.447067	Neither	0.492121	0.404016	Neither	2.61038	8.8517e-05	Up
PSMB10	ENSMMUG00000064535	-0.242407	0.621076	Neither	0.225866	0.929526	Neither	-0.250567	0.564513	Neither	0.465859	0.700159	Neither	0.0980178	0.8946	Neither	-0.463022	0.441549	Neither	0.109885	0.852348	Neither	0.257892	0.787001	Neither	-0.0767532	0.852709	Neither	-0.0793081	0.823236	Neither	-0.980251	0.277123	Neither	-0.367033	0.451238	Neither	0.00892259	1	Neither	1.22682	0.0120057	Up
TMEM219	ENSMMUG00000020273	0.251437	0.742246	Neither	-1.27729	0.276648	Neither	-0.604322	0.388391	Neither	-0.895457	0.394146	Neither	0.680967	0.300026	Neither	0.557722	0.645	Neither	-0.50171	0.321318	Neither	-0.855958	0.138042	Neither	0.101797	0.978319	Neither	0.602804	0.105171	Neither	0.444739	0.456418	Neither	-0.0430752	0.889491	Neither	-0.0914317	0.833151	Neither	1.87177	1.89956e-05	Up
RIPK2	ENSMMUG00000020725	0.204482	0.776849	Neither	1.05494	0.500745	Neither	0.756807	0.391191	Neither	0.902939	0.492901	Neither	0.0150198	1	Neither	-1.04213	0.119329	Neither	-0.181242	0.616032	Neither	0.469462	0.491858	Neither	-0.265951	0.649854	Neither	0.0432077	0.931391	Neither	0.537872	0.384898	Neither	-0.257426	0.645578	Neither	-0.0904902	0.8005	Neither	1.82804	1.95907e-05	Up
TSPAN14	ENSMMUG00000013895	0.0983787	0.898915	Neither	-0.730246	0.3905	Neither	0.307515	0.60009	Neither	0.311643	0.822965	Neither	-0.0172889	0.932886	Neither	1.08148	0.150327	Neither	-0.209687	0.601612	Neither	0.309333	0.683859	Neither	-0.086634	0.837666	Neither	-0.0723935	0.79085	Neither	-0.293362	0.553079	Neither	0.0650856	0.938807	Neither	0.483293	0.347734	Neither	1.11969	0.00186392	Up
IKBKE	ENSMMUG00000002526	-0.0503339	0.921517	Neither	-0.365453	0.691441	Neither	2.21896	0.214309	Neither	1.02962	0.63311	Neither	-0.380849	0.609896	Neither	-1.54996	0.306285	Neither	0.151492	0.730477	Neither	-0.254699	0.616509	Neither	-0.267467	0.715257	Neither	-0.11678	0.655014	Neither	0.0266047	1	Neither	-0.260989	0.616034	Neither	-0.0526111	0.86527	Neither	7.12078	0.0213486	Up
PLAC8	ENSMMUG00000022311	0.0595207	1	Neither	-1.41486	0.288694	Neither	-4.25252	0.183012	Neither	-1.90314	0.339918	Neither	0.359825	0.965719	Neither	0.79142	0.397123	Neither	0.199549	0.809272	Neither	-0.980202	0.0977889	Neither	-0.985163	0.237156	Neither	0.0669851	0.856718	Neither	-0.214367	0.696816	Neither	-0.664648	0.137758	Neither	0.322822	0.543633	Neither	1.30088	0.00157749	Up
AKAP7	ENSMMUG00000000577	0.00470178	1	Neither	-0.221359	0.765537	Neither	0.195559	0.829174	Neither	-0.0242493	0.909142	Neither	-0.411194	0.477248	Neither	-1.01046	0.274341	Neither	0.0654966	0.960973	Neither	0.621011	0.515756	Neither	-0.178785	0.768894	Neither	-0.0993316	0.80938	Neither	0.813217	0.242794	Neither	0.0419167	0.986956	Neither	-0.663508	0.251034	Neither	1.42665	0.00648771	Up
GTPBP1	ENSMMUG00000007277	-0.714399	0.15133	Neither	0.078037	1	Neither	-1.71795	0.015222	Down	0.737358	0.675371	Neither	0.0382507	0.980233	Neither	-2.504	0.00121746	Down	-1.16259	0.0321839	Down	0.551517	0.447172	Neither	-0.162461	0.767474	Neither	-0.245462	0.360766	Neither	-0.0733367	0.847441	Neither	-0.316638	0.483475	Neither	-1.41035	0.00682543	Down	0.329854	0.355305	Neither
FOXN2	ENSMMUG00000020677	0.746639	0.233123	Neither	-0.597266	0.522613	Neither	-1.08507	0.012298	Down	-0.246277	0.712031	Neither	0.00141116	1	Neither	0.0763126	0.978397	Neither	-1.02351	0.00751439	Down	-0.0364855	0.897879	Neither	0.440516	0.612054	Neither	-0.204095	0.543524	Neither	-0.722578	0.159889	Neither	0.088048	0.909378	Neither	-1.03985	0.0209845	Down	0.984711	0.00679233	Neither
ADAM17	ENSMMUG00000012921	1.73193	0.00630582	Up	-0.821454	0.441199	Neither	0.627866	0.378194	Neither	-0.228651	0.745809	Neither	1.14126	0.235782	Neither	-5.34887	3.34462e-09	Down	-0.00021259	1	Neither	-2.46193	1.88747e-05	Down	-1.15871	0.0829542	Neither	0.0666775	0.846153	Neither	0.501665	0.483532	Neither	-0.095242	0.820723	Neither	-1.2665	0.00590316	Down	0.663972	0.10284	Neither
MIER1	ENSMMUG00000000643	1.95734	0.00202043	Up	-1.32468	0.27903	Neither	1.76952	0.676737	Neither	-0.0557977	1	Neither	-0.09959	0.794221	Neither	-0.72553	0.266304	Neither	-0.19932	0.648712	Neither	-1.79673	0.014982	Down	0.428054	0.824812	Neither	0.149479	0.704202	Neither	0.244847	0.764567	Neither	0.095588	1	Neither	-1.32726	0.00902611	Down	0.613517	0.403689	Neither
SCARB2	ENSMMUG00000020913	0.64835	0.223722	Neither	0.33179	0.832028	Neither	0.87643	0.240838	Neither	-0.352284	0.668925	Neither	0.275504	0.717501	Neither	-0.443271	0.6716	Neither	-0.124823	0.773614	Neither	-1.19133	0.0374903	Down	-0.24171	0.665361	Neither	0.461163	0.169003	Neither	-0.635934	0.23251	Neither	0.0539519	0.990674	Neither	-1.13894	0.0303116	Down	0.538849	0.158054	Neither
FNBP4	ENSMMUG00000058885	2.73494	3.66142e-06	Up	-2.54631	0.0804764	Neither	-2.57046	0.00038604	Down	1.39033	0.549518	Neither	0.0649022	0.959036	Neither	-4.24093	1.80322e-07	Down	0.186124	0.662136	Neither	1.3567	0.0427524	Up	-0.507225	0.57999	Neither	0.192892	0.648701	Neither	-0.27782	0.55894	Neither	-0.419731	0.373144	Neither	-1.08969	0.0365014	Down	-0.866317	0.231353	Neither
PSMA4	ENSMMUG00000010740	2.42425	9.7908e-05	Up	-1.57215	0.204638	Neither	-1.52975	0.000440506	Down	0.0169928	1	Neither	-0.0991485	0.81047	Neither	-3.06371	3.67772e-06	Down	0.260066	0.675271	Neither	1.64284	0.0182171	Up	0.214598	0.833537	Neither	-0.143478	0.623843	Neither	0.193296	0.757496	Neither	-0.277286	0.559282	Neither	-1.22562	0.0232346	Down	0.13779	0.837553	Neither
DOCK7	ENSMMUG00000002340	1.92507	0.0013539	Up	-1.57792	0.152636	Neither	-1.91359	0.000409883	Down	-0.0689655	0.868971	Neither	0.0561627	1	Neither	-1.67074	0.0338257	Down	0.21858	0.926429	Neither	1.98638	0.0382877	Up	-0.324544	0.575938	Neither	-0.290524	0.274013	Neither	-0.138736	0.749027	Neither	-0.0924849	0.814794	Neither	-1.01219	0.0349325	Down	0.762147	0.0563538	Neither
IL1RAP	ENSMMUG00000022562	-0.231534	0.647003	Neither	-0.862197	0.437863	Neither	-2.0725	0.00331919	Down	-0.411308	0.685734	Neither	-0.387365	0.763844	Neither	0.05201	0.998978	Neither	0.234067	0.634862	Neither	1.33931	0.0456079	Up	-0.75991	0.342396	Neither	0.097705	0.826085	Neither	-0.0408113	0.889848	Neither	0.537382	0.486384	Neither	-1.29499	0.0309162	Down	1.08221	0.0595281	Neither
IRF1	ENSMMUG00000008100	2.28083	0.000595185	Up	-2.41523	0.0860059	Neither	0.802197	0.323003	Neither	-0.106556	0.854604	Neither	0.369319	0.617441	Neither	-0.846341	0.167329	Neither	0.183782	0.690891	Neither	6.60639	0.038843	Up	0.0840023	0.982009	Neither	-0.0117974	0.942874	Neither	-0.454456	0.496763	Neither	0.0105446	0.969673	Neither	-1.59414	0.0433931	Down	-0.22894	0.475952	Neither
CXCL10	ENSMMUG00000020903	5.96193	0.0334465	Up	-0.0212759	0.837099	Neither	0.515421	0.616957	Neither	0.312954	0.896832	Neither	-3.94038	7.90587e-06	Down	-4.28543	1.7475e-11	Down	-0.259343	0.489917	Neither	0.52787	0.46903	Neither	-0.382012	0.54227	Neither	-0.225903	0.414415	Neither	-0.36162	0.466573	Neither	0.253502	0.674542	Neither	-1.12153	0.0233081	Down	0.395498	0.322284	Neither
PSMB8	ENSMMUG00000011301	2.70798	3.72526e-05	Up	-1.39405	0.207413	Neither	-2.68573	2.59868e-07	Down	0.0854944	1	Neither	0.0310865	0.993888	Neither	-2.35029	0.00384071	Down	-0.0516629	0.88447	Neither	-0.826618	0.118821	Neither	-0.4009	0.497296	Neither	0.47203	0.455438	Neither	-0.047596	0.880937	Neither	-0.0942545	0.802842	Neither	-1.64773	0.0263667	Down	0.256986	0.493742	Neither
ZFYVE26	ENSMMUG00000015871	1.57276	0.00599906	Up	-1.1751	0.347868	Neither	-4.39504	5.65523e-08	Down	-1.69829	0.373478	Neither	-0.105864	0.788799	Neither	-3.2895	0.000701549	Down	0.485974	0.335274	Neither	0.414594	0.510971	Neither	-0.112544	0.817914	Neither	-0.0600754	0.819178	Neither	-0.782734	0.535628	Neither	-0.178678	0.729764	Neither	-1.42914	0.00143135	Down	0.56687	0.210316	Neither
STARD5	ENSMMUG00000011560	1.79154	0.0127695	Up	-0.837981	0.362089	Neither	-2.93403	2.5247e-05	Down	0.636994	0.776993	Neither	-0.206242	0.672612	Neither	-3.19514	7.80259e-06	Down	0.334367	0.538686	Neither	0.672716	0.295638	Neither	-0.0181342	0.916578	Neither	0.0747952	0.827318	Neither	-0.0650647	0.861185	Neither	-0.155795	0.722749	Neither	-1.67685	0.0100543	Down	0.670336	0.0610939	Neither
C3AR1	ENSMMUG00000032156	2.02181	0.0341143	Up	0.431718	0.803398	Neither	-1.00366	0.0483134	Down	-0.0959139	0.841099	Neither	-0.07098	0.858907	Neither	-3.15336	0.00118187	Down	-0.253395	0.512601	Neither	-0.663453	0.245846	Neither	-0.28495	0.619991	Neither	-0.349622	0.244365	Neither	-0.241028	0.610271	Neither	-0.0603629	0.85893	Neither	-3.07564	0.000401716	Down	0.671918	0.0626981	Neither
TRIP4	ENSMMUG00000009882	1.15904	0.0793435	Neither	-0.0448901	0.857562	Neither	-0.645709	0.187496	Neither	0.235682	0.911187	Neither	-0.307104	0.483065	Neither	1.9677	0.0179426	Up	-0.385921	0.378945	Neither	0.959757	0.153242	Neither	-0.171519	0.738147	Neither	0.0093965	1	Neither	0.306807	0.757651	Neither	-0.0625761	0.854406	Neither	-1.18201	0.00662584	Down	-0.0941697	0.881764	Neither
MTM1	ENSMMUG00000022371	1.27793	0.0474086	Up	-1.5514	0.20251	Neither	-2.96989	2.31189e-05	Down	0.627798	0.793505	Neither	-0.245936	0.597258	Neither	0.937879	0.307662	Neither	-0.0840369	0.840451	Neither	0.107614	0.9289	Neither	-0.287668	0.605479	Neither	-0.0829928	0.766737	Neither	0.640363	0.36367	Neither	-0.0328848	0.907115	Neither	-1.83173	0.0241297	Down	0.837241	0.0172683	Neither
ATP6V1D	ENSMMUG00000021418	0.457957	0.41818	Neither	-1.2968	0.277625	Neither	-2.72422	3.38161e-05	Down	0.0815625	1	Neither	-0.054571	0.868222	Neither	-1.03567	0.18816	Neither	-0.367733	0.359106	Neither	0.158234	0.836481	Neither	-0.219256	0.685528	Neither	-1.71209	0.0610293	Neither	0.937749	0.296522	Neither	-0.580429	0.22489	Neither	-1.62359	0.00184949	Down	0.831428	0.0284506	Neither
WDFY1	ENSMMUG00000006159	0.434237	0.431849	Neither	-1.47722	0.141919	Neither	-2.41441	0.000177757	Down	0.409773	0.843584	Neither	0.0965037	0.911941	Neither	-0.495308	0.679566	Neither	0.580207	1	Neither	-0.186735	0.696866	Neither	0.23672	0.793409	Neither	0.101946	0.804672	Neither	-0.236113	0.628718	Neither	-0.139054	0.74546	Neither	-1.13096	0.0197732	Down	0.530751	0.139948	Neither
PARP9	ENSMMUG00000016381	4.08499	2.10661e-05	Up	-1.79589	0.10021	Neither	-1.22276	0.0563854	Neither	0.773424	0.709379	Neither	-0.153344	0.743731	Neither	-1.804	0.0621157	Neither	0.217142	0.856536	Neither	0.768971	0.342847	Neither	-0.89073	0.243538	Neither	0.037433	0.932478	Neither	-0.396185	0.555381	Neither	-0.410584	0.389425	Neither	-5.50377	0.0100981	Down	0.820358	0.0524536	Neither
SLC7A7	ENSMMUG00000000413	2.39582	0.00134267	Up	-0.986249	0.317792	Neither	-0.228745	0.735647	Neither	0.185855	0.935313	Neither	0.0252913	1	Neither	-1.2121	0.0945654	Neither	-0.200557	0.639586	Neither	1.04864	0.363458	Neither	0.148308	0.939431	Neither	0.162348	0.657242	Neither	-1.30403	0.0763653	Neither	-0.140614	0.735479	Neither	-1.25926	0.0447908	Down	-0.0981835	0.84436	Neither
UBP1	ENSMMUG00000016917	-0.92371	0.0424809	Neither	-0.828624	0.567816	Neither	-0.0548131	0.959687	Neither	0.0748544	1	Neither	0.617901	0.679174	Neither	-4.99351	0.0982841	Neither	-0.621745	0.202654	Neither	-1.04131	0.152595	Neither	0.169085	0.997476	Neither	-0.215673	0.427212	Neither	-0.474844	0.620364	Neither	0.320677	0.723371	Neither	-1.12732	0.0381146	Down	0.746235	0.100853	Neither
ECE1	ENSMMUG00000010942	1.06774	0.0914037	Neither	-0.00659241	0.900952	Neither	-0.679071	0.211583	Neither	0.163018	1	Neither	2.2546	0.514386	Neither	-0.470588	0.50635	Neither	0.306992	0.746434	Neither	-0.251408	0.660205	Neither	-0.0755008	0.854112	Neither	0.433376	0.317835	Neither	0.286289	0.670094	Neither	-0.44287	0.351996	Neither	-1.29265	0.0140183	Down	0.752303	0.0595083	Neither
KBTBD2	ENSMMUG00000004944	-0.710856	0.141471	Neither	2.39434	0.15013	Neither	0.514783	0.772399	Neither	0.286568	1	Neither	-0.795811	0.197672	Neither	-1.07993	0.412364	Neither	-0.308309	0.410434	Neither	0.665389	0.290518	Neither	-0.0313899	0.923054	Neither	0.950562	0.00378554	Neither	-0.882418	0.0883163	Neither	0.0096278	1	Neither	-1.96171	0.000990662	Down	0.494144	0.171615	Neither
SMARCA5	ENSMMUG00000000829	0.508693	0.366243	Neither	-0.654054	0.483367	Neither	-0.570322	1	Neither	-1.48647	0.773547	Neither	-0.574601	0.512469	Neither	0.300928	0.757796	Neither	-0.209645	0.615732	Neither	-0.863102	0.236351	Neither	-0.193658	0.829993	Neither	-0.0989252	0.737876	Neither	-0.202312	0.701816	Neither	0.160207	0.934461	Neither	-1.44041	0.0152186	Down	0.867091	0.0801813	Neither
SLC25A28	ENSMMUG00000023760	-0.296989	0.553771	Neither	0.265271	0.900279	Neither	-0.142333	0.751014	Neither	0.864281	0.447057	Neither	0.0651244	0.949401	Neither	0.128766	0.938823	Neither	0.444676	0.345481	Neither	0.606392	0.562034	Neither	0.248651	0.832724	Neither	-0.265232	0.401818	Neither	-0.216504	0.656033	Neither	-0.00954925	0.943907	Neither	-1.74441	0.0159108	Down	-0.460193	0.618597	Neither
SPTLC2	ENSMMUG00000013556	0.0681054	0.96039	Neither	0.960544	0.511665	Neither	0.883021	0.237191	Neither	1.32295	0.367847	Neither	0.271636	0.656074	Neither	0.279286	0.755778	Neither	1.52731	0.470272	Neither	0.748823	0.428784	Neither	-0.010798	0.917476	Neither	0.749214	0.120574	Neither	0.106134	0.921328	Neither	-0.119518	0.762769	Neither	-1.26126	0.00478279	Down	-0.775333	0.202421	Neither
IL15RA	ENSMMUG00000015149	1.18596	0.243077	Neither	0.0555359	1	Neither	-2.09167	2.46154e-06	Down	0.0997701	1	Neither	-0.0863345	0.849016	Neither	-2.80548	0.000125366	Down	0.809166	0.214337	Neither	0.882181	0.190788	Neither	0.0988929	0.944612	Neither	0.149955	0.680286	Neither	0.204829	0.805676	Neither	0.00860495	0.965407	Neither	1.48074	0.00629992	Up	-0.242505	0.629774	Neither
HK2	ENSMMUG00000011845	1.58512	0.00753341	Up	2.11009	0.175884	Neither	-0.813338	0.64888	Neither	-0.155592	0.900785	Neither	0.0422021	0.978108	Neither	-3.19225	1.54686e-06	Down	0.573806	0.602566	Neither	-0.0830801	0.849743	Neither	-0.379654	0.635728	Neither	-0.0630618	0.802596	Neither	-0.165374	0.74828	Neither	-0.304656	0.518201	Neither	1.15078	0.0415174	Up	-0.550332	0.100783	Neither
MCL1	ENSMMUG00000053525	0.821859	0.132505	Neither	-0.418039	0.601038	Neither	2.50257	1	Neither	-1.21877	0.439861	Neither	-0.342008	0.641924	Neither	-1.48426	0.225444	Neither	0.260243	0.804564	Neither	0.296315	0.678168	Neither	-0.672609	0.698761	Neither	0.134472	0.690746	Neither	0.293604	0.651222	Neither	-0.320465	0.726485	Neither	1.24234	0.0363821	Up	-0.0147344	0.94559	Neither
SMG7	ENSMMUG00000018458	0.0332331	0.989553	Neither	0.263263	0.904032	Neither	0.264083	0.643157	Neither	1.04086	0.454009	Neither	0.0341759	0.995932	Neither	-0.0333492	0.885345	Neither	-0.867628	0.0665152	Neither	0.47934	0.835694	Neither	0.30706	0.70755	Neither	0.231454	0.590969	Neither	-0.574591	0.262023	Neither	-0.284351	0.506689	Neither	1.51336	0.00541096	Up	-0.472601	0.440824	Neither
ATP6V1H	ENSMMUG00000004064	-1.40859	0.00334879	Down	-0.608601	0.553469	Neither	-1.18113	0.278749	Neither	-0.957923	0.439805	Neither	-0.116114	0.764289	Neither	-2.09689	0.063652	Neither	0.204675	0.676648	Neither	-0.504299	0.404526	Neither	-0.509054	0.480402	Neither	2.32386	0.021693	Up	0.259245	0.713566	Neither	0.0772987	0.934123	Neither	-0.992963	0.0833949	Neither	0.957653	0.0194675	Neither
RRAGC	ENSMMUG00000023634	0.918979	0.152635	Neither	-0.346459	0.682389	Neither	-0.852939	0.423963	Neither	-0.187781	0.786894	Neither	0.025118	1	Neither	1.37301	0.429497	Neither	0.121901	0.794342	Neither	-1.14494	0.135303	Neither	-0.119661	0.837001	Neither	1.47091	0.00828557	Up	-0.0777691	0.836869	Neither	-0.332664	0.474446	Neither	-0.59006	0.195044	Neither	0.623202	0.113277	Neither
DEK	ENSMMUG00000019763	0.344953	0.557155	Neither	1.04268	0.477586	Neither	0.704913	0.165204	Neither	0.669511	0.652519	Neither	0.0853038	0.910018	Neither	-1.56741	0.212849	Neither	0.0748503	1	Neither	-0.476846	0.378072	Neither	-0.0480027	0.882919	Neither	1.20359	0.0360667	Up	-0.173905	0.822662	Neither	0.139625	0.815838	Neither	-0.652648	0.118483	Neither	0.772002	0.030393	Neither
SRGN	ENSMMUG00000037735	3.45645	9.71453e-07	Up	-1.00369	0.332329	Neither	0.548434	0.494723	Neither	0.529374	0.688782	Neither	0.0410126	0.983325	Neither	-2.33903	0.00178159	Down	-1.59086	0.00250149	Down	-0.681211	0.233833	Neither	0.125702	0.988233	Neither	-0.0404834	0.863413	Neither	-0.265348	0.618967	Neither	-0.113444	0.775652	Neither	-0.449603	0.27764	Neither	0.221871	0.62077	Neither
TLE3	ENSMMUG00000014023	0.00828702	1	Neither	0.131216	1	Neither	-0.464521	0.346746	Neither	0.296332	0.887857	Neither	0.735618	0.286196	Neither	2.20251	0.0156286	Up	1.03538	0.0378171	Up	0.214935	0.980882	Neither	-0.170416	0.753943	Neither	0.134724	0.725328	Neither	-0.0571336	0.875935	Neither	-0.00400837	0.936041	Neither	-0.796041	0.075589	Neither	0.689039	0.0742916	Neither
PGD	ENSMMUG00000023029	-0.584355	0.241555	Neither	-0.201285	0.760855	Neither	-0.0930614	0.843291	Neither	0.696841	0.805191	Neither	0.189252	0.913096	Neither	0.0504399	1	Neither	1.15847	0.0170461	Up	1.28564	0.0621621	Neither	-0.429543	0.655675	Neither	0.400475	0.314093	Neither	0.475778	0.483264	Neither	-0.479572	0.411495	Neither	-0.170006	0.669767	Neither	0.337867	0.340696	Neither
FLI1	ENSMMUG00000003141	3.98429	4.60487e-08	Up	-0.900299	0.413539	Neither	-1.403	0.00596384	Down	0.346074	0.809949	Neither	-0.0216931	0.919969	Neither	-3.7772	0.000149843	Down	0.159922	0.719568	Neither	-1.93429	0.00529505	Down	0.266321	0.755418	Neither	-0.256632	0.383039	Neither	-0.55437	0.35156	Neither	0.205542	0.71739	Neither	-0.488677	0.277709	Neither	0.315701	0.485337	Neither
NAMPT	ENSMMUG00000003572	3.54861	3.06835e-06	Up	-0.122911	0.795533	Neither	-0.633496	0.261315	Neither	-0.345765	0.654185	Neither	-0.0047448	0.941505	Neither	-3.15933	0.00952259	Down	-0.415487	0.305595	Neither	-1.57161	0.00554401	Down	-0.497043	0.477386	Neither	0.0643021	0.891937	Neither	0.177515	0.829932	Neither	-0.064132	0.852783	Neither	-0.451354	0.386486	Neither	-0.587106	0.154144	Neither
TIA1	ENSMMUG00000001126	2.56412	2.81681e-05	Up	-1.66237	0.262997	Neither	0.378464	1	Neither	1.18615	0.956827	Neither	-0.165462	0.719886	Neither	-2.63241	0.00283507	Down	0.120682	0.808935	Neither	-1.34843	0.0182777	Down	0.0294763	1	Neither	-0.0575158	0.843945	Neither	-0.0506037	0.879906	Neither	-0.322552	0.587067	Neither	-0.504955	0.241484	Neither	0.854621	0.0162987	Neither
GPR82	ENSMMUG00000022584	8.35279	0.000190878	Up	-0.00591949	1	Neither	0.021081	1	Neither	0.210739	1	Neither	0.473899	0.46631	Neither	-3.19491	0.00343113	Down	1.01567	0.2415	Neither	-1.15643	0.028305	Down	0.0110733	1	Neither	0.399988	0.221303	Neither	0.118891	0.874579	Neither	0.111589	0.888506	Neither	-0.3311	0.429148	Neither	-0.164993	0.601588	Neither
CCRL2	ENSMMUG00000014260	2.81985	0.0694207	Neither	-3.08825	0.0921443	Neither	-0.355872	0.418516	Neither	-0.598603	0.458881	Neither	-0.693725	0.21235	Neither	-2.76128	0.0020705	Down	0.0980096	0.830764	Neither	-2.12989	0.000655175	Down	0.162074	0.87615	Neither	-0.200812	0.45086	Neither	-0.399264	0.412674	Neither	0.020554	0.98512	Neither	-0.605581	0.153932	Neither	-0.180443	0.582107	Neither
ATP13A2	ENSMMUG00000001610	-2.97251	5.09803e-10	Down	-2.05162	0.0392667	Down	1.27213	0.0326279	Up	0.107371	1	Neither	0.172888	0.788739	Neither	2.48761	0.0205502	Up	0.431764	0.337796	Neither	-1.80241	0.00101234	Down	-0.0710414	0.857642	Neither	-0.663219	0.06998	Neither	-0.24539	0.595231	Neither	-0.200233	0.698116	Neither	-0.667984	0.104344	Neither	0.410793	0.437623	Neither
RHBDF2	ENSMMUG00000018973	1.24244	0.159752	Neither	-0.438515	0.653631	Neither	-2.53129	0.000437577	Down	-1.64204	0.576812	Neither	-0.0145471	0.933029	Neither	-0.873374	0.18466	Neither	-0.0488388	0.887715	Neither	-2.10994	0.000577674	Down	-0.189172	0.721308	Neither	-0.261519	0.393349	Neither	-0.335057	0.493368	Neither	-0.075539	0.851177	Neither	-0.547197	0.369303	Neither	0.511409	0.140775	Neither
POLA2	ENSMMUG00000022031	-0.199783	0.730345	Neither	-1.29182	0.269136	Neither	-1.5344	0.0353502	Down	-0.455899	0.62392	Neither	0.310007	0.681139	Neither	-1.47464	0.0934995	Neither	0.245038	0.560759	Neither	-1.01198	0.0478677	Down	-0.116226	0.818656	Neither	-0.129398	0.630279	Neither	-0.319176	0.502696	Neither	-0.273835	0.627318	Neither	-0.995776	0.0562042	Neither	0.603813	0.122722	Neither
C1GALT1	ENSMMUG00000054913	3.96846	1.31499e-07	Up	-0.804051	0.369579	Neither	-0.989902	0.101219	Neither	1.30237	0.546555	Neither	-0.110133	0.805403	Neither	-1.63184	0.20101	Neither	0.331128	0.441974	Neither	-4.07616	2.48933e-13	Down	-0.256938	0.647527	Neither	-0.159792	0.583535	Neither	1.11423	0.388688	Neither	0.0973515	0.904189	Neither	-0.148787	0.699779	Neither	2.23588	0.124268	Neither
CYBB	ENSMMUG00000013220	1.89059	0.0238168	Up	-2.98119	0.0845652	Neither	0.953925	0.156114	Neither	-0.036255	0.893849	Neither	0.355158	0.515734	Neither	-4.52608	0.199876	Neither	0.145643	0.775345	Neither	-1.02301	0.0480215	Down	0.210944	0.893291	Neither	-0.25022	0.536639	Neither	0.0532312	1	Neither	-0.258252	0.636171	Neither	-0.571693	0.182444	Neither	1.1706	0.104408	Neither
PIK3AP1	ENSMMUG00000001876	1.64907	0.0569937	Neither	-0.698164	0.506845	Neither	-4.25252	0.182371	Neither	0	1	Neither	0.123535	0.87219	Neither	0.358359	0.772687	Neither	0.0313175	0.980922	Neither	-2.53657	0.00942268	Down	-0.0723404	1	Neither	0.00934365	0.999121	Neither	0.220546	0.71651	Neither	-0.877076	0.434909	Neither	-0.411594	0.514245	Neither	0.473125	0.256246	Neither
MAX	ENSMMUG00000004341	-0.807615	0.0770285	Neither	0.233997	0.912084	Neither	-0.72749	0.319806	Neither	0.374218	0.955294	Neither	-0.0192006	0.923024	Neither	-0.620716	0.400638	Neither	0.116975	0.820004	Neither	-1.65456	0.0388128	Down	-0.143119	0.784726	Neither	-0.0417563	0.855654	Neither	-0.374358	0.764972	Neither	-0.534359	0.335439	Neither	-1.05287	0.058271	Neither	0.472719	0.209122	Neither
PRKCD	ENSMMUG00000007230	-0.436825	0.44271	Neither	-0.321599	0.68683	Neither	-0.257936	0.680549	Neither	0.522243	0.812277	Neither	-0.103609	0.828444	Neither	1.2907	1	Neither	0.0912477	0.843573	Neither	-1.66948	0.0157818	Down	-0.0280332	0.905366	Neither	-0.00125128	0.971216	Neither	-0.140478	0.855377	Neither	-0.312062	0.533738	Neither	-0.646583	0.150955	Neither	-0.73583	0.0387097	Neither
ZBP1	ENSMMUG00000022588	0.0863972	1	Neither	0.551871	0.997982	Neither	-0.869049	0.676141	Neither	-0.263778	0.778389	Neither	-1.3191	0.258349	Neither	-3.29515	0.5	Neither	-0.269966	0.454677	Neither	-2.20616	0.000336907	Down	0.655407	0.884138	Neither	-0.806024	0.00949609	Neither	-1.03923	0.0637246	Neither	-0.710047	0.261751	Neither	-0.761797	0.07209	Neither	-0.341929	0.339177	Neither
IFI35	ENSMMUG00000015999	1.54271	0.0367468	Up	-0.256742	0.725424	Neither	-3.39495	0.0640872	Neither	-0.342017	0.705543	Neither	0.0100954	0.973585	Neither	-4.31502	5.30787e-05	Down	-0.0609173	0.840792	Neither	1.42968	0.0249261	Up	-1.78279	0.0482929	Down	-0.193891	0.516625	Neither	0.00174909	0.930227	Neither	-0.331539	0.512771	Neither	-0.539631	0.273584	Neither	-0.950714	0.00381	Neither
PCMTD1	ENSMMUG00000003347	3.66997	4.08949e-06	Up	-1.53363	0.265616	Neither	0.915495	0.656338	Neither	1.77764	0.617006	Neither	0.411525	0.529197	Neither	-3.6384	5.69928e-09	Down	0.042055	1	Neither	1.72016	0.0232592	Up	-0.396053	0.505502	Neither	-0.169462	0.613702	Neither	0.330496	0.591077	Neither	1.65867	0.0256257	Up	-0.00948955	1	Neither	0.627061	0.102462	Neither
DDX60	ENSMMUG00000001880	3.88743	1.02896e-06	Up	-0.943356	0.403703	Neither	-2.39169	6.89403e-08	Down	-0.163053	0.796613	Neither	0.0582832	0.967856	Neither	-2.75181	0.00297321	Down	0.896804	0.333941	Neither	1.74324	0.0498055	Up	-0.292883	0.614062	Neither	-0.0102916	0.953918	Neither	-0.862665	0.203847	Neither	-0.207015	0.64154	Neither	-0.878417	0.028651	Neither	0.905425	0.0206421	Neither
HBP1	ENSMMUG00000015409	2.61412	2.95405e-05	Up	-1.07772	0.355607	Neither	-2.18871	7.83301e-05	Down	-0.58466	0.578017	Neither	0.0752992	0.967443	Neither	-3.00868	0.00220681	Down	0.479957	0.453661	Neither	1.35549	0.0432348	Up	0.127807	0.908156	Neither	0.104468	0.891968	Neither	0.0931952	0.91166	Neither	-0.406977	0.367832	Neither	-0.952809	0.0247521	Neither	0.176085	0.787343	Neither
XAF1	ENSMMUG00000009602	3.09528	0.000200706	Up	-0.346035	0.675448	Neither	-2.65307	1.01012e-06	Down	0.94092	0.51797	Neither	-0.44551	0.532313	Neither	-1.53721	0.0390259	Down	-0.0102599	0.944482	Neither	1.43794	0.0475955	Up	-0.0588407	0.87387	Neither	0.271268	0.486815	Neither	0.0411791	0.999983	Neither	-0.386097	0.493251	Neither	0.0684665	0.950696	Neither	0.18193	0.660023	Neither
DDX58	ENSMMUG00000012442	2.73961	0.000217046	Up	2.11059	0.179169	Neither	-3.46294	0.000101451	Down	1.05768	1	Neither	0.190904	0.757429	Neither	-2.62428	3.85215e-05	Down	-0.21635	0.58837	Neither	1.38589	0.032492	Up	-0.0324677	0.903784	Neither	-0.0967928	0.716175	Neither	-0.173178	0.711673	Neither	-0.0753485	0.836934	Neither	-0.434488	0.291147	Neither	0.238561	0.69773	Neither
ERP44	ENSMMUG00000011415	2.17405	0.000416536	Up	0.980696	0.447536	Neither	-1.70111	0.000400147	Down	0.780762	0.648615	Neither	0.181544	0.80437	Neither	-4.09829	1.38395e-10	Down	-0.370576	0.298427	Neither	1.99078	0.00535179	Up	-0.148668	0.778894	Neither	0.468528	0.704684	Neither	-0.400783	0.485473	Neither	-1.11917	0.0853804	Neither	-0.732924	0.07395	Neither	-0.643589	0.0495929	Neither
EIF2AK2	ENSMMUG00000037522	1.52021	0.0122936	Up	-0.766682	0.388639	Neither	-1.468	0.0029623	Down	0.231915	0.917363	Neither	-0.0583014	0.860265	Neither	-2.16115	0.0310558	Down	-0.0400051	0.934312	Neither	1.86157	0.0335135	Up	-0.430387	0.460214	Neither	-0.205518	0.495661	Neither	-0.155343	0.724913	Neither	-0.553801	0.246717	Neither	0.260583	0.6072	Neither	0.537063	0.143252	Neither
NME7	ENSMMUG00000021079	0.907433	0.200978	Neither	-1.24358	0.316614	Neither	-5.47071	0.0173385	Down	-2.63206	0.5	Neither	0.145692	0.814685	Neither	-1.41749	0.0456684	Down	-0.496228	0.309421	Neither	2.59211	0.0247879	Up	-0.0238927	0.911516	Neither	-0.0568794	0.826491	Neither	-0.052527	0.882194	Neither	0.203634	0.94296	Neither	-0.196692	0.671396	Neither	0.904274	0.0215568	Neither
CNP	ENSMMUG00000016114	-5.50868	2.25931e-32	Down	0.297065	0.855712	Neither	0.995538	0.0696697	Neither	0.27933	0.891844	Neither	0.129416	0.908122	Neither	-2.51925	0.000273258	Down	0.34442	0.484228	Neither	1.45879	0.0306946	Up	-0.449579	0.458057	Neither	0.0641599	0.847096	Neither	-0.0696495	0.85073	Neither	-0.150162	0.735589	Neither	-0.00977849	0.943829	Neither	0.461233	0.323232	Neither
ISG15	ENSMMUG00000050757	-1.75174	0.0156839	Down	0.94489	0.466022	Neither	0.641414	0.353204	Neither	0.137115	0.999958	Neither	-8.24482e-05	0.956777	Neither	-2.68866	4.66205e-05	Down	-0.176386	0.700409	Neither	1.86939	0.0467971	Up	0.175053	0.868796	Neither	-0.179643	0.589108	Neither	-0.0651064	0.857648	Neither	-0.220843	0.642987	Neither	-0.563767	0.162052	Neither	0.0204872	0.99153	Neither
CFLAR	ENSMMUG00000012310	2.99899	3.76057e-07	Up	1.94088	0.343541	Neither	-0.132446	0.892956	Neither	0.266743	1	Neither	-0.353044	0.42201	Neither	-3.59299	1.28356e-07	Down	0.0212608	1	Neither	1.57567	0.0227976	Up	-0.352617	0.596262	Neither	-0.424498	0.124606	Neither	-0.189858	0.66269	Neither	0.0263351	0.997789	Neither	-0.894581	0.0435893	Neither	1.82341	0.249945	Neither
VRK2	ENSMMUG00000002025	1.84021	0.00442981	Up	0.0335595	1	Neither	0.717429	0.192081	Neither	0.301249	0.830363	Neither	-0.168748	0.896066	Neither	3.04101	0.00562772	Up	0.208123	0.658745	Neither	2.23577	0.000500973	Up	0.141506	0.910109	Neither	-0.0452651	0.854355	Neither	-0.750677	0.181664	Neither	0.186885	0.809096	Neither	-0.659934	0.122174	Neither	-0.0143382	0.94796	Neither
TOR1AIP2	ENSMMUG00000053617	2.51753	0.000128576	Up	-0.807915	0.397223	Neither	-2.34925	4.36367e-07	Down	0.269105	0.90344	Neither	0.107166	0.911057	Neither	-1.946	0.101219	Neither	-0.0169737	0.933016	Neither	1.91279	0.0340941	Up	-0.010147	0.923729	Neither	-0.254211	0.404423	Neither	-0.113841	0.793773	Neither	0.0512928	0.968984	Neither	0.351607	0.47933	Neither	0.494191	0.417842	Neither
TINF2	ENSMMUG00000029407	0.509351	0.348564	Neither	-0.877953	0.328635	Neither	-2.48309	9.92221e-07	Down	-0.145414	0.79448	Neither	0.203802	0.740654	Neither	-0.786739	0.243061	Neither	-0.16278	0.645948	Neither	1.54682	0.024268	Up	0.0319383	0.97083	Neither	-0.150285	0.575909	Neither	-0.0660919	0.868335	Neither	0.0659886	0.936926	Neither	-0.143778	0.711589	Neither	0.726255	0.0661461	Neither
MARCKS	ENSMMUG00000008934	-4.52404	1.85287e-16	Down	2.49037	0.0946125	Neither	1.60527	0.00152925	Up	0.174949	0.923107	Neither	-0.0858105	0.824949	Neither	0.347579	0.765503	Neither	0.0703182	0.925064	Neither	1.28756	0.0461626	Up	0.320163	0.752307	Neither	-0.321592	0.287773	Neither	0.129795	0.889987	Neither	0.355515	0.580067	Neither	-0.923055	0.0245519	Neither	0.622218	0.159964	Neither
RASA3	ENSMMUG00000007434	-0.956357	0.059816	Neither	0.15944	0.982355	Neither	1.5533	0.0068421	Up	-0.489847	0.524381	Neither	-0.0275977	0.914847	Neither	2.10747	0.073902	Neither	0.419981	0.480081	Neither	2.69613	0.0276723	Up	-0.108354	0.814001	Neither	-0.137271	0.648092	Neither	0.0767595	0.957027	Neither	0.142116	0.821128	Neither	-0.543355	0.238599	Neither	0.0699792	0.874009	Neither
SLFN5	ENSMMUG00000010082	2.40859	4.75947e-05	Up	-0.61953	0.529951	Neither	0.035273	1	Neither	-0.0820318	0.863522	Neither	-0.13366	0.799925	Neither	0.667279	0.543527	Neither	0.33657	0.406594	Neither	9.19898	0.000309693	Up	0.0733403	0.97343	Neither	-0.114569	0.684988	Neither	-0.67558	0.217531	Neither	-0.160413	0.701552	Neither	-0.746718	0.0792244	Neither	0.620494	0.147487	Neither
RNF213	ENSMMUG00000005455	1.55038	0.00423375	Up	3.0222	0.0558878	Neither	-0.431889	0.388216	Neither	-0.232086	0.724809	Neither	-0.0378126	0.897205	Neither	-0.699261	0.377169	Neither	-0.260375	0.490534	Neither	1.44084	0.031657	Up	0.129355	0.907282	Neither	-0.256007	0.567729	Neither	1.06626	0.093707	Neither	0.0772146	0.925399	Neither	-0.191123	0.629981	Neither	0.267715	0.53653	Neither
N4BP1	ENSMMUG00000018978	1.35847	0.0162851	Up	0.170254	1	Neither	-1.01156	0.490116	Neither	-1.11374	0.405008	Neither	0.229008	0.694503	Neither	1.29551	0.145121	Neither	-0.180712	0.648317	Neither	2.0116	0.0273861	Up	0.719994	0.617651	Neither	-0.132804	0.61151	Neither	-0.395728	0.485112	Neither	0.141526	0.938144	Neither	-0.306983	0.57344	Neither	0.435261	0.266776	Neither
MITD1	ENSMMUG00000000572	1.22532	0.142428	Neither	-0.507531	0.633926	Neither	1.58824	0.16769	Neither	0.0705955	1	Neither	0.381735	0.50724	Neither	-0.313888	0.614643	Neither	-0.040067	0.881242	Neither	1.94259	0.0364419	Up	0.224331	0.914255	Neither	-0.265938	0.388372	Neither	-0.169259	0.70725	Neither	-0.370521	0.460501	Neither	-0.455568	0.315589	Neither	0.521711	0.148028	Neither
RRBP1	ENSMMUG00000013787	0.883111	0.192572	Neither	0.453363	0.767903	Neither	0.0145089	0.979538	Neither	-0.179661	0.761082	Neither	-0.71396	0.327063	Neither	0.845401	0.406288	Neither	0.0166224	1	Neither	1.38338	0.0282046	Up	0.279957	0.734033	Neither	-0.0626102	0.841591	Neither	0.518001	0.404051	Neither	0.51151	0.374775	Neither	-0.448967	0.281241	Neither	0.477149	0.170238	Neither
TMBIM1	ENSMMUG00000022817	0.659451	0.2093	Neither	-1.16994	0.234775	Neither	0.120367	0.960781	Neither	0.132699	1	Neither	-0.00758362	0.947512	Neither	0.223618	0.859988	Neither	0.769811	0.0709617	Neither	1.95837	0.0403194	Up	0.211985	0.834624	Neither	-0.162755	0.579507	Neither	-0.196044	0.660055	Neither	0.0471345	0.97825	Neither	-0.413894	0.341253	Neither	0.980864	0.0520136	Neither
LGALS3BP	ENSMMUG00000019662	0.443302	0.577343	Neither	0.673963	0.693945	Neither	0.203274	0.92088	Neither	0.626353	0.63687	Neither	-0.590589	0.23562	Neither	0.754817	0.434823	Neither	0.21503	0.747706	Neither	3.41091	0.0377845	Up	0.022121	1	Neither	0.125886	0.760264	Neither	-0.0171084	0.931212	Neither	0.149813	0.814642	Neither	-0.0531551	0.870925	Neither	0.0145355	1	Neither
PSME1	ENSMMUG00000012462	0.223956	0.734277	Neither	-0.129183	0.806921	Neither	0.0474305	1	Neither	0.278059	0.90994	Neither	-0.0338399	0.904234	Neither	0.301816	0.782536	Neither	-0.157447	0.64091	Neither	1.31851	0.0355262	Up	-0.403131	0.50755	Neither	-0.0813672	0.77776	Neither	0.0283341	1	Neither	-0.141074	0.728918	Neither	-0.023563	0.921522	Neither	0.599935	0.174357	Neither
KYNU	ENSMMUG00000021330	0.151313	1	Neither	-0.658623	0.645221	Neither	-0.570315	1	Neither	1.36349	0.858119	Neither	0.294903	0.936679	Neither	-0.487251	0.806001	Neither	0.376376	0.464327	Neither	2.31521	0.0196242	Up	0.674643	0.611603	Neither	-0.485799	0.114748	Neither	0.749624	0.4479	Neither	-0.771818	0.498281	Neither	-0.625116	0.144347	Neither	0.447457	0.219785	Neither
HEG1	ENSMMUG00000032005	4.03391	1.15141e-09	Up	-0.491302	0.594405	Neither	-1.89678	6.39526e-05	Down	0.859326	0.525311	Neither	0.181061	0.789584	Neither	-2.56805	0.00137216	Down	0.439203	0.346347	Neither	0.0236199	0.981058	Neither	-0.341358	0.60223	Neither	0.0012286	0.977937	Neither	-1.28041	0.0172551	Down	0.131364	0.843241	Neither	-0.457469	0.25649	Neither	0.0950633	0.875297	Neither
AIDA	ENSMMUG00000015025	1.30353	0.0305404	Up	0.667496	0.622623	Neither	0.689277	0.622639	Neither	0.685233	0.721334	Neither	-0.911973	0.187944	Neither	1.71306	0.0487532	Up	-0.315554	0.369042	Neither	0.489637	0.43141	Neither	0.0106482	1	Neither	-0.108193	0.698533	Neither	-1.11492	0.0434926	Down	0.139119	0.896894	Neither	-0.247743	0.547513	Neither	0.709912	0.0764577	Neither
ARL5A	ENSMMUG00000010521	0.55027	0.38912	Neither	0.120585	1	Neither	-4.50462	0.000357302	Down	0.724134	0.77529	Neither	1.05064	0.217851	Neither	-1.34861	0.474765	Neither	-0.681016	0.328686	Neither	1.03876	0.11753	Neither	-0.37333	0.515606	Neither	-0.0329115	0.899225	Neither	-1.90385	0.0214502	Down	-0.217241	0.641139	Neither	-0.277137	0.578407	Neither	0.24925	0.503912	Neither
CD86	ENSMMUG00000000912	3.52128	0.00226423	Up	-1.62048	0.210888	Neither	-0.972762	0.0459783	Neither	0.571552	0.68466	Neither	-0.101923	0.795614	Neither	-2.33664	0.0509122	Neither	-0.546656	0.202766	Neither	1.22467	0.0895272	Neither	-0.384391	0.576296	Neither	-0.109071	0.734907	Neither	-4.3726	8.68548e-10	Down	-0.24425	0.588587	Neither	-0.680461	0.118576	Neither	0.8559	0.0313728	Neither
TOR3A	ENSMMUG00000006261	0.0566556	0.992699	Neither	0.0505845	1	Neither	-0.135671	0.792915	Neither	-0.516957	0.580124	Neither	-0.359891	0.490694	Neither	6.52294	0.168655	Neither	-0.0540453	0.859082	Neither	0.996138	0.105619	Neither	-0.0308589	0.908748	Neither	-0.103308	0.739283	Neither	2.95461	0.00914833	Up	-0.100094	0.811218	Neither	-0.161884	0.725497	Neither	-0.0512355	0.891009	Neither
CD69	ENSMMUG00000015297	1.50651	0.457001	Neither	-0.677805	0.70353	Neither	-2.20542	1	Neither	0	1	Neither	-3.54695	0.00204008	Down	-4.21664	0.00163778	Down	0.051191	0.944379	Neither	1.09977	0.120908	Neither	-1.82883	0.0724843	Neither	-0.157097	0.596082	Neither	-0.705871	0.252173	Neither	-0.777429	0.26793	Neither	-0.347632	0.560448	Neither	0.124468	0.772812	Neither
EXTL3	ENSMMUG00000017700	-0.584064	0.197246	Neither	0.0743771	1	Neither	1.30135	0.0606639	Neither	-0.632854	0.618796	Neither	-0.0249568	0.91476	Neither	-2.88714	0.000233878	Down	0.0884148	0.848841	Neither	1.15227	0.0843171	Neither	-2.32969	0.00793239	Down	-0.041009	0.878174	Neither	-0.0743951	0.842103	Neither	-0.38993	0.519169	Neither	-0.592734	0.189578	Neither	0.108372	0.811767	Neither
OPTN	ENSMMUG00000005601	-2.00294	1.50469e-05	Down	-1.31964	0.167574	Neither	-0.686111	0.174627	Neither	-0.267422	0.733992	Neither	-0.00985974	0.925139	Neither	-4.28509	1.17962e-12	Down	0.144789	0.757585	Neither	-0.144028	0.754667	Neither	-0.464202	0.441987	Neither	-0.221195	0.641164	Neither	-0.00537224	0.942469	Neither	-1.19254	0.013785	Down	-0.428782	0.350138	Neither	1.77727	0.0943689	Neither
SLC25A24	ENSMMUG00000002789	2.11779	0.00274622	Up	-0.820839	0.393799	Neither	-3.20948	0.00127786	Down	-5.5787	0.0349629	Down	0.163719	0.790323	Neither	-3.60594	0.000865745	Down	0.526507	0.286216	Neither	0.971	0.132082	Neither	-0.205965	0.727357	Neither	0.234802	0.534502	Neither	-0.263243	0.627394	Neither	-0.366197	0.398393	Neither	-0.056337	0.868109	Neither	0.468052	0.654817	Neither
TNK2	ENSMMUG00000000972	-4.51003	1.0576e-19	Down	1.73274	0.193765	Neither	-1.82017	0.00130479	Down	0.0790237	1	Neither	-0.196548	0.673406	Neither	-2.77953	7.94768e-05	Down	0.397359	0.467986	Neither	1.36008	0.0993694	Neither	-0.222529	0.740298	Neither	0.279626	0.656093	Neither	-0.0126925	0.93408	Neither	-0.491666	0.267696	Neither	-0.938154	0.0279561	Neither	0.252498	0.670359	Neither
LPIN2	ENSMMUG00000017548	-1.69888	0.000267126	Down	-0.743907	0.405106	Neither	-1.86983	0.00291915	Down	0.14464	0.969329	Neither	0.170714	0.794553	Neither	-4.84996	3.72949e-10	Down	-0.123706	0.728643	Neither	0.749749	0.245052	Neither	-0.0692459	0.857422	Neither	-0.437965	0.130637	Neither	-0.239137	0.64016	Neither	-0.521142	0.248624	Neither	0.881167	0.0838596	Neither	-0.646149	0.125979	Neither
SEMA4D	ENSMMUG00000008629	-1.43283	0.00385674	Down	-0.411445	0.608632	Neither	-3.02231	5.02327e-07	Down	-0.672324	0.559394	Neither	0.109702	0.86613	Neither	-3.64123	7.10508e-07	Down	0.351555	0.561168	Neither	1.05448	0.261465	Neither	1.27295	0.275644	Neither	-0.156568	0.587372	Neither	-0.259036	0.590991	Neither	-0.755461	0.146176	Neither	-0.753502	0.0921641	Neither	1.10137	0.336547	Neither
KLF13	ENSMMUG00000049198	-1.15371	0.0135068	Down	-1.02838	0.284959	Neither	-3.01058	5.10796e-09	Down	0.189724	1	Neither	0.177865	0.764832	Neither	-3.09393	1.7192e-06	Down	-0.180731	0.619591	Neither	0.739878	0.244515	Neither	-0.590195	0.366075	Neither	-0.209633	0.471147	Neither	-0.212684	0.644947	Neither	-0.199924	0.651704	Neither	-0.375575	0.422	Neither	-0.612638	0.0892064	Neither
SYNJ1	ENSMMUG00000004624	-1.0863	0.0190051	Down	-0.389879	0.621819	Neither	-2.03452	0.000781656	Down	0.488851	0.694583	Neither	-0.478144	0.320588	Neither	-3.56281	1.10011e-05	Down	0.934866	0.242643	Neither	-0.427402	0.400679	Neither	0.149015	0.891876	Neither	-0.304421	0.329215	Neither	-0.425809	0.397125	Neither	-0.18404	0.668193	Neither	-0.0120669	0.937982	Neither	0.557633	0.128188	Neither
PARP11	ENSMMUG00000018273	-1.32824	0.0212104	Down	-1.93277	0.176361	Neither	-3.0171	0.0104155	Down	1.28227	0.948845	Neither	-0.192607	0.666348	Neither	-3.44013	0.000494088	Down	0.11824	0.83131	Neither	0.872321	0.254813	Neither	-0.0981387	0.82358	Neither	0.0745738	0.839031	Neither	-0.182986	0.709546	Neither	0.0819172	0.91655	Neither	-0.38779	0.362798	Neither	0.30844	0.463351	Neither
NAPA	ENSMMUG00000014727	-1.19284	0.0308749	Down	-0.758766	0.41357	Neither	-3.3669	1.85807e-06	Down	1.30868	0.47982	Neither	0.0621405	0.950063	Neither	-3.1662	4.789e-07	Down	0.133059	0.794703	Neither	0.429358	0.556549	Neither	-0.155565	0.755262	Neither	-0.329991	0.323205	Neither	-0.186213	0.674123	Neither	-0.108332	0.785849	Neither	-0.288849	0.479288	Neither	0.540427	0.319288	Neither
RBCK1	ENSMMUG00000012601	-1.12282	0.0312047	Down	-2.17549	0.115663	Neither	-1.7912	0.0203308	Down	-0.226175	0.760807	Neither	-0.112653	0.778545	Neither	-2.31499	0.00076028	Down	-0.199486	0.590908	Neither	0.526137	0.408888	Neither	-0.270113	0.631511	Neither	-0.0692932	0.78962	Neither	-0.0183098	0.923713	Neither	0.405273	0.468748	Neither	-0.724437	0.0829355	Neither	-0.154103	0.726	Neither
FGL2	ENSMMUG00000055568	4.51839	2.67307e-11	Up	-1.47987	0.200744	Neither	-2.62505	0.000239137	Down	-0.943514	0.450244	Neither	0.49056	0.558683	Neither	-2.99812	7.69608e-07	Down	-0.809284	0.0489817	Neither	-1.24031	0.0797539	Neither	-0.189998	0.714937	Neither	0.0269667	0.992757	Neither	-0.621117	0.226059	Neither	0.100459	0.88337	Neither	-0.82554	0.039331	Neither	1.20793	0.192967	Neither
UTRN	ENSMMUG00000019438	3.8521	3.09668e-10	Up	-1.21823	0.265317	Neither	-2.86242	1.59104e-07	Down	-0.968555	0.385362	Neither	0.726912	0.294388	Neither	-3.32789	6.04763e-05	Down	2.79912	0.134281	Neither	0.753831	0.277827	Neither	-0.120328	0.798787	Neither	0.0976644	0.803411	Neither	-0.276742	0.578814	Neither	-0.408592	0.412068	Neither	-0.920312	0.0309207	Neither	0.572786	0.117568	Neither
USP28	ENSMMUG00000023773	4.00353	5.42857e-09	Up	-1.17654	0.311864	Neither	-2.97839	7.95377e-07	Down	-0.670314	0.552162	Neither	0.0660507	0.933515	Neither	-2.91163	1.94105e-05	Down	0.195166	0.828022	Neither	1.00596	0.18915	Neither	-0.193368	0.750728	Neither	-0.0737614	0.789439	Neither	-0.343548	0.481169	Neither	-0.121961	0.796667	Neither	-0.763328	0.0985087	Neither	0.409546	0.304388	Neither
TMEM123	ENSMMUG00000003403	3.8973	8.69487e-09	Up	-0.76007	0.394028	Neither	-3.21652	0.00236649	Down	-0.47284	0.924618	Neither	0.156584	0.796267	Neither	-2.53771	0.000383307	Down	0.0278026	1	Neither	0.799187	0.290578	Neither	-0.447455	0.449785	Neither	-0.349269	0.259318	Neither	-0.343975	0.50359	Neither	-0.37573	0.472968	Neither	-0.955276	0.0937657	Neither	0.273714	0.510668	Neither
MX2	ENSMMUG00000044257	10.6386	1.64259e-08	Up	-1.52585	0.12642	Neither	-2.15609	2.03506e-06	Down	0.35805	0.797704	Neither	-0.153218	0.764008	Neither	-3.25152	0.000402588	Down	0.028538	0.996966	Neither	1.04483	0.361469	Neither	-0.221517	0.701244	Neither	0.121896	0.820721	Neither	-0.0894236	0.816026	Neither	-0.423156	0.349042	Neither	0.0779495	0.958996	Neither	0.863839	0.0721018	Neither
SP100	ENSMMUG00000016575	3.6113	6.47778e-08	Up	-1.06889	0.372564	Neither	-1.69658	0.000323015	Down	0.0873268	1	Neither	-0.965393	0.0408975	Neither	-3.98014	5.02504e-06	Down	0.000236182	1	Neither	0.546632	0.42236	Neither	-0.641632	0.284252	Neither	0.133765	0.691135	Neither	-0.220882	0.647481	Neither	-0.186076	0.698962	Neither	-1.05468	0.0764147	Neither	0.910767	0.0133827	Neither
PARP14	ENSMMUG00000022569	3.69132	1.42275e-07	Up	0.212697	0.928221	Neither	-2.80927	0.000245292	Down	1.24771	0.610521	Neither	-0.153108	0.72998	Neither	-3.58243	0.000414517	Down	0.453296	0.514959	Neither	0.906074	0.154832	Neither	-1.03572	0.101176	Neither	-0.261529	0.329446	Neither	-0.159611	0.726541	Neither	0.039971	0.982586	Neither	-0.540326	0.221556	Neither	0.211151	0.561634	Neither
PLSCR1	ENSMMUG00000021755	10.0117	1.49663e-07	Up	-1.60534	0.117234	Neither	-2.62509	3.63747e-07	Down	0.752928	0.60548	Neither	-0.317175	0.532146	Neither	-3.84044	0.000254264	Down	-0.151437	0.674008	Neither	-0.162244	0.751184	Neither	-0.198472	0.710146	Neither	-0.279314	0.457749	Neither	-0.204138	0.709108	Neither	-0.33405	0.46895	Neither	-0.713219	0.094962	Neither	0.223329	0.62697	Neither
RBBP6	ENSMMUG00000015908	3.07704	1.08814e-06	Up	0.621233	0.715306	Neither	-1.90318	0.0392002	Down	0.268784	0.977552	Neither	-0.311646	0.509434	Neither	-2.18989	0.00102264	Down	0.00712772	1	Neither	-0.664884	0.189471	Neither	-0.220314	0.687033	Neither	-0.0110884	0.947522	Neither	0.011365	1	Neither	-0.277626	0.520584	Neither	-0.553185	0.196081	Neither	0.272778	0.70889	Neither
SLC8A1	ENSMMUG00000015508	2.96938	1.24274e-06	Up	-1.0433	0.359821	Neither	-3.36709	0.000101892	Down	0.558664	0.851976	Neither	-0.751017	0.344339	Neither	-2.37773	0.00043886	Down	-0.0789082	0.804989	Neither	-0.223674	0.66177	Neither	-0.339212	0.556442	Neither	-0.363157	0.393434	Neither	-0.0881381	0.820789	Neither	-0.413689	0.375696	Neither	0.0501677	0.969309	Neither	0.140226	0.726976	Neither
DECR1	ENSMMUG00000006663	3.34089	1.53496e-06	Up	-1.44928	0.112136	Neither	-1.8628	0.0366086	Down	0.0299223	1	Neither	-0.695198	0.31394	Neither	-3.26279	0.00299529	Down	-0.721854	0.10252	Neither	-0.17468	0.707532	Neither	-0.517292	0.42033	Neither	0.117143	0.843556	Neither	0.610977	0.637931	Neither	-0.425488	0.395946	Neither	-0.270946	0.567074	Neither	0.443346	0.387897	Neither
SP140	ENSMMUG00000012199	3.84795	7.98362e-06	Up	-0.021828	0.874029	Neither	-3.65248	0.00447728	Down	0.125062	1	Neither	-0.215425	0.633579	Neither	-2.5288	0.00135768	Down	-0.00535239	0.95571	Neither	-0.334753	0.501544	Neither	-0.00150686	0.941178	Neither	0.0263632	0.961852	Neither	-0.306346	0.517672	Neither	-0.182272	0.780429	Neither	0.128525	0.838254	Neither	0.360078	0.340381	Neither
PKN2	ENSMMUG00000020588	2.88496	9.10645e-06	Up	-1.196	0.325052	Neither	-5.87759	0.00484301	Down	-1.48667	0.773214	Neither	-0.281789	0.634637	Neither	-3.35674	8.03944e-07	Down	-0.305929	0.469202	Neither	0.844988	0.266616	Neither	-0.117907	0.803288	Neither	-0.274976	0.349939	Neither	-0.253701	0.664764	Neither	-0.373277	0.543013	Neither	0.0782061	0.932065	Neither	0.833489	0.0215285	Neither
NEDD1	ENSMMUG00000004093	3.74973	9.91797e-06	Up	-1.11211	0.40998	Neither	-1.26929	0.01487	Down	0.389108	0.820514	Neither	-0.533604	0.260732	Neither	-2.23897	0.0031443	Down	-0.41338	0.514132	Neither	-0.0948003	0.817918	Neither	-0.578464	0.424368	Neither	-0.138659	0.644237	Neither	-0.313416	0.508006	Neither	-0.386309	0.425432	Neither	-0.696155	0.158281	Neither	-0.123207	0.696362	Neither
PSMB9	ENSMMUG00000011304	5.08549	1.04833e-05	Up	3.07781	0.0719145	Neither	-2.0167	0.012188	Down	-0.489098	0.624269	Neither	-0.894865	0.080724	Neither	-3.22718	0.000924572	Down	1.03434	0.161172	Neither	0.880985	0.239566	Neither	-0.307232	0.603591	Neither	-0.00197463	0.972423	Neither	-0.171582	0.703495	Neither	-0.26252	0.544471	Neither	-0.583844	0.231466	Neither	0.868707	0.0127349	Neither
STAT3	ENSMMUG00000010707	2.57896	1.27845e-05	Up	-1.17389	0.243525	Neither	-2.88586	0.0013808	Down	1.77718	1	Neither	0.0517094	0.96433	Neither	-2.25367	0.000730721	Down	0.168492	0.722625	Neither	0.496858	0.448113	Neither	-0.748666	0.217509	Neither	-0.0710134	0.827088	Neither	-0.367051	0.444186	Neither	0.00722797	0.96709	Neither	-0.0972474	0.791459	Neither	0.274303	0.502985	Neither
MBNL1	ENSMMUG00000015910	2.79591	1.60202e-05	Up	-1.31452	0.262453	Neither	-1.24726	0.00469068	Down	-0.197823	0.747692	Neither	-0.083396	0.84114	Neither	-1.95779	0.00624765	Down	0.0291904	0.978948	Neither	0.798601	0.238032	Neither	-0.0795288	0.845229	Neither	-0.39888	0.33558	Neither	0.15254	0.87484	Neither	0.394795	0.549944	Neither	-0.272104	0.508327	Neither	0.297856	0.487036	Neither
NBN	ENSMMUG00000014519	2.83973	2.84414e-05	Up	-0.451383	0.570983	Neither	-1.80147	0.00175955	Down	0.82172	0.618787	Neither	-0.176138	0.683953	Neither	-2.31941	0.000109204	Down	0.0880919	0.857256	Neither	-0.246999	0.636564	Neither	0.13637	0.911814	Neither	-0.181847	0.55818	Neither	-0.0321825	0.904066	Neither	-0.280178	0.527346	Neither	-0.327494	0.504748	Neither	0.484092	0.260173	Neither
SAMHD1	ENSMMUG00000002091	2.34804	5.86722e-05	Up	0.0975222	1	Neither	-3.47667	0.000430898	Down	-1.02246	0.431297	Neither	0.116379	0.851844	Neither	-2.74413	5.20296e-05	Down	-0.365503	0.336486	Neither	0.844935	0.18951	Neither	-0.185162	0.721109	Neither	-0.0918262	0.77483	Neither	0.0279526	0.996727	Neither	-0.273928	0.540523	Neither	-0.202459	0.627679	Neither	0.796811	0.0397465	Neither
ZC3HAV1	ENSMMUG00000006550	2.46011	7.77218e-05	Up	0.271697	0.895521	Neither	-1.55836	0.0191072	Down	0.482046	0.912963	Neither	-0.655722	0.258627	Neither	-3.76451	0.000366458	Down	0.349894	0.578975	Neither	1.49008	0.108722	Neither	0.116277	0.924674	Neither	-0.0372212	0.897618	Neither	-0.167477	0.712622	Neither	-0.114432	0.775213	Neither	-0.605484	0.219375	Neither	0.320464	0.783412	Neither
CD164	ENSMMUG00000007011	2.55994	8.68647e-05	Up	-0.87576	0.403606	Neither	-2.27153	1.34968e-05	Down	-0.714862	0.385007	Neither	0.633774	0.22901	Neither	-2.35885	0.00547563	Down	0.0404108	0.983787	Neither	0.897118	0.191372	Neither	-0.0329301	0.901072	Neither	-0.148815	0.595632	Neither	-0.0147525	0.932294	Neither	-0.226234	0.610155	Neither	-0.209534	0.611803	Neither	-0.141914	0.669832	Neither
IFI44	ENSMMUG00000002350	3.2689	9.25593e-05	Up	-1.24087	0.301678	Neither	-2.06201	7.4951e-05	Down	-0.236933	0.745069	Neither	0.270379	0.618952	Neither	-1.95165	0.00684738	Down	0.285619	0.545872	Neither	0.467585	0.486445	Neither	1.10798	0.354205	Neither	-0.0194095	0.926874	Neither	-0.0879373	0.819575	Neither	-0.0533526	0.86826	Neither	-0.42868	0.406776	Neither	0.826957	0.0227883	Neither
PRKD2	ENSMMUG00000017927	2.94982	0.000127333	Up	-1.21874	0.21513	Neither	-1.61338	0.0284481	Down	0.455797	0.852423	Neither	-0.123862	0.752254	Neither	-3.57791	1.73333e-06	Down	-0.0175848	0.929325	Neither	-0.0846258	0.852811	Neither	-0.242187	0.656253	Neither	0.214994	0.819768	Neither	-0.43267	0.465094	Neither	-0.0736639	0.837647	Neither	-0.88813	0.0664635	Neither	0.771603	0.0361887	Neither
EPSTI1	ENSMMUG00000014926	4.38257	0.000129533	Up	-0.834099	0.367364	Neither	-1.0267	0.0295352	Down	0.0953235	1	Neither	-0.463217	0.358393	Neither	-3.79276	3.43449e-07	Down	-1.41621	0.172442	Neither	1.19409	0.0664482	Neither	-0.510351	0.433523	Neither	-0.0799499	0.758366	Neither	-0.224038	0.619527	Neither	-0.104205	0.787564	Neither	-0.81856	0.119843	Neither	1.11478	0.406539	Neither
VCAN	ENSMMUG00000011513	2.1332	0.000237431	Up	-0.539496	0.543164	Neither	-2.69071	2.38216e-10	Down	0.443421	0.754795	Neither	-0.00404975	0.916925	Neither	-2.4511	0.000332112	Down	-0.669359	0.0886156	Neither	0.0460809	0.995295	Neither	0.0579701	0.995148	Neither	0.116226	0.713462	Neither	-1.15332	0.151093	Neither	-0.0231066	0.91886	Neither	-1.04846	0.318196	Neither	0.814101	0.158452	Neither
RFC3	ENSMMUG00000003371	3.26564	0.000249417	Up	-0.872035	0.373473	Neither	-3.53762	1.84572e-13	Down	-0.149851	0.8227	Neither	0.341627	0.667787	Neither	-2.97987	0.000199551	Down	-0.882188	0.0924653	Neither	0.842467	0.187797	Neither	-0.591112	0.595558	Neither	-0.0596446	0.834887	Neither	-0.198969	0.67107	Neither	0.0537927	0.966407	Neither	-0.157804	0.683804	Neither	0.472779	0.300163	Neither
TMEM63A	ENSMMUG00000005785	2.76884	0.000434204	Up	0.330452	0.875235	Neither	-5.68844	0.00884793	Down	-1.21735	0.494797	Neither	0.0624812	0.940859	Neither	-3.71299	2.02844e-05	Down	0.419806	0.300764	Neither	0.918936	0.136223	Neither	-0.115722	0.802127	Neither	-0.101821	0.756432	Neither	-0.150254	0.727779	Neither	0.143447	0.818714	Neither	-0.263386	0.537167	Neither	-0.414318	0.74115	Neither
FCHSD2	ENSMMUG00000001294	1.95084	0.000501655	Up	-1.71026	0.20721	Neither	-1.3757	0.00788108	Down	-0.794294	0.441043	Neither	0.00780199	0.968268	Neither	-3.68079	3.91686e-05	Down	0.741808	0.712873	Neither	1.13717	0.105128	Neither	-0.291184	0.60363	Neither	-0.204061	0.544456	Neither	-0.307168	0.523264	Neither	-0.522563	0.244971	Neither	-0.732877	0.0892321	Neither	5.92128	0.187865	Neither
SMCHD1	ENSMMUG00000005461	2.08824	0.000508831	Up	-1.04665	0.339428	Neither	-2.58857	2.98877e-09	Down	-0.0606482	0.863016	Neither	0.298019	0.587204	Neither	-3.69592	7.98225e-05	Down	-0.379678	0.3171	Neither	0.0696319	0.953075	Neither	0.00372651	0.942969	Neither	0.0126017	1	Neither	-0.320543	0.497228	Neither	0.161086	0.793652	Neither	-0.020108	0.93111	Neither	-0.291487	0.411569	Neither
CTSO	ENSMMUG00000022019	2.57809	0.000733435	Up	-1.8778	0.105652	Neither	-2.13918	3.07858e-05	Down	-0.099726	0.865687	Neither	-0.189089	0.665887	Neither	-2.70302	0.00100599	Down	-0.138525	0.767237	Neither	1.10426	0.102846	Neither	-0.383933	0.524959	Neither	-0.522359	0.327341	Neither	-0.0759161	0.836688	Neither	0.0842094	0.918251	Neither	-0.584482	0.238997	Neither	0.83201	0.165873	Neither
MFN1	ENSMMUG00000004079	2.15809	0.00102989	Up	-0.603387	0.521767	Neither	-1.08921	0.0430126	Down	0.543647	0.750372	Neither	0.311659	0.651055	Neither	-2.31553	0.00224387	Down	0.00318676	1	Neither	0.602811	0.360849	Neither	0.381654	0.63917	Neither	-0.356922	0.249291	Neither	-0.207989	0.649938	Neither	-0.0671755	0.847808	Neither	-0.507715	0.222182	Neither	0.404076	0.261123	Neither
DCP1A	ENSMMUG00000011208	1.89753	0.00105747	Up	3.49232	0.112421	Neither	-1.69005	0.00112584	Down	-0.422528	0.609693	Neither	0.161259	0.814739	Neither	-1.7775	0.0256202	Down	-0.318564	0.467341	Neither	1.27556	0.0563437	Neither	0.329289	0.689647	Neither	0.0995106	0.760326	Neither	-0.166507	0.723574	Neither	-0.125565	0.755712	Neither	-0.292065	0.498586	Neither	0.269808	0.449627	Neither
DENND1B	ENSMMUG00000013962	2.0018	0.00126578	Up	-0.458828	0.593434	Neither	-2.12138	0.00101424	Down	-0.733082	0.552399	Neither	-0.0556952	0.866247	Neither	-2.65475	0.000916767	Down	-0.721719	0.207531	Neither	0.127543	0.891577	Neither	-0.393666	0.555495	Neither	0.017604	1	Neither	0.013203	0.975575	Neither	-0.203838	0.632722	Neither	-0.411679	0.321866	Neither	-0.0484988	0.865646	Neither
RANBP2	ENSMMUG00000021019	1.81559	0.00179636	Up	-0.465773	0.56343	Neither	-2.50796	0.00708229	Down	0.208408	1	Neither	0.185519	0.766654	Neither	-1.94006	0.007653	Down	-0.331142	0.759585	Neither	0.574431	0.373449	Neither	-0.0800877	0.846212	Neither	-0.129459	0.650059	Neither	-0.212317	0.707178	Neither	0.288197	0.669683	Neither	-0.332476	0.431693	Neither	0.574304	0.13903	Neither
DERL1	ENSMMUG00000013516	1.79596	0.00331026	Up	-0.296109	0.753255	Neither	-1.48728	0.0111115	Down	0.177622	0.997864	Neither	0.496477	0.376405	Neither	-3.06077	0.00298489	Down	-0.401631	0.269827	Neither	0.37399	0.603421	Neither	-0.21752	0.685549	Neither	0.195225	0.629931	Neither	-0.226397	0.735304	Neither	-0.0120083	0.939944	Neither	0.218296	0.690135	Neither	0.209799	0.596311	Neither
LIPA	ENSMMUG00000056618	2.17599	0.00354429	Up	1.53861	0.292717	Neither	-1.22446	0.019565	Down	0.226548	0.926657	Neither	1.29808	0.415635	Neither	-2.36259	0.000984417	Down	0.190143	0.672732	Neither	0.789849	0.244086	Neither	-0.338392	0.560146	Neither	0.0237638	0.963358	Neither	-0.239174	0.617867	Neither	-0.18671	0.659878	Neither	-0.674045	0.126251	Neither	-0.294611	0.466034	Neither
ARHGAP17	ENSMMUG00000029176	1.6232	0.00393912	Up	-1.39258	0.157549	Neither	-2.85937	2.64578e-06	Down	-0.349803	0.737935	Neither	-0.0682193	0.849277	Neither	-3.89787	0.000476903	Down	0.269528	0.616269	Neither	-0.979369	0.0579106	Neither	-0.031624	0.901398	Neither	0.177627	0.825675	Neither	0.0688344	0.955495	Neither	-0.00168239	0.954615	Neither	-0.419149	0.332237	Neither	-0.899842	0.00831656	Neither
PPM1K	ENSMMUG00000004561	1.65735	0.00463864	Up	0.873455	0.498497	Neither	-1.49651	0.00696713	Down	-0.256503	0.721348	Neither	-0.131946	0.779711	Neither	-3.43817	3.90075e-06	Down	-0.473224	0.181459	Neither	1.08473	0.0989359	Neither	-0.631668	0.393313	Neither	0.360547	0.415031	Neither	-0.19548	0.680866	Neither	-0.627879	0.183253	Neither	-0.598324	0.148275	Neither	0.0234791	0.974247	Neither
MOV10	ENSMMUG00000059489	1.72322	0.00700887	Up	-0.633182	0.479637	Neither	-1.58054	0.00226276	Down	-0.106834	0.8389	Neither	-0.0682551	0.844182	Neither	-3.4289	0.00399948	Down	0.220983	0.68245	Neither	1.48545	0.0841083	Neither	0.181834	0.870987	Neither	-0.212556	0.440382	Neither	0.141928	0.854824	Neither	-0.174163	0.685091	Neither	-0.617078	0.176291	Neither	-0.751238	0.108377	Neither
TOR1AIP1	ENSMMUG00000014873	1.4355	0.00859261	Up	-0.464355	0.57648	Neither	-2.72349	2.13934e-08	Down	0.123263	0.987587	Neither	0.119068	0.850923	Neither	-2.78441	0.00227206	Down	-0.0128323	0.932902	Neither	0.725258	0.252978	Neither	0.192311	0.868241	Neither	-0.257545	0.338509	Neither	-0.167177	0.715542	Neither	0.002488	1	Neither	-0.449381	0.276902	Neither	-0.500156	0.17235	Neither
SLC31A2	ENSMMUG00000000172	1.9163	0.0134108	Up	-0.855889	0.326958	Neither	-1.80692	4.71901e-05	Down	0.23438	0.901317	Neither	-0.546616	0.344909	Neither	-2.98855	0.000422269	Down	0.105964	0.836363	Neither	0.651877	0.327509	Neither	-0.334261	0.555439	Neither	0.113403	0.778703	Neither	0.0689577	0.941412	Neither	-0.146518	0.716245	Neither	0.473782	0.361513	Neither	-0.443501	0.20816	Neither
RIPK1	ENSMMUG00000008485	1.3124	0.0416501	Up	-1.32722	0.225315	Neither	-2.63366	0.0179491	Down	0.246813	0.895751	Neither	0.24146	0.718989	Neither	-3.14991	2.26463e-05	Down	-0.093996	0.776997	Neither	1.02028	0.283992	Neither	-0.574017	0.346596	Neither	-0.0548509	0.831158	Neither	0.0123574	0.973551	Neither	-0.713062	0.197642	Neither	0.272028	0.770104	Neither	-0.275196	0.514194	Neither
STX17	ENSMMUG00000011414	1.21949	0.0463361	Up	0.434486	0.843606	Neither	-2.02771	0.00984548	Down	-0.429924	0.663576	Neither	-0.281359	0.817473	Neither	-2.09969	0.0114427	Down	0.173872	0.707546	Neither	1.25372	0.154173	Neither	0.300927	0.735281	Neither	-0.0912902	0.788705	Neither	-0.194254	0.65793	Neither	-0.235228	0.603323	Neither	-0.6886	0.484343	Neither	-0.433916	0.24362	Neither
PTPRA	ENSMMUG00000005878	-0.888071	0.0470683	Neither	1.29488	0.331643	Neither	-3.09828	0.00766393	Down	7.64802	0.155817	Neither	0.217978	0.975924	Neither	-1.93	0.0246585	Down	0.170779	0.777723	Neither	0.844846	0.195732	Neither	-0.260682	0.640411	Neither	-0.0626451	0.866852	Neither	-0.0933601	0.841378	Neither	-0.691704	0.143879	Neither	-0.793009	0.0721632	Neither	-0.314477	0.381738	Neither
LARP1	ENSMMUG00000009411	-0.928733	0.0490869	Neither	-2.64172	0.0750393	Neither	-2.89137	0.000957153	Down	-0.855093	0.510337	Neither	-0.300483	0.519033	Neither	-2.12837	0.0298618	Down	-0.142362	0.695918	Neither	0.422426	0.51656	Neither	0.0778218	0.969651	Neither	-0.0408999	0.897379	Neither	-0.013307	0.931879	Neither	-0.480211	0.285115	Neither	-0.316471	0.454338	Neither	-0.821343	0.0273502	Neither
CSRNP1	ENSMMUG00000020147	-1.06954	0.0602243	Neither	-0.0568457	0.860776	Neither	-2.88735	4.07351e-10	Down	0.0982384	1	Neither	-0.299921	0.534661	Neither	-2.43621	0.0207584	Down	-0.647862	0.195635	Neither	0.848406	0.224931	Neither	0.755529	0.720017	Neither	0.150739	0.731417	Neither	-0.552725	0.418424	Neither	0.0568294	0.953715	Neither	-0.0463176	0.875513	Neither	-0.872872	0.00941463	Neither
PGAP2	ENSMMUG00000003955	1.13119	0.0922001	Neither	-0.654163	0.494732	Neither	-2.29018	1.4652e-06	Down	-0.0377736	0.883919	Neither	0.116385	0.926568	Neither	-1.92204	0.0125139	Down	-0.29868	0.764046	Neither	0.868772	0.202198	Neither	0.121334	0.917624	Neither	0.0697334	0.920391	Neither	-0.115212	0.783271	Neither	-0.1772	0.679539	Neither	-0.259374	0.517057	Neither	0.122273	0.754946	Neither
UBE2E1	ENSMMUG00000006351	0.923383	0.120678	Neither	0.17737	0.997664	Neither	-1.22758	0.0116372	Down	-0.220839	0.747683	Neither	-0.171446	0.759484	Neither	-2.40193	0.00362724	Down	0.121788	0.886847	Neither	0.477549	0.480756	Neither	-0.294643	0.600174	Neither	-0.251645	0.495261	Neither	-0.205099	0.665852	Neither	-0.325922	0.467345	Neither	-0.233507	0.610635	Neither	0.693506	0.075921	Neither
TLK2	ENSMMUG00000002166	0.674206	0.206999	Neither	0.57209	0.703183	Neither	-1.53142	0.00481574	Down	0.0472239	1	Neither	-0.222051	0.605873	Neither	-1.96412	0.0358294	Down	0.232689	0.585703	Neither	0.184009	0.843009	Neither	-0.358689	0.538517	Neither	-0.112582	0.664693	Neither	0.0427696	1	Neither	-0.295615	0.509	Neither	0.802648	0.157487	Neither	-0.996634	0.00253607	Neither
KAT2B	ENSMMUG00000020342	0.601649	0.261974	Neither	0.471026	0.764005	Neither	-1.48793	0.00335476	Down	-0.38206	0.633698	Neither	0.664616	0.331774	Neither	-1.42871	0.0271429	Down	-0.745557	0.105847	Neither	0.914899	0.162591	Neither	0.365091	0.669821	Neither	-0.00424675	0.961821	Neither	-0.313507	0.528251	Neither	-0.169339	0.697554	Neither	-0.0973441	0.800977	Neither	-0.700659	0.337154	Neither
DCK	ENSMMUG00000030280	0.671142	0.294743	Neither	-0.440085	0.636316	Neither	-1.21109	0.0139879	Down	-0.227347	0.733661	Neither	-0.296084	0.511637	Neither	-2.51922	7.76403e-05	Down	-0.0425422	0.880121	Neither	0.22065	0.790667	Neither	0.248038	0.769881	Neither	0.407517	0.34286	Neither	1.79248	0.32884	Neither	0.0247479	0.998443	Neither	0.851196	0.0906477	Neither	-0.698166	0.0557581	Neither
GCH1	ENSMMUG00000004084	0.88645	0.298193	Neither	1.10794	0.597393	Neither	-1.30379	0.0352218	Down	0.696422	0.616817	Neither	-0.255445	0.599193	Neither	-2.22779	0.0475363	Down	-0.0168559	0.930274	Neither	1.78572	0.10937	Neither	-0.523601	0.458599	Neither	-0.287434	0.340701	Neither	-0.854726	0.0791474	Neither	-0.298303	0.572267	Neither	0.916472	0.0590308	Neither	-0.449557	0.317488	Neither
VPS54	ENSMMUG00000008772	0.602906	0.303336	Neither	0.662728	0.681319	Neither	-1.2413	0.0345188	Down	-0.636309	0.569777	Neither	-0.136437	0.740315	Neither	-2.21639	0.0096457	Down	-0.0305765	0.901977	Neither	-0.388297	0.448125	Neither	-0.172902	0.738601	Neither	0.592654	0.203965	Neither	-0.453176	0.400213	Neither	-0.270409	0.62348	Neither	0.314337	0.76259	Neither	0.182768	0.666524	Neither
USP42	ENSMMUG00000020321	-0.507707	0.321635	Neither	0.736934	0.603282	Neither	-2.06595	1.43588e-05	Down	0.0992852	1	Neither	0.119165	0.851314	Neither	-1.89179	0.0166045	Down	-0.150713	0.729474	Neither	1.09047	0.146008	Neither	0.130828	0.907899	Neither	0.298323	0.35252	Neither	-0.979879	0.059698	Neither	0.408267	0.47204	Neither	0.403907	0.549306	Neither	0.646635	0.232436	Neither
CD38	ENSMMUG00000015298	-0.369628	0.507918	Neither	-0.340363	0.662326	Neither	-2.35714	0.000151518	Down	0.345941	0.783256	Neither	-0.878067	0.468804	Neither	-4.02728	0.00246132	Down	-0.183972	0.618289	Neither	0.389609	0.543868	Neither	0.044385	0.993407	Neither	0.0763805	0.853241	Neither	-0.274148	0.55033	Neither	-0.656038	0.200706	Neither	0.562347	0.274411	Neither	0.154313	0.763325	Neither
RAB3GAP1	ENSMMUG00000014630	-0.258096	0.562388	Neither	-0.955725	0.292407	Neither	-1.43159	0.0027509	Down	-0.446425	0.548103	Neither	-0.27628	0.584244	Neither	-2.65803	0.000798395	Down	-0.0748925	0.816413	Neither	0.718726	0.28924	Neither	0.254188	0.784245	Neither	0.738771	0.108327	Neither	-0.403211	0.462849	Neither	-0.208196	0.624188	Neither	0.936245	0.0717219	Neither	-0.793806	0.0156171	Neither
PGAP1	ENSMMUG00000043369	0.270155	0.682603	Neither	-0.355486	0.663941	Neither	-2.30194	2.43532e-07	Down	-0.402442	0.660586	Neither	-0.216897	0.625177	Neither	-1.2108	0.0471011	Down	-0.553373	0.122928	Neither	1.26235	0.0732714	Neither	1.75386	0.346312	Neither	-0.020531	0.918478	Neither	-0.0289074	1	Neither	-0.0835726	0.833127	Neither	-0.492819	0.246129	Neither	0.879471	0.044437	Neither
P2RY13	ENSMMUG00000038998	-0.308124	0.752881	Neither	-0.710168	0.559121	Neither	-2.90625	0.00813498	Down	1.71405	0.671511	Neither	-0.0176047	0.927319	Neither	-1.53095	0.0258319	Down	-0.142957	0.894912	Neither	0.51034	0.558025	Neither	0.196347	0.859212	Neither	0.119764	0.725315	Neither	-0.0206318	0.927945	Neither	-1.08111	0.20927	Neither	0.398662	0.44942	Neither	0.333976	0.367726	Neither
NINJ1	ENSMMUG00000014398	0.380972	0.635496	Neither	0.061212	1	Neither	1.11238	0.0373752	Up	-0.169449	0.779996	Neither	0.0819212	0.921682	Neither	-4.81065	1.3842e-13	Down	0.604966	0.320148	Neither	0.526985	0.430492	Neither	-0.0185679	0.915665	Neither	0.0225642	0.975618	Neither	-0.253689	0.607443	Neither	-0.18028	0.726282	Neither	0.738521	0.140256	Neither	-0.0511461	0.87215	Neither
CPEB2	ENSMMUG00000001384	0.186257	0.76476	Neither	0.457459	0.763103	Neither	1.64705	0.002076	Up	0.138159	0.960915	Neither	-0.93412	0.127053	Neither	-4.03848	0.000291224	Down	0.315641	0.593842	Neither	0.429631	0.54948	Neither	0.0269064	1	Neither	-0.00364093	0.964423	Neither	-0.267789	0.599851	Neither	0.364306	0.511382	Neither	-0.613604	0.12879	Neither	-0.652725	0.0730437	Neither
HERPUD2	ENSMMUG00000001350	0.151796	0.806055	Neither	1.32121	0.32583	Neither	1.531	0.00670252	Up	1.15003	0.410777	Neither	-0.394249	0.448592	Neither	-2.69404	3.71047e-05	Down	-0.106156	0.749158	Neither	-0.177258	0.701867	Neither	-0.145227	0.776381	Neither	-0.281593	0.362576	Neither	-0.595395	0.341898	Neither	0.00613508	1	Neither	-0.248135	0.650936	Neither	0.599713	0.331616	Neither
RNF149	ENSMMUG00000057257	0.158723	0.814235	Neither	0.456202	0.776632	Neither	1.47503	0.0083173	Up	0.477634	0.699791	Neither	0.0336021	0.998886	Neither	-2.79508	0.00369689	Down	-0.268312	0.731407	Neither	0.25317	0.819798	Neither	-0.00818822	0.931338	Neither	-0.0880011	0.815281	Neither	-0.186045	0.753373	Neither	0.0546637	0.956668	Neither	0.206504	0.741227	Neither	0.362493	0.428098	Neither
ZCCHC2	ENSMMUG00000004434	-0.0498901	0.8782	Neither	1.18483	0.409712	Neither	1.24323	0.0215082	Up	0.438243	0.745802	Neither	0.116002	0.85164	Neither	-3.70175	1.22603e-08	Down	0.040648	0.97828	Neither	-0.927599	0.0948338	Neither	0.284998	0.735395	Neither	0.393675	0.367082	Neither	-1.12219	0.0729193	Neither	-0.29559	0.524081	Neither	0.179876	0.787689	Neither	-0.0164593	0.948293	Neither
OTUD4	ENSMMUG00000004437	2.96356	1.99609e-06	Up	-2.07233	0.0331524	Down	-0.172087	0.695072	Neither	-0.0591367	0.875502	Neither	-0.166438	0.704572	Neither	-2.11982	0.00204972	Down	0.670916	0.0989289	Neither	-0.193896	0.67565	Neither	0.244878	0.776932	Neither	0.104277	0.766108	Neither	0.0167164	0.980695	Neither	0.0570596	0.968774	Neither	0.370222	0.545156	Neither	-0.310092	0.445551	Neither
SLC25A22	ENSMMUG00000007513	-6.58351	4.95101e-33	Down	0.138492	0.987196	Neither	-0.939926	0.198361	Neither	0.356842	0.899586	Neither	-0.325361	0.472745	Neither	-2.72198	0.00312452	Down	-0.334625	0.4521	Neither	0.550603	0.388626	Neither	0.0472336	0.976072	Neither	-0.31575	0.325211	Neither	0.0267216	0.995827	Neither	-0.19343	0.657947	Neither	0.949045	0.0575925	Neither	0.685057	0.14069	Neither
PTK2B	ENSMMUG00000019159	-4.92838	1.94264e-21	Down	-0.606909	0.526222	Neither	-1.22684	0.0503216	Neither	0.630895	0.643632	Neither	0.238009	0.671676	Neither	-3.52515	7.879e-07	Down	0.822994	0.403209	Neither	0.975755	0.113727	Neither	-0.234065	0.712059	Neither	0.118155	0.737748	Neither	-0.510267	0.316827	Neither	1.00016	0.256156	Neither	-0.147199	0.699455	Neither	0.316743	0.372987	Neither
BSCL2	ENSMMUG00000014363	-3.71462	9.85649e-11	Down	-1.88773	0.0674668	Neither	1.33001	0.935221	Neither	1.73575	0.353468	Neither	0.158363	0.804845	Neither	-4.03431	0.00044006	Down	0.414936	0.324623	Neither	0.834493	0.168342	Neither	-0.0960279	0.83378	Neither	0.322023	0.537337	Neither	0.141848	0.83169	Neither	-0.387374	0.532192	Neither	0.120236	0.871936	Neither	0.388021	0.311642	Neither
ST3GAL5	ENSMMUG00000019559	-2.69311	1.23269e-07	Down	1.45179	0.264243	Neither	0.392192	0.82985	Neither	0.791024	0.770107	Neither	-0.196219	0.682473	Neither	-2.75735	0.0099852	Down	0.457144	0.402366	Neither	1.21953	0.163295	Neither	0.399112	0.609344	Neither	0.201437	0.51645	Neither	-0.0181793	0.923099	Neither	0.141092	0.822565	Neither	-0.189961	0.639854	Neither	0.616297	0.102005	Neither
C2CD2L	ENSMMUG00000014875	-2.48396	5.8057e-07	Down	0.245873	0.918069	Neither	-0.352487	0.444191	Neither	0.995665	0.509025	Neither	-0.554216	0.367705	Neither	-2.75021	0.000110134	Down	0.0526907	0.965272	Neither	0.285484	0.677998	Neither	0.36033	0.721162	Neither	0.0197742	0.97222	Neither	0.0068403	1	Neither	0.147785	0.809898	Neither	0.327394	0.586378	Neither	0.782656	0.0617091	Neither
PRKCE	ENSMMUG00000014425	-2.21918	5.81994e-07	Down	0.786296	0.737448	Neither	-0.567078	0.472564	Neither	1.31131	0.424351	Neither	-0.56838	0.285945	Neither	-4.18157	5.37899e-07	Down	0.0621434	0.947266	Neither	0.679302	0.340232	Neither	-0.184498	0.723153	Neither	0.0171267	0.981324	Neither	0.578971	0.395629	Neither	-0.280031	0.536606	Neither	0.150879	0.894265	Neither	0.704276	0.0600257	Neither
UBE2S	ENSMMUG00000016507	-2.55709	4.56289e-05	Down	-1.81316	0.074874	Neither	-1.67679	0.129325	Neither	-0.880182	0.504653	Neither	0.31751	0.627495	Neither	-4.4743	3.79316e-06	Down	0.453795	0.262429	Neither	0.0413849	1	Neither	-0.738442	0.357783	Neither	0.0893565	0.781941	Neither	0.0157101	1	Neither	0.103509	0.946845	Neither	-0.0146084	0.937442	Neither	0.967324	0.0145004	Neither
GCLC	ENSMMUG00000008684	-1.73141	0.000162822	Down	0.112515	1	Neither	0.267581	1	Neither	-0.945738	0.450513	Neither	-0.220498	0.696547	Neither	-3.18118	0.00199702	Down	0.0337311	0.969217	Neither	0.698329	0.281381	Neither	-0.0142657	0.894987	Neither	0.147792	0.694069	Neither	-0.492242	0.406236	Neither	-0.626009	0.282087	Neither	-0.291385	0.635707	Neither	1.34085	0.0818006	Neither
HIRA	ENSMMUG00000009650	-1.60063	0.000458577	Down	-0.479575	0.583304	Neither	-0.609714	0.575916	Neither	0.366949	0.936255	Neither	-0.200585	0.71551	Neither	-5.805	1.42063e-05	Down	-0.0177299	0.930749	Neither	0.109971	0.94019	Neither	-0.143918	0.796719	Neither	0.365762	0.268686	Neither	-0.231416	0.633676	Neither	-0.265938	0.606421	Neither	-0.0171251	0.931696	Neither	0.681694	0.396329	Neither
FAM168A	ENSMMUG00000003142	-1.61924	0.000461737	Down	-2.2434	0.114488	Neither	-0.875605	0.541509	Neither	2.13242	0.272803	Neither	-0.0572229	0.870534	Neither	-2.62035	9.98719e-06	Down	-0.195662	0.599872	Neither	0.769169	0.234488	Neither	-0.289547	0.634843	Neither	0.0759051	0.872596	Neither	-0.0408739	0.892736	Neither	-0.440619	0.327513	Neither	0.107918	0.847505	Neither	-0.0990389	0.775741	Neither
TMEM51	ENSMMUG00000006164	-1.96546	0.000688199	Down	-1.86156	0.118201	Neither	-0.607642	0.515063	Neither	0.693805	0.680074	Neither	-0.283009	0.550448	Neither	-3.31549	0.00374632	Down	-0.289643	0.409451	Neither	0.740661	0.382495	Neither	-0.413734	0.476526	Neither	0.185106	0.606273	Neither	-0.0829567	0.830585	Neither	-0.157708	0.709475	Neither	1.60975	0.0720803	Neither	0.300905	0.456594	Neither
AGRN	ENSMMUG00000000838	-1.75067	0.0015821	Down	1.15633	0.351255	Neither	-1.96711	0.0699511	Neither	0.0340245	1	Neither	-1.02217	0.123183	Neither	-3.52271	3.47104e-08	Down	0.41123	0.513861	Neither	-0.22612	0.646411	Neither	0.624732	0.66193	Neither	-0.220682	0.465507	Neither	-0.193447	0.663225	Neither	-0.151885	0.725622	Neither	-0.300935	0.569416	Neither	-0.91671	0.142765	Neither
CSRNP2	ENSMMUG00000012457	-1.47284	0.00181811	Down	-1.23561	0.33141	Neither	-0.805534	0.0851799	Neither	0.0304649	1	Neither	0.00138316	1	Neither	-2.95081	6.88986e-05	Down	-0.184871	0.595489	Neither	0.38121	0.567504	Neither	0.260032	0.778002	Neither	0.0734617	0.945939	Neither	-0.107365	0.789669	Neither	-0.393606	0.470885	Neither	0.574328	0.2185	Neither	-0.354011	0.751604	Neither
TRIM56	ENSMMUG00000017366	-1.46388	0.00187525	Down	0.291336	0.968683	Neither	-1.45481	0.09456	Neither	-1.09151	0.389216	Neither	-0.595055	0.315285	Neither	-2.80088	1.64512e-05	Down	0.342543	0.658842	Neither	0.849136	0.198099	Neither	-0.0364756	0.897508	Neither	0.161744	0.639347	Neither	-1.11507	0.113941	Neither	-0.0919098	0.81088	Neither	-0.327145	0.497828	Neither	0.897326	0.112927	Neither
RHOU	ENSMMUG00000057995	-1.53862	0.0035933	Down	-0.820331	0.406971	Neither	-2.15504	0.325901	Neither	-2.01957	0.419136	Neither	-0.286163	0.520242	Neither	-2.96606	6.08624e-06	Down	-0.50836	0.377545	Neither	0.233361	0.73563	Neither	0.283248	0.761566	Neither	0.86635	0.110165	Neither	-0.488786	0.36711	Neither	-0.258806	0.575244	Neither	0.388572	0.432498	Neither	0.26513	0.6802	Neither
GLUL	ENSMMUG00000022884	-1.14061	0.0094728	Down	-1.97258	0.0905308	Neither	-0.341125	0.628569	Neither	-0.855395	0.347188	Neither	-0.591618	0.259617	Neither	-1.7315	0.00556896	Down	0.757331	0.333612	Neither	0.674567	0.286861	Neither	0.342844	0.678211	Neither	-0.12733	0.645769	Neither	-0.148224	0.724833	Neither	0.45434	0.485068	Neither	-0.118253	0.767195	Neither	-0.285365	0.574615	Neither
ANKIB1	ENSMMUG00000005120	-1.15454	0.011469	Down	-0.446244	0.570329	Neither	-0.90344	0.0533517	Neither	-0.203997	0.748442	Neither	0.301217	0.585802	Neither	-1.80757	0.0325966	Down	-0.0194911	0.929138	Neither	-1.24823	0.12934	Neither	0.23337	0.813991	Neither	0.148096	0.646751	Neither	0.108017	0.95896	Neither	-0.189353	0.662125	Neither	0.0578582	0.953407	Neither	0.481523	0.488045	Neither
NADK	ENSMMUG00000010879	-1.11643	0.0203251	Down	-0.613425	0.500131	Neither	-0.449717	0.480284	Neither	0.368431	0.825656	Neither	-0.19269	0.708089	Neither	-2.67555	0.0423575	Down	-0.0467686	0.892895	Neither	-0.522313	0.466342	Neither	-0.0449791	0.883408	Neither	0.140483	0.682372	Neither	-0.102906	0.8352	Neither	-0.218817	0.603217	Neither	-0.1033	0.793455	Neither	0.0800569	0.851804	Neither
CRLF3	ENSMMUG00000009069	-1.20851	0.0296533	Down	-0.891343	0.332191	Neither	0.0221218	1	Neither	0.110369	1	Neither	-0.561616	0.313166	Neither	-4.54003	7.16125e-11	Down	0.376478	0.559442	Neither	1.44114	0.172717	Neither	-0.991747	0.148318	Neither	0.224374	0.52472	Neither	0.0446268	0.980045	Neither	-0.7117	0.119278	Neither	1.19654	0.174676	Neither	0.893956	0.329393	Neither
CMPK2	ENSMMUG00000015968	-1.18496	0.0433781	Down	-1.17134	0.232672	Neither	-0.645914	0.163998	Neither	0.0261469	1	Neither	-0.673325	0.249166	Neither	-2.35473	0.0260492	Down	-0.538641	0.252039	Neither	0.799517	0.333479	Neither	-0.402956	0.529326	Neither	0.522095	0.128976	Neither	0.0582996	1	Neither	-0.163289	0.694324	Neither	-0.692398	0.149764	Neither	-0.0880186	0.782766	Neither
TXNIP	ENSMMUG00000007338	4.88633	6.64879e-12	Up	0.582884	0.664845	Neither	-0.715088	0.366529	Neither	0.564572	0.75737	Neither	0.176339	0.762815	Neither	-3.45461	2.70059e-05	Down	-0.0852503	0.800454	Neither	1.06114	0.346861	Neither	-0.733682	0.315308	Neither	0.213425	0.523044	Neither	-0.0328123	0.894385	Neither	-0.0412919	0.893905	Neither	-0.116076	0.824933	Neither	-0.609335	0.182649	Neither
ACSL1	ENSMMUG00000012177	4.13996	1.72203e-10	Up	-1.4813	0.211831	Neither	-0.332342	0.755729	Neither	0.708193	0.754166	Neither	0.496538	0.582473	Neither	-2.3456	0.00131583	Down	0.496504	0.421635	Neither	1.23538	0.0607431	Neither	-0.007912	0.928833	Neither	-0.289509	0.300509	Neither	-0.75258	0.163124	Neither	-0.473333	0.336512	Neither	-0.156525	0.717349	Neither	0.324328	0.465986	Neither
STX11	ENSMMUG00000019443	4.85069	9.1008e-10	Up	-0.642671	0.449693	Neither	-0.901437	0.0966897	Neither	0.309412	0.877754	Neither	0.307285	0.628393	Neither	-3.34499	0.000607313	Down	0.0500145	0.936742	Neither	0.661199	0.37829	Neither	-0.87418	0.310963	Neither	0.15978	0.604393	Neither	-0.695578	0.293932	Neither	0.444311	0.40318	Neither	-0.707052	0.164071	Neither	-0.034634	0.913468	Neither
PHF11	ENSMMUG00000013476	5.10935	3.43365e-09	Up	-1.46844	0.243366	Neither	-1.05738	0.329681	Neither	1.38401	0.579085	Neither	-0.445964	0.392442	Neither	-5.03653	6.13667e-06	Down	0.273307	0.553776	Neither	0.715921	0.350475	Neither	-0.34815	0.551735	Neither	0.0774579	0.856533	Neither	0.138759	1	Neither	-0.522478	0.260493	Neither	0.0332411	0.986583	Neither	-0.589833	0.0923333	Neither
EHD4	ENSMMUG00000003846	3.86437	4.03077e-09	Up	-1.33652	0.209367	Neither	-0.636648	0.26184	Neither	-0.0745427	0.855677	Neither	-0.215887	0.696649	Neither	-2.70853	0.00190112	Down	-0.486026	0.229465	Neither	0.0467175	0.982151	Neither	-0.645281	0.415834	Neither	0.60979	0.400142	Neither	0.0204707	1	Neither	0.0121892	0.976671	Neither	-0.445072	0.328769	Neither	-0.121868	0.757459	Neither
SETDB2	ENSMMUG00000013473	4.07221	8.72934e-09	Up	-2.26894	0.0657098	Neither	0.715031	0.650939	Neither	-0.139359	0.90443	Neither	0.00553193	1	Neither	-3.4163	0.000891945	Down	-0.170603	0.642786	Neither	0.393512	0.52251	Neither	0.435327	0.620682	Neither	-0.00564371	0.958923	Neither	-0.0432836	0.942569	Neither	0.246101	0.680867	Neither	-0.212417	0.613128	Neither	-0.973946	0.0196924	Neither
TNFSF10	ENSMMUG00000019302	4.42483	5.88962e-08	Up	-1.55336	0.275246	Neither	0.393842	0.478901	Neither	-0.0896245	0.842067	Neither	-0.00336232	0.940749	Neither	-2.87771	2.39246e-05	Down	-0.0706728	0.878926	Neither	-0.255751	0.595253	Neither	-0.154958	0.776068	Neither	0.405271	0.44675	Neither	-0.048324	0.880069	Neither	-0.192999	0.650943	Neither	0.131084	0.825857	Neither	0.300113	0.543295	Neither
ISOC1	ENSMMUG00000057243	3.61464	8.93562e-08	Up	-0.877166	0.33472	Neither	-0.864029	0.367531	Neither	-0.375828	0.762758	Neither	-0.389862	0.498391	Neither	-3.59227	1.65646e-06	Down	0.398935	0.370676	Neither	1.074	0.158358	Neither	-0.184274	0.738898	Neither	-0.328404	0.23859	Neither	-0.0028865	0.931833	Neither	-0.230478	0.606195	Neither	-0.924956	0.0309274	Neither	0.940662	0.0149822	Neither
STK3	ENSMMUG00000028952	3.80495	2.41027e-07	Up	0.310688	0.861235	Neither	-0.53961	0.660522	Neither	0.896633	0.73573	Neither	0.522608	0.445268	Neither	-2.33964	0.0087409	Down	-0.552889	0.166198	Neither	-0.433448	0.427242	Neither	0.0163653	1	Neither	-0.211643	0.52836	Neither	0.149028	0.836123	Neither	-0.0692612	0.851433	Neither	-0.262367	0.569237	Neither	-0.753733	0.0252097	Neither
ARHGAP25	ENSMMUG00000015052	4.19965	3.99933e-07	Up	-1.00335	0.389591	Neither	1.63516	0.384955	Neither	0.0480915	1	Neither	0.0824354	0.909849	Neither	-4.5116	0.00139819	Down	0.216283	0.611817	Neither	-0.0425514	0.889058	Neither	0.0626396	1	Neither	-0.200841	0.587468	Neither	-0.64385	0.176277	Neither	-0.374307	0.441227	Neither	0.324966	0.775479	Neither	0.253466	0.697935	Neither
LAP3	ENSMMUG00000005732	2.99057	4.05648e-07	Up	-1.24358	0.245301	Neither	1.06019	0.069457	Neither	0.223343	0.932664	Neither	0.12662	0.919542	Neither	-3.12438	0.0129613	Down	0.0900598	0.891529	Neither	-0.496462	0.532109	Neither	-0.681924	0.254598	Neither	-0.169463	0.547791	Neither	-0.0350503	0.89924	Neither	0.292	0.735462	Neither	-0.726261	0.230203	Neither	-0.612033	0.36746	Neither
LNPEP	ENSMMUG00000018542	3.29767	2.06958e-06	Up	-1.76887	0.0990238	Neither	-1.5627	0.0622558	Neither	-1.42651	0.236753	Neither	0.177157	0.867626	Neither	-3.17243	0.00683577	Down	0.00348857	1	Neither	-1.01612	0.070732	Neither	0.269599	0.791051	Neither	-0.242224	0.412844	Neither	-0.0565135	0.870557	Neither	-0.232035	0.687378	Neither	0.394791	0.559162	Neither	0.348161	0.335261	Neither
TMEM106A	ENSMMUG00000010436	3.99517	4.06116e-06	Up	-0.645329	0.523013	Neither	-1.16703	0.39259	Neither	1.15651	0.784954	Neither	-0.490818	0.436209	Neither	-4.57538	2.13759e-11	Down	-0.225237	0.612141	Neither	-1.00061	0.0639684	Neither	-0.422794	0.493471	Neither	-0.0854333	0.77327	Neither	-0.353071	0.455497	Neither	0.0183851	1	Neither	0.719103	0.187262	Neither	0.467868	0.294653	Neither
XRN1	ENSMMUG00000014038	2.96916	6.82942e-06	Up	-1.18218	0.37973	Neither	-0.790071	0.202362	Neither	0.41447	0.858825	Neither	-0.520796	0.390178	Neither	-3.01448	0.0129389	Down	0.159859	0.820528	Neither	-1.11944	0.0612765	Neither	-0.000817448	0.939226	Neither	0.181575	0.579771	Neither	0.711738	0.415431	Neither	0.0487371	0.976287	Neither	-0.809272	0.160051	Neither	1.05457	0.0518222	Neither
IFIT3	ENSMMUG00000005001	3.68602	9.31846e-06	Up	-1.35046	0.231264	Neither	0.710642	0.682882	Neither	-0.038231	0.894658	Neither	-0.264753	0.586838	Neither	-2.06316	0.0275642	Down	0.128505	0.797092	Neither	0.499296	0.744964	Neither	-0.327251	0.684446	Neither	0.113921	0.747658	Neither	0.441754	0.521247	Neither	0.120207	0.900049	Neither	-0.850153	0.112536	Neither	0.184613	0.614742	Neither
STARD3	ENSMMUG00000001343	2.7588	2.08102e-05	Up	-1.46156	0.130952	Neither	-0.589418	0.492093	Neither	0.318689	0.959788	Neither	0.645765	0.456046	Neither	-1.96315	0.00120678	Down	0.189351	0.803308	Neither	-0.679712	0.273053	Neither	0.378659	0.701275	Neither	-0.0739136	0.837009	Neither	0.378457	0.587267	Neither	0.342816	0.622172	Neither	-0.272091	0.52905	Neither	0.344502	0.671039	Neither
STOM	ENSMMUG00000013024	2.58015	2.10792e-05	Up	-1.65983	0.116728	Neither	-0.210881	0.617357	Neither	0.0472332	1	Neither	-0.168459	0.692293	Neither	-3.02183	0.0321655	Down	-0.55973	0.188561	Neither	-0.728168	0.222275	Neither	0.415337	0.611334	Neither	0.0849025	0.829552	Neither	-0.29109	0.59497	Neither	-0.4745	0.283408	Neither	-0.56911	0.202207	Neither	0.494707	0.202247	Neither
ARHGAP15	ENSMMUG00000006528	3.25016	3.35391e-05	Up	0.172448	0.954862	Neither	-0.921447	0.238299	Neither	-0.165484	0.792184	Neither	-0.242967	0.654413	Neither	-3.17235	0.00245948	Down	0.0445682	0.950639	Neither	-0.00198756	0.942078	Neither	0.419224	0.592891	Neither	0.15201	0.679078	Neither	0.515229	0.457539	Neither	-0.234392	0.606828	Neither	0.187298	0.840163	Neither	-0.331069	0.599895	Neither
TANK	ENSMMUG00000001680	2.59689	7.94581e-05	Up	-0.598421	0.520904	Neither	-1.42252	0.292986	Neither	-0.0739869	0.849081	Neither	-0.541864	0.315098	Neither	-1.51341	0.0173025	Down	0.36215	0.770492	Neither	-0.0660911	0.875448	Neither	-0.0643291	0.868639	Neither	0.0240851	0.960889	Neither	0.345225	0.596437	Neither	-0.0584	0.873814	Neither	-0.310781	0.491846	Neither	-0.0510296	0.890553	Neither
ADM	ENSMMUG00000016387	2.78125	0.000879606	Up	-0.366543	0.664528	Neither	0.835236	0.202816	Neither	3.68265	0.090304	Neither	0.116145	0.853717	Neither	-2.87669	1.42199e-05	Down	-0.11924	0.750745	Neither	-0.608008	0.369857	Neither	0.490591	0.584539	Neither	0.0198132	1	Neither	0.378237	0.644789	Neither	0.568142	0.45064	Neither	-0.795696	0.0826038	Neither	0.5558	0.134635	Neither
SIGLEC1	ENSMMUG00000022070	1.952	0.00144742	Up	-1.35381	0.206949	Neither	-0.105269	0.784924	Neither	-0.19409	0.747919	Neither	-0.0379771	0.894015	Neither	-1.37274	0.0311977	Down	0.597157	0.294493	Neither	0.342654	0.65312	Neither	0.108393	0.941274	Neither	0.01563	1	Neither	0.0265758	1	Neither	-0.0206682	0.922767	Neither	0.215652	0.679318	Neither	0.778044	0.105697	Neither
YME1L1	ENSMMUG00000016406	1.91604	0.00160327	Up	0.529492	0.721669	Neither	-0.79543	0.11633	Neither	0.147147	0.968236	Neither	0.0211165	1	Neither	-1.93432	0.0366632	Down	-0.670165	0.168432	Neither	-1.27871	0.0834155	Neither	-0.15309	0.761403	Neither	-0.288053	0.400266	Neither	0.539668	0.452104	Neither	-0.196823	0.647755	Neither	-0.904753	0.138065	Neither	-0.142551	0.901195	Neither
BLZF1	ENSMMUG00000021080	2.27858	0.00172217	Up	-0.803565	0.351266	Neither	-0.573629	0.185002	Neither	-0.148242	0.790218	Neither	0.146201	0.823136	Neither	-1.83652	0.0463779	Down	0.365797	0.447152	Neither	-0.814863	0.126177	Neither	-0.109234	0.810472	Neither	-0.00613013	0.95739	Neither	0.207182	0.784352	Neither	-0.100017	0.801369	Neither	-0.469433	0.262799	Neither	-0.0606479	0.896041	Neither
FEM1C	ENSMMUG00000053101	1.72674	0.00227723	Up	-1.35755	0.197084	Neither	0.971399	0.0759992	Neither	0.830006	0.48772	Neither	0.424166	0.535301	Neither	-2.31602	0.0018553	Down	0.279604	0.545969	Neither	-0.696837	0.216856	Neither	0.354166	0.668757	Neither	-0.0316837	0.901655	Neither	-0.505072	0.312706	Neither	0.181768	0.75841	Neither	0.296276	0.599265	Neither	0.187859	0.961113	Neither
LYST	ENSMMUG00000012729	1.56412	0.00575733	Up	-0.37583	0.695398	Neither	0.759217	0.135465	Neither	-0.0933183	0.837177	Neither	-0.740067	0.119942	Neither	-2.02828	0.0259735	Down	0.187595	0.755453	Neither	-0.968194	0.0571802	Neither	0.054637	1	Neither	-0.030251	0.8922	Neither	0.578957	0.400884	Neither	-0.223866	0.605145	Neither	0.839723	0.193546	Neither	-0.239164	0.536684	Neither
MORC3	ENSMMUG00000020043	1.52155	0.00899502	Up	-0.783488	0.524742	Neither	-0.944299	0.0346125	Neither	0.173233	0.955295	Neither	4.0862	0.668187	Neither	-1.97824	0.00704497	Down	0.285945	0.507582	Neither	1.11026	0.100446	Neither	0.142115	0.89156	Neither	-0.0207197	0.926176	Neither	0.337605	0.576759	Neither	-0.167351	0.68591	Neither	-0.170949	0.716219	Neither	0.167953	0.640046	Neither
RNF138	ENSMMUG00000012849	2.07025	0.0163558	Up	-0.874664	0.401317	Neither	1.18006	0.0829631	Neither	-0.264453	0.717698	Neither	-0.364631	0.602452	Neither	-6.54796	0.00620479	Down	0.28462	0.766384	Neither	-0.836576	0.209781	Neither	0.696794	0.377326	Neither	0.0608529	0.895055	Neither	0.15126	0.821634	Neither	0.814719	0.198302	Neither	-0.556923	0.173952	Neither	-0.341878	0.541483	Neither
COQ10B	ENSMMUG00000056418	1.54015	0.0179927	Up	0.205492	1	Neither	0.374175	0.807453	Neither	0.341705	0.926627	Neither	-0.060016	0.861198	Neither	-6.06869	0.0136307	Down	-0.442133	0.214983	Neither	-0.868505	0.212605	Neither	-0.254741	0.677349	Neither	0.0922597	0.788611	Neither	-0.0287133	0.908595	Neither	0.117459	0.902169	Neither	-0.85922	0.0371748	Neither	-1.01426	0.0796964	Neither
TRIM21	ENSMMUG00000004974	1.64006	0.0316334	Up	0.2786	0.975745	Neither	4.40031	0.574667	Neither	-0.609201	0.771141	Neither	-0.168403	0.724807	Neither	-1.95374	0.00255325	Down	-0.465396	0.214489	Neither	-0.436153	0.541345	Neither	-0.373433	0.668963	Neither	0.080126	0.860307	Neither	-0.136929	0.764504	Neither	-0.234331	0.701676	Neither	-0.177989	0.649744	Neither	0.774744	0.0295867	Neither
GCNT1	ENSMMUG00000060380	2.56034	0.0410073	Up	-3.57962	0.106661	Neither	0.29347	1	Neither	0	1	Neither	-0.233351	0.737305	Neither	-1.38863	0.0488706	Down	-0.167938	0.691583	Neither	-0.900547	0.0887619	Neither	0.17069	1	Neither	-0.253938	0.429196	Neither	0.325506	0.588364	Neither	-0.732949	0.324317	Neither	0.195843	0.818488	Neither	-0.84603	0.168176	Neither
PYHIN1	ENSMMUG00000004488	5.78193	0.0681438	Neither	-4.54718	0.216579	Neither	-0.544438	0.807992	Neither	0.331588	1	Neither	-0.0856165	0.818808	Neither	-1.36617	0.0292406	Down	-0.0872606	0.826075	Neither	0.881121	0.529302	Neither	0.0118163	1	Neither	0.250625	0.449098	Neither	-0.0429734	0.88891	Neither	-0.360743	0.53456	Neither	-0.561972	0.221949	Neither	0.485377	0.282944	Neither
IRF2	ENSMMUG00000015087	0.890081	0.106281	Neither	-0.78269	0.39749	Neither	0.386094	1	Neither	-3.51074	0.5	Neither	0.282447	0.699385	Neither	-2.16916	0.00360533	Down	-0.165624	0.73525	Neither	-0.947673	0.0904835	Neither	0.319183	1	Neither	-0.00362012	0.961305	Neither	0.458835	0.492763	Neither	0.245489	1	Neither	0.54456	0.267832	Neither	0.958345	0.024588	Neither
NUB1	ENSMMUG00000006244	0.830765	0.122954	Neither	-0.464981	0.573924	Neither	-0.60593	0.224682	Neither	-0.15907	0.803226	Neither	-0.209049	0.644547	Neither	-2.07243	0.0013055	Down	-0.450521	0.310806	Neither	-0.339063	0.540443	Neither	-0.323553	0.590705	Neither	-0.21947	0.422407	Neither	0.829501	0.233528	Neither	0.283448	0.627684	Neither	0.0801827	0.981853	Neither	-0.77184	0.169642	Neither
EXOC6	ENSMMUG00000010874	1.04631	0.167071	Neither	-1.0313	0.434436	Neither	1.19101	0.209615	Neither	0.10195	1	Neither	-0.0464946	0.880538	Neither	-1.91243	0.00241197	Down	0.45002	0.411627	Neither	0.288209	0.69675	Neither	0.015306	1	Neither	-0.0726412	0.7967	Neither	0.534179	0.498212	Neither	0.607582	0.337733	Neither	-0.230804	0.579803	Neither	-0.383635	0.538091	Neither
SPATS2L	ENSMMUG00000008101	0.705609	0.205372	Neither	-1.40787	0.154219	Neither	0.195043	0.757657	Neither	0.20606	0.930157	Neither	-0.216506	0.613567	Neither	-2.62668	0.00778989	Down	0.516512	0.513186	Neither	0.298021	0.656949	Neither	-0.39475	0.496636	Neither	-0.373777	0.222631	Neither	0.368937	0.713777	Neither	-0.141507	0.726374	Neither	0.0554152	0.942408	Neither	0.171403	0.821183	Neither
CCNYL1	ENSMMUG00000020211	-0.668007	0.209921	Neither	0.764521	0.66853	Neither	0.0734415	0.992731	Neither	0.119075	1	Neither	-0.287596	0.620855	Neither	-2.19375	0.00216314	Down	0.757368	0.712879	Neither	-0.159929	0.753611	Neither	-0.498055	0.444429	Neither	-0.129948	0.626116	Neither	-0.135182	0.752385	Neither	-0.474265	0.297542	Neither	-0.504621	0.303964	Neither	0.543138	0.433247	Neither
GALNT10	ENSMMUG00000010615	0.762479	0.251544	Neither	0.598806	0.677615	Neither	0.316332	0.580749	Neither	0.182587	0.928236	Neither	0.176052	0.777075	Neither	-2.72777	0.0105501	Down	0.315831	0.458051	Neither	0.180518	0.846886	Neither	-0.458673	0.454715	Neither	-0.676038	0.0148187	Neither	-0.202637	0.650949	Neither	-0.101729	0.795517	Neither	-0.430324	0.425244	Neither	-0.0248368	0.960143	Neither
TXNDC16	ENSMMUG00000006997	0.68891	0.304192	Neither	-0.649477	0.531095	Neither	0.918875	0.089072	Neither	-0.405089	0.592928	Neither	-0.30794	0.54877	Neither	-1.91245	0.011818	Down	0.54588	0.317866	Neither	0.716819	0.245477	Neither	0.399574	0.635968	Neither	0.215718	0.573082	Neither	0.240933	0.711973	Neither	-0.303089	0.493532	Neither	-0.365347	0.415439	Neither	-0.42887	0.201853	Neither
CASP3	ENSMMUG00000012053	0.162917	0.840133	Neither	-0.3537	0.674296	Neither	-0.00235584	0.95443	Neither	0.073601	1	Neither	-0.192139	0.711961	Neither	-1.84636	0.0184834	Down	0.210879	0.766397	Neither	0.502961	0.496618	Neither	0.23273	0.795015	Neither	-0.277405	0.383995	Neither	-0.102425	0.79987	Neither	0.84544	0.176611	Neither	0.376533	0.588942	Neither	-0.154238	0.796957	Neither
PMAIP1	ENSMMUG00000064421	0.240083	0.922571	Neither	-1.29499	0.436587	Neither	-0.874948	0.71866	Neither	0.151248	1	Neither	-0.227913	0.781565	Neither	-1.98224	0.0110945	Down	0.139313	0.813737	Neither	-0.0608406	0.865784	Neither	-0.758079	0.339191	Neither	-0.171174	0.598612	Neither	0.0744341	0.940927	Neither	0.0747573	1	Neither	-0.558855	0.342897	Neither	0.324736	0.530656	Neither
RSBN1L	ENSMMUG00000009006	-0.0130213	0.935925	Neither	0.930206	0.506478	Neither	0.647426	0.241565	Neither	1.13214	0.432981	Neither	0.179143	0.773926	Neither	-2.83236	0.0362147	Down	0.591349	0.501138	Neither	-0.282233	0.594177	Neither	-0.125983	0.793328	Neither	0.112565	0.754117	Neither	0.596155	0.32039	Neither	-0.0372349	0.897837	Neither	-0.569156	0.345457	Neither	0.166684	0.671148	Neither
SAMD9L	ENSMMUG00000020803	3.55514	1.99133e-06	Up	-1.73583	0.0917628	Neither	-4.76438	2.58795e-06	Down	-0.831361	0.529152	Neither	-0.328775	0.518543	Neither	1.70907	0.0271445	Up	0.0170815	0.994599	Neither	-0.53899	0.319788	Neither	0.0203635	1	Neither	-0.212558	0.464807	Neither	-1.03423	0.0620217	Neither	0.0528087	0.972062	Neither	-0.664269	0.170584	Neither	0.47153	0.26813	Neither
SUB1	ENSMMUG00000050960	0.182603	0.787207	Neither	-0.626169	0.532249	Neither	-2.7925	1.84216e-05	Down	0.10889	1	Neither	0.200143	0.736593	Neither	7.10835	5.6613e-12	Up	-0.888804	0.0233335	Neither	1.03498	0.204308	Neither	-0.333416	0.56317	Neither	-0.159841	0.62493	Neither	0.388274	0.558441	Neither	0.153337	0.829032	Neither	-0.355425	0.40721	Neither	0.216405	0.635569	Neither
TDRD7	ENSMMUG00000012275	-0.0520547	0.883928	Neither	0.214494	0.976616	Neither	-1.61886	0.00780416	Down	1.26039	0.478378	Neither	0.345219	0.546793	Neither	5.70502	6.56761e-06	Up	0.150557	0.840257	Neither	-0.01791	0.92285	Neither	-0.187291	0.720032	Neither	0.10283	0.758805	Neither	-0.0381297	0.89526	Neither	-0.397266	0.406516	Neither	-0.593311	0.191782	Neither	-0.363109	0.260528	Neither
ADAR	ENSMMUG00000016093	0.0825367	0.905689	Neither	-0.985453	0.321132	Neither	-1.90946	7.77467e-05	Down	0.0575727	1	Neither	0.320652	0.594804	Neither	5.62517	5.59429e-08	Up	-0.0472418	0.890801	Neither	0.39595	0.567352	Neither	-0.144067	0.772082	Neither	-0.00666601	0.954173	Neither	-0.684511	0.356691	Neither	-0.18696	0.653324	Neither	0.125427	0.997922	Neither	-0.521938	0.218821	Neither
MYCBP2	ENSMMUG00000021459	0.0823421	0.908054	Neither	-0.894683	0.292102	Neither	-1.00957	0.0156765	Down	0.318408	0.79963	Neither	-0.267242	0.543769	Neither	4.37104	4.53111e-07	Up	0.072144	0.894913	Neither	0.670624	0.349093	Neither	0.198597	0.84738	Neither	0.136281	0.683411	Neither	-0.596442	0.232159	Neither	-0.0756036	0.82923	Neither	-0.639476	0.379261	Neither	0.643709	0.45905	Neither
KPNB1	ENSMMUG00000019760	-0.0230641	0.918338	Neither	-0.463426	0.567676	Neither	-1.2394	0.0045978	Down	0.368418	0.763008	Neither	0.0549613	0.994661	Neither	4.66367	8.59948e-07	Up	-0.452541	0.38198	Neither	1.15489	0.0718445	Neither	0.045096	1	Neither	0.952261	0.0500587	Neither	-0.333921	0.5105	Neither	0.0178864	0.987857	Neither	-0.48685	0.378874	Neither	0.641476	0.180179	Neither
MSL3	ENSMMUG00000002689	0.0459739	1	Neither	-1.23629	0.295956	Neither	-1.78302	0.0370968	Down	-0.370933	0.761172	Neither	0.204929	0.759854	Neither	5.05343	2.97541e-06	Up	-0.133628	0.853424	Neither	0.251421	0.772647	Neither	0.192134	0.854857	Neither	0.443147	0.192832	Neither	-0.844536	0.0924059	Neither	0.057212	0.975301	Neither	-0.768225	0.0578248	Neither	0.0950584	0.968331	Neither
EIF4E3	ENSMMUG00000007780	0.0151271	1	Neither	-0.340353	0.670678	Neither	-1.00488	0.0440812	Down	0.0452454	1	Neither	-0.541619	0.293682	Neither	3.11257	0.00012654	Up	0.163173	0.866327	Neither	1.03526	0.202327	Neither	0.200034	0.887693	Neither	-0.102707	0.715843	Neither	-0.118595	0.776535	Neither	0.114065	0.877446	Neither	-0.408008	0.361987	Neither	0.462371	0.294093	Neither
DTX3L	ENSMMUG00000056594	2.38409	0.000469136	Up	-3.601	0.0337734	Down	2.13022	9.05046e-05	Up	-0.198083	0.743377	Neither	0.576505	0.613488	Neither	2.3385	0.0287304	Up	-0.492547	0.298856	Neither	-0.797069	0.146807	Neither	-0.317477	0.649625	Neither	0.157563	0.671947	Neither	0.0693378	0.951252	Neither	0.522488	0.317777	Neither	0.360599	0.556609	Neither	-0.771095	0.0602367	Neither
RTP4	ENSMMUG00000013007	6.49405	0.0324778	Up	-6.42698	0.0122231	Down	2.84151	6.42922e-07	Up	0.188169	0.910439	Neither	0.0862397	0.909084	Neither	3.89291	4.68874e-06	Up	0.266414	0.568193	Neither	0.235124	0.788269	Neither	0.458836	0.548489	Neither	-0.0829855	0.829194	Neither	0.378283	0.737258	Neither	0.736056	0.247634	Neither	-0.0183467	0.92851	Neither	-0.891241	0.0265091	Neither
RUSC1	ENSMMUG00000023145	-2.31854	2.07624e-06	Down	-0.795865	0.351191	Neither	2.5405	2.80449e-05	Up	0.717207	0.563183	Neither	-0.0444553	0.905307	Neither	3.2274	0.00028031	Up	-0.153377	0.662644	Neither	0.374876	0.562285	Neither	0.261861	0.758494	Neither	0.0693497	0.847391	Neither	-0.144284	0.774997	Neither	0.387598	0.730893	Neither	-0.847812	0.294754	Neither	-0.114928	0.757681	Neither
GRAMD1B	ENSMMUG00000015522	-1.46377	0.0109555	Down	-1.54185	0.176133	Neither	1.14224	0.0419716	Up	0.359165	0.77869	Neither	0.0938245	0.928812	Neither	2.63803	0.00921546	Up	-0.0803701	0.88171	Neither	1.22222	0.104053	Neither	0.851158	0.271879	Neither	0.253789	0.54166	Neither	-0.848289	0.145615	Neither	-0.329626	0.471422	Neither	-0.377066	0.40101	Neither	0.0668385	0.91077	Neither
KLF6	ENSMMUG00000010696	2.62522	8.15834e-06	Up	-0.0453477	0.879024	Neither	2.33756	0.000402361	Up	1.1834	0.381453	Neither	-0.0602412	0.860988	Neither	2.88763	0.00180463	Up	-0.033189	0.931552	Neither	0.806267	0.213172	Neither	-0.0842625	0.847471	Neither	0.203778	0.777265	Neither	0.155989	0.84122	Neither	-0.243861	0.587128	Neither	-0.543578	0.387959	Neither	3.23339	0.919396	Neither
SOS1	ENSMMUG00000020575	2.48228	6.18945e-05	Up	-1.21511	0.214518	Neither	2.12376	0.00122915	Up	0.3702	0.820545	Neither	0.306436	0.595327	Neither	1.9608	0.00954697	Up	0.00583459	0.979892	Neither	1.32602	0.0580633	Neither	0.733092	0.34503	Neither	0.121479	0.70284	Neither	-0.0266269	0.911312	Neither	-0.104798	0.799267	Neither	1.50772	0.0817656	Neither	-0.894452	0.014901	Neither
TIPARP	ENSMMUG00000000366	2.40647	0.000148733	Up	-1.31924	0.244204	Neither	2.00318	0.000584235	Up	1.68141	0.269683	Neither	0.467057	0.47309	Neither	2.13861	0.0231731	Up	0.191709	0.857377	Neither	0.877526	0.198207	Neither	0.0989165	0.950962	Neither	-0.231711	0.497493	Neither	0.078763	0.930241	Neither	0.390235	0.74553	Neither	-0.302427	0.522221	Neither	0.477264	0.365311	Neither
TMEM126B	ENSMMUG00000016540	3.24921	0.000161462	Up	-1.6949	0.13893	Neither	1.70395	0.00398318	Up	0.0277196	0.946816	Neither	0.860866	0.230752	Neither	2.25769	0.00539484	Up	0.286382	0.771264	Neither	0.765751	0.293857	Neither	0.178089	0.884489	Neither	0.0405892	0.959776	Neither	-0.0770718	0.83823	Neither	0.306913	0.607247	Neither	0.825541	0.16797	Neither	0.389778	0.467404	Neither
CTSS	ENSMMUG00000010670	1.09075	0.0706022	Neither	-0.371326	0.654554	Neither	1.52925	0.0235747	Up	1.6293	0.206662	Neither	0.771762	0.305889	Neither	1.94308	0.0485716	Up	-0.27728	0.747276	Neither	0.233424	0.726187	Neither	0.295415	0.736312	Neither	-0.45865	0.236608	Neither	-0.462752	0.357129	Neither	0.368421	0.567239	Neither	-0.811131	0.190814	Neither	-0.385409	0.474897	Neither
SNX2	ENSMMUG00000023598	1.00855	0.0830469	Neither	-0.663299	0.455668	Neither	1.7696	0.0167963	Up	1.22511	0.343497	Neither	0.403797	0.50337	Neither	1.67083	0.0250112	Up	-0.296561	0.538539	Neither	-0.521416	0.358046	Neither	-0.226998	0.711143	Neither	0.476543	0.181715	Neither	-0.26928	0.582728	Neither	-0.362384	0.415782	Neither	0.47006	0.370877	Neither	0.600911	0.0893711	Neither
VCPIP1	ENSMMUG00000020612	0.609528	0.295424	Neither	-0.698493	0.423108	Neither	2.65103	0.0334098	Up	-0.509041	0.635029	Neither	-0.231006	0.633078	Neither	1.73182	0.043751	Up	0.654919	0.124607	Neither	0.0451621	1	Neither	0.165954	0.888529	Neither	0.285524	0.523747	Neither	-0.17909	0.743032	Neither	-0.356537	0.509411	Neither	0.569142	0.289019	Neither	0.338214	0.357006	Neither
LMNB1	ENSMMUG00000000823	-0.637419	0.343968	Neither	-0.390879	0.670244	Neither	1.10119	0.0289956	Up	-0.153113	0.790494	Neither	0.09682	0.887284	Neither	3.83393	1.32343e-05	Up	-0.362245	0.592392	Neither	0.0737462	0.955184	Neither	-0.171895	0.749607	Neither	0.311503	0.505499	Neither	-0.335832	0.527299	Neither	0.679266	0.225996	Neither	0.320383	0.563376	Neither	0.227128	0.535008	Neither
IRF7	ENSMMUG00000004014	0.691167	0.588586	Neither	0.590608	0.8539	Neither	1.59767	0.0173578	Up	-0.185359	0.775893	Neither	-0.216167	0.630288	Neither	3.9951	1.37138e-05	Up	0.660446	0.300551	Neither	0.420258	0.509292	Neither	0.20848	0.817812	Neither	-0.0156787	0.931976	Neither	-0.222496	0.617914	Neither	-0.107442	0.818526	Neither	-0.758096	0.0617919	Neither	-0.324778	0.358137	Neither
WIPF1	ENSMMUG00000009593	-2.68743	6.02261e-10	Down	0.484894	0.727867	Neither	-0.141332	0.786374	Neither	-0.102377	0.831904	Neither	-0.67583	0.178331	Neither	3.95482	1.04196e-05	Up	-0.15424	0.799469	Neither	-0.601097	0.323984	Neither	-0.240925	0.661614	Neither	-0.353301	0.429006	Neither	0.0769338	0.965475	Neither	0.0676195	0.938314	Neither	0.836436	0.118437	Neither	0.84434	0.0667511	Neither
BLOC1S3	ENSMMUG00000022934	-3.69936	8.50958e-09	Down	-1.59351	0.0858314	Neither	-0.870038	0.213183	Neither	0.376209	0.929729	Neither	0.06343	0.964131	Neither	2.80445	0.00229493	Up	0.0864002	0.918036	Neither	1.04018	0.102155	Neither	-0.566133	0.365703	Neither	0.158988	0.742439	Neither	0.00802597	0.962593	Neither	-0.415551	0.423905	Neither	-0.908798	0.0265857	Neither	0.847697	0.606886	Neither
BAG1	ENSMMUG00000020148	-1.22161	0.00716139	Down	0.768097	0.778541	Neither	-1.19855	0.0692968	Neither	-0.198128	0.753111	Neither	-0.108421	0.792899	Neither	2.5804	0.0454989	Up	0.4154	0.446332	Neither	0.664766	0.277694	Neither	-0.500804	0.412364	Neither	-0.0229252	0.918507	Neither	-0.088773	0.819823	Neither	-0.821047	0.0761325	Neither	1.04027	0.293184	Neither	-0.0578534	0.890911	Neither
CLIC4	ENSMMUG00000002416	3.85398	4.33586e-08	Up	-1.51792	0.163457	Neither	-1.49339	0.0856958	Neither	0.952487	0.446568	Neither	0.165467	0.792625	Neither	2.00964	0.0299974	Up	-0.0738661	0.884333	Neither	0.288425	0.737189	Neither	-0.551343	0.3752	Neither	-0.238784	0.420004	Neither	-0.211747	0.670244	Neither	0.196214	0.724808	Neither	-0.279769	0.56717	Neither	-0.809099	0.0203517	Neither
CMKLR1	ENSMMUG00000042320	3.03171	4.74379e-06	Up	-0.826635	0.372926	Neither	0.599536	0.483254	Neither	-0.0611481	0.858142	Neither	-0.22731	0.660006	Neither	2.1444	0.00709919	Up	-0.423412	0.305574	Neither	0.927874	0.303989	Neither	-0.0157952	0.921088	Neither	-0.015078	0.932568	Neither	0.762888	0.240184	Neither	-0.0518401	0.879084	Neither	-0.0766634	0.827975	Neither	-0.921095	0.00958887	Neither
WSB1	ENSMMUG00000020226	2.77333	7.75578e-06	Up	-1.74588	0.168032	Neither	0.23731	1	Neither	-0.775164	0.519924	Neither	1.02212	0.129197	Neither	1.63705	0.0335112	Up	-0.136324	0.71116	Neither	-0.0237203	0.915286	Neither	-0.790563	0.296671	Neither	0.142942	0.720965	Neither	-0.0349378	0.905114	Neither	-0.725232	0.206389	Neither	-0.49961	0.339335	Neither	0.40521	0.297737	Neither
MEF2A	ENSMMUG00000018122	2.67217	8.68532e-06	Up	-1.24361	0.340344	Neither	-0.915118	0.215139	Neither	-0.392316	0.760422	Neither	0.292207	0.591605	Neither	1.82639	0.0303211	Up	0.243082	0.611889	Neither	0.0605752	0.999177	Neither	0.0296411	1	Neither	0.326823	0.543038	Neither	-0.351141	0.453945	Neither	0.0128409	1	Neither	-0.973019	0.0835762	Neither	-0.295494	0.57488	Neither
LRBA	ENSMMUG00000002212	2.42353	6.09525e-05	Up	-0.481054	0.548504	Neither	-0.0938468	0.804828	Neither	0.488433	0.698543	Neither	0.240843	0.777671	Neither	4.09166	0.00415402	Up	-0.612355	0.209536	Neither	0.0719636	0.985718	Neither	-0.152529	0.761093	Neither	-0.128466	0.724938	Neither	-0.0844602	0.824549	Neither	-0.220549	0.624737	Neither	0.546579	0.273001	Neither	0.438116	0.240793	Neither
MLKL	ENSMMUG00000008378	3.21435	0.000131413	Up	-0.896184	0.445758	Neither	0.47496	0.499667	Neither	0.00336921	1	Neither	0.0810662	0.937742	Neither	2.71495	0.0365343	Up	0.33016	0.699526	Neither	-0.21801	0.678735	Neither	-0.430883	0.539458	Neither	0.362354	0.325884	Neither	-0.693271	0.449595	Neither	-0.150136	0.773006	Neither	0.856026	0.214707	Neither	-0.0464468	0.877055	Neither
PHYH	ENSMMUG00000023798	2.27434	0.000265098	Up	0.0217145	1	Neither	0.401753	0.487665	Neither	-0.546191	0.53455	Neither	-0.132701	0.76686	Neither	2.05915	0.00805441	Up	0.605633	0.522063	Neither	-0.959308	0.0628233	Neither	0.0425719	1	Neither	0.0931154	0.794377	Neither	-0.232555	0.61077	Neither	-0.33739	0.530566	Neither	-0.0964432	0.806808	Neither	0.0554486	0.942873	Neither
NCOA2	ENSMMUG00000015978	1.56799	0.00367459	Up	-0.892935	0.364745	Neither	-0.302345	0.670525	Neither	0.11579	0.997791	Neither	0.00302793	1	Neither	2.03346	0.00712742	Up	0.636763	0.279353	Neither	-0.0544713	0.876882	Neither	0.630273	0.569479	Neither	0.0827142	0.79634	Neither	0.249706	0.726077	Neither	-0.500879	0.345189	Neither	0.85023	0.46574	Neither	-0.140969	0.653137	Neither
TOPORS	ENSMMUG00000002686	1.47819	0.00707309	Up	-0.679298	0.443411	Neither	-0.34338	0.584475	Neither	-0.321592	0.655415	Neither	-0.193261	0.642955	Neither	3.91329	0.000285218	Up	-0.743912	0.148421	Neither	-0.764643	0.158014	Neither	-0.333936	0.564208	Neither	-0.0665978	0.886824	Neither	0.142001	0.836268	Neither	-0.296811	0.500271	Neither	0.0249899	1	Neither	0.201546	0.600304	Neither
HSH2D	ENSMMUG00000057552	6.41643	0.0526093	Neither	-0.436094	0.721756	Neither	1.06547	0.206144	Neither	-0.214905	0.734568	Neither	-0.981143	0.114392	Neither	2.39581	0.00297113	Up	0.345132	0.594002	Neither	0.654716	0.344717	Neither	-0.142881	0.779531	Neither	0.31924	0.369611	Neither	-0.922869	0.098111	Neither	0.252088	0.755332	Neither	0.521057	0.497554	Neither	-0.120469	0.735207	Neither
TMEM60	ENSMMUG00000009007	0.880104	0.287876	Neither	-0.866012	0.48257	Neither	-0.39567	0.505191	Neither	1.16341	0.475178	Neither	0.089198	0.932442	Neither	2.1962	0.0227273	Up	2.56025	0.350347	Neither	1.39541	0.0585607	Neither	0.285764	0.770015	Neither	-0.0522185	0.853639	Neither	-0.498356	0.318457	Neither	-0.246452	0.611252	Neither	-0.552145	0.193468	Neither	0.390293	0.277245	Neither
SLC15A4	ENSMMUG00000005767	0.473637	0.440056	Neither	-0.674723	0.465562	Neither	0.438902	0.451489	Neither	0.074566	1	Neither	-0.00903481	0.944001	Neither	2.35972	0.00654589	Up	0.120731	0.877312	Neither	1.00926	0.1718	Neither	0.0811111	0.971141	Neither	1.53989	0.217911	Neither	-0.190774	0.710914	Neither	0.0294457	1	Neither	0.531305	0.311529	Neither	0.100554	0.852803	Neither
GPR155	ENSMMUG00000021012	-0.25986	0.586002	Neither	-0.0514423	0.871126	Neither	-0.317004	0.543168	Neither	0.493532	0.717136	Neither	0.287815	0.658765	Neither	1.98746	0.0120959	Up	-0.0360368	0.912714	Neither	0.0350665	1	Neither	-0.392431	0.544976	Neither	-0.0911424	0.824522	Neither	-0.18448	0.689946	Neither	0.0580309	0.985951	Neither	0.598644	0.20587	Neither	0.894698	0.792907	Neither
ANTXR2	ENSMMUG00000003333	3.11331	5.08588e-07	Up	-2.14838	0.194754	Neither	-2.33928	0.0288382	Down	0.690941	0.854663	Neither	0.098608	0.946599	Neither	1.46419	0.294026	Neither	-0.375248	0.74721	Neither	0.392408	0.530513	Neither	-0.149619	0.763136	Neither	-0.0737266	0.79066	Neither	-0.510037	0.389015	Neither	-0.142527	0.727921	Neither	0.166425	0.754451	Neither	-0.375946	0.260867	Neither
SERPINB9	ENSMMUG00000011719	3.07074	1.19774e-06	Up	-0.707763	0.448282	Neither	-2.25036	4.71011e-06	Down	-0.196164	0.787585	Neither	-0.129435	0.782587	Neither	-1.0464	0.194098	Neither	0.470687	0.329252	Neither	-0.108765	0.795216	Neither	0.0978781	0.980756	Neither	0.551584	0.330821	Neither	-0.0221495	0.920121	Neither	0.0499745	0.993823	Neither	-0.208459	0.599612	Neither	-0.502712	0.284358	Neither
RBM43	ENSMMUG00000044949	3.23373	3.0657e-05	Up	-0.509077	0.614682	Neither	-2.3373	1.48326e-05	Down	0.754472	0.711938	Neither	-0.046647	0.881613	Neither	-1.63429	0.159563	Neither	0.430774	0.523161	Neither	-0.514191	0.361594	Neither	-0.214344	0.690821	Neither	-0.0678901	0.788514	Neither	0.403476	0.493904	Neither	0.21603	0.693997	Neither	0.361659	1	Neither	-1.29177	0.0692705	Neither
OAS2	ENSMMUG00000008505	3.26394	5.09865e-05	Up	-1.3275	0.167061	Neither	-1.75861	0.00290495	Down	0.652883	0.591209	Neither	-0.232493	0.60445	Neither	-1.0361	0.118504	Neither	-0.135714	0.809225	Neither	-0.597726	0.377817	Neither	-0.128032	0.796108	Neither	0.0587107	0.881731	Neither	0.197238	0.87916	Neither	-0.330579	0.515254	Neither	0.549534	0.313261	Neither	0.965105	0.0140323	Neither
CASP8	ENSMMUG00000031296	3.19128	0.000115241	Up	-1.22142	0.276159	Neither	-2.71806	0.0002512	Down	0.159779	1	Neither	0.390244	0.637273	Neither	-1.70437	0.237204	Neither	0.965332	0.0530868	Neither	0.774247	0.278766	Neither	-0.140559	0.775793	Neither	-0.0491975	0.836867	Neither	0.228978	0.787143	Neither	-0.498249	0.319124	Neither	0.290185	0.57283	Neither	0.432816	0.595196	Neither
AFF1	ENSMMUG00000014076	2.09187	0.000485601	Up	-0.983399	0.323164	Neither	-4.92281	1.47087e-06	Down	0.18151	1	Neither	-0.0101334	0.941719	Neither	-1.56051	0.0824426	Neither	-0.0829145	0.796043	Neither	1.33964	0.0545705	Neither	-0.309553	0.580653	Neither	-0.247025	0.351941	Neither	0.155969	0.848957	Neither	-0.0679038	0.848731	Neither	0.355531	0.466293	Neither	0.0259003	0.988975	Neither
XRN2	ENSMMUG00000011405	1.89618	0.00093932	Up	0.87786	0.551981	Neither	-1.84178	0.00181439	Down	-0.0312336	0.892397	Neither	0.292771	0.668261	Neither	-1.36943	0.0618399	Neither	0.323297	0.513181	Neither	0.0192994	1	Neither	0.0585502	0.992426	Neither	0.272885	0.473579	Neither	-0.642424	0.223516	Neither	-0.41785	0.389961	Neither	0.249683	0.644165	Neither	0.645572	0.0949619	Neither
MBD5	ENSMMUG00000014921	1.80061	0.0018636	Up	-1.03439	0.251456	Neither	-2.67455	0.000798128	Down	-0.332274	0.711174	Neither	0.246952	0.660731	Neither	-4.99351	0.0983707	Neither	0.109874	0.820349	Neither	0.646095	0.48887	Neither	0.836326	0.580258	Neither	-0.197382	0.491102	Neither	0.0448217	1	Neither	0.10893	0.925037	Neither	-0.105595	0.782809	Neither	0.199411	0.57413	Neither
UBA6	ENSMMUG00000003776	1.92171	0.00423548	Up	-0.224236	0.741356	Neither	-3.72513	3.54778e-11	Down	0.440725	0.898062	Neither	-0.304021	0.572813	Neither	-1.46638	0.146874	Neither	-0.802477	0.0857893	Neither	0.779582	0.242498	Neither	-0.544043	0.560502	Neither	0.296604	0.371171	Neither	-0.364112	0.519147	Neither	-0.168622	0.694147	Neither	-0.00191873	0.957176	Neither	0.832692	0.308044	Neither
IFIT2	ENSMMUG00000061761	2.21944	0.00426443	Up	-1.36478	0.213501	Neither	-1.9618	1.52065e-05	Down	-0.340687	0.64132	Neither	0.0344326	1	Neither	-0.0874562	0.843726	Neither	0.366227	0.531803	Neither	1.09181	0.188618	Neither	0.371609	0.682064	Neither	-0.0304822	0.896994	Neither	-0.0998397	0.814344	Neither	0.447682	0.517308	Neither	0.0626768	0.933127	Neither	-1.36302	0.262499	Neither
JAK2	ENSMMUG00000014558	1.72706	0.00551753	Up	-0.912373	0.357658	Neither	-3.07583	0.000799307	Down	-0.035176	0.89281	Neither	-0.00429392	0.948166	Neither	-0.851729	0.203584	Neither	0.920212	0.138189	Neither	-0.691225	0.293183	Neither	-0.227397	0.69316	Neither	-0.0335635	0.893269	Neither	-0.183456	0.721437	Neither	-0.426888	0.370858	Neither	-0.354727	0.419406	Neither	0.708706	0.0557344	Neither
FYTTD1	ENSMMUG00000048439	1.57316	0.0228886	Up	-0.900059	0.322677	Neither	-2.19715	0.00283106	Down	0.27897	0.987085	Neither	0.3148	0.577462	Neither	-0.500405	0.532502	Neither	0.0899061	0.941236	Neither	0.495694	0.595588	Neither	-0.211711	0.691206	Neither	-0.352418	0.206009	Neither	-0.431907	0.440191	Neither	-0.111058	0.7819	Neither	-0.0314958	0.90585	Neither	-1.21967	0.117016	Neither
HELB	ENSMMUG00000016628	1.69535	0.0259398	Up	1.56301	0.336915	Neither	-3.07739	2.7949e-09	Down	1.46481	0.34378	Neither	-0.0994613	0.825044	Neither	-0.964859	0.583854	Neither	-0.080241	0.805025	Neither	0.341006	0.585956	Neither	-0.157004	0.756387	Neither	-0.17949	0.523863	Neither	1.63777	0.111624	Neither	-0.267297	0.56225	Neither	0.402083	0.441567	Neither	0.528663	0.136218	Neither
CXCL9	ENSMMUG00000043801	6.77303	0.0277753	Up	-1.83179	0.104386	Neither	-3.28937	2.62236e-08	Down	-0.338259	0.676586	Neither	-0.231695	0.611742	Neither	-1.37171	0.205039	Neither	-0.0898537	0.815531	Neither	0.411637	0.524503	Neither	0.0944855	0.972281	Neither	0.0220694	0.973074	Neither	0.290747	0.729774	Neither	-0.110728	0.777212	Neither	-0.431157	0.299989	Neither	-0.677858	0.140799	Neither
GPR141	ENSMMUG00000040368	6.81922	0.0411595	Up	-1.7372	0.375982	Neither	-2.54125	1.10635e-05	Down	0.335969	0.978724	Neither	-0.0764771	0.843424	Neither	-0.103806	0.864091	Neither	-0.350734	0.328529	Neither	-0.617457	0.27	Neither	-0.00456745	0.935473	Neither	-0.0243701	0.90647	Neither	0.745595	0.30908	Neither	0.0146162	1	Neither	0.640794	0.245393	Neither	0.42232	0.309556	Neither
NLRP3	ENSMMUG00000005946	1.59655	0.0483517	Up	-0.305635	0.675289	Neither	-2.27445	0.000900208	Down	-0.23809	0.786979	Neither	-0.691978	0.258513	Neither	-1.8547	0.0525027	Neither	0.124998	0.902524	Neither	0.664389	0.282359	Neither	0.318836	0.93844	Neither	0.261058	0.451982	Neither	-0.392411	0.598847	Neither	-0.394023	0.411693	Neither	0.188738	0.728072	Neither	0.170654	0.72887	Neither
DPP4	ENSMMUG00000008387	1.72644	0.049116	Up	-1.30616	0.2593	Neither	-2.03958	0.00607931	Down	0.544113	0.875307	Neither	-0.0534369	0.868497	Neither	-0.359384	0.562699	Neither	-0.107884	0.784223	Neither	0.619053	0.316885	Neither	-0.241191	0.721946	Neither	0.407683	0.248721	Neither	-0.0898638	0.823005	Neither	-0.280864	0.554612	Neither	-0.897359	0.0434218	Neither	6.85619	0.0548066	Neither
GLRX	ENSMMUG00000005312	1.16129	0.0511213	Neither	-0.842297	0.457572	Neither	-1.77567	0.000234824	Down	0.540856	0.762784	Neither	0.118719	0.911287	Neither	-1.06525	0.311487	Neither	0.000672859	0.967864	Neither	-0.696006	0.254406	Neither	-0.14167	0.785542	Neither	-0.0726486	0.785134	Neither	0.591086	0.370892	Neither	0.109975	0.875173	Neither	-0.522626	0.556777	Neither	-0.591712	0.0941125	Neither
FPR3	ENSMMUG00000002308	1.52906	0.203548	Neither	-0.113903	0.79657	Neither	-1.45518	0.000492966	Down	0.254202	0.868439	Neither	0.161087	0.826163	Neither	-0.842674	0.252302	Neither	0.105023	0.822251	Neither	0.0922212	0.961365	Neither	0.118334	0.924302	Neither	0.311601	0.531503	Neither	0.366882	0.649602	Neither	0.239782	0.679947	Neither	-0.440997	0.333801	Neither	-0.787421	0.0602058	Neither
CITED2	ENSMMUG00000029445	0.733171	0.220216	Neither	-0.112604	0.820331	Neither	-2.31822	0.000601331	Down	-0.109441	0.828793	Neither	-0.0130508	0.936044	Neither	-1.03816	0.315611	Neither	1.75	0.3361	Neither	0.870973	0.165826	Neither	-0.226928	0.679312	Neither	0.150378	0.637629	Neither	0.185312	0.791948	Neither	-0.347542	0.444749	Neither	-0.318593	0.467561	Neither	6.15171	0.13864	Neither
SAP18	ENSMMUG00000010416	-0.55337	0.221971	Neither	-0.442255	0.635443	Neither	-1.26894	0.0067377	Down	-0.0578082	0.868513	Neither	0.166171	0.801965	Neither	-1.0359	0.107306	Neither	-0.315974	0.446327	Neither	0.022201	1	Neither	0.0605307	0.989142	Neither	0.325707	0.290592	Neither	-0.12348	0.779986	Neither	-0.464244	0.300683	Neither	0.298028	0.529692	Neither	2.43732	0.058678	Neither
CD68	ENSMMUG00000013501	0.684843	0.30438	Neither	-0.463682	0.589914	Neither	-2.62266	2.3506e-05	Down	-0.0639397	0.888917	Neither	0.144531	0.858837	Neither	-0.94698	0.295313	Neither	0.0475707	1	Neither	-0.758586	0.253722	Neither	-0.238244	0.661553	Neither	-0.250107	0.563915	Neither	-0.160259	0.718806	Neither	-0.436696	0.33609	Neither	-1.06968	0.0907845	Neither	-0.922606	0.0319973	Neither
FMR1	ENSMMUG00000015814	-0.519009	0.323563	Neither	-0.686767	0.454683	Neither	-1.5638	0.00221463	Down	0.428979	0.788395	Neither	-0.589604	0.34101	Neither	-0.706235	0.474415	Neither	-0.33388	0.373986	Neither	-0.329772	0.519339	Neither	0.118625	0.920571	Neither	0.0976219	0.872677	Neither	0.322914	0.601978	Neither	0.147336	0.818219	Neither	0.336396	0.519406	Neither	-0.657951	0.0999889	Neither
BBX	ENSMMUG00000008787	0.509612	0.349139	Neither	-0.987373	0.309963	Neither	-2.5413	7.86121e-09	Down	-0.00910039	0.916249	Neither	-0.108214	0.82189	Neither	-1.23072	0.0785038	Neither	0.115542	0.913308	Neither	0.314479	0.714762	Neither	0.0935226	0.965429	Neither	0.0261327	0.954923	Neither	-0.382274	0.514721	Neither	0.254347	0.646352	Neither	-0.421654	0.316864	Neither	0.264444	1	Neither
AZI2	ENSMMUG00000000056	0.544119	0.365942	Neither	0.551886	0.719321	Neither	-2.06903	4.61677e-05	Down	0.162354	0.98008	Neither	-0.133013	0.746557	Neither	-0.595395	0.360706	Neither	-0.0922825	0.79352	Neither	0.383664	0.563494	Neither	-0.0298184	0.905136	Neither	-0.220877	0.417501	Neither	-0.242916	0.597094	Neither	-0.0481663	0.877082	Neither	-0.731443	0.148833	Neither	0.904075	0.574377	Neither
RNF144B	ENSMMUG00000062089	0.66932	0.42968	Neither	-0.628141	0.497673	Neither	-1.61816	0.0021313	Down	-0.424658	0.606044	Neither	-0.399087	0.390468	Neither	-1.0806	0.277371	Neither	1.4887	0.304406	Neither	-0.60503	0.276605	Neither	-1.07719	0.08337	Neither	-0.472452	0.228385	Neither	-0.401427	0.437702	Neither	-0.845187	0.189993	Neither	0.463681	0.336821	Neither	0.532516	0.138304	Neither
B4GALT5	ENSMMUG00000002124	-0.287624	0.520666	Neither	-1.11768	0.23028	Neither	-1.16925	0.00965177	Down	-0.227707	0.735096	Neither	-0.818216	0.188839	Neither	-0.259223	1	Neither	-0.138205	0.795008	Neither	-0.837934	0.147536	Neither	0.168592	0.877209	Neither	-0.182292	0.674389	Neither	-0.408136	0.387202	Neither	0.0131188	0.978472	Neither	0.394591	0.433041	Neither	2.46614	0.0518258	Neither
ARHGEF3	ENSMMUG00000010163	0.30315	0.608733	Neither	-0.719899	0.462831	Neither	-1.98354	6.26617e-05	Down	0.148429	1	Neither	-1.06346	0.0935478	Neither	-0.923369	0.276749	Neither	-0.170827	0.636165	Neither	-0.256436	0.62348	Neither	-0.804613	0.371131	Neither	-0.130388	0.632992	Neither	0.988496	0.112523	Neither	-0.253814	0.582534	Neither	0.818473	0.733667	Neither	-0.887583	0.679345	Neither
CCDC6	ENSMMUG00000018198	0.298285	0.610119	Neither	-0.607881	0.484869	Neither	-1.67196	0.00105643	Down	0.516519	0.714237	Neither	-0.878661	0.46931	Neither	-0.681165	0.408724	Neither	0.582911	0.471556	Neither	0.28082	0.686571	Neither	0.554091	0.598656	Neither	0.125466	0.689177	Neither	-0.100847	0.798532	Neither	0.0229574	0.996345	Neither	-0.563757	0.349663	Neither	-0.308655	0.713063	Neither
DAPP1	ENSMMUG00000006829	0.698474	0.746704	Neither	-0.0212115	1	Neither	-5.21417	0.0351733	Down	-0.00869283	0.897166	Neither	0.453467	0.566014	Neither	-0.7577	0.323155	Neither	0.0363295	0.97503	Neither	0.0979158	0.914159	Neither	0.96297	0.622122	Neither	-0.023394	0.910263	Neither	1.50739	0.228739	Neither	-0.756058	0.417193	Neither	-0.423169	0.356897	Neither	0.350733	0.556303	Neither
RGS1	ENSMMUG00000003486	8.30394	0.0389043	Up	-3.97173	0.00219216	Down	1.27014	0.0330899	Up	0.0764802	1	Neither	0.888879	0.283596	Neither	1.06414	0.18561	Neither	-0.389524	0.470597	Neither	0.197377	0.810165	Neither	-0.138743	0.813092	Neither	0.0196486	1	Neither	0.992678	0.214575	Neither	0.0362938	0.990743	Neither	-0.186363	0.698463	Neither	-0.073928	0.838197	Neither
CASP7	ENSMMUG00000001217	3.22646	0.000690097	Up	-1.01427	0.335616	Neither	1.84813	0.00185435	Up	0.0479908	1	Neither	0.0887004	0.922487	Neither	1.10467	0.324059	Neither	1.4623	0.443305	Neither	-0.798709	0.116934	Neither	0.124067	0.939169	Neither	0.0496611	0.943218	Neither	-0.132626	0.769109	Neither	-0.00796429	0.940958	Neither	0.603929	0.411009	Neither	-0.413726	0.375872	Neither
ZFP36	ENSMMUG00000038702	2.77931	0.01488	Up	-0.949418	0.295425	Neither	1.54359	0.00261387	Up	0.450753	0.687144	Neither	-0.672339	0.253663	Neither	1.82705	0.0896003	Neither	0.217094	0.926768	Neither	-0.375696	0.566327	Neither	0.238123	0.780743	Neither	0.218049	0.585184	Neither	0.158465	0.864527	Neither	0.124936	0.859817	Neither	0.293087	0.68444	Neither	0.678546	0.227209	Neither
DOCK5	ENSMMUG00000008028	1.37747	0.0193226	Up	-0.282545	0.711205	Neither	1.92745	0.000742618	Up	-0.0267872	0.899993	Neither	0.0630388	0.946039	Neither	-0.729136	0.518735	Neither	0.081801	1	Neither	-0.187597	0.697017	Neither	0.145661	0.887424	Neither	0.226136	0.863419	Neither	-0.369088	0.432075	Neither	0.323176	0.627799	Neither	0.549815	0.363801	Neither	3.96337	0.653739	Neither
RASGRP3	ENSMMUG00000045520	1.10189	0.0419008	Up	-0.842415	0.351021	Neither	1.24351	0.0261133	Up	0.245419	0.87901	Neither	-0.376746	0.470024	Neither	0.0201198	1	Neither	0.399247	0.642566	Neither	1.05586	0.411473	Neither	-0.212119	0.697372	Neither	-0.502556	0.230548	Neither	0.151982	0.909905	Neither	-0.137383	0.72951	Neither	0.404728	0.445665	Neither	-0.492748	0.164344	Neither
B3GNT2	ENSMMUG00000014181	1.11242	0.0852923	Neither	0.763382	0.647029	Neither	1.87474	0.000472928	Up	-0.510635	0.504728	Neither	0.626954	0.322245	Neither	0.663889	0.438218	Neither	0.147946	0.958263	Neither	0.182312	0.857087	Neither	-0.152392	0.761722	Neither	0.105919	0.818267	Neither	0.260574	0.996793	Neither	0.313048	0.614544	Neither	1.26983	0.452055	Neither	-0.393266	0.3259	Neither
RNF19B	ENSMMUG00000050209	-1.33271	0.0064249	Down	-1.36989	0.16751	Neither	-0.641291	0.564043	Neither	1.10508	0.524616	Neither	-0.239643	0.590478	Neither	-1.53259	0.124328	Neither	-0.965025	0.273348	Neither	0.376063	0.723426	Neither	-0.27623	0.668335	Neither	-0.228649	0.421378	Neither	-0.690609	0.200908	Neither	-0.552785	0.279774	Neither	-1.58218	0.0536969	Neither	-0.802699	0.0404859	Neither
CCR1	ENSMMUG00000056769	-1.71853	0.0134524	Down	-0.591113	0.527249	Neither	-0.237628	0.842097	Neither	0.970324	0.801346	Neither	1.77214	0.0761565	Neither	-1.98161	0.102372	Neither	-0.0565284	0.850417	Neither	-0.885509	0.103564	Neither	-0.177026	0.750875	Neither	0.0927304	0.927817	Neither	0.0623944	0.961258	Neither	-0.10103	0.821452	Neither	-0.27253	0.715402	Neither	4.98394	0.270031	Neither
RAB24	ENSMMUG00000009045	-1.1406	0.0360334	Down	-1.32785	0.189636	Neither	0.342997	0.632087	Neither	-1.28103	0.235178	Neither	-0.175785	0.672763	Neither	1.12569	0.146285	Neither	0.155341	0.976661	Neither	-0.589675	0.245526	Neither	-0.0599798	0.86963	Neither	-0.0201575	0.93032	Neither	-0.0613979	0.869515	Neither	-0.485241	0.400263	Neither	-0.0205681	0.925684	Neither	1.04797	0.703417	Neither
VEZF1	ENSMMUG00000004723	3.3063	9.53108e-08	Up	-1.16926	0.264658	Neither	-0.997919	0.29649	Neither	-0.256288	0.731759	Neither	-0.0392713	0.894012	Neither	-1.59913	0.0638955	Neither	2.04617	0.444924	Neither	0.18694	0.79958	Neither	-0.103457	0.818551	Neither	0.7034	0.338278	Neither	0.346163	0.621969	Neither	0.00213979	0.959023	Neither	-0.548692	0.200366	Neither	0.321789	0.419893	Neither
CASP4	ENSMMUG00000009850	5.48672	2.92098e-07	Up	-1.6819	0.160679	Neither	-0.998551	0.420639	Neither	-0.375854	0.821584	Neither	0.0260679	1	Neither	-1.7944	0.0997122	Neither	0.228956	0.98063	Neither	0.0428764	1	Neither	-0.292166	0.630258	Neither	0.421573	0.266887	Neither	-0.0544224	0.869634	Neither	-0.79401	0.144829	Neither	-0.0539339	0.863551	Neither	1.88767	0.0768432	Neither
IQGAP2	ENSMMUG00000022982	3.26197	2.22357e-06	Up	-1.68316	0.183536	Neither	-2.06596	0.0551431	Neither	0.0240354	1	Neither	0.588668	0.601498	Neither	-1.45819	0.236062	Neither	-0.0640317	0.880147	Neither	1.5077	0.101367	Neither	0.373092	0.698188	Neither	-0.0585843	0.81974	Neither	0.0522733	1	Neither	0.1197	0.917167	Neither	0.264144	0.680912	Neither	-0.184215	0.603909	Neither
GBP3	ENSMMUG00000000662	2.63512	3.40053e-05	Up	-1.66418	0.226322	Neither	0.311143	0.576141	Neither	-0.272884	0.710521	Neither	-0.108932	0.777969	Neither	-1.79417	0.0674961	Neither	-0.740957	0.518509	Neither	-0.694762	0.178369	Neither	0.401713	0.628806	Neither	-0.102824	0.689776	Neither	-0.084294	0.823237	Neither	0.0682623	0.935218	Neither	-0.789167	0.0838202	Neither	0.433047	0.386372	Neither
CD163	ENSMMUG00000005150	2.91231	6.1657e-05	Up	-1.43421	0.187192	Neither	-0.14191	0.810804	Neither	0.0963614	1	Neither	-0.849061	0.090221	Neither	-1.07116	0.130643	Neither	-0.221773	0.584395	Neither	0.911989	0.24333	Neither	-0.0965049	0.834837	Neither	-0.195506	0.737733	Neither	-0.385015	0.405313	Neither	0.38092	0.505413	Neither	-0.201125	0.65747	Neither	0.826366	0.0333266	Neither
CD40	ENSMMUG00000003683	4.93865	6.96296e-05	Up	-0.490136	0.548713	Neither	0.893989	0.423707	Neither	0.34228	0.91475	Neither	-0.318393	0.527424	Neither	1.92549	0.0552341	Neither	0.556709	0.532126	Neither	0.476081	0.657659	Neither	0.268123	0.770363	Neither	-0.0167532	0.942646	Neither	-1.17844	0.169293	Neither	0.868383	0.159291	Neither	-0.818207	0.0870918	Neither	0.267188	0.435051	Neither
FNDC3A	ENSMMUG00000023756	2.25446	0.000234791	Up	1.57125	0.238627	Neither	0.334641	0.55742	Neither	-0.0651106	0.867897	Neither	0.286497	0.603917	Neither	-0.155569	0.81153	Neither	0.743382	0.924504	Neither	-0.39866	0.532311	Neither	-0.092729	0.832533	Neither	0.0834675	0.8008	Neither	-0.7697	0.324821	Neither	0.329678	0.578988	Neither	0.616753	0.367699	Neither	-0.78569	0.312843	Neither
ASCC3	ENSMMUG00000022287	2.29412	0.000245503	Up	0.520208	0.83729	Neither	0.801968	0.130291	Neither	0.0524331	1	Neither	0.587961	0.68942	Neither	-0.869801	0.153586	Neither	0.516439	0.303203	Neither	1.26653	0.448975	Neither	0.519752	0.513224	Neither	-0.306633	0.482813	Neither	-0.338499	0.480808	Neither	0.344419	0.590374	Neither	-0.556054	0.277316	Neither	-0.185418	0.619322	Neither
ANXA1	ENSMMUG00000012667	2.16031	0.00037425	Up	0.37238	0.825874	Neither	2.50257	1	Neither	-2.63206	0.5	Neither	-0.427897	0.480443	Neither	-0.416958	0.49201	Neither	-0.478134	0.277314	Neither	0.0145755	1	Neither	-1.33239	0.110756	Neither	-0.0193523	0.932787	Neither	-0.0909606	0.847581	Neither	0.00960177	1	Neither	-0.343466	0.43568	Neither	-0.591862	0.111713	Neither
FAM111A	ENSMMUG00000010274	2.18046	0.00132458	Up	-0.846915	0.41584	Neither	-1.15371	0.147799	Neither	-0.609365	0.488676	Neither	0.0799215	0.933804	Neither	0.466831	1	Neither	0.668608	0.307699	Neither	-1.10279	0.0943048	Neither	0.463977	0.626036	Neither	0.0487359	0.925023	Neither	7.71765e-05	0.943606	Neither	-0.690155	0.166373	Neither	-1.3694	0.145257	Neither	-0.567779	0.0969946	Neither
ABCC1	ENSMMUG00000005914	1.91909	0.00135881	Up	-0.287458	0.729903	Neither	-0.772925	0.103333	Neither	0.401936	0.751096	Neither	-0.0938825	0.804474	Neither	-0.699636	0.288187	Neither	-0.336621	0.472259	Neither	0.267258	0.757826	Neither	-0.0916256	0.831848	Neither	0.457472	0.280869	Neither	-1.23649	0.0683022	Neither	-0.237268	0.577743	Neither	0.838412	0.0738192	Neither	0.63792	0.162405	Neither
TRA2A	ENSMMUG00000006286	1.79585	0.00171089	Up	-1.03288	0.301833	Neither	-0.545227	0.247733	Neither	-0.339901	0.633283	Neither	-1.24147	0.256489	Neither	-0.799515	0.217982	Neither	0.0146292	1	Neither	-0.520444	0.371961	Neither	0.501996	0.529697	Neither	0.130689	0.801577	Neither	0.797721	0.414189	Neither	0.0689837	0.927307	Neither	-0.780461	0.0813893	Neither	4.18465	0.626582	Neither
CCL2	ENSMMUG00000000288	7.68902	0.0019672	Up	-1.39181	0.24077	Neither	-1.25119	0.0602599	Neither	0.507972	0.814158	Neither	-0.419303	0.365853	Neither	-0.525862	0.467237	Neither	4.53046	0.398881	Neither	-0.576452	0.280729	Neither	-0.0349153	0.897963	Neither	-0.172651	0.532944	Neither	0.453217	0.531143	Neither	-0.144785	0.72704	Neither	-0.362309	0.408623	Neither	-0.500221	0.286534	Neither
APPL1	ENSMMUG00000039085	2.13066	0.00224137	Up	-0.811143	0.430342	Neither	0.698478	0.232174	Neither	0.646199	0.646446	Neither	-0.201834	0.677216	Neither	0.0662535	1	Neither	-0.109695	0.920792	Neither	0.131801	1	Neither	0.487753	0.568952	Neither	-0.198334	0.479338	Neither	0.081621	0.936699	Neither	0.794807	0.194889	Neither	0.117654	0.833901	Neither	0.291945	0.492366	Neither
NCOA1	ENSMMUG00000020838	1.66043	0.00272646	Up	-0.124484	0.812557	Neither	0.199383	0.7752	Neither	0.0165118	1	Neither	0.00387653	1	Neither	1.62383	0.0716768	Neither	-0.039753	0.886786	Neither	0.523877	0.417494	Neither	-0.373884	0.521355	Neither	-0.130535	0.693385	Neither	0.0414849	1	Neither	0.278003	0.637996	Neither	-0.233939	0.617166	Neither	3.96335	0.653666	Neither
USP25	ENSMMUG00000018743	1.83976	0.00279232	Up	-0.629099	0.515531	Neither	0.345094	0.606861	Neither	1.03914	0.506367	Neither	0.094213	0.923592	Neither	1.82213	0.0514686	Neither	0.377299	0.539279	Neither	0.237579	0.875501	Neither	-0.102664	0.84207	Neither	0.0969408	0.768219	Neither	-0.105082	0.800295	Neither	-0.212784	0.629689	Neither	0.234148	0.663651	Neither	0.635229	0.117401	Neither
PCGF5	ENSMMUG00000038018	1.95132	0.00288758	Up	-0.633436	0.472466	Neither	-0.818355	0.0712631	Neither	-0.170817	0.777197	Neither	-0.821417	0.140253	Neither	-0.223108	0.690161	Neither	-0.199744	0.656793	Neither	0.449064	0.665339	Neither	0.295382	0.720726	Neither	0.237828	0.530309	Neither	0.536013	0.659846	Neither	-0.37553	0.402942	Neither	-0.781466	0.141621	Neither	0.23543	0.581599	Neither
ARHGAP12	ENSMMUG00000004778	1.76897	0.0033597	Up	-0.118325	0.825101	Neither	-0.682944	0.20048	Neither	1.13803	0.398459	Neither	-0.235066	0.658556	Neither	1.61232	0.396264	Neither	-0.0231979	0.918782	Neither	-0.794502	0.239665	Neither	0.275968	0.765903	Neither	-0.171014	0.542698	Neither	-0.169164	0.800495	Neither	-0.170402	0.693411	Neither	-0.528497	0.225704	Neither	-0.916649	0.0155199	Neither
N4BP2L1	ENSMMUG00000007198	2.01501	0.00343079	Up	-1.32799	0.178205	Neither	-0.72916	0.418183	Neither	-0.239475	0.750253	Neither	0.227017	0.709521	Neither	3.09401	0.118247	Neither	-0.200977	0.574226	Neither	-0.455041	0.461189	Neither	-0.0561473	0.866533	Neither	-0.412992	0.145522	Neither	1.30379	0.115961	Neither	-0.627996	0.1852	Neither	-0.327106	0.559461	Neither	0.438355	0.260731	Neither
C1GALT1C1	ENSMMUG00000023574	2.60661	0.00443971	Up	0.100189	1	Neither	-0.217005	0.614231	Neither	0.0364666	1	Neither	0.0539402	0.987394	Neither	-0.241837	0.685963	Neither	-0.141119	0.753622	Neither	-0.104365	0.804938	Neither	0.682066	0.666004	Neither	-0.143187	0.58602	Neither	-0.0380898	0.897796	Neither	-0.758555	0.116907	Neither	-0.153034	0.708943	Neither	-1.4902	0.39967	Neither
STAT2	ENSMMUG00000000803	1.5697	0.00525321	Up	-2.47752	0.407595	Neither	-2.59684	0.0766282	Neither	0.0412123	1	Neither	-0.410253	0.385628	Neither	-1.32024	0.108187	Neither	-0.131491	0.70588	Neither	-0.46622	0.499351	Neither	-0.0373318	0.893277	Neither	-0.173436	0.626991	Neither	-0.125721	0.761192	Neither	0.629858	0.488622	Neither	0.178199	0.742834	Neither	0.371413	0.353824	Neither
PARP12	ENSMMUG00000004224	1.89144	0.00543189	Up	-1.06623	0.259975	Neither	-0.65049	0.288866	Neither	0.195372	0.97403	Neither	-0.994044	0.0346617	Neither	-1.06226	0.0741555	Neither	-0.152604	0.649517	Neither	0.37202	0.722832	Neither	0.622498	0.488906	Neither	-0.131592	0.701794	Neither	-0.0443907	0.889059	Neither	-0.980128	0.0737071	Neither	0.313965	0.515373	Neither	0.263841	0.638972	Neither
SASS6	ENSMMUG00000004240	2.68027	0.00572243	Up	0.355286	0.936591	Neither	-0.807251	0.340699	Neither	-0.3915	0.67019	Neither	0.189416	0.868552	Neither	-0.664506	0.327922	Neither	-1.2451	0.213995	Neither	-1.08642	0.0791764	Neither	-1.53331	0.0951337	Neither	0.408485	0.203948	Neither	0.571231	0.582106	Neither	-1.16803	0.0646742	Neither	-0.19489	0.680714	Neither	-0.686129	0.0564194	Neither
GTF2B	ENSMMUG00000002794	1.54856	0.00762599	Up	-1.36055	0.226787	Neither	-0.177396	0.758375	Neither	0.369737	0.909295	Neither	-0.53967	0.254206	Neither	-0.389696	0.701209	Neither	0.29709	0.476469	Neither	2.40563	0.161102	Neither	0.0171346	1	Neither	-0.0739468	0.823126	Neither	-0.594919	0.278877	Neither	-0.0563373	0.873401	Neither	0.218967	0.773922	Neither	0.096905	0.803406	Neither
MTMR1	ENSMMUG00000016607	1.63971	0.00816927	Up	-0.351815	0.701739	Neither	-0.367628	0.465023	Neither	-0.06185	0.861766	Neither	0.958644	0.459524	Neither	-2.50351	0.0546018	Neither	-0.588056	0.107917	Neither	-0.22109	0.703784	Neither	0.148736	0.88438	Neither	0.34047	0.768629	Neither	-0.0191185	1	Neither	0.310174	0.571468	Neither	-0.258083	0.523551	Neither	0.557667	0.702306	Neither
STAP1	ENSMMUG00000009392	7.09174	0.0115841	Up	0.500389	0.815445	Neither	-0.683501	0.275574	Neither	-0.391665	0.607774	Neither	-0.880826	0.136886	Neither	-1.71584	0.0811432	Neither	-0.170412	0.690333	Neither	-1.07811	0.0535759	Neither	-0.142119	0.774584	Neither	0.156115	0.751227	Neither	-0.30894	0.536048	Neither	-0.476	0.32545	Neither	0.988529	0.58287	Neither	6.03034	0.175364	Neither
NMI	ENSMMUG00000017781	2.08715	0.0168747	Up	1.04832	0.395104	Neither	-0.848252	0.0959288	Neither	0.569641	0.726132	Neither	-0.871931	0.192302	Neither	0.968235	0.414764	Neither	-0.501001	0.566304	Neither	-0.99281	0.103017	Neither	0.346252	0.689544	Neither	-0.0508249	0.839239	Neither	0.515574	0.430394	Neither	0.490112	0.385662	Neither	0.00230961	1	Neither	-0.670457	0.0846943	Neither
SIPA1L2	ENSMMUG00000012068	1.22598	0.0184498	Up	-0.194787	0.77866	Neither	-1.71774	0.180853	Neither	1.00793	0.625915	Neither	0.233115	0.778903	Neither	0.528654	0.53248	Neither	0.124018	0.873573	Neither	-0.266813	0.660121	Neither	-0.150501	0.790345	Neither	0.331676	0.563146	Neither	1.04034	0.177679	Neither	-0.93183	0.105923	Neither	0.257285	0.668779	Neither	1.13269	0.147417	Neither
GPD2	ENSMMUG00000004897	1.42831	0.0196648	Up	0.213071	1	Neither	-1.01496	0.0934848	Neither	-0.0858728	0.841609	Neither	-0.0866601	0.81917	Neither	-2.21248	0.0942872	Neither	-0.5127	0.178705	Neither	-0.487045	0.387663	Neither	0.277069	0.740288	Neither	-0.153898	0.59801	Neither	-0.0967291	0.810903	Neither	0.0474314	0.967425	Neither	-0.395588	0.36538	Neither	-1.05764	0.17842	Neither
ANKFY1	ENSMMUG00000019184	1.23579	0.0201561	Up	-1.59145	0.240277	Neither	-0.666336	0.137473	Neither	0.120899	1	Neither	0.462182	0.53614	Neither	-1.96904	0.218562	Neither	3.61545	0.756175	Neither	1.10129	0.141098	Neither	0.0665775	0.992502	Neither	0.210776	0.555695	Neither	0.118968	0.885839	Neither	0.130776	0.848859	Neither	-0.549286	0.222774	Neither	-0.150537	0.65589	Neither
DMXL1	ENSMMUG00000018640	1.29632	0.0216134	Up	0.15791	1	Neither	-2.20542	1	Neither	5.92037	0.484299	Neither	-0.337405	0.704533	Neither	-0.872943	0.377129	Neither	-0.0519666	0.877286	Neither	0.150915	0.900211	Neither	0.856538	0.676116	Neither	-0.18891	0.621794	Neither	0.925771	0.54232	Neither	-1.30985	0.0779622	Neither	0.461748	0.397095	Neither	0.347357	0.87137	Neither
TNFSF8	ENSMMUG00000041301	2.72674	0.0300763	Up	-1.15199	0.257877	Neither	-2.20542	1	Neither	2.02216	1	Neither	-0.201586	0.87769	Neither	-1.31875	0.194696	Neither	-0.138069	0.694178	Neither	-0.880775	0.0808418	Neither	-0.793771	0.445357	Neither	0.288051	0.414249	Neither	0.245465	0.718584	Neither	0.3327	0.692293	Neither	-0.11654	0.755424	Neither	0.489706	0.252875	Neither
NUP205	ENSMMUG00000016384	1.23447	0.0306522	Up	-2.0108	0.105264	Neither	-2.20542	1	Neither	0	1	Neither	1.00641	0.578478	Neither	-0.967854	0.512721	Neither	-0.515302	0.22987	Neither	-0.000365123	0.939591	Neither	-0.101774	0.877801	Neither	0.500429	0.253733	Neither	0.0566091	0.962052	Neither	0.0415922	1	Neither	-0.0891801	0.831868	Neither	0.0114211	1	Neither
SCAPER	ENSMMUG00000011047	1.27938	0.0310066	Up	-1.19117	0.49234	Neither	-2.25664	0.0827342	Neither	0.299134	1	Neither	0.0457644	0.989716	Neither	-0.185625	1	Neither	0.271035	0.617306	Neither	-0.124183	0.775778	Neither	-0.809224	0.408448	Neither	-0.00672281	0.956774	Neither	0.610464	0.454474	Neither	-1.05856	0.138593	Neither	0.563502	0.279363	Neither	0.370015	0.495823	Neither
MAP3K8	ENSMMUG00000004930	1.58597	0.033008	Up	-2.12061	0.121302	Neither	-0.465974	0.345313	Neither	0.816455	0.523495	Neither	-0.0088645	0.941508	Neither	-1.53659	0.577925	Neither	-0.12641	0.911109	Neither	0.38331	0.706085	Neither	0.425896	0.65177	Neither	0.0324494	0.950758	Neither	0.308849	0.605741	Neither	-0.0319139	0.908175	Neither	-0.274041	0.530912	Neither	-0.274731	0.484447	Neither
PTGER2	ENSMMUG00000000023	5.94548	0.0343158	Up	-0.347613	0.67533	Neither	0.701088	0.168812	Neither	-0.358728	0.622516	Neither	-0.391251	0.659978	Neither	0	1	Neither	-0.111155	0.738912	Neither	0.844797	0.196871	Neither	0.0935365	0.952149	Neither	-0.0583926	0.835249	Neither	-0.129835	0.78171	Neither	0.0075282	1	Neither	0.190746	0.713403	Neither	0.67606	0.0733044	Neither
CDC73	ENSMMUG00000022647	1.23031	0.0369404	Up	0.707375	0.634277	Neither	0.343271	1	Neither	0	1	Neither	-0.194047	0.643474	Neither	0.414744	0.923178	Neither	0.377495	0.584363	Neither	-0.0812578	0.832942	Neither	-1.53021	0.303956	Neither	0.477193	0.429656	Neither	-0.0922516	0.818837	Neither	1.13997	0.534585	Neither	-0.550294	0.591021	Neither	-0.402677	0.500908	Neither
GBP6	ENSMMUG00000020157	6.67006	0.0389858	Up	-0.821417	0.585704	Neither	-0.612548	0.185858	Neither	-0.0281801	0.895959	Neither	-0.606425	0.534358	Neither	0.841444	0.54089	Neither	-0.193582	0.610685	Neither	0.338032	0.763957	Neither	-0.134408	0.779124	Neither	0.331795	0.262368	Neither	-0.125121	0.759981	Neither	0.11719	0.858217	Neither	0.285729	0.657185	Neither	-0.0464753	0.869642	Neither
RNF19A	ENSMMUG00000004387	1.21459	0.0397524	Up	-1.45974	0.122856	Neither	-1.17885	0.271724	Neither	2.02198	1	Neither	0.221219	1	Neither	-0.590357	0.550378	Neither	0.0124329	1	Neither	-0.334617	0.561106	Neither	0.0290603	1	Neither	0.0395033	1	Neither	0.291339	0.945493	Neither	-0.198614	0.682404	Neither	0.445774	0.471146	Neither	0.155311	0.677046	Neither
NOD2	ENSMMUG00000012207	3.32814	0.042866	Up	0.890718	0.506407	Neither	1.32073	0.370742	Neither	-0.0818007	0.88553	Neither	-0.100384	0.821622	Neither	0.921948	0.22359	Neither	0.570732	0.153531	Neither	-0.576673	0.277934	Neither	-0.817337	0.44942	Neither	0.257868	0.508714	Neither	0.325245	0.598492	Neither	0.381609	0.749089	Neither	-0.270071	0.619682	Neither	-0.14721	0.667673	Neither
RAB8B	ENSMMUG00000013460	1.36072	0.0454581	Up	-0.466941	0.623642	Neither	0.15152	0.849145	Neither	0.114767	1	Neither	-0.103963	0.800549	Neither	-0.109202	0.824433	Neither	-1.40168	0.22182	Neither	-0.0129699	0.933732	Neither	0.11396	0.932109	Neither	0.284628	0.39779	Neither	0.0127053	0.969579	Neither	0.0896744	0.916591	Neither	-0.887918	0.117015	Neither	0.43369	0.297084	Neither
GPR171	ENSMMUG00000017244	6.23412	0.0483227	Up	-0.985916	0.39735	Neither	-0.677928	0.118806	Neither	-0.0227414	0.900775	Neither	-0.448308	0.47282	Neither	-1.91413	0.144969	Neither	0.158154	0.97149	Neither	2.26714	0.0658858	Neither	-0.0891585	0.833223	Neither	0.0485408	0.98409	Neither	-0.0854703	0.837702	Neither	-0.0977356	0.798733	Neither	0.655096	0.195086	Neither	-0.173333	0.596383	Neither
TTC39B	ENSMMUG00000013466	-1.06838	0.0516057	Neither	-0.316331	0.701678	Neither	0.103629	1	Neither	-1.22708	0.573127	Neither	-0.342127	0.480005	Neither	-0.769342	0.356826	Neither	0.629965	0.449913	Neither	0.323018	0.620524	Neither	0.0262203	1	Neither	-0.00528464	0.960723	Neither	0.284059	0.697353	Neither	-0.390133	0.494162	Neither	-0.269004	0.591231	Neither	-0.613939	0.176275	Neither
LY96	ENSMMUG00000003018	5.72853	0.0579776	Neither	0.285666	1	Neither	-0.298679	0.561541	Neither	0.278676	0.946588	Neither	0.217985	0.718057	Neither	-0.585785	0.464777	Neither	-0.121881	0.822961	Neither	-0.0486234	0.882964	Neither	-0.587527	0.353373	Neither	0.0805595	0.81595	Neither	0.686666	0.956077	Neither	-0.742912	0.12692	Neither	-0.258486	0.539492	Neither	0.747048	0.259895	Neither
BET1	ENSMMUG00000000007	1.52301	0.0639903	Neither	-1.25426	0.370023	Neither	1.10062	0.171495	Neither	-0.727509	0.35984	Neither	-0.503632	0.315142	Neither	-0.836989	0.761982	Neither	-0.602342	0.4117	Neither	0.289416	0.746213	Neither	-0.276259	0.62931	Neither	0.184347	0.582712	Neither	-0.0599787	0.862665	Neither	0.249228	0.700744	Neither	-0.743021	0.143167	Neither	0.393844	0.357787	Neither
ITPRIPL2	ENSMMUG00000058281	1.35502	0.0641937	Neither	0.101905	1	Neither	0.0915509	0.957199	Neither	-0.647732	0.494862	Neither	0.137735	0.841205	Neither	0.241705	0.818587	Neither	0.231924	0.769657	Neither	-0.467816	0.393031	Neither	-0.905384	0.183127	Neither	0.202822	0.675775	Neither	0.19267	0.842999	Neither	-0.357896	0.454111	Neither	-0.0450558	0.880152	Neither	-0.131451	0.680827	Neither
PSME2	ENSMMUG00000012473	1.21916	0.0648666	Neither	-0.302562	0.707954	Neither	0.344449	0.562426	Neither	0.343768	0.813643	Neither	-1.95647	0.101133	Neither	0.0122496	1	Neither	-0.344949	0.502298	Neither	1.30324	0.330044	Neither	0.104628	0.939619	Neither	-0.25375	0.438933	Neither	-0.0531856	0.879742	Neither	-0.241049	0.606174	Neither	-0.793314	0.159979	Neither	-0.854228	0.0728703	Neither
SIDT2	ENSMMUG00000002053	1.08289	0.0697468	Neither	-1.0234	0.265236	Neither	0.125575	0.923582	Neither	0.181808	0.983761	Neither	-0.071338	0.871109	Neither	0.902278	0.256956	Neither	-0.0824054	0.840115	Neither	0.887944	0.179234	Neither	-0.429047	0.540664	Neither	0.180982	0.560039	Neither	0.00129478	1	Neither	-0.485774	0.311874	Neither	0.582591	0.221801	Neither	-0.953507	0.320556	Neither
RAB12	ENSMMUG00000062113	0.958536	0.0714135	Neither	2.30703	0.193771	Neither	0.237325	0.778265	Neither	-0.233055	0.754659	Neither	0.459234	0.380677	Neither	-1.14976	0.220875	Neither	-0.10159	0.760167	Neither	-0.937619	0.122371	Neither	0.249599	0.785324	Neither	0.116548	0.714927	Neither	0.112075	0.944959	Neither	0.287888	0.666836	Neither	0.986672	0.0392238	Neither	-0.280223	0.48297	Neither
CAPN2	ENSMMUG00000011142	0.951052	0.0717487	Neither	0.0637514	1	Neither	0.124801	1	Neither	-0.331229	0.718802	Neither	0.185279	0.749239	Neither	-0.735343	0.263182	Neither	-0.048981	0.864172	Neither	-0.281937	0.561411	Neither	-0.282923	0.680555	Neither	0.154314	0.6429	Neither	-0.147739	0.734736	Neither	-0.169485	0.691948	Neither	-0.479202	0.254596	Neither	0.530573	0.292392	Neither
RASSF3	ENSMMUG00000053717	-0.865798	0.0747271	Neither	0.998531	0.616097	Neither	0.803205	0.147748	Neither	-0.271442	0.68615	Neither	-0.0947718	0.826027	Neither	-0.57855	1	Neither	0.067707	0.909681	Neither	0.0965009	1	Neither	0.213943	0.823038	Neither	0.196897	0.61655	Neither	-0.698808	0.17631	Neither	0.242192	0.679945	Neither	-0.0309486	0.909202	Neither	0.102647	0.787757	Neither
MCOLN2	ENSMMUG00000015403	5.56813	0.0870106	Neither	-1.66047	0.250617	Neither	1.21596	0.0623559	Neither	0.270638	0.892874	Neither	0.595829	0.342073	Neither	0.487421	0.70644	Neither	-1.03292	0.287034	Neither	1.54255	0.127013	Neither	-0.204194	0.719957	Neither	-0.116387	0.777141	Neither	-0.350552	0.614218	Neither	-0.33978	0.457362	Neither	-0.631991	0.141572	Neither	-0.244426	0.481635	Neither
SAV1	ENSMMUG00000029358	0.927062	0.0907981	Neither	0.417795	0.81055	Neither	0.99754	0.0428002	Neither	-0.084669	0.843948	Neither	-0.00185169	0.952673	Neither	-0.351448	1	Neither	0.0822703	0.868635	Neither	-0.0191132	0.904156	Neither	0.299357	0.761335	Neither	-0.0971419	0.719597	Neither	-0.140151	0.800566	Neither	-0.225611	0.622831	Neither	0.833644	0.143091	Neither	0.505097	0.200024	Neither
AGPAT3	ENSMMUG00000045179	-0.808488	0.0909351	Neither	0.421305	0.765272	Neither	1.00836	0.0795181	Neither	-0.313448	0.677808	Neither	0.136035	0.861831	Neither	1.2592	0.199383	Neither	-0.270614	0.590858	Neither	-0.70429	0.196122	Neither	-0.205783	0.70924	Neither	-0.0485758	0.849883	Neither	0.324391	0.609774	Neither	0.260483	0.66287	Neither	-0.398104	0.324357	Neither	-0.256692	0.60215	Neither
TAF1B	ENSMMUG00000001530	1.13782	0.0991374	Neither	-0.764449	0.488432	Neither	0	1	Neither	0	1	Neither	0.250391	0.72741	Neither	0.103085	1	Neither	-0.318447	0.378377	Neither	-0.143016	0.759883	Neither	1.28812	0.451365	Neither	-0.0466314	0.845091	Neither	-0.112486	0.803402	Neither	0.502994	0.735079	Neither	-0.527938	0.215832	Neither	-0.316275	0.335199	Neither
PHACTR4	ENSMMUG00000019216	0.929924	0.113452	Neither	-0.227645	0.750882	Neither	0.591745	0.328244	Neither	0.0136069	1	Neither	0.139773	0.853001	Neither	-0.17882	0.770289	Neither	-0.164561	0.724286	Neither	-0.441372	0.400219	Neither	-0.207955	0.720929	Neither	0.19903	0.639977	Neither	-0.474011	0.38692	Neither	0.18879	0.809452	Neither	-0.5057	0.391875	Neither	-0.172387	0.770669	Neither
ABCD1	ENSMMUG00000012746	1.14868	0.11509	Neither	0.0819997	1	Neither	-0.00328437	0.958544	Neither	-0.330616	0.659873	Neither	0.277075	0.741082	Neither	-3.83027	0.5	Neither	-0.369679	0.380868	Neither	-0.808021	0.180029	Neither	0.170477	0.861169	Neither	-0.168246	0.672458	Neither	-0.0904946	0.81498	Neither	0.148369	0.836531	Neither	-0.145493	0.712417	Neither	0.0156836	1	Neither
SLAMF7	ENSMMUG00000017327	5.22983	0.122676	Neither	-0.711579	0.590986	Neither	-0.534271	0.294567	Neither	0.061772	1	Neither	-0.842701	0.135146	Neither	0.450564	0.697838	Neither	-0.371751	0.422375	Neither	-0.257634	0.601756	Neither	-0.0467957	0.8848	Neither	0.0310696	0.95877	Neither	-0.369081	0.459049	Neither	0.136824	0.827251	Neither	-0.448871	0.460395	Neither	-0.197474	0.644695	Neither
COASY	ENSMMUG00000009886	-0.783493	0.128235	Neither	-0.137804	0.803911	Neither	1.0497	0.104498	Neither	0.127048	0.989616	Neither	-0.0883052	0.810569	Neither	-1.23642	0.348194	Neither	0.168651	0.704458	Neither	0.341544	0.637278	Neither	-0.113444	0.819771	Neither	-0.0656349	0.797638	Neither	-1.11139	0.0857011	Neither	-0.0869377	0.817298	Neither	0.928943	0.0665298	Neither	-0.330256	0.371308	Neither
GSTO1	ENSMMUG00000015334	-0.750344	0.130766	Neither	1.11366	0.448609	Neither	-0.198676	0.64425	Neither	-0.208298	0.736841	Neither	-0.403253	0.788047	Neither	1.8765	0.0805372	Neither	-0.0788358	0.802179	Neither	-0.0584649	0.878137	Neither	-0.0654323	0.861383	Neither	0.157563	0.668334	Neither	-0.164354	0.705421	Neither	0.170283	0.766287	Neither	-0.307442	0.488898	Neither	0.269916	0.522906	Neither
SOCS1	ENSMMUG00000010956	-1.49653	0.133595	Neither	2.44243	0.471652	Neither	-3.56515	0.5	Neither	1.69998	0.414589	Neither	-0.327683	0.532695	Neither	0.797447	0.588707	Neither	0.0244617	0.986558	Neither	0.376291	0.600998	Neither	-0.26761	0.806314	Neither	-0.373704	0.23734	Neither	-0.391064	0.475966	Neither	-0.62551	0.242902	Neither	-0.584724	0.156859	Neither	0.727596	0.104279	Neither
LCP2	ENSMMUG00000014126	1.13849	0.156962	Neither	-1.38539	0.205649	Neither	-0.056911	0.913304	Neither	0.195859	0.963507	Neither	-0.152492	0.73804	Neither	-0.889079	0.22907	Neither	1.06071	0.256969	Neither	-0.232172	0.684493	Neither	-0.202768	0.723806	Neither	0.228598	0.717096	Neither	-0.576233	0.36455	Neither	0.00252868	1	Neither	-0.65998	0.178157	Neither	-0.0794437	0.803581	Neither
ETV6	ENSMMUG00000014370	0.85236	0.158646	Neither	-1.07716	0.308251	Neither	-0.689505	0.483415	Neither	-0.119567	0.815142	Neither	-0.0569721	0.871149	Neither	-0.0471015	0.879686	Neither	0.16994	0.785877	Neither	-0.788024	0.125564	Neither	0.440892	0.67791	Neither	-0.349668	0.289631	Neither	-0.209871	0.646039	Neither	-0.0530689	0.884483	Neither	0.253547	0.642886	Neither	-0.623634	0.0551895	Neither
DCLRE1C	ENSMMUG00000017176	1.08375	0.174527	Neither	-1.32368	0.253902	Neither	-0.747348	0.0864169	Neither	-0.191403	0.75292	Neither	-0.919785	0.156212	Neither	1.1018	0.153215	Neither	0.0644714	0.903556	Neither	-1.0823	0.111943	Neither	-0.0665431	0.86148	Neither	-0.116659	0.66898	Neither	-0.195907	0.655416	Neither	-0.196714	0.649727	Neither	-0.0370315	0.908428	Neither	-1.63193	0.291024	Neither
ZNFX1	ENSMMUG00000023623	0.705117	0.178664	Neither	-0.355566	0.636176	Neither	1.1529	0.380839	Neither	0.366239	0.853127	Neither	0.668369	0.201065	Neither	0.71702	0.342809	Neither	0.62491	0.282841	Neither	-0.656328	0.207759	Neither	-0.0339817	0.887781	Neither	0.360995	0.342579	Neither	-0.175595	0.692214	Neither	0.0438887	0.99673	Neither	-0.427315	0.304521	Neither	-0.0815394	0.819858	Neither
ITGAL	ENSMMUG00000016876	1.12108	0.181519	Neither	-0.857154	0.413196	Neither	-0.486727	0.260583	Neither	-0.352672	0.629139	Neither	-0.292164	0.500086	Neither	-0.442787	0.622222	Neither	0.270158	0.615788	Neither	0.483613	0.482275	Neither	0.228707	0.819484	Neither	-0.351607	0.314567	Neither	0.382206	0.53309	Neither	-0.0886827	0.807425	Neither	-0.739022	0.143545	Neither	-0.109339	1	Neither
ITM2B	ENSMMUG00000007888	0.680903	0.187714	Neither	-0.208346	0.751672	Neither	1.06579	0.0629867	Neither	-0.210931	0.739833	Neither	0.43099	0.447482	Neither	-0.392443	0.523455	Neither	0.156396	0.745513	Neither	0.890957	0.1819	Neither	-0.0901962	0.833293	Neither	0.759425	0.0479857	Neither	0.217709	0.726528	Neither	-0.128383	0.761509	Neither	0.745373	0.122164	Neither	0.386345	0.272516	Neither
LYN	ENSMMUG00000014149	0.879312	0.211981	Neither	-1.40865	0.198909	Neither	-0.818166	0.094266	Neither	-0.410323	0.589597	Neither	0.228619	0.735354	Neither	-1.05212	0.0932123	Neither	0.0399983	1	Neither	0.0599171	1	Neither	-0.165425	0.746659	Neither	-0.163391	0.549963	Neither	-0.144699	0.790982	Neither	-0.297491	0.500461	Neither	-0.0752481	0.830223	Neither	-1.09955	0.0701597	Neither
LUZP1	ENSMMUG00000045584	-0.554868	0.222378	Neither	-1.15167	0.223711	Neither	0.132596	0.823611	Neither	-0.307748	0.649001	Neither	0.278113	0.614729	Neither	-0.0357326	0.905029	Neither	-0.00101965	1	Neither	0.510707	0.448145	Neither	0.0721171	0.981542	Neither	-0.163038	0.569965	Neither	-0.52843	0.408018	Neither	0.045581	0.969492	Neither	-0.490752	0.291056	Neither	-0.0969608	0.928807	Neither
EFR3A	ENSMMUG00000012559	0.63315	0.248328	Neither	-0.99022	0.305986	Neither	0.786807	0.2057	Neither	0.620946	0.595251	Neither	-0.412187	0.439274	Neither	-0.417137	0.479713	Neither	1.93144	1	Neither	0.643197	0.420412	Neither	0.456094	0.572089	Neither	1.19466	0.485958	Neither	0.455236	0.512079	Neither	-0.528226	0.271516	Neither	-0.445834	0.298587	Neither	1.06406	0.097724	Neither
STAT1	ENSMMUG00000005613	0.628522	0.264207	Neither	-0.913984	0.363894	Neither	-0.331603	0.447324	Neither	0.142259	0.956025	Neither	0.0887604	0.896439	Neither	0.361465	0.67043	Neither	-0.0927373	0.791142	Neither	-0.123401	0.77342	Neither	-0.25814	0.641315	Neither	0.177138	0.694829	Neither	0.363372	0.598307	Neither	-0.0609406	0.856019	Neither	-0.719219	0.404276	Neither	0.585317	0.420028	Neither
BMPR2	ENSMMUG00000009009	0.566319	0.269657	Neither	-0.319503	0.660121	Neither	0.688439	0.904588	Neither	0.18369	1	Neither	0.0720737	0.961355	Neither	-1.28078	0.0967394	Neither	-0.0658873	0.919048	Neither	-0.0921584	0.823119	Neither	-0.604861	0.424687	Neither	0.541326	0.517479	Neither	0.385643	0.527516	Neither	-0.306902	0.578556	Neither	0.334981	0.476021	Neither	0.249543	0.586988	Neither
BST2	ENSMMUG00000005829	0.760893	0.276449	Neither	-0.118146	0.805153	Neither	0.301698	0.571914	Neither	-0.102736	0.83715	Neither	-0.0720635	0.841872	Neither	-1.4255	0.0603856	Neither	-0.429489	0.227237	Neither	0.667478	0.292605	Neither	0.255739	0.763546	Neither	-0.105874	0.683917	Neither	0.143138	0.829491	Neither	0.105896	0.872104	Neither	-1.1311	0.0653496	Neither	-0.15483	0.671703	Neither
GTPBP2	ENSMMUG00000008890	0.6025	0.276879	Neither	0.215724	0.931963	Neither	-0.769249	0.129195	Neither	-0.342006	0.645564	Neither	-0.149733	0.725228	Neither	0.0160691	1	Neither	-0.321263	0.386606	Neither	0.447346	0.513246	Neither	0.0374712	1	Neither	-0.045602	0.858207	Neither	-0.334771	0.495373	Neither	-0.282021	0.519742	Neither	0.544785	0.290316	Neither	0.997461	0.0682362	Neither
SGMS1	ENSMMUG00000007081	0.591577	0.279301	Neither	-0.637346	0.456922	Neither	1.08302	0.33178	Neither	0.155927	0.956469	Neither	-0.235147	0.609682	Neither	-2.34005	0.170358	Neither	-0.160022	0.779063	Neither	5.77962	0.0899751	Neither	0.499191	0.538841	Neither	0.389586	0.256086	Neither	0.264285	0.651762	Neither	0.333483	0.582297	Neither	-0.835839	0.157658	Neither	-0.297892	0.494687	Neither
BRCA2	ENSMMUG00000007197	1.20037	0.285731	Neither	-0.343822	0.698654	Neither	0.645649	0.621734	Neither	-0.583065	0.624632	Neither	-0.314403	0.613722	Neither	-0.693977	0.326382	Neither	-0.295248	0.795602	Neither	1.53325	0.203804	Neither	0.00263636	1	Neither	0.0557416	0.905785	Neither	-0.0345361	0.903205	Neither	0.575996	0.465579	Neither	-0.0311615	0.91071	Neither	4.8704	0.329878	Neither
MPP1	ENSMMUG00000005772	-0.513355	0.30512	Neither	-0.793219	0.479325	Neither	0.749648	0.15083	Neither	-0.367763	0.625979	Neither	0.326508	0.613953	Neither	0.656204	0.674662	Neither	0.379482	0.589521	Neither	-0.940281	0.077054	Neither	-0.0528398	0.883325	Neither	0.607775	0.27219	Neither	-0.208625	0.638672	Neither	0.0760686	0.943385	Neither	1.01569	0.0788891	Neither	-0.164123	0.699462	Neither
CUL4B	ENSMMUG00000009037	0.560022	0.327913	Neither	-0.364114	0.657524	Neither	-0.603943	0.272843	Neither	-0.285958	0.711556	Neither	-0.267505	0.554791	Neither	-0.132003	0.792788	Neither	0.0392679	0.975773	Neither	-0.0701151	0.862743	Neither	-0.0899675	0.835456	Neither	0.0512744	0.919051	Neither	-0.649029	0.198185	Neither	-0.210651	0.629789	Neither	-0.0402069	0.896085	Neither	-0.125679	0.740828	Neither
CHMP5	ENSMMUG00000020149	0.611457	0.332164	Neither	-0.178607	0.77978	Neither	-0.253807	0.584203	Neither	0.587067	0.814868	Neither	0.0252366	1	Neither	-1.01633	0.118145	Neither	-0.080967	0.821176	Neither	-0.208725	0.75509	Neither	0.191613	0.886616	Neither	0.126655	0.726574	Neither	0.250661	0.741509	Neither	0.0746778	0.943278	Neither	0.320594	0.513422	Neither	0.962023	0.0154909	Neither
MED25	ENSMMUG00000020175	0.509527	0.346877	Neither	0.81629	0.576991	Neither	-0.696278	0.121695	Neither	0.223965	0.890764	Neither	0.31672	0.558115	Neither	-0.193444	0.75124	Neither	0.428579	0.636437	Neither	-0.0250154	0.910844	Neither	0.181879	0.858156	Neither	0.367343	0.263187	Neither	-0.17456	0.737168	Neither	0.201221	0.789641	Neither	-0.141133	0.763085	Neither	1.11525	0.143651	Neither
NCOA7	ENSMMUG00000004290	-0.436378	0.348305	Neither	-0.897559	0.319394	Neither	-0.960044	0.0436679	Neither	-0.0800293	0.856246	Neither	0.0959119	0.88792	Neither	-0.257266	0.661457	Neither	0.00850309	1	Neither	1.18782	0.114797	Neither	-0.354364	0.540597	Neither	0.212628	0.533917	Neither	0.403102	0.793287	Neither	-0.1029	0.789831	Neither	-0.919332	0.295047	Neither	-0.0892874	0.890088	Neither
CD47	ENSMMUG00000008791	0.526884	0.349279	Neither	-1.78347	0.0880801	Neither	-0.478384	0.314216	Neither	-0.414639	0.603339	Neither	0.154762	0.833954	Neither	-2.43511	1	Neither	0.533368	1	Neither	-0.236962	0.715212	Neither	0.101413	0.942653	Neither	0.244895	0.660658	Neither	-0.0974318	0.823177	Neither	-0.0228131	0.919613	Neither	0.665205	0.19551	Neither	5.27195	0.482273	Neither
DNAJA1	ENSMMUG00000007740	-0.441325	0.358711	Neither	0.187394	0.959819	Neither	0	1	Neither	2.80382	1	Neither	1.71494	0.783857	Neither	-3.15244	0.0546381	Neither	0.101053	0.978933	Neither	0.502269	0.472542	Neither	-0.465378	0.699951	Neither	-0.417283	0.161083	Neither	0.412039	0.559629	Neither	5.29273	0.148226	Neither	0.187212	0.730162	Neither	-0.219565	0.876255	Neither
TNFSF13B	ENSMMUG00000008040	1.05236	0.369201	Neither	-1.24986	0.424202	Neither	0.328609	0.526351	Neither	0.245754	0.871579	Neither	-0.0433433	0.884727	Neither	0.27856	0.916019	Neither	-0.567375	0.310505	Neither	0.524349	0.572982	Neither	0.192896	0.836436	Neither	0.0287119	0.949089	Neither	-0.997134	0.0727811	Neither	0.170264	0.782954	Neither	0.906741	0.318908	Neither	-0.763384	0.0369993	Neither
PDE4B	ENSMMUG00000007490	-0.420355	0.373877	Neither	0.997047	0.527608	Neither	1.96154	0.121408	Neither	-0.085833	0.844486	Neither	-0.24688	0.638124	Neither	-2.37141	0.132823	Neither	-2.09085	0.37141	Neither	0.446345	0.546004	Neither	0.284416	0.809659	Neither	-0.330315	0.435307	Neither	0.505977	0.467647	Neither	0.0834919	0.937419	Neither	0.0846133	0.996487	Neither	0.0694545	0.902005	Neither
UNC93B1	ENSMMUG00000023184	0.682793	0.374363	Neither	-0.279261	0.712193	Neither	0.444847	0.444226	Neither	0.579611	0.6686	Neither	0.311249	0.784844	Neither	-0.462026	0.584555	Neither	0.334346	0.835493	Neither	-0.890264	0.162324	Neither	-0.192935	0.785451	Neither	-0.172684	0.665206	Neither	-0.602341	0.315404	Neither	-0.500313	0.29347	Neither	-0.455893	0.286392	Neither	0.0619797	0.887426	Neither
ADAP2	ENSMMUG00000009077	0.672932	0.378754	Neither	0.956944	0.54625	Neither	-0.6573	0.870045	Neither	-1.53784	0.433284	Neither	-1.16979	0.205467	Neither	0.543635	0.688682	Neither	0.308277	0.49056	Neither	0.522883	0.462677	Neither	0.971459	0.473157	Neither	-0.0800966	0.788997	Neither	-0.125242	0.782217	Neither	-0.853948	0.140472	Neither	0.307465	0.648107	Neither	0.669507	0.639378	Neither
CYTIP	ENSMMUG00000014176	1.1804	0.379848	Neither	-1.67344	0.248755	Neither	0.960271	0.0912087	Neither	0.454024	0.821209	Neither	0.382716	0.55148	Neither	1.32355	0.087848	Neither	0.574418	0.360647	Neither	-0.764428	0.227149	Neither	-0.124667	0.802026	Neither	0.09287	0.845666	Neither	-0.210617	0.648374	Neither	0.0671753	0.945848	Neither	0.0186937	1	Neither	-0.548723	0.181752	Neither
FBXO6	ENSMMUG00000023668	-0.457764	0.4184	Neither	0.518493	0.813703	Neither	0.696845	0.322756	Neither	0.43432	0.867027	Neither	0.195381	0.835492	Neither	-1.04178	0.189255	Neither	-0.300283	0.513687	Neither	0.975616	0.253954	Neither	-0.50092	0.501928	Neither	0.241083	0.544666	Neither	-0.236868	0.643882	Neither	-0.149524	0.787952	Neither	0.372488	0.555401	Neither	-0.720727	0.0935813	Neither
AKNA	ENSMMUG00000008018	-0.372516	0.484088	Neither	0.596741	0.668378	Neither	1.05241	0.0863312	Neither	-0.0874146	0.842918	Neither	-0.421636	0.404685	Neither	-0.872993	0.266604	Neither	0.805476	0.28089	Neither	0.129125	0.933391	Neither	-0.151252	0.788796	Neither	-0.298726	0.292324	Neither	0.433855	0.559234	Neither	-0.0695002	0.851601	Neither	0.358624	0.56375	Neither	-0.135962	0.73767	Neither
INPP5D	ENSMMUG00000009772	-0.369496	0.49402	Neither	-0.235087	0.732923	Neither	-0.389002	0.543628	Neither	-0.294168	0.702445	Neither	-0.618411	0.276608	Neither	-1.33086	0.209495	Neither	0.451731	0.491124	Neither	-0.282953	0.579998	Neither	-0.536487	0.507445	Neither	0.299246	0.371051	Neither	0.126615	0.863211	Neither	-0.463312	0.368527	Neither	0.522658	0.674634	Neither	-0.330457	0.395151	Neither
CCL3	ENSMMUG00000062832	4.12476	0.509151	Neither	-0.677795	0.703533	Neither	1.38882	1	Neither	-2.41194	0.418032	Neither	-0.727123	0.547647	Neither	1.47167	0.55375	Neither	-0.270373	0.608012	Neither	0.553781	0.409985	Neither	-1.43668	0.220324	Neither	-0.101766	0.733237	Neither	-0.197225	0.743136	Neither	0.376543	0.807794	Neither	-0.430258	0.453853	Neither	-0.358076	0.279581	Neither
CCL5	ENSMMUG00000054796	1.09008	0.51802	Neither	-0.334116	0.777691	Neither	0.893569	0.458367	Neither	0.70086	0.843004	Neither	-1.02919	0.180039	Neither	0.30135	0.736046	Neither	-0.415382	0.720087	Neither	-0.223854	0.703379	Neither	-0.0221236	1	Neither	0.644155	0.16397	Neither	-0.0600297	0.863829	Neither	-0.00726915	0.928257	Neither	0.0198343	1	Neither	0.248768	0.534959	Neither
ARL6IP6	ENSMMUG00000062827	-0.34368	0.532858	Neither	-0.600195	0.527192	Neither	0.399097	0.65612	Neither	-0.356117	0.667196	Neither	-0.0699517	0.872512	Neither	0.41639	0.762047	Neither	1.08624	0.0614797	Neither	0.696839	0.405918	Neither	0.0833432	0.965661	Neither	-0.0174436	0.929783	Neither	0.217049	0.734021	Neither	0.315847	0.587994	Neither	-0.0848755	0.811431	Neither	-0.166299	0.685143	Neither
ATXN7L1	ENSMMUG00000000383	0.386645	0.55123	Neither	-0.463179	0.607621	Neither	-0.2962	0.605959	Neither	0.15018	0.995508	Neither	-0.0835865	0.832928	Neither	1.38926	0.0809928	Neither	-0.321738	0.412759	Neither	-0.685292	0.185688	Neither	-0.026158	0.91337	Neither	-0.057346	0.826433	Neither	-1.08432	0.0540169	Neither	-0.152568	0.734268	Neither	-0.0940425	0.812224	Neither	0.307316	0.381771	Neither
AIM2	ENSMMUG00000004492	0.56374	0.559489	Neither	-1.73951	0.175008	Neither	-2.20197	0.0532196	Neither	-1.37236	0.300502	Neither	-0.534687	0.441535	Neither	-0.0353688	0.89691	Neither	-0.32802	0.428754	Neither	0.283863	0.75154	Neither	-0.818438	0.397148	Neither	0.0648981	0.892736	Neither	0.185583	0.915706	Neither	-0.551359	0.351426	Neither	0.153527	0.827211	Neither	4.53515	0.498454	Neither
TRIM14	ENSMMUG00000041923	-0.276364	0.56521	Neither	0.571238	0.681205	Neither	0.00167698	1	Neither	0.0882149	1	Neither	0.194971	0.765595	Neither	0.428501	0.820333	Neither	-0.115159	0.734516	Neither	-0.0233702	0.919119	Neither	-0.0951367	0.833475	Neither	-0.0825766	0.749727	Neither	0.0134862	1	Neither	-0.386269	0.384568	Neither	0.528853	0.252245	Neither	0.169483	0.645031	Neither
DHX58	ENSMMUG00000014755	-0.319801	0.569033	Neither	0.118448	1	Neither	0.762783	0.363817	Neither	-0.121415	0.817829	Neither	-0.397327	0.484658	Neither	-0.98897	0.229903	Neither	3.2188	0.935695	Neither	-0.974824	0.104546	Neither	-0.0133602	0.923526	Neither	0.391528	0.717619	Neither	0.22624	0.706755	Neither	-0.0161987	0.92825	Neither	-1.79313	0.10142	Neither	-0.497509	0.220487	Neither
DENND3	ENSMMUG00000013578	-0.251616	0.592786	Neither	-0.236157	0.734724	Neither	-0.207055	0.679259	Neither	-0.463062	0.554317	Neither	-0.0371413	0.897785	Neither	0.478393	0.893391	Neither	-0.170418	0.617057	Neither	-0.630968	0.312533	Neither	-0.0911641	0.838248	Neither	-0.00399377	0.96402	Neither	1.26146	0.573293	Neither	-0.110726	0.797632	Neither	0.0846952	0.890846	Neither	-0.899896	0.0121306	Neither
HPSE	ENSMMUG00000013342	0.638956	0.592865	Neither	1.07836	0.685797	Neither	1.01441	0.421314	Neither	-0.0635671	0.861436	Neither	-0.772889	0.497937	Neither	-0.212555	0.708013	Neither	0.263543	0.56006	Neither	-0.394558	0.451285	Neither	-0.470467	0.538763	Neither	0.723198	0.149601	Neither	0.277051	0.702268	Neither	-0.019361	0.920245	Neither	1.28695	0.0703296	Neither	0.33251	0.434723	Neither
BLVRA	ENSMMUG00000017382	-0.235821	0.610897	Neither	-0.082598	0.84614	Neither	-0.120224	0.775578	Neither	-0.230887	0.725403	Neither	0.0716644	0.93821	Neither	-0.467615	0.614497	Neither	-0.668387	0.188218	Neither	0.304178	0.721616	Neither	-0.203491	0.703156	Neither	-0.319451	0.442849	Neither	-0.0177076	0.925923	Neither	0.579011	0.342701	Neither	0.953732	0.344558	Neither	0.454729	0.204638	Neither
FBXO7	ENSMMUG00000006728	0.280372	0.618813	Neither	-0.888361	0.326767	Neither	-0.320323	0.507181	Neither	-0.351618	0.62592	Neither	-0.135408	0.742788	Neither	0.382983	0.692719	Neither	-0.625701	0.130084	Neither	-0.343411	0.502891	Neither	-0.0107985	0.929616	Neither	0.368006	0.281237	Neither	-0.717172	0.354457	Neither	0.210513	0.713654	Neither	-0.318824	0.470035	Neither	-0.196572	0.797288	Neither
RTF1	ENSMMUG00000015482	0.29281	0.618936	Neither	0.0327401	1	Neither	-0.571755	0.208211	Neither	-0.304492	0.677602	Neither	0.225507	0.699712	Neither	-1.51107	0.329313	Neither	-0.833555	0.0300921	Neither	-1.12292	0.0697047	Neither	-0.0830814	0.850046	Neither	-0.103458	0.703683	Neither	0.164597	0.798665	Neither	-0.0886096	0.816335	Neither	-0.786135	0.0799982	Neither	-0.486275	0.279919	Neither
KIF23	ENSMMUG00000014887	-0.564966	0.621045	Neither	-1.15209	0.461177	Neither	-1.56133	0.32064	Neither	0.460664	1	Neither	0.126823	1	Neither	1.02615	0.22402	Neither	0.0229403	1	Neither	-1.23141	0.100688	Neither	-0.0904356	0.857359	Neither	0.819021	0.143836	Neither	0.60827	0.353435	Neither	-0.200608	0.722451	Neither	-1.05442	0.255026	Neither	0.208214	0.808038	Neither
KIF13B	ENSMMUG00000039515	-0.204154	0.63022	Neither	-0.83718	0.328495	Neither	-0.296764	0.579882	Neither	-0.143557	0.792202	Neither	-0.150262	0.71589	Neither	-3.29515	0.5	Neither	-0.280904	0.60839	Neither	0.997609	0.154496	Neither	-0.100579	0.820671	Neither	0.187956	0.584872	Neither	0.357808	0.563663	Neither	-0.237845	0.580255	Neither	0.27767	0.688065	Neither	0.115734	0.774074	Neither
IL1RN	ENSMMUG00000013014	1.30274	0.632994	Neither	-1.24295	0.792857	Neither	0	1	Neither	0.502886	1	Neither	0.120612	1	Neither	-0.385485	0.523267	Neither	0.499291	0.367839	Neither	0.911587	0.565313	Neither	0.226863	0.984323	Neither	-0.277116	0.346686	Neither	-0.520446	0.335209	Neither	0.809274	1	Neither	-0.895795	0.0370408	Neither	-0.997091	0.0173014	Neither
TRPC4AP	ENSMMUG00000000229	-0.196727	0.640784	Neither	-0.388747	0.615077	Neither	-0.229033	0.579356	Neither	-0.330565	0.641645	Neither	0.141736	0.818946	Neither	0.131177	0.921795	Neither	0.0224458	0.997784	Neither	-0.202242	0.71267	Neither	0.0881425	0.955547	Neither	-0.30036	0.323595	Neither	-0.135422	0.816026	Neither	-0.00881536	0.942803	Neither	-0.344808	0.409796	Neither	0.396227	0.271098	Neither
ABTB2	ENSMMUG00000058619	-0.210062	0.668329	Neither	0.446022	0.761556	Neither	0.57253	0.28455	Neither	-0.513001	0.510871	Neither	-0.322992	0.521217	Neither	0.776527	0.480665	Neither	0.660086	0.371094	Neither	-0.482256	0.433423	Neither	0.240734	0.779898	Neither	-0.476847	0.201706	Neither	0.0728341	0.958458	Neither	-0.435231	0.34246	Neither	-0.412605	0.461985	Neither	-0.908493	0.0872537	Neither
SPHK1	ENSMMUG00000018011	-0.249832	0.672706	Neither	-0.295337	0.700524	Neither	1.89458	0.0667334	Neither	0.135233	0.985443	Neither	-0.63551	0.292271	Neither	-0.994344	0.234749	Neither	-0.358919	0.348347	Neither	0.433235	0.505712	Neither	-0.293818	0.665894	Neither	0.183863	0.597621	Neither	-0.0608196	0.864206	Neither	0.107808	0.970825	Neither	-0.417312	0.323168	Neither	-0.339479	0.34355	Neither
NRIP1	ENSMMUG00000058750	0.210397	0.736526	Neither	-0.33504	0.669997	Neither	-0.238495	0.641677	Neither	0.427337	0.816002	Neither	-0.231628	0.63351	Neither	0.838502	0.770621	Neither	-0.218264	0.660259	Neither	-0.104199	0.818311	Neither	0.0641468	0.988089	Neither	0.267853	0.378287	Neither	-0.217519	0.63063	Neither	-0.346233	0.427415	Neither	-0.17041	0.675266	Neither	0.91842	0.0721648	Neither
IL4I1	ENSMMUG00000011627	0.496323	0.738178	Neither	0.691388	0.827714	Neither	1.15399	0.28675	Neither	-0.3472	0.72994	Neither	0.299926	0.882746	Neither	-1.75023	0.0645863	Neither	-0.280044	0.444333	Neither	1.03569	0.124721	Neither	-0.188519	0.80461	Neither	0.213435	0.5417	Neither	-0.0830669	0.842657	Neither	-0.181073	0.757459	Neither	0.425296	0.426238	Neither	0.389597	0.433099	Neither
CXCL16	ENSMMUG00000004891	-0.148657	0.763423	Neither	0.51553	0.729465	Neither	0.725886	0.429165	Neither	0.101444	1	Neither	-0.70492	0.234646	Neither	0.818969	0.420108	Neither	0.837631	0.115847	Neither	-0.917354	0.119859	Neither	0.316509	0.696108	Neither	-0.0747405	0.800624	Neither	0.255856	0.740189	Neither	-0.247426	0.586761	Neither	0.0568344	0.947573	Neither	0.773163	0.132345	Neither
USP33	ENSMMUG00000018326	0.196813	0.766676	Neither	0.0914305	1	Neither	-0.648312	0.162181	Neither	0.278155	0.892003	Neither	-0.159462	0.709554	Neither	0.689633	0.505628	Neither	0.465725	0.379023	Neither	0.275447	0.715365	Neither	0.302759	0.722111	Neither	-0.0245378	0.919091	Neither	0.534019	0.592399	Neither	0.242094	0.687603	Neither	-0.295312	0.484711	Neither	0.148125	0.737044	Neither
ENDOD1	ENSMMUG00000047793	-0.103935	0.790991	Neither	-0.885355	0.317696	Neither	-0.767833	0.0950882	Neither	-0.408721	0.593523	Neither	0.0421119	0.983618	Neither	0.251211	0.83623	Neither	0.134003	0.795038	Neither	0.888178	0.179616	Neither	0.376728	0.693829	Neither	-0.222704	0.422965	Neither	-0.179981	0.721875	Neither	0.261322	0.649875	Neither	0.716788	0.166878	Neither	-0.791022	0.0165123	Neither
ARHGAP27	ENSMMUG00000021932	0.192578	0.793692	Neither	0.198176	0.952702	Neither	1.25907	0.224097	Neither	-0.201814	0.74412	Neither	0.446588	0.45258	Neither	1.37116	0.0986809	Neither	-0.52094	0.187856	Neither	-1.24399	0.0573799	Neither	0.0227719	1	Neither	0.239713	0.482817	Neither	1.01888	0.126533	Neither	-0.013462	0.933187	Neither	0.116824	0.857799	Neither	-0.0706732	0.822155	Neither
ATP13A1	ENSMMUG00000043400	-0.120128	0.795928	Neither	0.368302	0.832578	Neither	0.621725	0.21793	Neither	-0.196368	0.754711	Neither	0.125461	0.850248	Neither	0.514015	0.67109	Neither	-0.0984275	0.788555	Neither	-0.257208	0.60142	Neither	0.158783	0.878645	Neither	-0.0716061	0.779826	Neither	-0.146673	0.730477	Neither	-0.0844848	0.826754	Neither	0.228981	0.66572	Neither	-0.545604	0.475956	Neither
ATP10A	ENSMMUG00000054546	0.193936	0.830381	Neither	-0.57297	0.49048	Neither	0.593928	0.415029	Neither	0.593056	0.624726	Neither	-0.586201	0.258536	Neither	-1.11233	0.175638	Neither	-0.696138	0.0490148	Neither	0.240076	0.759262	Neither	0.107023	0.995466	Neither	0.241086	0.476201	Neither	0.55426	0.367396	Neither	0.45238	0.455508	Neither	0.771114	0.148392	Neither	-0.539869	0.23362	Neither
RALB	ENSMMUG00000046774	0.13383	0.848309	Neither	-0.527323	0.581744	Neither	-1.16393	0.173629	Neither	0.0348459	1	Neither	0.383851	0.51531	Neither	-0.180991	0.782778	Neither	-0.710706	0.304562	Neither	-0.620192	0.242657	Neither	-0.371005	0.521666	Neither	0.294469	0.410051	Neither	-0.3735	0.480795	Neither	-0.265534	0.562698	Neither	0.200649	0.757703	Neither	0.352374	0.379145	Neither
NFE2L3	ENSMMUG00000003615	0.168172	0.848981	Neither	0.666116	0.698493	Neither	1.01591	0.0650559	Neither	-0.0411946	0.889548	Neither	0.126572	0.886195	Neither	1.04739	0.188126	Neither	-0.096871	0.874874	Neither	-0.724308	0.192922	Neither	-0.157303	0.760634	Neither	-0.142842	0.749928	Neither	-0.00548201	0.944838	Neither	0.0143404	1	Neither	-0.416829	0.536499	Neither	0.0617609	0.904606	Neither
MVP	ENSMMUG00000016422	-0.0682553	0.849929	Neither	0.549128	0.68927	Neither	0.98004	0.0677931	Neither	0.25165	0.858302	Neither	-0.390353	0.403103	Neither	0.0264449	1	Neither	-0.0169715	0.9387	Neither	-0.559027	0.452749	Neither	-0.155571	0.757895	Neither	-0.216233	0.481224	Neither	0.127035	0.857747	Neither	-0.316103	0.500604	Neither	-0.253701	0.534715	Neither	0.679862	0.155674	Neither
TLE4	ENSMMUG00000023365	0.132553	0.873359	Neither	-0.427522	0.601758	Neither	-1.01646	0.0570214	Neither	-0.427342	0.60247	Neither	0.251593	0.770615	Neither	0.593094	0.478734	Neither	0.440403	0.755961	Neither	0.797939	0.238095	Neither	0.0171457	1	Neither	0.508979	0.353164	Neither	-1.01482	0.105546	Neither	0.274505	0.639369	Neither	-1.033	0.133021	Neither	-0.617097	0.0745884	Neither
STK40	ENSMMUG00000016212	0.0951742	0.92082	Neither	0.128681	1	Neither	0.58174	0.266793	Neither	-0.100741	0.833387	Neither	0.0484712	0.966834	Neither	-0.161089	0.824763	Neither	-0.00209484	0.962319	Neither	1.55726	0.165689	Neither	0.386302	0.661579	Neither	-0.188719	0.511707	Neither	-0.0928025	0.822109	Neither	0.242986	0.684466	Neither	-0.285551	0.476896	Neither	-0.446335	0.244212	Neither
SNX6	ENSMMUG00000012576	-0.0212232	0.922918	Neither	-0.200324	0.759963	Neither	-0.90174	0.138801	Neither	-0.240821	0.728978	Neither	-0.580108	0.278787	Neither	0.530365	0.570573	Neither	-0.296337	0.447353	Neither	0.993493	0.119595	Neither	-0.293767	0.606357	Neither	0.049378	0.919695	Neither	-0.0161126	0.932923	Neither	-0.16256	0.707397	Neither	-0.132196	0.756747	Neither	-0.130174	0.99438	Neither
BARD1	ENSMMUG00000005700	0.149749	0.944505	Neither	-0.669834	0.547949	Neither	-0.828875	0.790423	Neither	2.23976	0.889187	Neither	-0.286804	0.640638	Neither	-0.440832	0.486881	Neither	2.03649	0.237985	Neither	0.0846751	0.928381	Neither	-0.195124	0.774181	Neither	-0.168744	0.706405	Neither	-0.0373762	0.902408	Neither	-0.17215	0.76099	Neither	-1.2133	0.192227	Neither	5.68792	0.319706	Neither
TRAFD1	ENSMMUG00000005255	0.0615692	0.950612	Neither	-0.866129	0.362042	Neither	-0.215043	0.642693	Neither	-0.224123	0.73047	Neither	-0.129379	0.757459	Neither	1.37393	0.178503	Neither	-0.419684	0.685838	Neither	-0.801945	0.211412	Neither	0.0528375	1	Neither	-0.396288	0.324246	Neither	0.200752	0.74217	Neither	0.00570391	1	Neither	-0.567861	0.516264	Neither	0.0605481	1	Neither
STK24	ENSMMUG00000009173	0.00295021	1	Neither	-0.302817	0.685376	Neither	-0.312121	0.500729	Neither	0.0254007	1	Neither	0.1524	0.800232	Neither	-0.157457	0.772343	Neither	-0.162553	0.64186	Neither	-0.246117	0.607976	Neither	-0.137092	0.778002	Neither	-0.105096	0.695503	Neither	0.23017	0.707725	Neither	0.0428988	0.971536	Neither	0.187057	0.713577	Neither	-0.204542	0.52696	Neither
