# Supplementary material for: Differential transcriptomic landscapes of multiple organs from SARS-CoV-2 early infected rhesus macaques
Source: Protein Cell. 2022 Apr 4;13(12):920–39. doi: 10.1007/s13238-022-00915-5 (PMC8978510; doi:10.1007/s13238-022-00915-5)
Supplement: Supplementary file 10 — Supplementary file10 (XLSX 362 kb) [file 13238_2022_915_MOESM10_ESM.xlsx]

## Sheet: Transcription factors
Supplementary Table S9. Changes of transcription factors (TFs) among multiple organs in rhesus macaque post SARS-CoV-2 infection.
GeneName	GeneID	Brain_log2(fold change)	Brain_P value	Brain_Label	Brainstem_log2(fold change)	Brainstem_P value	Brainstem_Label	Cerebellum_log2(fold change)	Cerebellum_P value	Cerebellum_Label	Medulla_log2(fold change)	Medulla_P value	Medulla_Label	Left ventricle_log2(fold change)	Left ventricle_P value	Left ventricle_Label	Right ventricle_log2(fold change)	Right ventricle_P value	Right ventricle_Label	Muscle_log2(fold change)	Muscle_P value	Muscle_Label	Lung_log2(fold change)	Lung_P value	Lung_Label	Kidney_log2(fold change)	Kidney_P value	Kidney_Label	Spleen_log2(fold change)	Spleen_P value	Spleen_Label	Liver_log2(fold change)	Liver_P value	Liver_Label	Intestine_log2(fold change)	Intestine_P value	Intestine_label	Stomach_log2(fold change)	Stomach_P value	Stomach_Label	Testis_log2(fold change)	Testis_P value	Testis_Label
PLAG1	ENSMMUG00000061268	3.60948	9.12323e-06	Up	-1.011	0.306842	Neither	-1.02206	0.0286517	Down	0.168468	0.93174	Neither	0.217927	0.811943	Neither	-4.03483	1.22473e-05	Down	5.12548e-15	1	Neither	-4.59631	0.0876676	Neither	0.0154954	1	Neither	0	1	Neither	-3.61973	4.01357e-06	Down	0.22194	0.73187	Neither	0	1	Neither	-0.355594	0.849435	Neither
KDM4B	ENSMMUG00000012677	-1.2042	0.0212953	Down	-2.71843	0.0218934	Down	2.50307	1	Neither	-0.175762	0.776686	Neither	0.378554	0.480834	Neither	4.34701	0.780085	Neither	-0.606449	0.186497	Neither	0.449417	1	Neither	-0.0360672	0.895914	Neither	0.184347	0.582712	Neither	-0.0433128	0.886485	Neither	0.331982	0.548672	Neither	0.539575	0.263879	Neither	-0.100027	0.808762	Neither
ARX	ENSMMUG00000055034	-8.26498	2.90442e-28	Down	5.85326	0.0330477	Up	0.421251	0.39855	Neither	1.15618	0.32903	Neither	0.468116	0.427211	Neither	-1.89326	0.0122293	Down	-0.0829145	0.796043	Neither	0.817158	0.208789	Neither	0.00272653	1	Neither	0.0977265	0.855743	Neither	-0.0697129	0.863761	Neither	0.0701618	0.945546	Neither	-0.713283	0.0946076	Neither	0.0384621	0.940249	Neither
BCL11A	ENSMMUG00000011303	-2.83577	8.19668e-10	Down	1.08804	0.401414	Neither	-1.52138	0.0031356	Down	0.208036	1	Neither	-1.09606	0.276213	Neither	-3.84564	4.61074e-06	Down	0.361005	0.673774	Neither	-1.20434	0.0207224	Down	-0.611289	0.861594	Neither	0.76497	0.229167	Neither	-2.12582	0.180338	Neither	-0.912939	0.556413	Neither	1.11674	1	Neither	-0.198655	0.565014	Neither
SREBF2	ENSMMUG00000003357	-1.41625	0.00495113	Down	1.34681	0.282742	Neither	-3.67238	0.000212359	Down	-0.46646	0.758157	Neither	0.629469	0.424552	Neither	-6.28963	5.52459e-07	Down	-1.32661	0.011391	Down	-0.790303	0.191526	Neither	1.24792	0.354286	Neither	0.568721	0.895233	Neither	1.69425	0.216548	Neither	-2.82881	0.5	Neither	-1.26185	0.0460598	Down	-0.46168	0.534385	Neither
SPDEF	ENSMMUG00000056340	-2.24656	0.00377309	Down	1.68751	0.19577	Neither	-2.76109	4.43596e-07	Down	0.561238	0.728456	Neither	-0.130805	0.842457	Neither	-3.18966	3.34201e-07	Down	1.48599	0.0193981	Up	-0.705641	0.678536	Neither	-0.0603241	0.868683	Neither	1.87644	1	Neither	3.27594	0.933821	Neither	0.967071	0.0989386	Neither	1.00089	0.0628097	Neither	-0.965268	0.0186342	Neither
ZNF239	ENSMMUG00000054392	-1.98966	0.000401862	Down	-1.60261	0.112187	Neither	-2.39051	1.34574e-05	Down	-0.312123	0.660953	Neither	0.11413	0.864145	Neither	-3.29925	0.00122054	Down	-0.119749	0.740971	Neither	-0.66323	0.229689	Neither	0	1	Neither	0.0155652	0.98584	Neither	-0.0127705	0.961968	Neither	-1.21377	0.393443	Neither	-0.290716	0.472448	Neither	-1.68187	0.00839763	Depleted
TP73	ENSMMUG00000016569	-1.80703	0.00493896	Down	-1.95763	0.0786762	Neither	-2.92432	1.61957e-10	Down	-0.230451	0.71978	Neither	0.233889	0.771659	Neither	-3.45488	1.63235e-07	Down	0.306551	0.637073	Neither	0.105299	0.960108	Neither	0	1	Neither	-0.0846539	0.760214	Neither	0	1	Neither	0.0445157	1	Neither	0.50394	0.314745	Neither	-1.64654	1.5315e-06	Depleted
SOX10	ENSMMUG00000052236	-2.34449	0.000172483	Down	1.21487	0.607351	Neither	-3.57667	3.32536e-05	Down	-0.455652	0.52694	Neither	1.92611	1	Neither	-5.19537	4.40241e-10	Down	-0.563348	0.46157	Neither	-0.239738	0.803541	Neither	3.6621	0.965003	Neither	0.233367	0.451395	Neither	1.85688	1	Neither	-0.191355	0.662525	Neither	-0.389724	0.368865	Neither	0.258425	0.476483	Neither
PITX1	ENSMMUG00000052860	-4.96811	0.00179636	Down	-0.891343	0.332191	Neither	-2.46831	0.0306711	Down	1.63923	0.477909	Neither	0.113478	0.926265	Neither	-5.6395	9.94712e-08	Down	-0.449246	0.30896	Neither	-0.85098	0.109151	Neither	2.00891	1	Neither	0.578918	0.0775818	Neither	0.0483223	0.986013	Neither	-0.0176881	1	Neither	1.0446	0.151642	Neither	0.766725	0.0430278	Neither
ZBTB17	ENSMMUG00000008031	-1.26569	0.0169382	Down	0.024743	1	Neither	-1.31284	0.00730651	Down	0.629347	0.614897	Neither	-1.27612	0.426129	Neither	-3.41772	0.000228549	Down	-0.0993887	0.764348	Neither	0	1	Neither	-0.445413	0.503305	Neither	-0.259206	0.375986	Neither	-0.3141	0.577843	Neither	0.323697	0.572265	Neither	0.363778	0.474957	Neither	0.708558	0.0804868	Neither
HMGA1	ENSMMUG00000019529	-1.92641	0.000163618	Down	-1.00467	0.331099	Neither	-2.26651	2.07015e-06	Down	0.0720864	0.985783	Neither	0.135313	0.83071	Neither	3.16128	0.000200781	Up	-0.0777964	0.804735	Neither	1.14635	0.705186	Neither	0	1	Neither	-0.167036	0.559158	Neither	-2.11427	0.0193533	Down	0.536602	0.557803	Neither	0.372944	0.434387	Neither	0.0142693	0.988929	Neither
SALL3	ENSMMUG00000000286	-4.93677	3.75817e-06	Down	-0.243702	0.729928	Neither	-1.51038	0.00329073	Down	-0.439524	0.643364	Neither	0.193857	0.793753	Neither	4.36501	0.000146014	Up	-1.38141	0.00152226	Down	-2.16641	0.0466526	Down	2.83002	1	Neither	-0.198969	0.981297	Neither	0.542713	0.548641	Neither	-0.0736198	0.86318	Neither	0.427827	0.362943	Neither	0.897326	0.112927	Neither
SCAND1	ENSMMUG00000009306	-2.32121	7.74321e-06	Down	1.22618	0.46905	Neither	-2.08	0.000164705	Down	-0.340461	0.709482	Neither	-0.00409672	1	Neither	9.16314	0.000268306	Up	-0.154218	0.657101	Neither	0.708421	0.282483	Neither	-0.362738	0.651143	Neither	1.49059	0.0318129	Up	0.627205	0.445604	Neither	0.136941	0.986652	Neither	2.04819	1	Neither	-0.286943	0.3767	Neither
MEF2C	ENSMMUG00000019836	-1.14186	0.0124176	Down	-0.313137	0.682852	Neither	-2.73974	4.67506e-05	Down	0.0445635	1	Neither	-0.283663	0.544785	Neither	5.32322	1.43069e-08	Up	-0.394317	0.293377	Neither	0.0979158	0.914159	Neither	0.765001	0.39252	Neither	0.0132575	1	Neither	0.403921	0.483327	Neither	0.489034	1	Neither	2.65701	0.00262708	Up	0.206692	0.91143	Neither
RELB	ENSMMUG00000014153	-1.7521	0.00341943	Down	1.29735	0.296577	Neither	-2.2244	0.00115394	Down	-0.239274	0.719643	Neither	0.674154	0.499875	Neither	4.40342	6.58006e-07	Up	0.190314	0.690364	Neither	0.560183	0.41462	Neither	0.525219	0.519497	Neither	0.169936	0.67681	Neither	-0.25382	0.5747	Neither	0	1	Neither	-1.10824	0.180732	Neither	1.40676	0.000479356	Up
CBX7	ENSMMUG00000007845	-1.97125	9.56318e-06	Down	1.28799	0.335634	Neither	-2.31645	0.000736134	Down	-1.92531	0.37029	Neither	0.349071	0.553348	Neither	4.04517	1.45413e-05	Up	-0.703928	0.129234	Neither	-0.25381	0.613772	Neither	0.375542	0.809137	Neither	-0.145527	0.582445	Neither	0.0753957	0.946061	Neither	0.790591	0.768064	Neither	0.587214	0.339794	Neither	-0.222547	0.579129	Neither
HIRA	ENSMMUG00000009650	-1.60063	0.000458577	Down	2.05077	0.170224	Neither	-3.26147	3.08622e-10	Down	1.88079	0.172962	Neither	-0.0535689	0.879166	Neither	5.27294	7.63576e-07	Up	-0.188988	0.635562	Neither	-0.714172	0.233751	Neither	1.97539	1	Neither	-0.0163719	0.951607	Neither	0.417495	0.488913	Neither	-0.410371	0.73064	Neither	0.165212	0.899859	Neither	0.512542	0.197019	Neither
SKI	ENSMMUG00000010280	-1.72776	0.00135699	Down	-0.4007	0.644497	Neither	-1.75594	0.00780168	Down	-1.1736	0.168604	Neither	0.123044	0.853765	Neither	2.45194	0.00279707	Up	-0.209981	0.567172	Neither	0.189908	0.86381	Neither	-0.184368	0.733375	Neither	0.400175	0.22038	Neither	-0.657494	0.269222	Neither	1.64074	0.0667563	Neither	-0.644315	0.173889	Neither	0.985398	0.00719493	Neither
ELK1	ENSMMUG00000019420	-1.59477	0.00211925	Down	-0.721086	0.578296	Neither	-3.4692	5.21402e-11	Down	1.46646	0.322345	Neither	0.564892	0.313853	Neither	4.94922	6.64936e-07	Up	-0.159451	0.657186	Neither	-0.637164	0.226735	Neither	0.442701	0.603956	Neither	0.267452	0.519951	Neither	-0.109782	0.852171	Neither	3.2882	0.938804	Neither	0.35151	0.533371	Neither	0.638744	0.87244	Neither
CEBPA	ENSMMUG00000006124	-1.88843	0.00282991	Down	-0.0457015	0.865236	Neither	-1.65441	0.00113343	Down	1.73178	0.544101	Neither	-0.350045	0.494663	Neither	4.99194	0.00763255	Up	0.198902	0.658995	Neither	0.308655	0.804073	Neither	-0.0926362	0.857511	Neither	-0.0120978	0.942849	Neither	-0.418159	0.58772	Neither	3.31312	0.906456	Neither	0.0176636	1	Neither	0.42255	0.233982	Neither
SEC14L2	ENSMMUG00000013404	-1.37226	0.00813794	Down	0.302734	0.860544	Neither	-3.73434	9.81843e-07	Down	-0.061797	0.864784	Neither	-0.724076	0.270003	Neither	5.43754	4.86152e-07	Up	1.4887	0.304406	Neither	-1.30139	0.0959507	Neither	0.453374	0.582724	Neither	-0.580866	0.076637	Neither	-0.408136	0.387202	Neither	0.779652	0.216052	Neither	-0.360373	0.465912	Neither	0.57689	0.617748	Neither
HDAC10	ENSMMUG00000014101	-1.48215	0.0100364	Down	0.744861	0.802886	Neither	-2.62509	3.63747e-07	Down	0.279689	0.830305	Neither	-0.784671	0.0911225	Neither	3.94582	4.29023e-05	Up	-0.129123	0.700792	Neither	-0.363891	0.497386	Neither	-0.00595278	1	Neither	0.0806851	0.845474	Neither	-0.964834	0.541529	Neither	-0.41925	0.400958	Neither	0.405225	0.39343	Neither	0.865602	0.0300959	Neither
ING1	ENSMMUG00000022818	-1.49604	0.0134824	Down	-1.24358	0.245301	Neither	-2.53392	0.000217385	Down	2.56356	0.370245	Neither	-0.229714	0.616294	Neither	4.54553	8.20631e-06	Up	-0.0512023	0.874823	Neither	0.212927	0.787193	Neither	-0.303168	0.765064	Neither	0.186218	0.588421	Neither	-0.583209	0.469066	Neither	0.324295	0.567333	Neither	0.497393	0.451959	Neither	-0.53822	0.346438	Neither
LMO2	ENSMMUG00000007633	-1.19219	0.0346551	Down	-0.188926	0.764767	Neither	-2.0848	0.00172812	Down	1.14236	0.64479	Neither	-0.0993982	0.799965	Neither	4.79626	2.09749e-07	Up	1.00546	0.0679006	Neither	0.72989	0.243251	Neither	0.255459	0.818548	Neither	0.125466	0.689177	Neither	1.76898	0.164204	Neither	-1.26956	0.140869	Neither	0	1	Neither	0.430486	0.236872	Neither
ETV4	ENSMMUG00000014633	-1.96544	0.00671775	Down	-1.52585	0.12642	Neither	-3.97566	1.33998e-13	Down	0.466675	0.712277	Neither	0.145915	0.825058	Neither	4.40898	0.141082	Neither	-0.140571	0.828942	Neither	-3.25965	2.59181e-05	Down	1.1384	0.169547	Neither	-0.562407	0.283783	Neither	-0.102802	0.840685	Neither	0.417693	0.444671	Neither	0.320422	0.539754	Neither	1.23888	0.0273818	Up
JUND	ENSMMUG00000038371	-1.65231	0.000824095	Down	-0.141965	0.814198	Neither	-2.55896	0.000968665	Down	-0.169002	0.789745	Neither	3.20595	0.974269	Neither	1.8733	0.169688	Neither	-0.486441	0.200947	Neither	-0.567884	1	Neither	0.636935	0.414928	Neither	0.591297	0.25087	Neither	-0.0423658	0.892034	Neither	0.0459581	0.990651	Neither	-1.35239	0.00140307	Down	-0.0918096	0.771651	Neither
UHRF1	ENSMMUG00000012705	-2.62052	0.00745509	Down	-1.14904	0.250428	Neither	-1.403	0.00596384	Down	-1.05812	0.19099	Neither	0.42002	0.913074	Neither	0.193503	0.834703	Neither	1.01752	0.251189	Neither	0.0816156	0.949489	Neither	3.65683	0.867288	Neither	0.171055	0.573886	Neither	-0.5744	0.367025	Neither	0.183066	0.89041	Neither	-0.202459	0.627679	Neither	0.907804	0.0285178	Neither
RFXANK	ENSMMUG00000010722	-1.29437	0.00964358	Down	-0.804051	0.369579	Neither	1.18526	0.0410207	Up	-0.187747	0.796923	Neither	-0.357538	0.550685	Neither	-1.53721	0.0390259	Down	-0.0430762	0.883565	Neither	-1.16243	0.0335491	Down	-0.176707	0.734165	Neither	0.280348	0.396078	Neither	0	1	Neither	0.0409423	0.983233	Neither	1.21096	0.0342463	Up	-1.00921	0.531336	Neither
ZIC2	ENSMMUG00000014822	-7.95239	8.89145e-21	Down	0.00242889	1	Neither	1.65361	0.004412	Up	0.195387	0.948785	Neither	-0.287227	0.552511	Neither	-2.57299	0.000781505	Down	-3.08439	0.5	Neither	-2.57153	3.24489e-06	Down	0.22432	0.795312	Neither	-0.132147	0.921044	Neither	-0.00709885	0.943164	Neither	-0.118554	0.760273	Neither	0.264317	0.837678	Neither	1.1287	0.00512582	Up
PAX5	ENSMMUG00000019639	-3.02633	0.00831972	Down	-0.590005	0.567992	Neither	2.6768	0.0184633	Up	-1.71265	0.181589	Neither	0.0933112	0.910664	Neither	-2.29735	0.00042059	Down	-0.102712	0.892752	Neither	-1.73392	0.0022754	Down	0.170872	0.904993	Neither	0.917286	0.485936	Neither	0.570275	0.339057	Neither	-0.0378937	0.896546	Neither	0.369407	0.469157	Neither	1.503	0.000203981	Up
MAFG	ENSMMUG00000012893	-3.10458	1.53978e-12	Down	1.13561	0.404942	Neither	2.08828	0.00100962	Up	0.038119	1	Neither	0.0525044	0.980884	Neither	-3.18222	5.96426e-05	Down	0.0337514	0.966668	Neither	-1.18718	0.0297403	Down	-0.216022	0.689596	Neither	-0.403697	0.223775	Neither	0.672126	0.284761	Neither	-0.314346	0.46554	Neither	0.00103894	1	Neither	-0.933391	0.0140779	Neither
FOXG1	ENSMMUG00000021444	-10.3743	2.23703e-55	Down	4.595	0.548943	Neither	1.85682	0.000672811	Up	-0.058013	0.871449	Neither	0.270921	0.636733	Neither	-2.9237	6.28706e-05	Down	-0.225016	0.545217	Neither	0.0886546	0.934642	Neither	-0.241037	0.656971	Neither	-1.52047	0.000545944	Down	-0.0844602	0.824549	Neither	0.419665	0.565867	Neither	-0.0346934	1	Neither	-1.18844	0.00305695	Depleted
ID4	ENSMMUG00000014691	-4.35643	9.47989e-18	Down	0.667329	0.631351	Neither	2.45784	0.0100648	Up	-0.609238	0.771078	Neither	0.235895	0.684302	Neither	-2.75379	0.000311246	Down	-0.0621107	0.84377	Neither	-0.959308	0.0628233	Neither	-0.253013	0.644826	Neither	-0.260722	0.365719	Neither	-1.08881	0.0880155	Neither	-1.70217	0.380719	Neither	-0.762653	0.128262	Neither	1.93938	1.26788e-05	Up
SATB2	ENSMMUG00000046254	-7.65256	1.66398e-34	Down	-0.270762	0.734072	Neither	1.2672	0.0291297	Up	0.514934	0.765636	Neither	1.02261	1	Neither	-3.75826	3.25518e-06	Down	-0.0977415	0.771502	Neither	-0.123297	0.803324	Neither	-0.12086	0.798854	Neither	0.175614	0.685496	Neither	0.2356	0.768704	Neither	0.23232	0.727009	Neither	-0.266945	0.504251	Neither	0.902511	0.0231294	Neither
ZIC1	ENSMMUG00000004742	-9.27603	2.11469e-23	Down	0.497573	0.749598	Neither	4.22505	0.0391081	Up	0.0963614	1	Neither	0.360835	0.644795	Neither	-1.81302	0.0119565	Down	0.0522949	1	Neither	0.30053	0.671404	Neither	-0.0760972	0.849147	Neither	0.0428854	0.929089	Neither	-0.401556	0.393889	Neither	0.38092	0.505413	Neither	-0.552145	0.193468	Neither	0.744681	0.0410648	Neither
KCNIP3	ENSMMUG00000059372	-4.61579	1.32473e-21	Down	-0.141527	0.803806	Neither	2.7025	1.21512e-05	Up	0.5961	0.949712	Neither	-0.0403806	0.892986	Neither	-4.48773	5.34406e-08	Down	-0.606532	0.124112	Neither	-0.744412	0.359908	Neither	-0.555786	0.393567	Neither	0.0181553	0.991951	Neither	0	1	Neither	0.0353559	1	Neither	0.80844	0.295671	Neither	-0.544506	0.254375	Neither
FOXJ1	ENSMMUG00000003533	-8.16769	8.39812e-08	Down	1.63573	0.234846	Neither	2.23859	0.000606122	Up	-0.313344	0.646719	Neither	0.563836	0.611582	Neither	-2.08957	0.00175789	Down	4.33436	0.100776	Neither	0.749749	0.245052	Neither	-0.115966	0.801477	Neither	-0.158367	0.561598	Neither	-0.302999	0.536585	Neither	-0.439573	0.328713	Neither	0.472737	0.370262	Neither	0.895926	0.0158576	Neither
HLF	ENSMMUG00000022627	-1.45543	0.0040327	Down	-1.54049	0.142813	Neither	1.6102	0.00690012	Up	-0.031587	0.893808	Neither	-1.03494	0.0527939	Neither	-3.03421	8.16392e-06	Down	0.0599832	0.912514	Neither	0.691612	0.552796	Neither	-0.148377	0.78048	Neither	-0.0624732	0.811576	Neither	0.124892	0.873508	Neither	0.227404	0.702795	Neither	1.94335	0.217717	Neither	0.80203	0.0314621	Neither
NEUROD1	ENSMMUG00000008296	-6.93895	2.64397e-12	Down	-0.214716	0.768733	Neither	1.32648	0.00860366	Up	0.0780228	1	Neither	-0.0541521	0.86755	Neither	3.90431	6.94959e-06	Up	-0.00803412	0.95375	Neither	1.50383	0.901253	Neither	0.325695	0.931315	Neither	0.195672	0.611512	Neither	-1.55659	0.0432641	Down	0.329283	0.541002	Neither	-1.13931	0.0192436	Down	-1.16555	0.00163065	Depleted
HIPK2	ENSMMUG00000002481	-3.85911	1.77397e-14	Down	1.38982	0.357571	Neither	2.25481	5.47985e-05	Up	-0.0521458	0.864582	Neither	0.0531677	0.968659	Neither	4.60619	0.000564823	Up	-1.25641	0.00658571	Down	-1.48272	0.0123673	Down	-0.402718	0.586097	Neither	-0.204892	0.854562	Neither	0.325016	0.622654	Neither	-0.750847	0.0897412	Neither	-0.874002	0.557522	Neither	1.86368	0.00179069	Up
KLF16	ENSMMUG00000047855	-3.7116	2.7294e-09	Down	0	1	Neither	1.60761	0.00479849	Up	6.29767	0.227268	Neither	-0.167669	0.694384	Neither	2.93878	0.000910053	Up	-0.0877597	0.785891	Neither	0.404974	0.655822	Neither	-0.23024	0.679228	Neither	0.00862939	0.997572	Neither	-0.266831	0.572038	Neither	-0.436854	0.415505	Neither	0.0431193	0.972178	Neither	-1.68045	5.60044e-06	Depleted
SOX11	ENSMMUG00000038367	-4.10096	2.37563e-06	Down	1.54538	0.34272	Neither	4.6798	0.03322	Up	-0.657891	0.494885	Neither	-0.406044	0.403441	Neither	2.8578	0.00136621	Up	-0.167493	0.632117	Neither	0.497644	0.446046	Neither	-0.332399	0.557317	Neither	-0.130168	0.670444	Neither	0.410218	0.514327	Neither	-0.154084	0.711638	Neither	0.545449	0.528053	Neither	-0.26188	0.734753	Neither
CTBP1	ENSMMUG00000008323	-1.75581	0.000526838	Down	-1.00311	0.380648	Neither	1.95196	0.000403763	Up	0.801601	0.643397	Neither	-0.0117192	0.934146	Neither	2.89268	0.000991212	Up	-1.71339	0.251247	Neither	0.262182	0.721529	Neither	-0.223876	0.676647	Neither	0.0849559	0.809998	Neither	-0.0529688	0.875212	Neither	0.0895827	0.902877	Neither	0.265451	0.604529	Neither	0.161718	0.80932	Neither
PPARD	ENSMMUG00000015904	-1.10595	0.0273253	Down	0.292575	0.977108	Neither	1.39688	0.0204079	Up	1.09844	0.40745	Neither	0.350138	0.506193	Neither	3.28867	0.0119553	Up	-0.65113	0.525513	Neither	-0.609106	0.370939	Neither	-0.0498068	0.880229	Neither	0	1	Neither	0.0668148	0.953448	Neither	-0.0621282	0.857751	Neither	-0.581295	0.639134	Neither	-0.835222	0.015023	Neither
CRABP2	ENSMMUG00000002295	-5.62785	2.58736e-10	Down	-1.11407	0.216144	Neither	2.22023	0.000943587	Up	-0.0657414	0.856671	Neither	0.380199	0.485086	Neither	1.90482	0.0736277	Neither	-0.345961	0.391138	Neither	-0.393653	0.447704	Neither	-0.163327	0.762015	Neither	0.284922	0.555287	Neither	0.197861	0.772575	Neither	0.708827	0.30837	Neither	0.461748	0.397095	Neither	-1.10894	0.0120534	Depleted
CRTC1	ENSMMUG00000006509	-2.82825	4.30974e-09	Down	-0.322862	0.693436	Neither	1.89809	0.000918848	Up	-0.0541675	0.871498	Neither	0.420479	0.511462	Neither	5.46221	0.342399	Neither	0.345107	0.50708	Neither	-0.263674	0.596178	Neither	-0.249399	0.651571	Neither	0.254213	0.619916	Neither	-0.0687471	0.85149	Neither	0.53553	0.400942	Neither	-0.464861	0.349263	Neither	-1.05255	0.0378205	Depleted
PIAS4	ENSMMUG00000011018	-1.44119	0.0139331	Down	-0.302906	0.700756	Neither	2.11211	0.000357713	Up	-0.0112692	0.908163	Neither	-0.169523	0.696391	Neither	-1.45361	0.0660416	Neither	-0.00191267	0.960191	Neither	0.335615	0.66106	Neither	2.76459	1	Neither	-0.139701	0.623097	Neither	0.0165576	1	Neither	-0.0504525	0.87595	Neither	-0.105868	0.76597	Neither	1.13637	0.0149127	Up
E2F1	ENSMMUG00000023550	-5.41541	5.50824e-11	Down	0.697858	0.688481	Neither	1.31935	0.0150325	Up	-0.140674	0.817156	Neither	0.131112	0.847775	Neither	-1.14341	0.0797979	Neither	5.12548e-15	1	Neither	-0.279685	0.686231	Neither	-0.0116188	0.927182	Neither	0.106737	0.81758	Neither	0.0787502	0.96913	Neither	-0.304304	0.480898	Neither	-0.343657	0.393251	Neither	0.485114	0.179938	Neither
HDAC11	ENSMMUG00000001369	-2.65651	2.53695e-09	Down	-0.621815	0.527416	Neither	1.07518	0.039729	Up	0.00128479	0.919309	Neither	-0.423708	0.675926	Neither	-0.926569	0.161277	Neither	0.0732488	0.881206	Neither	0.398932	1	Neither	-0.216697	0.691753	Neither	0.818782	0.0910605	Neither	0.233474	0.840165	Neither	-0.0537774	0.867773	Neither	-0.57003	0.219448	Neither	-0.556558	0.608723	Neither
POU3F4	ENSMMUG00000003112	-8.24987	4.0913e-08	Down	-0.510442	0.564002	Neither	1.70767	0.0120889	Up	0.187605	0.978643	Neither	0.107363	0.887709	Neither	-0.83666	0.215005	Neither	-0.739578	0.290212	Neither	-0.46036	0.364422	Neither	0.526966	0.486189	Neither	0.110854	0.785519	Neither	0.632051	0.411486	Neither	-0.205676	0.647685	Neither	-0.578576	0.185617	Neither	0.336876	0.597062	Neither
MAFK	ENSMMUG00000037597	-2.30132	2.48148e-06	Down	-0.128215	0.819262	Neither	2.06025	0.000153475	Up	0.748396	0.7252	Neither	0.373554	0.580942	Neither	1.76855	0.070078	Neither	-0.5127	0.178705	Neither	0.753248	0.239079	Neither	-0.197504	0.706846	Neither	-0.0621577	0.821406	Neither	0.117768	0.883457	Neither	-0.0842274	0.823315	Neither	-0.586645	0.350951	Neither	0.207114	0.911866	Neither
NKX3-1	ENSMMUG00000009796	-4.3716	5.49641e-06	Down	0.531401	0.700297	Neither	3.67278	0.0063833	Up	-0.128254	0.814336	Neither	-0.536273	0.88349	Neither	-1.42908	0.248118	Neither	0.132818	0.766726	Neither	-0.942827	0.0669913	Neither	0.381569	0.697384	Neither	-0.126507	0.654446	Neither	0	1	Neither	-0.102654	0.794287	Neither	-0.96411	0.042403	Neither	0.645911	0.101487	Neither
MYBBP1A	ENSMMUG00000022859	-1.64822	0.00168457	Down	-1.97405	0.245533	Neither	1.45306	0.00679677	Up	0.343172	0.885905	Neither	0.329575	0.662678	Neither	1.18251	0.12655	Neither	1.11601	0.450284	Neither	-0.823252	0.225481	Neither	-0.224925	0.691484	Neither	-0.474212	0.131173	Neither	0.48129	0.422475	Neither	-0.3187	0.477681	Neither	0.13563	0.874328	Neither	0.137845	0.765208	Neither
ZNF423	ENSMMUG00000021261	-1.35978	0.0110669	Down	1.48353	0.280339	Neither	2.08679	0.00195812	Up	-0.124877	0.809904	Neither	-0.0975683	0.822624	Neither	-2.27812	0.0960871	Neither	-0.523482	0.209966	Neither	0.217446	0.766997	Neither	0.409692	0.606002	Neither	0.0470607	0.912785	Neither	-0.767889	0.117263	Neither	0.481648	0.480822	Neither	0.0523342	0.946059	Neither	0.0114211	1	Neither
HDGF	ENSMMUG00000040660	-1.02282	0.0256689	Down	-0.423937	0.595714	Neither	1.48466	0.0252408	Up	0.172849	0.967754	Neither	-0.066699	0.850119	Neither	1.32381	0.19234	Neither	0.142669	1	Neither	-0.157887	0.76936	Neither	-0.0965759	0.824785	Neither	1.21578	0.0512291	Neither	-0.915944	0.556891	Neither	0.0415041	1	Neither	1.96584	0.157436	Neither	0.262725	1	Neither
THRA	ENSMMUG00000002931	-2.2949	1.07291e-06	Down	-0.049988	0.868868	Neither	0.767692	0.542951	Neither	-0.432508	0.656097	Neither	1.89088	1	Neither	5.36789	1.73939e-08	Up	-0.536888	0.465991	Neither	-0.317139	0.516161	Neither	-1.63904	0.0234897	Down	0.0638085	0.892083	Neither	-0.11258	0.79416	Neither	-0.223756	0.636295	Neither	-0.375881	0.351131	Neither	0.174686	0.633729	Neither
EHMT2	ENSMMUG00000011679	-3.35313	3.13241e-11	Down	0.203002	1	Neither	-2.20542	1	Neither	-0.0933183	0.837177	Neither	0.258907	0.689745	Neither	-1.39457	0.044446	Down	2.75395	1	Neither	-1.67996	0.00148218	Down	0.623645	0.51034	Neither	0	1	Neither	-1.03394	0.262738	Neither	-0.223866	0.605145	Neither	0.613482	0.59014	Neither	-0.658597	0.106459	Neither
POU2F2	ENSMMUG00000013376	-2.00231	0.0248928	Down	-0.800825	0.369686	Neither	0.634462	0.272667	Neither	0.536641	0.69037	Neither	1.8909	1	Neither	-2.11297	0.00546422	Down	-0.25453	0.484519	Neither	-1.16158	0.0297557	Down	-0.364784	0.55231	Neither	1.6884	0.506667	Neither	-0.902098	0.0781621	Neither	-0.0295607	0.909011	Neither	-0.925306	0.0701409	Neither	0.494707	0.202247	Neither
OTX1	ENSMMUG00000051405	-7.88865	9.16542e-07	Down	-1.11093	0.258308	Neither	0.894979	0.115082	Neither	-0.114685	0.829754	Neither	0.115933	0.903905	Neither	-1.97824	0.00704497	Down	0.00876998	1	Neither	0.558255	0.660829	Neither	-0.211161	0.703972	Neither	0.935043	0.367408	Neither	-0.0101078	0.936728	Neither	-0.214841	0.620542	Neither	-1.04215	0.0131051	Down	-0.0947184	0.841567	Neither
SMARCA4	ENSMMUG00000012042	-1.91966	0.000172392	Down	-1.78568	0.243176	Neither	-0.607642	0.515063	Neither	0.324773	0.849878	Neither	0.223088	0.955554	Neither	-2.90717	0.0011826	Down	-0.378735	0.309026	Neither	-0.280774	0.651276	Neither	-0.677904	0.260546	Neither	3.16055	0.920027	Neither	-0.109595	0.78928	Neither	0.0592032	0.973764	Neither	-3.13704	0.00158574	Down	1.93143	0.074185	Neither
POU3F1	ENSMMUG00000044406	-6.08703	3.99525e-08	Down	0.826668	0.663659	Neither	0.990163	0.046278	Neither	0.571903	0.856505	Neither	0.277172	0.610883	Neither	-3.49147	5.50406e-05	Down	0.839998	0.0887474	Neither	0.62548	0.357694	Neither	-0.0843094	0.842179	Neither	0.234802	0.534502	Neither	0.0485812	0.982334	Neither	-0.330283	0.45995	Neither	7.70762	0.0476145	Up	-0.69461	0.790363	Neither
ASCL1	ENSMMUG00000005747	-9.53657	8.63685e-14	Down	0.0765467	0.972292	Neither	0.528122	0.405246	Neither	-0.239127	0.762508	Neither	-0.994044	0.0346617	Neither	-2.77551	0.014867	Down	-0.89483	0.376341	Neither	0.898384	0.162648	Neither	0.373539	0.63865	Neither	-0.145293	0.595543	Neither	-0.18478	0.681265	Neither	-0.327261	0.481419	Neither	0.985259	0.187397	Neither	-1.40733	7.64383e-05	Depleted
MAZ	ENSMMUG00000019826	-3.23342	3.99735e-12	Down	0.0816934	1	Neither	1.91713	0.321358	Neither	0.365709	0.798685	Neither	0.0120626	1	Neither	-2.4689	0.000987845	Down	-0.189079	0.677194	Neither	0.561692	0.3736	Neither	0.439472	0.652344	Neither	0.432566	0.600685	Neither	-0.798795	0.158485	Neither	0.296036	0.664393	Neither	0.0505684	0.946188	Neither	-1.87202	2.58524e-08	Depleted
DBP	ENSMMUG00000022160	-4.08689	6.21295e-11	Down	-0.365087	0.646018	Neither	1.40436	0.35645	Neither	-0.426164	0.590486	Neither	0.224258	0.760671	Neither	-2.5447	0.00192809	Down	-0.0324798	0.915016	Neither	-1.14037	0.206899	Neither	-1.15871	0.0829542	Neither	0.0121998	0.998085	Neither	0.0300853	1	Neither	-0.01771	0.930179	Neither	-0.00150899	1	Neither	1.14661	0.00276792	Up
ZEB2	ENSMMUG00000016845	-2.68943	2.81539e-10	Down	-0.129813	0.810073	Neither	-0.618289	0.487894	Neither	-0.228651	0.745809	Neither	-0.224871	0.605036	Neither	-5.34887	3.34462e-09	Down	0.615732	0.128622	Neither	-0.55357	0.287065	Neither	-0.0257594	0.910046	Neither	0.0580234	0.865857	Neither	-0.501302	0.316954	Neither	-0.095242	0.820723	Neither	0.381941	0.434579	Neither	1.07632	0.0213227	Up
DEAF1	ENSMMUG00000002660	-2.89642	4.97881e-09	Down	1.00303	0.442922	Neither	-1.683	0.11321	Neither	0.431589	0.842108	Neither	-0.0757124	0.849237	Neither	-1.68183	0.00731685	Down	0.381993	0.364069	Neither	1.32818	0.130402	Neither	0.143822	0.980475	Neither	-0.198686	0.643743	Neither	0.590296	0.359443	Neither	0.146233	0.879261	Neither	-0.428782	0.350138	Neither	1.01424	0.0455836	Up
DRAP1	ENSMMUG00000008655	-2.04611	2.48095e-05	Down	3.1078	0.325099	Neither	-0.944899	0.403555	Neither	-0.456176	0.568214	Neither	-0.060016	0.861198	Neither	-2.82719	0.000229488	Down	-0.0207039	0.92605	Neither	0.458371	0.475605	Neither	-0.236812	0.662526	Neither	0.348414	0.319621	Neither	0.166312	0.7949	Neither	-0.385269	0.486733	Neither	0.294557	0.621235	Neither	1.37495	0.00145315	Up
PRDM2	ENSMMUG00000017040	-1.2532	0.0046143	Down	-0.584777	0.562959	Neither	1.05582	0.517776	Neither	0.00941916	1	Neither	-0.0401562	0.891286	Neither	-3.48934	0.0118001	Down	-0.690103	0.353556	Neither	-0.328055	0.510436	Neither	-0.29594	0.606559	Neither	-0.125702	0.811197	Neither	-0.527564	0.353313	Neither	0.418036	0.490305	Neither	0.921645	0.0983979	Neither	1.10436	0.0137446	Up
MAL	ENSMMUG00000001936	-3.90188	1.89122e-11	Down	1.39437	0.245247	Neither	-0.349454	0.62241	Neither	-0.355104	0.620144	Neither	-0.121316	0.801593	Neither	-3.03944	0.000363912	Down	-1.42824	0.128529	Neither	-0.484192	0.351451	Neither	-0.118591	0.831244	Neither	-0.0245324	0.910294	Neither	0.0849433	1	Neither	-0.015744	0.93062	Neither	0.148123	0.792042	Neither	-1.24418	0.278146	Neither
ETV5	ENSMMUG00000013610	-3.07464	2.78183e-11	Down	1.48219	0.231185	Neither	-0.543694	0.242017	Neither	1.1751	0.46266	Neither	0.488639	0.391636	Neither	-1.85364	0.00555772	Down	-0.243575	0.819463	Neither	-0.373843	0.554027	Neither	0.054637	1	Neither	-0.583019	0.202996	Neither	-0.347987	0.534287	Neither	0.269212	0.736172	Neither	0.332998	0.720448	Neither	0.68405	0.123406	Neither
ZBTB7A	ENSMMUG00000063320	-3.09118	1.31516e-09	Down	-1.67837	0.0723039	Neither	0.279718	1	Neither	0.758649	0.7925	Neither	0.257121	0.692723	Neither	-2.66851	0.00520964	Down	-0.59899	0.163299	Neither	-0.643117	0.245686	Neither	-0.31852	0.590546	Neither	-0.253111	0.431005	Neither	-0.268185	0.560685	Neither	-0.72967	0.169765	Neither	-0.496821	0.250965	Neither	-0.0143382	0.94796	Neither
ING2	ENSMMUG00000008881	-3.1283	3.64583e-09	Down	0.159024	1	Neither	1.42553	0.114072	Neither	0.136349	1	Neither	0.958644	0.459524	Neither	-1.93132	0.00820026	Down	-0.298971	0.394507	Neither	0.227214	0.735845	Neither	-0.427316	0.464312	Neither	0.0677795	0.837197	Neither	-0.0802704	0.844117	Neither	0.0267819	1	Neither	-1.1444	0.105379	Neither	0.548139	0.221084	Neither
TFPT	ENSMMUG00000022296	-1.94109	0.000308532	Down	-1.23561	0.33141	Neither	-0.665245	0.815648	Neither	-0.364915	0.699797	Neither	-0.430585	0.461787	Neither	-2.49897	0.0169282	Down	-0.29951	0.419343	Neither	-0.0156956	0.917652	Neither	-0.00173842	0.936537	Neither	0.194111	0.540564	Neither	-0.107781	0.794649	Neither	-1.12959	0.163784	Neither	-0.0898881	0.821421	Neither	0.0938924	0.805275	Neither
SOX4	ENSMMUG00000014454	-2.12077	0.000775986	Down	0.298714	1	Neither	-0.0790394	0.853469	Neither	-0.086898	0.839176	Neither	0.0838937	0.960414	Neither	-2.34876	0.00210438	Down	0.0101146	0.988373	Neither	-0.0539266	0.876835	Neither	0.0235073	1	Neither	-0.0524047	0.845009	Neither	1.12014	0.119049	Neither	1.17369	0.109188	Neither	0.24931	0.839693	Neither	-0.51442	0.229517	Neither
TEF	ENSMMUG00000005221	-1.69265	0.000894758	Down	-0.556244	0.552116	Neither	-0.449717	0.480284	Neither	0.0205367	1	Neither	-3.89268	0.171532	Neither	-3.10594	2.18293e-05	Down	0.000848101	0.967315	Neither	1.10439	0.0965941	Neither	-0.87569	0.265105	Neither	0.237269	0.529015	Neither	-0.439296	0.469684	Neither	-0.198216	0.652541	Neither	-0.665276	0.177463	Neither	-0.375946	0.260867	Neither
HNF1A	ENSMMUG00000006435	-2.81782	0.00122835	Down	1.54909	0.424334	Neither	0.571426	0.28748	Neither	1.09125	0.491551	Neither	2.71049	1	Neither	-1.55201	0.0220767	Down	0.401815	0.658651	Neither	-0.812762	0.232993	Neither	0.291777	0.902178	Neither	0.103725	0.738519	Neither	-0.29253	0.559522	Neither	-0.0955105	0.838718	Neither	0.618957	0.291691	Neither	-0.670808	0.069946	Neither
PAX6	ENSMMUG00000016810	-1.82245	0.00157405	Down	0.340621	0.837796	Neither	0.762488	0.468885	Neither	-0.111453	0.837933	Neither	-0.766964	0.346176	Neither	-1.85902	0.00450889	Down	-0.180731	0.619591	Neither	-0.124861	0.782759	Neither	-0.184415	0.737017	Neither	-0.165772	0.587977	Neither	-0.3939	0.803313	Neither	-0.346566	0.579822	Neither	-0.556373	0.204452	Neither	-0.502712	0.284358	Neither
HEY1	ENSMMUG00000002740	-1.46335	0.0065066	Down	0.791442	0.66948	Neither	-0.543617	0.499816	Neither	0.158159	0.957972	Neither	0.0372791	0.985659	Neither	-1.73092	0.0183376	Down	0.0649765	0.917928	Neither	1.20338	0.0656284	Neither	-0.0555861	1	Neither	1.0672	0.332682	Neither	-0.289539	0.551579	Neither	0.10756	0.872398	Neither	0.209292	0.796075	Neither	-0.899195	0.00637615	Neither
DAXX	ENSMMUG00000004287	-1.24	0.00967285	Down	-1.43133	0.215209	Neither	-0.0016942	0.945584	Neither	0.245419	0.87901	Neither	-0.280581	0.559677	Neither	-1.60837	0.044447	Down	2.6774	1	Neither	0.0434569	1	Neither	-0.293758	0.696226	Neither	0.233818	0.463584	Neither	-0.494556	0.288117	Neither	-0.137383	0.72951	Neither	-0.666298	0.155429	Neither	-0.806465	0.0436775	Neither
NFKBIB	ENSMMUG00000023643	-1.24789	0.0240442	Down	1.24598	0.383357	Neither	-0.530923	0.580637	Neither	0.0457748	1	Neither	0.550567	0.346268	Neither	-6.40519	0.00648327	Down	0.0390502	0.953984	Neither	-0.977159	0.0693296	Neither	-0.218531	0.685404	Neither	-0.0550562	0.825816	Neither	-0.557594	0.306512	Neither	-0.0429699	0.885306	Neither	0.25421	0.609613	Neither	-0.38031	0.51055	Neither
TFAP2B	ENSMMUG00000002869	-3.12898	0.0346738	Down	0.660031	0.627447	Neither	-0.0951333	0.895911	Neither	0.427714	0.739912	Neither	-0.60206	0.353038	Neither	-1.59457	0.0143315	Down	0.0267053	0.991085	Neither	-0.152394	0.744768	Neither	-0.240855	0.757365	Neither	0.826873	0.0457828	Neither	0.200759	0.753371	Neither	0.0849768	0.934916	Neither	0.749718	0.18343	Neither	-0.412117	0.22946	Neither
POU3F2	ENSMMUG00000001658	-7.34225	6.28381e-19	Down	-0.626056	0.500161	Neither	1.89737	0.333605	Neither	0.416528	0.739969	Neither	0.0422893	1	Neither	2.8185	0.00133136	Up	-0.587289	0.599832	Neither	-3.52913	5.18663e-07	Down	0.488767	0.530733	Neither	0.51635	0.148528	Neither	-0.267827	0.56644	Neither	0.0108972	1	Neither	1.50954	0.00424662	Up	-0.551024	0.294449	Neither
EGR3	ENSMMUG00000058396	-4.18514	5.79312e-10	Down	0	1	Neither	0.648554	0.678728	Neither	-0.243442	0.747827	Neither	-0.00872106	0.938235	Neither	2.77539	0.000536378	Up	-0.55606	0.191209	Neither	-1.57223	0.00227156	Down	0.0436803	0.99323	Neither	0.158821	0.738955	Neither	0.486955	0.491565	Neither	-0.265354	0.632592	Neither	0.190627	0.71261	Neither	1.64909	2.7443e-05	Up
TFAP2C	ENSMMUG00000009364	-6.67435	0.000660313	Down	-0.72625	0.49951	Neither	-0.853034	0.211936	Neither	-2.63206	0.5	Neither	0.318005	0.671341	Neither	7.35875	0.0270241	Up	-0.21176	0.541564	Neither	-2.87196	1.5994e-06	Down	0.219171	0.814232	Neither	-0.404479	0.175825	Neither	0.258831	0.756429	Neither	-0.243668	0.668573	Neither	0.205174	0.755334	Neither	1.16164	0.0749204	Neither
TCFL5	ENSMMUG00000008229	-1.56446	0.00282775	Down	-1.03737	0.380776	Neither	1.41723	0.268677	Neither	1.04025	0.345051	Neither	0.110792	0.863229	Neither	2.13861	0.0231731	Up	0.230731	0.653463	Neither	1.11505	0.102808	Neither	-0.0609923	0.870369	Neither	0.0337051	0.941375	Neither	-0.050065	0.886936	Neither	-0.51004	0.422627	Neither	-1.22758	0.0255616	Down	-0.956545	0.00963796	Neither
NPAS3	ENSMMUG00000014839	-2.66331	1.20427e-05	Down	-0.631636	0.485525	Neither	-0.184242	1	Neither	-0.169902	0.781099	Neither	0.173648	0.779037	Neither	1.84978	0.0242102	Up	-0.0079006	0.948385	Neither	-0.313958	0.573766	Neither	-0.0914757	0.836229	Neither	0.0157296	0.985929	Neither	-0.369738	0.445876	Neither	-0.169844	0.783469	Neither	-0.384959	0.346465	Neither	1.06096	0.00390928	Up
HOPX	ENSMMUG00000017788	-6.15898	7.10858e-23	Down	0.0917371	1	Neither	0.970613	0.121828	Neither	0.216517	0.947971	Neither	-0.109923	0.809468	Neither	2.03346	0.00712742	Up	-0.529627	0.161677	Neither	-0.659742	0.361169	Neither	0.456402	0.556005	Neither	0.286002	0.555962	Neither	-0.234208	0.625304	Neither	-0.17002	0.707104	Neither	0.419389	0.553404	Neither	0.129575	0.742277	Neither
HES6	ENSMMUG00000039992	-5.62535	3.5968e-16	Down	2.37212	0.41885	Neither	-0.662726	0.478139	Neither	-0.22392	0.761486	Neither	-0.410253	0.385628	Neither	2.36052	0.00621758	Up	1.0251	0.352977	Neither	-0.645843	0.341756	Neither	0.205962	0.835026	Neither	0.295718	0.416855	Neither	-0.167177	0.715542	Neither	0.0460906	0.976191	Neither	-0.670932	0.103057	Neither	1.87222	0.293002	Neither
BHLHE41	ENSMMUG00000039562	-3.45366	5.89616e-10	Down	2.0771	0.147643	Neither	0	1	Neither	-0.16828	0.772435	Neither	0.0765716	0.949134	Neither	2.82249	0.00121532	Up	0.57093	0.171035	Neither	-0.777577	0.230958	Neither	-0.0759162	0.863985	Neither	-0.512562	0.68838	Neither	0.168932	0.878101	Neither	0.473422	0.622588	Neither	-0.0777882	0.830821	Neither	-0.590875	0.0812055	Neither
HR	ENSMMUG00000013022	-3.98233	7.88521e-10	Down	1.80648	0.33224	Neither	1.03513	0.598867	Neither	0.190742	0.915887	Neither	0.123425	0.861269	Neither	2.6165	0.00202604	Up	0.610458	0.278287	Neither	0.768616	0.405586	Neither	-0.0447198	0.900644	Neither	0.0395175	0.92313	Neither	0.162165	0.856936	Neither	0.0826054	0.939517	Neither	0.0549661	0.948016	Neither	0.349943	0.368639	Neither
CBX8	ENSMMUG00000016417	-2.26567	0.000257341	Down	-0.119857	0.824008	Neither	2.78085	0.0507505	Neither	-0.495256	0.508666	Neither	-0.220386	0.613139	Neither	3.49163	0.00346696	Up	5.12548e-15	1	Neither	0.550699	0.458795	Neither	0.125833	1	Neither	0.118884	0.709988	Neither	0.603982	0.453874	Neither	-0.595355	0.178111	Neither	-0.0386329	0.889604	Neither	-1.19051	0.673854	Neither
GZF1	ENSMMUG00000022387	-1.64898	0.000476669	Down	-2.19662	0.244282	Neither	0.299839	1	Neither	-0.0858728	0.841609	Neither	0.213744	0.761261	Neither	2.07474	0.0316902	Up	0.245271	0.587873	Neither	-0.675657	0.263253	Neither	-0.373106	0.517553	Neither	-0.037887	0.871568	Neither	0.259245	0.713566	Neither	0.0474314	0.967425	Neither	0.203128	0.735339	Neither	5.16675	0.498593	Neither
HNF4A	ENSMMUG00000006464	-4.41218	0.000822324	Down	1.77583	0.183074	Neither	0.255812	0.652794	Neither	0.747114	0.649454	Neither	-0.638653	0.311497	Neither	1.77132	0.0280184	Up	-0.455328	0.405412	Neither	1.16345	0.0800756	Neither	0.166454	0.883478	Neither	0.127256	0.748499	Neither	-0.690609	0.200908	Neither	-0.00571786	0.945155	Neither	-0.24282	0.533592	Neither	-0.303908	0.344868	Neither
TRIM28	ENSMMUG00000020051	-1.29836	0.0106936	Down	0.489221	0.772375	Neither	-4.25252	0.183081	Neither	-0.249621	0.736883	Neither	-0.207094	0.638603	Neither	2.13246	0.0101034	Up	-1.736	0.10162	Neither	0.172625	0.82622	Neither	0.368124	0.6489	Neither	-0.128571	0.693549	Neither	-0.0790054	0.85071	Neither	-0.0591537	0.870798	Neither	-0.527038	0.219941	Neither	0.37051	0.488967	Neither
HSF4	ENSMMUG00000005906	-1.21744	0.0232661	Down	-1.44109	0.276037	Neither	-0.985891	0.0401507	Neither	0.537135	0.68589	Neither	0.269925	0.625649	Neither	1.68409	0.156553	Neither	0.436837	0.742533	Neither	-5.67838	7.60017e-15	Down	-0.869169	0.775162	Neither	-0.0314133	0.887119	Neither	0.0907595	0.946766	Neither	-0.39121	0.388151	Neither	1.16941	0.0464206	Up	-2.31831	7.08807e-12	Depleted
FOXQ1	ENSMMUG00000059043	-7.40566	1.69132e-05	Down	-0.399726	0.659534	Neither	-2.20542	1	Neither	-0.100711	0.829527	Neither	0.358361	0.575714	Neither	0.792456	0.478513	Neither	0.437525	0.355694	Neither	-1.90291	0.00597395	Down	-0.221641	0.722505	Neither	-0.525765	0.0981512	Neither	0.344254	0.673535	Neither	0.867989	0.183271	Neither	0	1	Neither	-1.84075	0.03658	Depleted
VHL	ENSMMUG00000056789	-3.90729	1.8257e-18	Down	3.88979	0.435284	Neither	0.431481	0.444451	Neither	0.0746698	1	Neither	0.190021	0.795884	Neither	-0.699261	0.377169	Neither	-0.308919	0.428318	Neither	-1.67044	0.00096501	Down	0	1	Neither	0	1	Neither	-0.228919	0.984831	Neither	0.0366653	0.9948	Neither	-0.0415353	0.887411	Neither	1.09941	0.0154917	Up
NR2F1	ENSMMUG00000006209	-4.07498	1.28917e-11	Down	2.27673	0.331337	Neither	0.908571	0.13096	Neither	1.06815	0.456176	Neither	0.438524	0.466681	Neither	-0.0517017	0.883345	Neither	-0.339706	0.406252	Neither	-1.53518	0.0236998	Down	-0.10937	0.810032	Neither	0.0240851	0.960889	Neither	0.000179315	1	Neither	-0.0981211	0.808135	Neither	0.477972	0.620975	Neither	-0.475611	0.144224	Neither
PER1	ENSMMUG00000021798	-1.65498	0.00258506	Down	1.24552	0.318276	Neither	0.736982	0.255744	Neither	-0.511106	0.641155	Neither	0.12824	0.848618	Neither	2.95431	0.112481	Neither	1.41558	0.0376926	Up	-0.427674	0.561403	Neither	-0.343001	0.617456	Neither	-0.114437	0.789225	Neither	-0.525569	0.42237	Neither	2.02815	1	Neither	0.914325	0.401536	Neither	1.03748	0.00672709	Up
NFIX	ENSMMUG00000019292	-2.58584	1.53677e-06	Down	1.85387	0.220477	Neither	0.432292	0.414254	Neither	-0.679281	0.62705	Neither	-0.431733	0.350737	Neither	-0.771619	0.199318	Neither	0.0854301	0.865779	Neither	-0.30471	0.57652	Neither	0.200617	0.828772	Neither	1.89522	0.00462376	Up	0.0798207	0.926705	Neither	0.34682	0.611444	Neither	0.890039	0.43221	Neither	-1.04489	0.00885633	Depleted
YY1	ENSMMUG00000029197	-1.76641	5.57658e-05	Down	-0.378449	0.669793	Neither	-0.609714	0.575916	Neither	0.0358094	1	Neither	0.0250066	0.994108	Neither	-0.600519	0.406347	Neither	0.0180083	1	Neither	0.323018	0.620524	Neither	0.0560005	1	Neither	2.45565	0.0105862	Up	0.265831	0.678701	Neither	-0.130543	0.743454	Neither	2.84198	1	Neither	-2.63406	1.75296e-15	Depleted
FOXH1	ENSMMUG00000002663	-3.2977	0.00432391	Down	-1.25054	0.262737	Neither	-0.636648	0.26184	Neither	0.229043	0.962198	Neither	-0.454713	0.535398	Neither	-1.14881	0.111937	Neither	-0.269848	0.439967	Neither	-0.0988443	0.814964	Neither	0.33823	0.677262	Neither	-0.115031	0.692398	Neither	0.0316709	1	Neither	-0.362426	0.42106	Neither	-1.93612	0.00414818	Down	2.11729	1.51773e-06	Up
LMO3	ENSMMUG00000040307	-7.75688	1.68025e-32	Down	-1.41816	0.223527	Neither	-0.119051	0.853858	Neither	0.115915	1	Neither	0.248729	0.755991	Neither	0.818612	0.544397	Neither	0.929487	0.333312	Neither	-0.159466	0.756648	Neither	0.141506	0.910109	Neither	-0.251994	0.407429	Neither	0.375473	0.605156	Neither	-0.0153573	0.934069	Neither	-2.80869	4.55782e-12	Down	0.0755801	0.870325	Neither
NR1D1	ENSMMUG00000002933	-2.23532	0.00208131	Down	0.465324	0.752615	Neither	-0.378305	0.727822	Neither	0.462611	1	Neither	0.313282	0.578155	Neither	-0.640537	0.679575	Neither	1.1491	0.249724	Neither	-0.797285	0.252037	Neither	-0.258015	0.651595	Neither	-0.0972605	0.742893	Neither	0.0521014	1	Neither	-0.131029	0.77898	Neither	1.1139	0.0394162	Up	-1.90097	1.71951e-08	Depleted
TFCP2L1	ENSMMUG00000008829	-2.97903	0.00407352	Down	-0.38927	0.786971	Neither	0.0781756	0.976588	Neither	-1.6843	0.341682	Neither	-0.0231307	0.926984	Neither	-1.21945	0.0982097	Neither	0.177298	0.824565	Neither	-0.792266	0.153445	Neither	-0.107891	0.815775	Neither	-0.39496	0.184354	Neither	-0.27637	0.554129	Neither	-0.106984	0.872722	Neither	1.00908	0.0472064	Up	1.84316	0.00031664	Up
SCD5	ENSMMUG00000052743	-5.0116	6.39742e-28	Down	0.601031	0.633388	Neither	0.133826	0.923734	Neither	0.301249	0.830363	Neither	-0.0801618	0.829657	Neither	0.42423	0.620305	Neither	1.93111	1	Neither	-0.0877225	0.845395	Neither	-0.183805	0.729313	Neither	-0.0175906	0.941714	Neither	-0.148785	0.738219	Neither	0.186885	0.809096	Neither	-1.1239	0.0511558	Neither	-2.00836	0.0169399	Depleted
BIN1	ENSMMUG00000000376	-4.93852	1.84153e-26	Down	1.29294	0.316708	Neither	-4.71615	0.0773097	Neither	0.26766	0.89278	Neither	-0.240242	0.62309	Neither	-1.19695	0.0611637	Neither	0.135785	0.772568	Neither	0.0133481	1	Neither	-0.481744	0.433586	Neither	-0.0357258	0.878183	Neither	-0.225217	0.628779	Neither	-0.310624	0.479314	Neither	1.17543	0.275434	Neither	-1.17314	0.00114944	Depleted
MXI1	ENSMMUG00000014350	-2.0705	3.37096e-06	Down	0.813294	0.533156	Neither	0.073521	0.93974	Neither	-0.132091	0.801435	Neither	-0.819289	0.426276	Neither	-4.52608	0.199825	Neither	-0.377039	0.532745	Neither	-1.13934	0.0613095	Neither	0.130839	1	Neither	0.204374	0.65268	Neither	-0.418683	0.403976	Neither	0.124239	0.861961	Neither	-0.634044	0.162911	Neither	-1.50256	0.00244997	Depleted
HDAC5	ENSMMUG00000006806	-1.73921	0.000430957	Down	-1.60762	0.160693	Neither	-1.00334	0.15955	Neither	0.226192	0.885772	Neither	0.0342283	0.992194	Neither	-0.125893	0.836465	Neither	0.329471	0.424579	Neither	0.645274	0.495424	Neither	0.277069	0.740288	Neither	0.393613	0.366593	Neither	-0.539399	0.321236	Neither	-0.0915678	0.817334	Neither	-0.48122	0.381603	Neither	-1.98578	0.0173645	Depleted
GTF2F1	ENSMMUG00000007904	-1.81333	0.000558251	Down	-0.820331	0.406971	Neither	0.577289	0.545019	Neither	0.207169	0.910527	Neither	-0.533787	0.403746	Neither	1.91329	0.778632	Neither	-0.206044	0.554116	Neither	0.292205	0.803494	Neither	2.77544	1	Neither	0.0250788	0.987774	Neither	0.333336	0.562805	Neither	-0.608036	0.180613	Neither	1.53076	0.208622	Neither	-1.01959	0.00183874	Depleted
ETV3	ENSMMUG00000042886	-1.36626	0.00312664	Down	-0.669556	0.455853	Neither	-0.924687	0.170063	Neither	-0.0343035	1	Neither	-0.235746	0.842106	Neither	0.120182	0.949095	Neither	0.553373	0.568204	Neither	-0.0551599	0.894274	Neither	-1.3264	0.140962	Neither	0.288944	0.497376	Neither	0.846871	0.221413	Neither	0.201733	0.781336	Neither	0.493087	0.309087	Neither	-1.27455	0.00169096	Depleted
LMO4	ENSMMUG00000017383	-2.62685	4.01105e-09	Down	0.529345	0.756233	Neither	-0.521503	0.46604	Neither	-0.765643	0.417313	Neither	0.228941	0.726986	Neither	0.385624	0.794658	Neither	0.235794	0.768766	Neither	0.766137	0.269087	Neither	-0.446703	0.539993	Neither	0.0133297	0.989719	Neither	0.279732	0.781871	Neither	-0.363513	0.418788	Neither	0.42842	0.372796	Neither	1.28009	0.0406671	Up
HEXIM1	ENSMMUG00000062972	-1.5789	0.000356813	Down	-1.21832	0.254849	Neither	-0.318138	0.692683	Neither	0.267226	0.937089	Neither	0.237171	0.699675	Neither	-1.35351	0.0706654	Neither	-0.25887	0.455641	Neither	0.101952	0.922352	Neither	0.117362	0.935751	Neither	0.350061	1	Neither	-0.976517	0.133276	Neither	0.341201	0.575868	Neither	-0.410358	0.333232	Neither	1.77668	0.0136398	Up
SPI1	ENSMMUG00000015606	-1.69024	0.0294063	Down	-0.190844	0.779388	Neither	-0.418385	0.587406	Neither	0.433338	1	Neither	0.162772	0.803132	Neither	-0.519325	0.403344	Neither	-0.346074	0.35184	Neither	0.233023	0.866072	Neither	-0.216747	0.699989	Neither	-0.172558	0.567346	Neither	-0.0531856	0.879742	Neither	0.174787	0.85351	Neither	-0.383156	0.39338	Neither	1.04008	0.0147105	Up
NR2F6	ENSMMUG00000028849	-1.16252	0.0375431	Down	-1.05437	0.272138	Neither	0.767337	0.135835	Neither	0.451621	0.764081	Neither	-1.2434	0.25881	Neither	1.21522	0.1783	Neither	-0.268032	0.651941	Neither	1.03077	0.0986164	Neither	-0.943634	0.191	Neither	0.324804	0.447296	Neither	-0.0203561	0.928579	Neither	0.16196	0.782481	Neither	-0.186886	0.639676	Neither	1.7045	0.000643011	Up
TBR1	ENSMMUG00000011911	-9.26348	2.80046e-41	Down	-1.18331	0.595229	Neither	-0.184386	0.722987	Neither	0.0763606	1	Neither	0	1	Neither	-1.10702	0.289784	Neither	-0.866514	0.155544	Neither	-0.752487	0.137739	Neither	0.155309	0.881761	Neither	0	1	Neither	1.54848	0.297097	Neither	-0.104796	0.789103	Neither	2.01421	0.792133	Neither	-0.630725	0.0935097	Neither
OLIG2	ENSMMUG00000017652	-9.44476	1.11387e-24	Down	0.563189	0.676635	Neither	0.108633	0.878586	Neither	0.585533	0.631034	Neither	-0.174323	0.705789	Neither	1.79439	0.168501	Neither	-0.479667	0.194055	Neither	-0.870424	0.196113	Neither	0.0778567	0.973454	Neither	0.334542	0.403685	Neither	-0.318797	0.539553	Neither	-0.415306	0.348612	Neither	1.0922	0.594434	Neither	-0.326417	0.367518	Neither
LHX2	ENSMMUG00000003671	-5.17574	9.24485e-17	Down	2.29511	0.164058	Neither	0.0192644	0.991001	Neither	-1.92534	0.370326	Neither	0.28263	0.611333	Neither	-0.137097	0.845257	Neither	-0.344949	0.502298	Neither	-0.936642	0.0871282	Neither	0.302395	0.758645	Neither	0.0214128	0.966767	Neither	0.0759638	0.934374	Neither	0	1	Neither	-1.20648	0.190666	Neither	0.43016	0.443326	Neither
FOXO4	ENSMMUG00000032429	-3.53448	3.30507e-16	Down	1.43504	0.265497	Neither	-0.501606	0.291944	Neither	0.0574065	1	Neither	0.373076	0.650979	Neither	0.0694269	0.981827	Neither	0.371327	0.46486	Neither	0.470496	0.487217	Neither	0.150493	0.901381	Neither	-0.595446	0.732013	Neither	0.261343	0.80799	Neither	0.690227	0.502099	Neither	0.496856	0.494495	Neither	1.50446	0.111549	Neither
APBB1	ENSMMUG00000007723	-3.49125	2.63116e-15	Down	1.08094	0.457295	Neither	3.01573	0.104207	Neither	-0.57161	0.536217	Neither	0.34419	0.614979	Neither	-1.62152	0.0794413	Neither	5.12548e-15	1	Neither	-0.388297	0.448125	Neither	-0.230186	0.689291	Neither	0.0993105	0.797763	Neither	-0.458713	0.418293	Neither	-0.0649123	0.853033	Neither	0.290343	0.555656	Neither	-0.36621	0.271951	Neither
PURA	ENSMMUG00000010305	-3.53241	4.20815e-12	Down	2.00186	0.144347	Neither	-0.628179	0.493045	Neither	1.25176	0.302059	Neither	0.207761	0.719512	Neither	-0.468123	0.578385	Neither	-0.256254	0.472817	Neither	1.05549	0.12046	Neither	-0.498436	0.406194	Neither	0.0731611	0.824519	Neither	0.379016	0.519418	Neither	-0.00805066	0.938885	Neither	-0.135213	0.725452	Neither	0.00939153	1	Neither
ZNF444	ENSMMUG00000017498	-3.14871	6.19041e-09	Down	0.745315	0.580933	Neither	-0.583883	0.297548	Neither	0.718927	0.586172	Neither	0.178838	0.80167	Neither	2.8572	0.0969875	Neither	0.291252	0.480635	Neither	0.0161707	1	Neither	0.108257	0.935823	Neither	0.0237069	0.960053	Neither	0.275917	0.73254	Neither	1.31001	0.241268	Neither	-0.136074	0.745194	Neither	0.393844	0.357787	Neither
UBTF	ENSMMUG00000019924	-2.35497	3.75553e-07	Down	-1.89026	0.0714301	Neither	-0.476053	0.450905	Neither	1.02951	0.512237	Neither	-0.0856585	0.822041	Neither	1.32694	0.0854297	Neither	0.132211	0.842359	Neither	-1.05643	0.0857459	Neither	-0.183851	0.73336	Neither	-2.24613	0.360932	Neither	0.305248	0.616845	Neither	-0.100354	0.797551	Neither	0.58264	0.356133	Neither	0.0277251	0.986606	Neither
NELFB	ENSMMUG00000004942	-1.63302	0.000693825	Down	-2.02104	0.0619299	Neither	0	1	Neither	-0.0698822	0.85857	Neither	-0.0838736	0.818599	Neither	1.61098	0.48085	Neither	0.711926	0.521684	Neither	-0.655418	0.248568	Neither	0.0760279	1	Neither	0.0653473	0.873076	Neither	0.441032	0.570479	Neither	-0.094243	0.813399	Neither	0.030435	0.99865	Neither	0.236309	0.528116	Neither
JDP2	ENSMMUG00000002797	-1.59722	0.00244015	Down	1.25342	0.384487	Neither	1.13451	0.285275	Neither	0.297718	0.856681	Neither	0.382703	0.568103	Neither	-2.65476	0.236356	Neither	-0.231759	0.786651	Neither	0.130761	0.886664	Neither	-0.212376	0.713943	Neither	0.0587346	0.871242	Neither	0.220546	0.71651	Neither	0.57751	0.373851	Neither	0.395027	0.439711	Neither	-0.795557	0.0235317	Neither
EGR2	ENSMMUG00000010256	-2.22469	0.00296614	Down	-1.82374	0.0875295	Neither	0.134096	1	Neither	-0.00105232	0.890799	Neither	-0.131367	0.747751	Neither	0.222566	0.915032	Neither	-0.138358	0.823722	Neither	-0.327089	0.525974	Neither	3.66211	0.964545	Neither	-0.371969	0.445972	Neither	-0.797777	0.0941383	Neither	0	1	Neither	2.07894	0.120442	Neither	0.345385	0.462699	Neither
DLX5	ENSMMUG00000054481	-4.68648	0.00544741	Down	-0.267414	0.710958	Neither	-1.08873	0.0532224	Neither	-0.593583	0.51262	Neither	0.209277	0.755783	Neither	-0.403702	0.508352	Neither	0.213063	0.620963	Neither	0.492245	0.689331	Neither	-0.11737	0.800577	Neither	0.354285	0.460839	Neither	0.2567	0.701107	Neither	0.164875	0.797225	Neither	0.833644	0.143091	Neither	-0.243497	0.476445	Neither
KHSRP	ENSMMUG00000005597	-1.33837	0.00553911	Down	-1.2253	0.199479	Neither	0.740749	0.131952	Neither	0.606267	0.614132	Neither	0.146818	0.81307	Neither	-0.00342644	1	Neither	-0.174189	0.611832	Neither	-1.142	0.0738428	Neither	-0.154497	0.757443	Neither	-0.412044	0.503185	Neither	-0.138607	0.779271	Neither	0.184745	0.766028	Neither	-0.86368	0.0610658	Neither	0.530573	0.292392	Neither
NR1H2	ENSMMUG00000023418	-1.3914	0.00697087	Down	-2.68284	0.0628009	Neither	-0.278211	0.557279	Neither	2.02902	1	Neither	0.0373578	0.991317	Neither	-0.317137	0.606638	Neither	-0.172889	0.681302	Neither	0.0700584	0.954751	Neither	-1.52109	0.575297	Neither	0.0316942	0.948437	Neither	0.36687	0.612279	Neither	0.228439	0.948105	Neither	-0.701512	0.250683	Neither	0.223329	0.62697	Neither
WDR5	ENSMMUG00000014159	-1.22689	0.00904551	Down	-2.07134	0.100583	Neither	0.891539	0.272707	Neither	2.3685	0.375178	Neither	0.147723	1	Neither	1.73365	0.105607	Neither	-0.597389	0.388378	Neither	-0.467816	0.393031	Neither	-0.0646622	0.885602	Neither	-0.174405	0.83933	Neither	0.377192	0.802215	Neither	0.88532	0.566342	Neither	-0.339857	0.491013	Neither	-0.881412	0.0100088	Neither
SMAD7	ENSMMUG00000056276	-1.38944	0.00938139	Down	0.199145	0.947889	Neither	1.88923	0.186545	Neither	2.70369	0.112108	Neither	-0.124391	0.759757	Neither	-1.24528	0.0637346	Neither	0.284783	0.667865	Neither	0.493923	0.60663	Neither	0.145661	0.887424	Neither	0.0846136	1	Neither	-0.387164	0.437397	Neither	2.30084	0.470111	Neither	-4.32316	0.187248	Neither	0.0671914	0.891379	Neither
FOXL2	ENSMMUG00000053063	-5.68841	0.0108198	Down	1.32158	0.537592	Neither	-0.809996	0.149833	Neither	-0.312214	0.656183	Neither	0.170548	0.785227	Neither	0	1	Neither	0.0560136	0.919661	Neither	0.497457	0.502298	Neither	-0.309229	0.59466	Neither	0.0820297	0.986452	Neither	0.0133943	1	Neither	0.162208	0.799481	Neither	-0.531061	0.201924	Neither	0.847146	0.0329965	Neither
KLF13	ENSMMUG00000049198	-1.15371	0.0135068	Down	0.525054	1	Neither	0.462489	0.672725	Neither	-0.0738891	0.857449	Neither	0.558057	0.48107	Neither	-1.3269	0.0624475	Neither	0.350793	0.563794	Neither	0.0981807	0.926999	Neither	-0.335949	0.557182	Neither	0.0715257	0.834345	Neither	0.327194	0.889605	Neither	-0.407817	0.371874	Neither	-0.165773	0.688045	Neither	-1.31831	0.167907	Neither
MXD4	ENSMMUG00000048558	-1.2399	0.0232798	Down	-0.266973	0.735339	Neither	0.451088	0.843362	Neither	3.29566	1	Neither	0.434221	0.493706	Neither	0.147706	0.938378	Neither	2.0838	0.0889509	Neither	0.759585	0.313807	Neither	0.0726385	0.975852	Neither	0.128312	0.689374	Neither	-0.234168	0.60096	Neither	1.4593	0.909955	Neither	0.606582	0.205596	Neither	2.74829	1	Neither
ONECUT2	ENSMMUG00000023218	-3.9823	0.0358828	Down	1.17558	0.389617	Neither	-0.0370585	0.901777	Neither	0.727297	0.731813	Neither	0.390494	0.512477	Neither	-0.22751	0.680355	Neither	0.461124	0.458552	Neither	-0.436834	0.378771	Neither	-0.0510355	0.880435	Neither	0.433376	0.317835	Neither	0.408363	0.538338	Neither	-0.104014	0.814452	Neither	0.0119485	1	Neither	6.22467	0.0947786	Neither
FOXC2	ENSMMUG00000019498	-1.54104	0.0419112	Down	-1.77615	0.129507	Neither	0.984347	0.0607107	Neither	0.381999	0.830472	Neither	0.0788644	0.919152	Neither	0.163405	0.917447	Neither	-0.381783	0.612714	Neither	1.65897	0.238921	Neither	0.531863	0.521239	Neither	0.513551	0.50976	Neither	-0.23241	0.614263	Neither	0.335815	0.582253	Neither	-0.145493	0.712417	Neither	-0.111062	0.727935	Neither
EOMES	ENSMMUG00000064030	5.9459	0.0392659	Up	-3.87886	0.0232589	Down	-0.351374	0.747612	Neither	-0.343452	0.752067	Neither	0.0135155	1	Neither	-2.40758	0.00155796	Down	0.228478	0.601462	Neither	-0.591866	0.248363	Neither	0.0216426	1	Neither	-0.0840874	0.755697	Neither	0.141028	0.836609	Neither	-0.118891	0.767606	Neither	0.118262	0.831769	Neither	1.41579	0.000130613	Up
BACH1	ENSMMUG00000011095	2.64541	0.000137122	Up	-5.48439	0.000144522	Down	-1.22022	0.559734	Neither	-0.764216	0.48037	Neither	0.105922	0.91179	Neither	3.09647	0.000254418	Up	-0.141668	0.750554	Neither	-0.441262	0.394952	Neither	0.199449	0.829767	Neither	0.100448	0.771328	Neither	0.134402	0.971868	Neither	-0.285625	0.577676	Neither	-0.712536	0.07709	Neither	-0.150554	0.934084	Neither
MLLT10	ENSMMUG00000023648	1.8124	0.00182156	Up	0.516512	0.716424	Neither	-2.85937	2.64578e-06	Down	0.298792	0.91658	Neither	-0.379692	0.405506	Neither	4.76329	0.00108926	Up	0.199954	0.638037	Neither	0.158234	0.836481	Neither	1.13876	0.716799	Neither	-0.277682	0.342221	Neither	-0.0501587	0.876355	Neither	-1.02153	0.0338557	Down	-0.0853112	0.808037	Neither	-1.29979	0.443279	Neither
SNW1	ENSMMUG00000005402	1.10411	0.0472702	Up	0.108239	1	Neither	-1.68012	0.00044221	Down	-0.018617	0.902239	Neither	0.577233	1	Neither	2.75611	0.000528453	Up	-0.105338	0.805866	Neither	0.527974	0.515171	Neither	0	1	Neither	-0.032885	0.884774	Neither	1.8793	0.141829	Neither	3.50542	0.0187739	Up	-0.471465	0.239561	Neither	-1.01645	0.00155272	Depleted
VEZF1	ENSMMUG00000004723	3.3063	9.53108e-08	Up	1.21027	0.323483	Neither	-3.23457	4.28978e-06	Down	-0.116529	0.816759	Neither	-1.10119	0.833093	Neither	7.60727	3.70436e-06	Up	0.447391	0.493788	Neither	-0.728001	0.275815	Neither	-3.34258	0.0241104	Down	0.629342	0.0740367	Neither	-0.329862	0.485772	Neither	-0.270845	0.622724	Neither	-0.486761	0.421508	Neither	0.796021	0.0407039	Neither
TSG101	ENSMMUG00000014613	1.34161	0.0184948	Up	0.503164	0.759011	Neither	-2.89295	3.90805e-09	Down	0	1	Neither	-4.53316	2.19181e-06	Depleted	12.0242	9.07878e-11	Up	0.577976	0.229167	Neither	1.00265	0.114729	Neither	-0.0743492	0.854348	Neither	0.00488063	1	Neither	0.480809	0.49171	Neither	0	1	Neither	-0.652171	0.177018	Neither	-1.19001	0.0171105	Depleted
ATF7	ENSMMUG00000022313	3.18726	5.46631e-06	Up	1.89766	0.158678	Neither	-3.03669	1.22885e-06	Down	-1.59434	0.307105	Neither	0.156541	0.829274	Neither	-4.32876	1.1073e-10	Down	5.12548e-15	1	Neither	-1.33252	0.0183956	Down	-0.580647	0.328521	Neither	-0.096462	0.7359	Neither	1.78583	0.304704	Neither	1.36913	0.592662	Neither	-1.24792	0.0137357	Down	0.0811853	0.906894	Neither
ID1	ENSMMUG00000004403	2.3237	0.000184743	Up	-1.61156	0.204613	Neither	-1.89885	1.71709e-05	Down	0.931092	0.488268	Neither	0.31751	0.627495	Neither	-2.91102	0.00427815	Down	1.93295	1	Neither	-1.22887	0.0195273	Down	0.72519	0.340064	Neither	2.67162	1	Neither	-0.13405	1	Neither	0.228009	0.760186	Neither	-0.103352	1	Neither	-2.64788	9.34254e-06	Depleted
BTAF1	ENSMMUG00000017627	2.1416	0.000369459	Up	-0.627033	0.506878	Neither	-1.82712	0.0061036	Down	-0.00658914	0.915968	Neither	0.278573	0.638558	Neither	-3.62998	1.63847e-07	Down	0.580554	0.384366	Neither	-3.93978	0.00424536	Down	0.740183	0.848322	Neither	-1.00832	0.0798942	Neither	0.0775973	0.931035	Neither	-0.112492	0.772308	Neither	-0.331317	0.655886	Neither	-1.10279	0.00170046	Depleted
HSF2	ENSMMUG00000007910	2.31275	0.000597985	Up	-0.197901	0.755992	Neither	-1.8851	1.0309e-05	Down	-0.14976	0.789822	Neither	0.283021	0.715064	Neither	-3.36693	1.07599e-05	Down	-0.322938	0.66797	Neither	-1.66298	0.0163972	Down	-0.349571	0.68886	Neither	0.227221	0.546277	Neither	0.254201	0.743053	Neither	0.472936	0.488617	Neither	0.819586	0.174672	Neither	1.97122	0.000184739	Up
UPF2	ENSMMUG00000008241	1.24378	0.0237274	Up	0.571238	0.74317	Neither	-2.01494	0.0293803	Down	-0.193194	0.75629	Neither	0.738172	0.805825	Neither	-2.30318	0.0035115	Down	-1.30557	0.554012	Neither	-1.42493	0.0202443	Down	3.28647	1	Neither	0.329142	0.282561	Neither	-0.776969	0.294565	Neither	0.130019	0.861225	Neither	-0.481227	0.42714	Neither	1.43577	0.000103074	Up
RORC	ENSMMUG00000012138	5.16785	7.97439e-12	Up	0.29634	0.8677	Neither	-1.53172	0.0483761	Down	-0.223416	0.725627	Neither	0.203231	0.828797	Neither	-2.79	6.12284e-05	Down	-0.141024	0.67642	Neither	-1.28346	0.0473999	Down	1.96855	1	Neither	0.00639347	1	Neither	1.95613	1	Neither	-0.115209	0.780162	Neither	-1.01796	0.559677	Neither	-0.470108	0.323739	Neither
TP53	ENSMMUG00000008639	2.36286	0.0148944	Up	0.992935	0.457886	Neither	-2.52184	2.50347e-07	Down	-0.0479523	0.907307	Neither	0.480511	0.378988	Neither	-3.23969	4.18622e-05	Down	-0.386358	0.808521	Neither	-1.4105	0.0145302	Down	0.175053	0.868796	Neither	0	1	Neither	-0.77518	0.526282	Neither	0.341713	0.6148	Neither	0.70935	0.441118	Neither	0.97945	0.0116443	Neither
HLTF	ENSMMUG00000005526	1.38014	0.024899	Up	-0.681466	0.464673	Neither	-1.83654	0.00733972	Down	3.05355	1	Neither	-0.317901	0.535914	Neither	-2.68866	4.66205e-05	Down	0.030281	0.983869	Neither	-1.13385	0.0742881	Neither	0.833756	0.30098	Neither	0.258325	0.391847	Neither	0.96544	0.783354	Neither	-0.548142	0.421967	Neither	-1.02684	0.0255195	Down	-1.72117	0.463293	Neither
KLF11	ENSMMUG00000002054	3.21924	9.46612e-07	Up	-0.148103	1	Neither	-1.32787	0.00608802	Down	3.82875	0.0951473	Neither	-0.271402	0.576921	Neither	-3.67025	8.36888e-07	Down	-0.240819	0.581732	Neither	-0.480432	0.43866	Neither	-0.73318	0.392796	Neither	-0.119585	0.821693	Neither	-0.224325	0.670147	Neither	0.00979007	1	Neither	1.09463	0.0236263	Up	5.2544	0.467745	Neither
ELF1	ENSMMUG00000007880	3.27997	1.42588e-06	Up	-0.534111	0.522844	Neither	-1.24666	0.00395625	Down	5.5258	0.47265	Neither	0.127608	0.868148	Neither	-3.45367	1.68126e-05	Down	-0.712985	0.0959127	Neither	1.31456	0.596075	Neither	0.0976601	1	Neither	0.401862	0.268295	Neither	-0.899532	0.268131	Neither	0	1	Neither	0.569142	0.289019	Neither	-1.36422	0.0458394	Depleted
PKNOX1	ENSMMUG00000009288	3.20097	5.02399e-05	Up	0.648473	0.631228	Neither	-2.58857	2.98877e-09	Down	-0.102252	0.841026	Neither	0.237594	0.865267	Neither	-2.90128	0.000619014	Down	-0.596077	0.11831	Neither	1.36974	0.210272	Neither	0.072968	0.977435	Neither	0.115191	0.729818	Neither	0.25522	0.736632	Neither	0.0946637	0.907419	Neither	-0.233087	0.590765	Neither	-2.26539	1.88105e-06	Depleted
NCOA2	ENSMMUG00000015978	1.56799	0.00367459	Up	-0.686015	0.46251	Neither	-3.29976	2.64856e-09	Down	0.366949	0.936255	Neither	2.7104	1	Neither	-4.44051	8.5807e-07	Down	0.655274	0.925314	Neither	-0.0389647	0.896255	Neither	0.669899	0.973334	Neither	-0.049336	0.837691	Neither	0.506105	0.922276	Neither	-0.265938	0.606421	Neither	-0.928088	0.0291807	Neither	-2.40795	0.000657991	Depleted
ZNF410	ENSMMUG00000011144	1.48321	0.00982263	Up	-0.0138483	0.890363	Neither	-2.33244	4.78308e-06	Down	0.443596	0.846034	Neither	0.27808	0.647196	Neither	-2.20481	0.0459583	Down	0.160213	0.717758	Neither	-0.836605	0.128724	Neither	0	1	Neither	-0.118412	0.651414	Neither	-0.0200283	1	Neither	-0.378796	0.387607	Neither	-0.765934	0.0920384	Neither	-1.81102	6.75125e-05	Depleted
TCF7L2	ENSMMUG00000022799	1.55611	0.012081	Up	-1.84352	0.112694	Neither	-2.4646	0.00010639	Down	0.419627	0.758306	Neither	-0.128478	0.750106	Neither	-2.12642	0.0218087	Down	0.607453	0.238902	Neither	0.721028	0.248309	Neither	0.268961	0.750765	Neither	0.288288	0.465468	Neither	-0.433064	0.356905	Neither	0.0319308	0.996306	Neither	0.130679	0.813962	Neither	-2.11454	1.46623e-05	Depleted
ETS1	ENSMMUG00000020706	3.87253	2.88748e-06	Up	1.91813	0.779702	Neither	-2.56285	1.05534e-06	Down	0.487126	0.685204	Neither	0.256755	0.679303	Neither	-2.82864	0.000439973	Down	0.367098	0.399603	Neither	-3.12595	0.5	Neither	-0.00433758	0.93621	Neither	-0.119124	0.652167	Neither	0.407912	0.55521	Neither	-0.423853	0.370843	Neither	-0.174389	0.708616	Neither	1.242	0.00140711	Up
ZNF175	ENSMMUG00000012764	2.32489	0.000251311	Up	-0.111254	0.795664	Neither	-2.46625	1.34832e-07	Down	-0.0901228	0.841015	Neither	-0.00163858	0.940487	Neither	-2.67206	0.00453831	Down	0.330907	0.685184	Neither	0.0190087	0.973907	Neither	-0.368592	0.578451	Neither	0.784183	0.228899	Neither	0.507672	0.495355	Neither	0.344841	0.641763	Neither	-0.774021	0.170522	Neither	1.28094	0.00068152	Up
NR3C1	ENSMMUG00000000421	2.01701	0.000628224	Up	-0.124484	0.812557	Neither	-3.32949	5.89978e-14	Down	0.109014	1	Neither	0.411525	0.529197	Neither	-2.38247	0.00258283	Down	-0.254335	0.503799	Neither	0.802572	0.467804	Neither	-3.74107	0.228279	Neither	-0.123849	0.671307	Neither	5.31829	0.119419	Neither	1.16459	0.210943	Neither	0	1	Neither	1.46001	0.000109115	Up
PLAGL2	ENSMMUG00000000118	1.80592	0.00543116	Up	1.34665	0.271581	Neither	-2.57608	8.68337e-07	Down	0.327161	0.84751	Neither	0.301217	0.585802	Neither	-2.91586	0.00125885	Down	0.122428	0.835356	Neither	-1.3309	0.16563	Neither	-0.201545	0.710946	Neither	0.137222	0.660096	Neither	-0.155641	0.725566	Neither	0.0318172	1	Neither	-0.51205	0.204297	Neither	7.96838	0.00167782	Up
DENND4A	ENSMMUG00000022056	1.55332	0.007366	Up	-0.912373	0.357658	Neither	-2.68075	0.000196583	Down	-0.945736	0.488525	Neither	0.640932	0.365251	Neither	-2.06308	0.00369705	Down	-0.256828	0.560741	Neither	0.61332	0.334619	Neither	0.0401238	1	Neither	0.0460861	0.903506	Neither	-1.77364	0.193068	Neither	-0.737751	0.266591	Neither	0.125176	0.83077	Neither	2.19692	0.0319798	Up
ZFP36	ENSMMUG00000038702	2.77931	0.01488	Up	1.32558	0.305756	Neither	-1.56858	0.00376125	Down	1.54608	0.324641	Neither	0.00639796	0.95267	Neither	-2.83699	0.000456667	Down	0.496821	0.473582	Neither	-0.949809	0.160627	Neither	-0.856302	0.250712	Neither	0.120002	0.741541	Neither	2.80945	1	Neither	-0.104733	0.795134	Neither	-0.792291	0.0856586	Neither	1.0666	0.00279074	Up
MYOCD	ENSMMUG00000013281	5.3428	1.34882e-12	Up	0.893194	0.469201	Neither	-1.33365	0.00314863	Down	0.359601	0.761151	Neither	-0.0470915	0.942129	Neither	-3.44781	7.96624e-07	Down	0.17674	0.690331	Neither	-0.558196	0.302356	Neither	0.334929	0.718087	Neither	0.42489	0.291683	Neither	0.525726	0.605957	Neither	0.180341	0.778414	Neither	-0.446551	0.273114	Neither	0.364755	0.606146	Neither
EBF1	ENSMMUG00000021696	3.86019	6.85909e-09	Up	-0.846963	0.384215	Neither	-1.41472	0.00333531	Down	4.72115	0.546052	Neither	0.0948593	0.897624	Neither	-3.05997	3.62e-05	Down	-0.0628088	0.837265	Neither	-0.261315	0.627	Neither	0	1	Neither	0.689906	0.0338705	Neither	-2.26323	0.0914563	Neither	0.833958	0.35224	Neither	-0.824344	0.275815	Neither	-0.382322	0.276054	Neither
FLI1	ENSMMUG00000003141	3.98429	4.60487e-08	Up	0.636072	0.67229	Neither	-1.31224	0.0109176	Down	-0.41496	0.655711	Neither	-0.00754071	0.9517	Neither	-6.10264	4.88008e-13	Down	0.799416	0.291716	Neither	-0.901361	0.564974	Neither	-0.416925	0.472315	Neither	0.0533095	0.881154	Neither	0	1	Neither	0.594833	0.604721	Neither	0.557118	0.463732	Neither	-0.810624	0.0313227	Neither
AR	ENSMMUG00000011437	3.30379	2.64232e-06	Up	1.46556	0.286767	Neither	-1.32732	0.0154502	Down	1.84757	0.307341	Neither	-0.207529	0.638409	Neither	-3.10505	0.0028343	Down	-0.0508491	0.865404	Neither	0.24464	0.729457	Neither	-0.443676	0.517041	Neither	0.317586	0.347749	Neither	0.751988	0.439016	Neither	-0.848568	0.814001	Neither	-0.170457	0.655266	Neither	0.842243	0.0228133	Neither
MEIS2	ENSMMUG00000006840	2.85304	5.96205e-06	Up	-0.242203	0.72122	Neither	-2.60147	5.12434e-06	Down	-0.128915	0.807063	Neither	0.315355	0.699134	Neither	-3.94927	0.000697373	Down	0.0393583	0.959139	Neither	0.61494	0.740183	Neither	0.0479463	1	Neither	0.362371	0.36672	Neither	0.229888	0.823447	Neither	-0.282798	0.691505	Neither	-0.51797	0.221739	Neither	0.10849	0.817171	Neither
GATA2	ENSMMUG00000021371	3.64579	8.66531e-06	Up	-1.39128	0.303086	Neither	-2.26045	6.43613e-06	Down	0.835882	0.569711	Neither	0.0499691	0.965325	Neither	-4.03623	0.000104519	Down	-0.217099	0.563926	Neither	-1.39404	0.0600723	Neither	0.52385	0.608507	Neither	-0.00723954	0.954839	Neither	-0.219062	0.628369	Neither	0.167619	0.829357	Neither	0.365423	0.453243	Neither	0.715768	0.0662815	Neither
HIC1	ENSMMUG00000048710	3.57691	3.47402e-05	Up	-0.00112609	0.885617	Neither	-2.34961	2.83037e-06	Down	0.731973	0.609853	Neither	0.0628275	0.939221	Neither	-2.75021	0.000110134	Down	-0.177744	0.712283	Neither	-0.812133	0.129812	Neither	0.519673	0.502094	Neither	-2.75868	0.0868626	Neither	1.53809	0.469334	Neither	-0.183793	0.662397	Neither	0.157046	0.807135	Neither	0.382526	0.503598	Neither
EZH2	ENSMMUG00000013494	4.6162	0.000213292	Up	-1.01961	0.251563	Neither	-1.08912	0.0185225	Down	0.405104	0.771019	Neither	-0.106719	0.798282	Neither	-3.45572	7.21592e-06	Down	-0.258637	0.464188	Neither	-1.27419	0.284795	Neither	-0.836093	0.194771	Neither	-0.0405542	0.897423	Neither	0.434783	0.522018	Neither	0.80835	0.141446	Neither	0.836436	0.118437	Neither	0.357494	0.317816	Neither
NFATC1	ENSMMUG00000022596	2.3429	0.000415211	Up	-0.360562	0.642554	Neither	-1.7088	0.000971395	Down	0.273236	0.873512	Neither	2.69347	1	Neither	-2.89679	0.000212824	Down	-0.335509	0.507447	Neither	-0.933275	0.214041	Neither	-0.42587	0.471476	Neither	-0.313033	0.338313	Neither	-0.653873	0.537388	Neither	0.438148	0.44946	Neither	-0.665332	0.11423	Neither	0.770956	0.0484549	Neither
CDC5L	ENSMMUG00000014389	1.93089	0.000937497	Up	-0.556202	0.548643	Neither	-1.21152	0.0397328	Down	1.20799	0.632301	Neither	0.0713623	0.948786	Neither	-3.20466	1.40382e-05	Down	-0.331547	0.368512	Neither	0.317458	0.780108	Neither	-0.113012	0.823556	Neither	-0.105672	0.785775	Neither	-0.496888	0.375146	Neither	0.740622	0.749209	Neither	-0.358766	0.451753	Neither	0.782915	0.119375	Neither
RUNX1	ENSMMUG00000001649	2.71188	0.00211969	Up	0.0705179	1	Neither	-2.94491	1.88292e-10	Down	-1.92807	0.364707	Neither	0.222693	0.727165	Neither	-3.76695	0.00290622	Down	0.0354986	1	Neither	-0.905735	0.107386	Neither	-0.289547	0.634843	Neither	0.103754	0.75197	Neither	0.27512	0.736119	Neither	-0.984596	0.443629	Neither	-0.42714	0.290419	Neither	0.233251	0.567986	Neither
NRF1	ENSMMUG00000041919	1.82186	0.00279612	Up	1.14167	0.505185	Neither	-1.32405	0.0342577	Down	1.40209	0.851019	Neither	0.260967	0.645654	Neither	-3.76677	6.74821e-07	Down	0.0521704	0.933338	Neither	0.463533	0.453756	Neither	-0.427713	0.474235	Neither	0.102488	0.763618	Neither	0.0520673	0.989281	Neither	-0.0514979	1	Neither	0.777628	0.113231	Neither	-0.729275	0.0666248	Neither
NFIA	ENSMMUG00000013840	1.49501	0.0050931	Up	0.873455	0.498497	Neither	-1.06953	0.0469766	Down	-0.595327	0.576945	Neither	0.468991	0.656936	Neither	-3.94125	9.15994e-05	Down	-0.533236	0.15056	Neither	-0.777394	0.212036	Neither	-0.153321	0.79227	Neither	0.0646469	0.981462	Neither	-0.582591	0.352984	Neither	-0.420824	0.355714	Neither	0.341191	0.520459	Neither	0.951154	0.0214848	Neither
NR1H3	ENSMMUG00000015598	2.53886	0.00597559	Up	0.719202	0.573803	Neither	-1.81844	0.000519342	Down	0	1	Neither	-0.0340963	0.902065	Neither	-3.23615	4.58896e-06	Down	-0.327405	0.691211	Neither	-0.120051	0.814775	Neither	-2.22009	0.215559	Neither	-0.00853406	0.951291	Neither	0.105531	0.933054	Neither	0.117653	0.947056	Neither	0.174438	0.738886	Neither	-0.336972	0.314598	Neither
PIR	ENSMMUG00000015740	1.35061	0.0294063	Up	1.90003	0.563281	Neither	-1.93517	0.000491401	Down	0.368431	0.825656	Neither	0.0930218	0.906524	Neither	-2.48001	0.00542527	Down	0.0517018	0.927806	Neither	0.69406	0.431372	Neither	-0.410102	0.502297	Neither	0.392399	0.340611	Neither	0.167872	0.871961	Neither	-0.218817	0.603217	Neither	0.715645	0.146671	Neither	0.600911	0.0893711	Neither
ZFP36L1	ENSMMUG00000044603	1.22546	0.0304922	Up	-0.907625	0.555316	Neither	-1.93314	0.00318487	Down	-0.31382	0.654605	Neither	-0.36765	0.405793	Neither	-3.56281	1.10011e-05	Down	-0.346153	0.496518	Neither	-0.0423308	0.915924	Neither	0.357379	0.760962	Neither	-0.0711659	0.815289	Neither	0.0614512	0.973612	Neither	0.44342	0.586844	Neither	-0.0778767	0.820961	Neither	1.47587	0.468741	Neither
TFEB	ENSMMUG00000004690	1.2055	0.0465612	Up	-0.197581	0.762956	Neither	-1.172	0.0307076	Down	2.9726	0.359587	Neither	0.286657	0.7338	Neither	-3.44978	0.000598177	Down	-0.168686	0.623437	Neither	0.297376	0.68326	Neither	-0.0553612	0.873762	Neither	0.142942	0.720965	Neither	-0.238489	0.647346	Neither	0.0761253	0.963088	Neither	-0.725455	0.0868206	Neither	0.572063	0.153289	Neither
KAT6A	ENSMMUG00000010891	1.56592	0.00367046	Up	-0.680845	0.474751	Neither	-2.8413	3.08591e-07	Down	-0.556732	0.634253	Neither	-0.530606	0.302566	Neither	3.61817	1.48926e-05	Up	-0.0610201	0.868195	Neither	1.48139	0.487498	Neither	-1.57135	0.0622339	Neither	0.0901018	0.927897	Neither	-1.25106	0.0300452	Down	5.34458	0.131352	Neither	-0.230121	0.72699	Neither	-0.469856	0.615354	Neither
FHL2	ENSMMUG00000016594	4.10349	1.41354e-10	Up	-1.38031	0.347248	Neither	-2.44895	1.89049e-05	Down	0.158427	0.994073	Neither	0.0764016	0.936059	Neither	5.13747	0.000537427	Up	0.0965227	0.845942	Neither	-1.80716	0.0401906	Down	-0.41879	0.554954	Neither	0.131166	0.83288	Neither	0.0340005	1	Neither	-0.311272	0.615548	Neither	-0.406328	0.525415	Neither	2.03144	7.31959e-05	Up
RBL1	ENSMMUG00000014376	2.06819	0.0043862	Up	0.215338	0.943729	Neither	-1.31586	0.0149539	Down	0.825482	0.536145	Neither	0.765737	0.156541	Neither	6.12143	0.00331364	Up	0.908865	0.176585	Neither	-1.91138	0.00101283	Down	-0.409736	0.5386	Neither	0.041593	0.996641	Neither	0.659213	0.240219	Neither	0.522569	0.383502	Neither	-0.970189	0.810087	Neither	-1.65188	0.0663694	Neither
ESR1	ENSMMUG00000019045	4.39662	1.50067e-07	Up	1.17755	0.337086	Neither	-2.3451	9.11115e-08	Down	-0.661932	0.429564	Neither	0.172572	0.873829	Neither	3.75204	1.90647e-05	Up	0.0220228	1	Neither	1.49607	0.0252868	Up	-0.568254	0.569672	Neither	0.19244	0.562856	Neither	-0.287783	0.547066	Neither	-0.149219	0.719148	Neither	-1.01458	0.0146992	Down	-1.71686	4.29564e-06	Depleted
CIITA	ENSMMUG00000007777	4.51813	1.06173e-09	Up	-2.83065	0.109526	Neither	-1.98078	0.000209181	Down	-0.298805	0.671541	Neither	0.220791	0.762555	Neither	2.00562	0.0105787	Up	0.0198069	0.994883	Neither	-0.296284	0.574131	Neither	-0.286066	0.608405	Neither	-0.0226647	0.91762	Neither	0.433283	0.533922	Neither	1.00759	0.274638	Neither	-1.10949	0.00807154	Down	-1.30863	0.327845	Neither
ZEB1	ENSMMUG00000015453	1.77117	0.00136326	Up	0.334195	0.870807	Neither	-1.60303	0.000732344	Down	2.40941	0.279781	Neither	-0.11989	0.7787	Neither	2.60908	0.0017782	Up	-0.33869	0.427767	Neither	0.199298	0.924762	Neither	-0.463339	0.455095	Neither	-0.0271419	0.898984	Neither	-0.24548	0.586324	Neither	0.0691681	0.94803	Neither	-4.21592	0.00668539	Down	-0.379204	0.853785	Neither
EBF3	ENSMMUG00000011447	11.5513	1.14025e-11	Up	-0.110455	0.819035	Neither	-1.28503	0.0128863	Down	0.557318	0.845932	Neither	-0.389393	0.585694	Neither	2.20299	0.00443686	Up	0.0515468	0.930899	Neither	0.980765	0.17808	Neither	0.123965	0.932384	Neither	-0.0563339	0.81656	Neither	-0.552352	0.330462	Neither	-0.425819	0.416146	Neither	2.84597	1	Neither	-0.351091	0.384882	Neither
TRIM22	ENSMMUG00000000338	4.48268	1.09434e-10	Up	-1.22753	0.179513	Neither	-1.04808	0.0346	Down	0.969397	0.4904	Neither	0.523329	0.400358	Neither	5.53232	1.5033e-07	Up	-0.533249	0.277735	Neither	0.127543	0.891577	Neither	-0.580898	0.657395	Neither	-0.0730056	0.974015	Neither	0.115152	0.868489	Neither	1.92691	0.325869	Neither	0.160395	1	Neither	-0.440156	0.275916	Neither
IFI16	ENSMMUG00000004490	4.13054	1.74525e-09	Up	-0.979888	0.300724	Neither	-2.9608	2.08623e-08	Down	-0.130872	0.81701	Neither	-0.138313	0.768406	Neither	4.94992	1.1643e-07	Up	-0.273175	0.788317	Neither	-0.527991	0.780799	Neither	-0.227028	0.693283	Neither	0.873242	0.120328	Neither	-0.284898	0.531144	Neither	0.0532144	1	Neither	0.315058	0.603547	Neither	1.28954	0.0994904	Neither
TP63	ENSMMUG00000016466	5.46852	3.36326e-08	Up	0.094882	1	Neither	-2.25689	1.47283e-06	Down	1.37122	0.295942	Neither	0.676139	0.337495	Neither	3.36543	0.000353382	Up	0.390985	0.37996	Neither	-0.585092	0.266931	Neither	-1.6636	0.183815	Neither	0.0123241	1	Neither	0.331181	0.952382	Neither	0.152517	0.813329	Neither	-0.576956	0.189455	Neither	-0.533362	0.106355	Neither
MDM4	ENSMMUG00000011236	2.93824	7.69106e-06	Up	-1.17534	0.238125	Neither	-2.83542	1.01124e-06	Down	-0.47447	0.523994	Neither	-0.613794	0.182905	Neither	8.03539	0.00713968	Up	-0.345414	0.325155	Neither	-0.198799	0.726578	Neither	0.666202	0.374004	Neither	-0.0810655	0.782166	Neither	0.98713	0.314486	Neither	-0.0217063	0.923748	Neither	-0.532601	0.198512	Neither	0.627512	0.35107	Neither
NFIB	ENSMMUG00000014697	2.25765	5.87956e-05	Up	-1.42815	0.167967	Neither	-1.32214	0.0117809	Down	-0.489575	0.522983	Neither	1.8928	1	Neither	8.12216	0.0141906	Up	0.0363295	0.97503	Neither	0.678798	0.268358	Neither	0.329909	0.717854	Neither	-0.15253	0.767306	Neither	-0.0273857	0.911377	Neither	0.372343	0.60205	Neither	-0.241853	0.545376	Neither	-0.499699	0.133208	Neither
IRF1	ENSMMUG00000008100	2.28083	0.000595185	Up	0.8465	0.604372	Neither	-2.12894	6.6637e-07	Down	3.49064	0.111198	Neither	-0.769349	0.260986	Neither	3.89947	0.000106465	Up	-0.273448	0.44339	Neither	-0.146659	0.750219	Neither	-0.486055	0.410152	Neither	0.17641	0.71671	Neither	-0.669902	0.167286	Neither	-0.00849375	0.939039	Neither	-0.334651	0.723857	Neither	6.41982	0.0662497	Neither
TBX3	ENSMMUG00000015070	2.95649	0.000663896	Up	-0.770982	0.38815	Neither	-1.55925	0.00128078	Down	0.0320684	1	Neither	-0.503606	0.339602	Neither	7.60107	0.0216249	Up	4.56336	0.319386	Neither	0.431927	0.605016	Neither	-0.03139	1	Neither	0.0108161	1	Neither	-0.201205	0.655909	Neither	-0.026463	0.914288	Neither	-2.13538	0.0819112	Neither	0.510609	0.147292	Neither
STAT5A	ENSMMUG00000010705	1.97946	0.00451324	Up	-1.11908	0.328974	Neither	-1.96759	4.96247e-05	Down	0.693805	0.680074	Neither	0.0381688	0.983496	Neither	1.64884	0.0387198	Up	0.0550954	1	Neither	0.613741	0.328528	Neither	0.0316733	1	Neither	1.87637	1	Neither	-0.0306561	1	Neither	-0.157708	0.709475	Neither	-0.147199	0.699455	Neither	-0.351266	0.276924	Neither
NFAT5	ENSMMUG00000018255	1.39194	0.00977656	Up	-0.700636	0.485509	Neither	-4.08384	4.05934e-09	Down	1.17123	0.538752	Neither	0.57859	0.465353	Neither	5.18744	6.26972e-07	Up	-0.160672	0.656887	Neither	0.858139	0.623759	Neither	0.0488239	1	Neither	0.433552	0.21948	Neither	0.299104	0.674161	Neither	0.0200095	1	Neither	-0.168089	0.729587	Neither	-0.238481	0.46731	Neither
PIAS1	ENSMMUG00000011699	1.32388	0.0199116	Up	-0.944064	0.383747	Neither	-1.38011	0.00132832	Down	-0.419256	0.644613	Neither	-0.0992028	0.803586	Neither	1.66982	0.0439529	Up	-0.24374	0.500384	Neither	0.537076	0.422878	Neither	-1.10054	0.120027	Neither	0	1	Neither	0	1	Neither	0.392814	0.573977	Neither	0.971296	0.101204	Neither	-0.642659	0.0473294	Neither
CDCA7L	ENSMMUG00000022766	2.49174	7.93417e-05	Up	-2.07703	0.169177	Neither	-1.65249	0.0030332	Down	-0.189615	0.776114	Neither	0	1	Neither	-3.92523	0.0766316	Neither	-0.30411	0.535037	Neither	0.435756	0.555772	Neither	-0.932925	0.294806	Neither	-0.264353	0.325438	Neither	-0.43211	0.360305	Neither	0.411376	0.736302	Neither	-0.389801	0.505013	Neither	1.3141	0.000447941	Up
KLF4	ENSMMUG00000006088	2.81406	8.1175e-06	Up	-1.94961	0.101363	Neither	-2.19236	5.55286e-05	Down	1.87779	0.227476	Neither	-0.02672	0.913782	Neither	6.04079	0.254838	Neither	0.0107575	1	Neither	-0.702436	0.298029	Neither	0.0929116	1	Neither	0.212613	0.481607	Neither	0.0355895	1	Neither	0.120689	0.884992	Neither	-0.313817	0.475531	Neither	0.939014	0.255475	Neither
GTF2B	ENSMMUG00000002794	1.54856	0.00762599	Up	0.4141	0.831999	Neither	-1.13764	0.00808782	Down	1.02141	0.483395	Neither	0.03093	1	Neither	2.06815	0.0729697	Neither	-0.309979	0.407868	Neither	0.684519	0.306967	Neither	-0.0980527	0.830295	Neither	1.08188	0.462096	Neither	-1.15982	0.827063	Neither	0.123568	0.846913	Neither	-0.407657	0.344907	Neither	-0.747022	0.0243	Neither
CREB1	ENSMMUG00000022601	1.62445	0.0118516	Up	0.488496	0.750714	Neither	-1.14844	0.0105195	Down	0.89424	0.897763	Neither	0.56143	0.348048	Neither	5.27771	0.340002	Neither	-0.367402	0.80621	Neither	0.570955	0.380005	Neither	0.289892	0.738011	Neither	0.892725	0.364027	Neither	-0.119423	0.794091	Neither	0.268893	0.655959	Neither	-0.238554	0.573231	Neither	0.657389	0.106919	Neither
WWP1	ENSMMUG00000058330	1.1388	0.038354	Up	-1.03677	0.251789	Neither	3.98637	0.00159721	Up	-0.673466	0.528439	Neither	0.630345	0.335897	Neither	5.39055	3.5655e-06	Up	-0.0136496	0.943803	Neither	-0.602506	0.652582	Neither	-0.393311	0.624869	Neither	-0.125319	0.666685	Neither	-0.257427	0.583462	Neither	-1.409	0.0417072	Down	0.463681	0.336821	Neither	-2.48733	3.27156e-05	Depleted
SP100	ENSMMUG00000016575	3.6113	6.47778e-08	Up	0.0975222	1	Neither	1.47003	0.00469818	Up	-1.13747	0.20241	Neither	-0.582566	0.85274	Neither	0.672858	0.393902	Neither	-0.58364	0.555281	Neither	-0.489848	0.36792	Neither	-0.70056	0.344401	Neither	0.324512	0.5013	Neither	1.21404	0.223112	Neither	-1.62025	0.00270498	Down	0.164434	0.893338	Neither	0.0736485	0.879449	Neither
TNFAIP3	ENSMMUG00000008869	1.95261	0.00836661	Up	-0.551128	0.511119	Neither	1.19237	0.0262262	Up	0.45304	0.94132	Neither	0.0120281	0.977565	Neither	-2.26202	0.000902251	Down	0.327965	0.568644	Neither	-3.19851	0.000183145	Down	-0.113758	0.804368	Neither	1.35363	0.0539882	Neither	0.459683	0.565737	Neither	0.362221	0.773324	Neither	-0.0836435	0.808917	Neither	1.89934	0.0334667	Up
TOP2B	ENSMMUG00000007371	1.40247	0.0128128	Up	0.170254	1	Neither	1.12988	0.0252812	Up	0.401936	0.751096	Neither	0.174197	0.798606	Neither	-2.55283	7.87125e-05	Down	-0.106483	0.745272	Neither	-0.340597	0.60022	Neither	0.2951	0.740469	Neither	1.36446	0.037993	Up	-0.922869	0.098111	Neither	-0.237268	0.577743	Neither	1.18445	0.389864	Neither	0.794946	0.0469241	Neither
GABPB1	ENSMMUG00000002879	1.51928	0.0301945	Up	0.59995	0.901594	Neither	1.53513	0.00377169	Up	0.180873	0.9568	Neither	-0.0613517	0.882601	Neither	-3.62215	0.000100321	Down	-0.259343	0.489917	Neither	0.191768	0.804501	Neither	-0.0893985	0.836511	Neither	1.66188	0.00790979	Up	-0.425809	0.397125	Neither	0.0935151	0.8955	Neither	0.769205	0.139713	Neither	0.382893	0.403429	Neither
NR0B2	ENSMMUG00000010291	6.20727	0.0265992	Up	-0.671619	0.526403	Neither	1.77617	0.0277369	Up	1.0134	0.769026	Neither	0.163837	0.785533	Neither	-1.69965	0.00702311	Down	0.0717914	0.887743	Neither	-0.994296	0.243733	Neither	0.888032	0.568123	Neither	0.00218625	1	Neither	-0.26556	0.714881	Neither	-0.585811	0.407477	Neither	-1.28868	0.00533171	Down	-0.156959	1	Neither
SNAI2	ENSMMUG00000016195	5.48758	1.40749e-06	Up	-0.0230545	0.870233	Neither	1.13205	0.0471128	Up	-0.445153	0.55448	Neither	-1.2591	0.0906951	Neither	-1.63934	0.0166548	Down	0.429066	0.545845	Neither	0.773737	0.21405	Neither	-0.370385	0.521436	Neither	0.368769	1	Neither	0.393507	0.837854	Neither	0.535054	0.472667	Neither	-0.365756	0.374476	Neither	2.09467	0.0141567	Up
FUBP3	ENSMMUG00000008249	1.59334	0.00609757	Up	-0.280455	0.710095	Neither	2.44476	3.63095e-05	Up	0.0752348	1	Neither	-0.341852	0.50794	Neither	-2.77278	0.00416384	Down	0.0855711	0.905759	Neither	1.08094	0.146919	Neither	-0.124265	0.807306	Neither	0.873886	0.204951	Neither	-0.0524018	0.874297	Neither	0.324507	0.545784	Neither	-0.0167734	0.930548	Neither	1.28002	0.00277943	Up
TBX5	ENSMMUG00000016202	7.35677	1.67003e-10	Up	-0.961784	0.305905	Neither	1.53879	0.0395361	Up	-0.25701	0.694667	Neither	0.181544	0.80437	Neither	-2.02575	0.0137533	Down	0.02375	0.99279	Neither	-0.00347453	0.946052	Neither	-0.756043	0.298602	Neither	0.0012286	0.977937	Neither	-0.305131	0.532196	Neither	0.144646	0.842217	Neither	-0.164464	0.715238	Neither	-0.373393	0.375133	Neither
DDX5	ENSMMUG00000009463	2.00228	0.000473255	Up	0.27893	0.906575	Neither	2.04749	0.00255644	Up	1.0782	0.405409	Neither	0.206231	0.937734	Neither	-2.1007	0.00482628	Down	-0.194365	0.65959	Neither	1.72613	0.296092	Neither	-2.05118	0.0540761	Neither	-0.0132891	0.945584	Neither	-0.340222	0.589774	Neither	0.358474	0.688625	Neither	0.69745	0.237104	Neither	-0.487338	0.283415	Neither
NF1	ENSMMUG00000008605	1.50326	0.00512708	Up	0.57479	0.712544	Neither	1.74647	0.00207403	Up	0.0615738	1	Neither	1.28186	0.728357	Neither	-1.43557	0.0330949	Down	0.600024	0.254469	Neither	-0.427402	0.400679	Neither	-0.225094	0.837985	Neither	-0.024588	0.939447	Neither	-0.926171	0.0816559	Neither	0.0207665	1	Neither	-0.278465	0.490828	Neither	-0.523492	0.227245	Neither
TGIF1	ENSMMUG00000005086	1.86814	0.0122986	Up	-1.04508	0.247335	Neither	1.60991	0.00451708	Up	-0.209261	0.740206	Neither	0.231187	0.680129	Neither	-1.37274	0.0311977	Down	-0.477434	0.193244	Neither	0.47201	0.713938	Neither	-0.261149	0.640952	Neither	-0.0823772	0.764518	Neither	-1.23343	0.0660793	Neither	-0.00133538	0.955081	Neither	0.308712	0.83891	Neither	-1.0022	0.0708765	Neither
ETV1	ENSMMUG00000039167	1.70656	0.00513649	Up	-0.715203	0.401624	Neither	1.83715	0.00147966	Up	2.65087	0.391742	Neither	-1.5178	0.159592	Neither	1.77732	0.0313709	Up	-0.443403	0.414128	Neither	-1.31746	0.0432222	Down	1.16005	0.174846	Neither	0.358605	0.3708	Neither	-0.166083	0.710364	Neither	0.986962	0.448927	Neither	-0.298337	0.456767	Neither	1.12278	0.00381499	Up
MAFF	ENSMMUG00000045506	2.03631	0.00896181	Up	0.490705	0.769138	Neither	1.37075	0.0153498	Up	-0.350888	0.692645	Neither	-0.408852	0.426582	Neither	3.3891	0.000778852	Up	-0.0838282	0.859838	Neither	1.39577	0.0357183	Up	-0.0916256	0.831848	Neither	0.0310036	0.947078	Neither	0.130908	0.880631	Neither	0.454412	0.58812	Neither	-0.131467	0.825267	Neither	1.17244	0.00389372	Up
HLX	ENSMMUG00000062202	4.37703	7.88703e-05	Up	-1.43253	0.169701	Neither	1.57026	0.0100671	Up	0.152612	1	Neither	-0.278911	0.534064	Neither	4.57408	0.0156126	Up	-0.195662	0.599872	Neither	3.59078	0.828701	Neither	0.129701	1	Neither	-0.0605487	0.829131	Neither	0.0440196	1	Neither	0.239852	0.740312	Neither	0.19623	0.7017	Neither	1.86256	0.00117282	Up
SOX6	ENSMMUG00000002753	3.59719	8.21374e-08	Up	-1.29586	0.162438	Neither	1.06959	0.0434939	Up	-0.499174	0.543898	Neither	0.804168	0.392818	Neither	2.52237	0.0196068	Up	0.238401	1	Neither	-0.841813	0.145431	Neither	-0.0993359	0.821219	Neither	-0.0686451	0.786943	Neither	0.0987855	0.899275	Neither	-0.00589764	0.94988	Neither	-0.33918	0.407229	Neither	0.680516	0.110269	Neither
BDP1	ENSMMUG00000009057	1.59856	0.00444492	Up	-1.10737	0.313613	Neither	1.78129	0.00347202	Up	0.587775	0.657645	Neither	-0.596792	0.239912	Neither	-0.972377	0.201102	Neither	0.173146	0.772329	Neither	-1.27511	0.0370438	Down	0.151869	0.880493	Neither	4.0694	0.450277	Neither	-0.143415	0.745451	Neither	0.359787	0.672457	Neither	-0.556923	0.173952	Neither	-1.1955	0.000265367	Depleted
MITF	ENSMMUG00000002100	2.87893	2.63871e-06	Up	-0.654278	0.458171	Neither	2.35156	7.60384e-05	Up	0.00427778	0.918567	Neither	0.166358	0.795288	Neither	-0.869801	0.153586	Neither	0.347225	0.689182	Neither	-1.64707	0.00123382	Down	-0.309553	0.580653	Neither	-0.14267	0.938752	Neither	-0.255871	0.607968	Neither	-0.18396	0.663069	Neither	-0.930455	0.166351	Neither	1.03469	0.17838	Neither
PPARG	ENSMMUG00000007191	3.66391	2.9877e-05	Up	-1.24605	0.182173	Neither	1.40103	0.0141141	Up	-0.0606482	0.863016	Neither	0.323385	0.69077	Neither	2.51962	0.195075	Neither	-0.503594	0.549727	Neither	-0.488227	0.329181	Neither	-0.335851	0.615028	Neither	1.21978	0.0196021	Up	0.360455	0.57134	Neither	-0.522563	0.244971	Neither	-0.363156	0.611636	Neither	-0.58501	0.101273	Neither
TEAD1	ENSMMUG00000010875	3.82469	2.00029e-09	Up	-1.33196	0.189435	Neither	1.334	0.0229735	Up	2.43047	0.459263	Neither	-1.03641	0.121649	Neither	1.32135	0.4499	Neither	0.161501	0.782273	Neither	-2.64875	0.10934	Neither	-0.0811768	0.847685	Neither	0.496016	0.396894	Neither	-0.173257	0.693471	Neither	-0.174112	0.736574	Neither	0.33578	0.596169	Neither	1.20597	0.00151061	Up
GATA6	ENSMMUG00000010944	5.075	5.90826e-09	Up	-1.38793	0.148976	Neither	1.35371	0.0166062	Up	0.526361	0.684651	Neither	-0.0719136	0.846997	Neither	0.956883	0.309532	Neither	0.0852824	0.943416	Neither	1.10059	0.0893978	Neither	0.387118	0.794096	Neither	-0.0270873	0.899902	Neither	-0.0453752	0.883843	Neither	-0.161313	0.694788	Neither	0.516166	0.511604	Neither	-0.243112	0.550392	Neither
ELK3	ENSMMUG00000018145	4.00954	1.62167e-08	Up	1.80356	0.207805	Neither	1.21944	0.0135823	Up	0.0029425	1	Neither	0.688928	0.380916	Neither	-1.86718	0.112902	Neither	-0.204639	0.575823	Neither	-0.408307	0.561035	Neither	-0.0940817	0.837862	Neither	0.288051	0.414249	Neither	-0.255272	0.604329	Neither	-0.0472228	0.878191	Neither	-0.160951	0.689014	Neither	0.290648	0.412242	Neither
KLF8	ENSMMUG00000014678	3.27899	6.20499e-07	Up	-1.48845	0.136409	Neither	1.51304	0.00402685	Up	0.253497	0.969074	Neither	0.379973	0.554627	Neither	-0.563472	0.562208	Neither	0.268264	0.676142	Neither	-0.143049	0.775749	Neither	-0.181343	0.726516	Neither	-0.0160863	0.931906	Neither	0.0262309	0.994793	Neither	-0.135271	0.774559	Neither	0.554439	0.249843	Neither	0.114834	0.800231	Neither
MEF2A	ENSMMUG00000018122	2.67217	8.68532e-06	Up	-1.49937	0.181069	Neither	1.97866	0.0016662	Up	0.297294	0.941406	Neither	0.754035	0.217615	Neither	2.61593	0.0983549	Neither	-0.276868	0.469974	Neither	-0.323302	0.518039	Neither	-0.960674	0.302507	Neither	0.106157	0.793529	Neither	-0.214835	0.640434	Neither	-0.337888	0.44424	Neither	0.678863	0.216543	Neither	0.366593	0.288878	Neither
MED23	ENSMMUG00000017544	2.75489	1.07076e-05	Up	1.28941	0.311138	Neither	1.7736	0.00210293	Up	0.22488	0.907199	Neither	0.0190722	1	Neither	1.08034	0.215662	Neither	0.0740957	0.880889	Neither	-0.278122	0.583921	Neither	0.00411772	1	Neither	-0.211462	0.446962	Neither	-0.504061	0.330242	Neither	-0.460342	0.332163	Neither	-1.04467	0.190485	Neither	0.445392	0.983235	Neither
NR5A2	ENSMMUG00000016188	8.16869	0.00022125	Up	1.15374	0.621683	Neither	2.02459	0.00533341	Up	-0.33877	0.671972	Neither	0.116145	0.853717	Neither	-1.65851	0.0675126	Neither	-0.693536	0.132876	Neither	-1.21228	0.0701016	Neither	-0.1674	0.746255	Neither	-0.182471	0.595366	Neither	-3.98143	0.174157	Neither	-0.103582	0.799379	Neither	-0.316345	0.574402	Neither	0.0253876	0.981671	Neither
NFKB1	ENSMMUG00000003736	1.49332	0.00902263	Up	-0.679298	0.443411	Neither	1.0803	0.0489185	Up	1.0672	0.526808	Neither	0.214186	0.720834	Neither	1.77192	0.0508509	Neither	-0.215161	0.544131	Neither	-0.643845	0.438362	Neither	-0.0813606	0.874327	Neither	0.130686	0.812074	Neither	-0.023927	0.922676	Neither	0.730202	0.660528	Neither	-0.131608	0.828487	Neither	0.872697	0.0180867	Neither
SMAD2	ENSMMUG00000007816	1.24352	0.038727	Up	-1.27616	0.450869	Neither	1.24351	0.0261133	Up	0.297131	1	Neither	0.27168	0.635713	Neither	-1.36943	0.0618399	Neither	0.271035	0.617306	Neither	0.627858	0.342571	Neither	-0.187599	0.718766	Neither	0.145462	0.636744	Neither	-0.467941	0.336304	Neither	-0.0922716	0.850018	Neither	4.35843	0.524338	Neither	0.0423859	0.919789	Neither
ZNF224	ENSMMUG00000021469	1.44669	0.00938964	Up	-0.65655	0.54306	Neither	1.36097	0.230128	Neither	1.38841	0.338815	Neither	0.422853	0.578007	Neither	-6.9436	9.40208e-16	Down	0.177116	0.736446	Neither	-1.09535	0.0577881	Neither	-1.6962	0.0185002	Down	-0.236956	0.552669	Neither	3.91897	0.642056	Neither	0.135648	0.823159	Neither	-0.087462	0.83158	Neither	1.88519	1.89912e-06	Up
NCOA6	ENSMMUG00000010715	1.17737	0.0478288	Up	-0.433496	0.620091	Neither	-3.03988	0.5	Neither	0.417823	0.860678	Neither	-2.72791	7.09251e-08	Depleted	4.44215	0.00294358	Up	-0.207884	0.611212	Neither	0.0460809	0.995295	Neither	0.187578	0.896106	Neither	0.121078	0.78088	Neither	-0.0704241	0.911951	Neither	2.77509	1	Neither	0.742804	0.139439	Neither	7.57975	0.00422669	Up
NFATC2	ENSMMUG00000012657	1.52589	0.0187672	Up	-0.221945	0.736094	Neither	0.356522	0.509072	Neither	0.557007	0.97626	Neither	-1.2626	0.0211057	Depleted	6.59643	6.28042e-08	Up	0.124945	0.793243	Neither	-0.962509	0.0683026	Neither	0.350319	0.818882	Neither	0.150378	0.637629	Neither	-0.0674817	0.852926	Neither	-0.601281	0.385117	Neither	-1.06968	0.0907845	Neither	1.61551	0.367756	Neither
STAT2	ENSMMUG00000000803	1.5697	0.00525321	Up	-0.477241	0.578503	Neither	2.23926	0.574914	Neither	-0.255521	0.719132	Neither	0.194408	0.730491	Neither	-1.7967	0.00718245	Down	0.32226	0.452199	Neither	-1.22017	0.0258328	Down	-0.375821	0.52279	Neither	0.861417	0.132018	Neither	0.591086	0.370892	Neither	-0.267135	0.587714	Neither	-0.785582	0.117444	Neither	1.76674	1.08863e-05	Up
KLF10	ENSMMUG00000018815	2.37378	0.000148661	Up	0.669887	0.607164	Neither	2.41717	0.286124	Neither	-0.0163278	0.905541	Neither	1.03818	0.391567	Neither	-3.43959	0.000280616	Down	-0.0180091	0.942476	Neither	-1.62704	0.0103813	Down	0.646532	0.675244	Neither	-0.0462534	0.851779	Neither	0.118658	0.878559	Neither	0.0203309	1	Neither	1.89637	1	Neither	-0.587834	0.418598	Neither
ECD	ENSMMUG00000011280	1.37309	0.0200911	Up	-1.00788	0.250562	Neither	-0.44226	0.429626	Neither	0.616919	0.585679	Neither	-0.175143	0.74372	Neither	-2.45308	0.000316782	Down	-0.629175	0.104246	Neither	-1.60697	0.00166941	Down	0.0692848	1	Neither	0.0972188	0.923917	Neither	-0.18821	0.722347	Neither	-0.303016	0.56007	Neither	0.441106	0.489026	Neither	0.461946	0.473028	Neither
SP3	ENSMMUG00000021818	1.9251	0.00069745	Up	-1.57448	0.21558	Neither	-0.728043	0.144086	Neither	0.500383	0.792334	Neither	0.0264322	1	Neither	-2.70811	0.000398728	Down	3.2186	0.934488	Neither	1.9519	0.0364876	Up	-0.414861	0.477319	Neither	-0.164934	0.538567	Neither	0.668096	0.281033	Neither	-0.289534	0.557951	Neither	0.219056	0.683279	Neither	-0.521938	0.218821	Neither
FUBP1	ENSMMUG00000002899	2.98359	2.70511e-06	Up	-0.529352	0.530933	Neither	-0.32824	0.444454	Neither	-1.72346	0.433446	Neither	0.0723431	0.924875	Neither	-2.76183	0.000295057	Down	0.0334719	1	Neither	-0.657367	0.230833	Neither	-0.0849174	0.839196	Neither	0.0955121	0.817584	Neither	-0.800106	0.111965	Neither	-0.861387	0.218695	Neither	-1.04979	0.0113158	Down	7.86324	0.00266017	Up
TIAL1	ENSMMUG00000001472	1.91911	0.00126886	Up	-0.551191	0.519163	Neither	0.68798	0.172501	Neither	0.117194	1	Neither	0.0169441	1	Neither	-3.34033	0.0375081	Down	0.0699293	0.8996	Neither	0.962238	0.14965	Neither	-0.101074	0.821509	Neither	-0.669462	0.361682	Neither	-0.0134483	0.930932	Neither	-0.140602	0.777905	Neither	1.32099	0.0132901	Up	-0.222275	0.696261	Neither
RFX2	ENSMMUG00000011967	1.35957	0.0280618	Up	-0.540351	0.523463	Neither	-0.581938	0.401517	Neither	0.70581	0.593129	Neither	-0.0994695	0.791991	Neither	-2.82084	0.00248704	Down	0.0654671	0.92362	Neither	-0.49718	0.3459	Neither	-0.011802	0.927877	Neither	-0.0838217	0.767896	Neither	0.366882	0.649602	Neither	-0.546231	0.269968	Neither	-0.914572	0.0871031	Neither	-1.10576	0.0188373	Depleted
TBX20	ENSMMUG00000012549	7.78433	3.81253e-21	Up	-1.32687	0.264435	Neither	-0.0574354	0.877041	Neither	0.217017	0.922863	Neither	-0.0403989	0.89214	Neither	-1.76876	0.0284547	Down	-0.545917	0.361317	Neither	0.0491777	0.982032	Neither	1.97547	1	Neither	-0.156568	0.587372	Neither	-0.395605	0.392077	Neither	-0.0471743	0.886037	Neither	-0.0869308	0.812973	Neither	1.14668	0.00430905	Up
NFATC3	ENSMMUG00000021843	2.20276	0.000224303	Up	-0.906534	0.322195	Neither	-0.6038	0.283316	Neither	-0.0370985	0.882587	Neither	-0.0619945	0.864429	Neither	-3.66688	2.54963e-07	Down	1.64464	0.111835	Neither	-0.422697	0.407756	Neither	0.0345758	1	Neither	-0.197658	0.471647	Neither	0.0999577	0.970508	Neither	0.739456	0.20354	Neither	-0.430095	0.317013	Neither	1.49506	0.000309331	Up
ELF2	ENSMMUG00000004984	2.15879	0.000303794	Up	-0.81719	0.433896	Neither	0.145519	0.837236	Neither	-0.581176	0.467363	Neither	-0.922168	0.407034	Neither	-1.77888	0.0139291	Down	-0.241523	0.488679	Neither	-0.696006	0.254406	Neither	0.0316505	1	Neither	-0.102285	0.733378	Neither	-0.331677	0.598986	Neither	-0.0666755	0.852099	Neither	-0.239506	0.578072	Neither	1.04494	0.00602907	Up
ZNF217	ENSMMUG00000018358	3.87476	4.41499e-09	Up	0.939157	0.625985	Neither	-2.59672	0.0840188	Neither	-0.241936	0.744247	Neither	0.189349	0.774018	Neither	-2.62791	4.83623e-05	Down	0.66888	0.09599	Neither	-0.858925	0.128245	Neither	-0.265745	0.631121	Neither	0.0256192	0.973025	Neither	-0.593185	0.284498	Neither	0.165724	0.894211	Neither	0.520454	0.363141	Neither	0.462281	0.481861	Neither
NFIL3	ENSMMUG00000023257	3.43887	1.95487e-06	Up	0.792898	0.539355	Neither	5.89478	0.17949	Neither	-0.38508	0.628955	Neither	0.013525	0.977293	Neither	-1.58417	0.0383496	Down	0.112032	0.824424	Neither	0.241796	0.759617	Neither	1.20196	0.629714	Neither	-0.0586861	0.814037	Neither	1.67541	0.140994	Neither	0.149634	0.856911	Neither	-0.0314958	0.90585	Neither	-0.260856	0.50408	Neither
GATA5	ENSMMUG00000017584	7.99386	0.00275868	Up	-0.663159	0.460364	Neither	0.477277	0.695729	Neither	-0.53614	0.537163	Neither	-0.196917	0.671692	Neither	-1.60673	0.0257603	Down	1.10698	0.572964	Neither	5.76556	0.183736	Neither	-0.0458298	0.886024	Neither	0.410968	0.231665	Neither	0.516969	0.59842	Neither	1.04653	0.226319	Neither	0.276437	0.601823	Neither	0.79165	0.0410826	Neither
SOX17	ENSMMUG00000063192	2.7385	0.00364183	Up	-1.13698	0.269309	Neither	0.71906	0.163834	Neither	0.410116	0.984697	Neither	1.48183	0.174774	Neither	-1.57502	0.0420512	Down	-0.0495816	0.870863	Neither	-0.09905	0.818689	Neither	-0.708484	0.367738	Neither	0.278961	0.676966	Neither	0.120194	0.9281	Neither	-0.609384	0.416664	Neither	1.89832	1	Neither	0.287162	0.534628	Neither
TCF12	ENSMMUG00000004091	1.53893	0.00487482	Up	-0.745866	0.406254	Neither	0.227457	0.746899	Neither	0.619816	0.930621	Neither	0.397916	0.728607	Neither	-2.43136	0.00483427	Down	-0.330793	0.839841	Neither	-0.561317	0.272287	Neither	0.429591	0.577763	Neither	0.163793	0.607407	Neither	0.130242	0.862821	Neither	-0.016168	0.924902	Neither	-0.246177	0.663848	Neither	0.832692	0.308044	Neither
WT1	ENSMMUG00000009881	3.00662	0.00768699	Up	1.07379	0.540158	Neither	0.950856	0.232985	Neither	0.126915	0.996898	Neither	-0.300507	0.487611	Neither	-2.57086	9.67932e-05	Down	0.10885	0.811097	Neither	0.436888	0.520548	Neither	-0.37648	0.662576	Neither	-0.0503817	0.846353	Neither	-0.171732	0.697096	Neither	-0.0352772	0.898439	Neither	-0.503664	0.228691	Neither	-0.620383	0.0740529	Neither
RORA	ENSMMUG00000018192	1.63952	0.00919967	Up	-0.154271	0.778927	Neither	-0.384988	0.594064	Neither	0.105874	1	Neither	-0.0159614	0.928612	Neither	-2.14072	0.00374698	Down	-0.280249	0.513342	Neither	-0.479654	0.389643	Neither	-0.0174076	0.92086	Neither	0.0116775	1	Neither	0.418254	0.501247	Neither	-0.161213	0.718624	Neither	0.589513	0.280109	Neither	-0.690993	0.234216	Neither
EIF2AK2	ENSMMUG00000037522	1.52021	0.0122936	Up	-1.06889	0.30671	Neither	1.33343	0.406612	Neither	-0.424972	0.651996	Neither	-0.419843	0.515696	Neither	-1.91496	0.0212343	Down	-0.66932	0.672299	Neither	0.306818	0.647483	Neither	0.434634	0.67132	Neither	-0.236337	0.509383	Neither	0.0125244	1	Neither	-0.0215048	0.922083	Neither	-0.753502	0.0921641	Neither	0.0914352	0.863012	Neither
ATF2	ENSMMUG00000003947	1.33158	0.0199322	Up	0.37017	0.813982	Neither	-2.20542	1	Neither	0.58716	0.693883	Neither	1.92603	1	Neither	-2.78857	0.00507866	Down	-0.218394	0.656256	Neither	-1.85368	0.312974	Neither	-0.185326	0.733323	Neither	0.00912952	1	Neither	0.114707	0.885656	Neither	-0.257111	0.561911	Neither	0.335851	0.57807	Neither	0.0412888	1	Neither
PROX1	ENSMMUG00000011914	1.21049	0.0236092	Up	-0.0870999	0.839946	Neither	-0.582597	0.223976	Neither	0.70342	0.755247	Neither	-0.00233151	0.938153	Neither	-1.5223	0.0297067	Down	-1.24615	0.110675	Neither	-0.338505	0.575076	Neither	-0.0328001	0.9147	Neither	0.582322	0.220301	Neither	-0.509354	0.293312	Neither	0.313812	0.642393	Neither	-0.734659	0.206025	Neither	0.966307	0.00998483	Neither
HEY2	ENSMMUG00000053773	3.07676	1.69182e-05	Up	-0.710369	0.426549	Neither	-0.296875	0.593134	Neither	0.0614062	1	Neither	0.185279	0.749239	Neither	2.35188	0.00343891	Up	-0.0802768	0.81304	Neither	-4.07616	2.48933e-13	Down	-0.337659	0.588226	Neither	-0.046008	0.873724	Neither	-0.53529	0.349772	Neither	-0.220238	0.607411	Neither	0.0300286	1	Neither	1.21054	0.00575955	Up
ESRRG	ENSMMUG00000014167	2.61499	4.49968e-05	Up	-0.873603	0.406113	Neither	0.373665	0.535746	Neither	-0.313251	0.719086	Neither	0.0583456	0.971104	Neither	2.19024	0.00502924	Up	-0.402144	0.254115	Neither	-1.19472	0.0303251	Down	-0.407695	0.695318	Neither	0.650045	0.177104	Neither	-0.0484374	0.883447	Neither	0.17686	0.78017	Neither	0	1	Neither	-0.891046	0.034662	Neither
ZNF143	ENSMMUG00000008758	2.08583	0.000843033	Up	-0.841329	0.627802	Neither	0.780961	0.124026	Neither	0.444983	0.882052	Neither	-0.199621	0.676138	Neither	3.97164	0.000776555	Up	-0.00614121	0.957092	Neither	-0.356304	0.591656	Neither	-0.264361	0.637608	Neither	0.380837	0.382722	Neither	-0.294952	0.646588	Neither	-0.0487188	0.884978	Neither	-0.0140377	0.932878	Neither	-1.13149	0.00110068	Depleted
NOTCH3	ENSMMUG00000013637	1.83252	0.0165872	Up	1.13035	0.413872	Neither	0.681277	0.322348	Neither	-0.252416	0.706235	Neither	-0.174842	0.683688	Neither	8.36554	0.00729952	Up	0.20318	0.658329	Neither	-1.36071	0.0514365	Neither	0.0483417	0.995583	Neither	0.589676	0.0740758	Neither	-0.267972	0.570388	Neither	-0.114394	0.768179	Neither	0.757751	0.316503	Neither	-1.18488	0.000533667	Depleted
BRCA1	ENSMMUG00000001329	4.01767	7.34563e-09	Up	0.82884	0.547071	Neither	-0.727408	0.161918	Neither	0.693037	0.700044	Neither	0.175211	0.786036	Neither	1.87653	0.0234437	Up	-0.0774172	0.813275	Neither	1.05917	0.176771	Neither	2.77528	1	Neither	0.0171404	1	Neither	0.432657	0.560297	Neither	0.371376	0.621392	Neither	-0.16317	0.701835	Neither	1.48439	0.000523	Up
FOXD3	ENSMMUG00000022350	6.83956	0.0418186	Up	0.89963	0.632085	Neither	-0.42474	0.396111	Neither	-0.0398002	0.890954	Neither	-0.216771	0.609672	Neither	2.20322	0.00859303	Up	0.477227	0.315113	Neither	-0.328805	0.533462	Neither	0.0871346	0.959577	Neither	-0.593934	0.0360234	Neither	-0.0232036	0.918466	Neither	-0.0796773	0.858825	Neither	-0.993193	0.0855559	Neither	1.63909	0.000117001	Up
NR2E3	ENSMMUG00000019276	6.65713	0.0481528	Up	-1.22182	0.228857	Neither	-0.284678	0.5245	Neither	0.462378	0.85966	Neither	-0.313596	0.572906	Neither	3.7601	0.00889142	Up	0.0717816	0.901727	Neither	-0.780421	0.405227	Neither	0.0986486	0.947309	Neither	-0.0233628	0.908865	Neither	0.0955519	0.929407	Neither	-0.0197494	0.92853	Neither	0.67028	0.287778	Neither	2.04191	5.63802e-07	Up
NFE2L2	ENSMMUG00000001861	2.12303	0.000217018	Up	-0.803565	0.351266	Neither	-0.724855	0.433558	Neither	4.74253	0.575138	Neither	0.0406313	0.993808	Neither	2.00618	0.0101083	Up	-0.0608624	0.838413	Neither	-1.07949	0.159507	Neither	0.917865	0.244495	Neither	-0.558729	0.621698	Neither	-0.130998	0.765602	Neither	-0.0558194	0.881984	Neither	-0.553061	0.493468	Neither	0.0562892	0.938275	Neither
LRRFIP1	ENSMMUG00000003386	1.95296	0.000670482	Up	-1.61019	0.117435	Neither	1.18083	1	Neither	0.013805	0.900208	Neither	-0.300483	0.519033	Neither	2.45657	0.00311243	Up	0.108957	0.839464	Neither	-1.10462	0.0604699	Neither	-0.292649	0.650794	Neither	-0.00120867	0.970997	Neither	-0.564063	0.399425	Neither	0.244662	0.83201	Neither	0.234148	0.663651	Neither	-0.909357	0.191453	Neither
NELFCD	ENSMMUG00000015390	1.45751	0.00929923	Up	0.803137	0.552622	Neither	-0.889284	0.100072	Neither	0.673441	0.730327	Neither	-0.0589436	0.937063	Neither	1.85299	0.0335214	Up	0.0510381	0.975469	Neither	0.198013	0.799902	Neither	-0.270806	0.626214	Neither	0.204885	0.485476	Neither	-0.520078	0.315051	Neither	-0.338728	0.508403	Neither	-0.230625	0.713073	Neither	-0.603675	0.0696193	Neither
ANKRD1	ENSMMUG00000006632	7.26518	1.47223e-19	Up	-0.0139464	0.891682	Neither	-0.989809	0.0738736	Neither	1.0129	1	Neither	-0.421154	0.376656	Neither	1.36169	0.104173	Neither	-0.269966	0.454677	Neither	0	1	Neither	0.127409	0.909345	Neither	-0.292908	0.416078	Neither	-2.78877	1.54849e-06	Down	2.02809	1	Neither	-0.110071	0.768702	Neither	0.545442	0.182189	Neither
WWTR1	ENSMMUG00000018982	2.06997	0.000568721	Up	-1.37858	0.14831	Neither	0.971399	0.0759992	Neither	0.224304	0.876617	Neither	0.372525	0.498853	Neither	1.48296	0.933271	Neither	-0.710548	0.159579	Neither	0.890694	0.156692	Neither	0.0917762	0.979728	Neither	0.00443686	1	Neither	-3.22442	8.60176e-11	Down	-0.0462942	0.879351	Neither	-0.369406	0.481218	Neither	-0.530156	0.118549	Neither
CNBP	ENSMMUG00000058753	1.9247	0.000803979	Up	-0.820839	0.393799	Neither	3.38954	1	Neither	0.115013	1	Neither	-0.50547	0.343621	Neither	-0.397872	0.603145	Neither	0.0448226	0.952477	Neither	-1.38867	0.012375	Down	1.01802	0.706616	Neither	1.91663	0.00251885	Up	-0.0635066	0.859674	Neither	0.181974	0.801407	Neither	0.261251	0.890994	Neither	0.207295	0.833145	Neither
STAT6	ENSMMUG00000017527	1.91564	0.00158894	Up	-0.0858945	0.844279	Neither	1.08959	0.277625	Neither	0.388084	0.865177	Neither	-0.67074	0.206854	Neither	-0.625295	0.416947	Neither	0.081372	0.905345	Neither	-1.63716	0.0146885	Down	-2.84512	0.5	Neither	0.134724	0.725328	Neither	-0.0696866	0.848236	Neither	-0.052665	0.871136	Neither	-0.00843541	0.944259	Neither	-1.12416	0.0008412	Depleted
NCOA1	ENSMMUG00000020838	1.66043	0.00272646	Up	-1.16815	0.265122	Neither	-1.30624	0.0551266	Neither	0.0364566	1	Neither	-0.480455	0.473231	Neither	1.53678	0.072639	Neither	0.0988221	0.862933	Neither	-1.20673	0.0444279	Down	0.302321	0.809257	Neither	-0.156657	0.551002	Neither	-0.732869	0.154905	Neither	0.461311	0.56671	Neither	0	1	Neither	1.05063	0.0051418	Up
LIMD1	ENSMMUG00000010711	1.55673	0.00508806	Up	0.227584	0.953267	Neither	-0.860709	0.0527464	Neither	-0.00697753	0.911851	Neither	-0.518496	0.272625	Neither	-0.788061	0.211328	Neither	2.62555	1	Neither	-1.08534	0.0460425	Down	0.324734	0.706794	Neither	-0.412959	0.691084	Neither	-0.757786	0.288617	Neither	0.303409	0.608564	Neither	-0.113327	0.77716	Neither	1.50541	0.000307218	Up
NCOA3	ENSMMUG00000012020	3.45464	1.79932e-07	Up	-0.359433	0.64011	Neither	-1.56717	0.378958	Neither	-0.209829	0.752424	Neither	0.0133562	0.966516	Neither	-0.00185523	1	Neither	0.13735	0.829995	Neither	-2.08534	0.000778595	Down	-0.00599671	0.935511	Neither	-0.762587	0.248339	Neither	0.350284	0.70473	Neither	-0.453088	0.401746	Neither	-0.402528	0.444734	Neither	-0.464397	0.189613	Neither
SP1	ENSMMUG00000020036	2.7186	0.000193799	Up	0.253818	0.976644	Neither	-0.772925	0.103333	Neither	-0.719261	0.570959	Neither	0.0329288	0.973444	Neither	3.23719	0.0800084	Neither	-0.062464	0.862761	Neither	-4.96733	1.59948e-09	Down	0.0573964	0.993809	Neither	0.887754	0.953943	Neither	-0.0546346	0.885401	Neither	0.0631474	0.953216	Neither	-0.037937	0.904013	Neither	0.992827	0.00716679	Neither
CEBPZ	ENSMMUG00000016433	2.0792	0.000994485	Up	0.0840836	1	Neither	1.94604	0.770157	Neither	0.407632	0.898183	Neither	-2.98668	0.5	Neither	-0.470588	0.50635	Neither	0.530455	1	Neither	-1.03084	0.0410466	Down	0.823531	0.345824	Neither	0.0369567	0.959575	Neither	2.22958	0.0599545	Neither	-0.0776138	0.853237	Neither	-0.482872	0.233979	Neither	0.192666	0.607865	Neither
EPAS1	ENSMMUG00000023326	1.8012	0.00267163	Up	-1.0105	0.787015	Neither	-0.932097	0.557715	Neither	-0.141425	0.799101	Neither	0.577478	0.304062	Neither	-0.44498	0.645945	Neither	0.218577	0.620488	Neither	-1.78082	0.0386292	Down	-0.138249	0.798055	Neither	0.301162	0.569053	Neither	-0.233478	0.718088	Neither	-0.118026	0.763356	Neither	-0.0979179	0.796255	Neither	0.514811	0.140655	Neither
RB1	ENSMMUG00000007891	1.61699	0.00593707	Up	0.642879	1	Neither	-0.599826	0.399123	Neither	0.944433	0.677858	Neither	0.0439041	0.99274	Neither	1.8654	0.109355	Neither	5.12548e-15	1	Neither	-2.4907	1.9302e-05	Down	0.408698	0.640169	Neither	0.0497206	0.892339	Neither	-0.10352	0.861909	Neither	1.13038	0.154568	Neither	-1.15265	0.4741	Neither	0.364765	0.327529	Neither
TBL1X	ENSMMUG00000006191	1.4322	0.0172961	Up	-1.15998	0.273187	Neither	0.671308	0.266061	Neither	-0.433077	0.607712	Neither	0.068975	0.995542	Neither	1.13428	0.199186	Neither	0.597157	0.294493	Neither	-1.65432	0.0164466	Down	-1.16828	0.36577	Neither	0.269249	0.618361	Neither	0.128347	0.851539	Neither	1.34676	0.267133	Neither	-0.484578	0.35221	Neither	0.49083	0.200276	Neither
KLF2	ENSMMUG00000028855	1.86284	0.0196855	Up	0.180708	1	Neither	-1.01496	0.0934848	Neither	0.07345	1	Neither	-0.719948	0.344175	Neither	-0.476467	0.539179	Neither	-0.55269	0.195092	Neither	-1.67382	0.00144602	Down	0.131479	0.911572	Neither	-0.46787	0.134181	Neither	-0.288947	0.538736	Neither	0.136676	0.887893	Neither	-0.494617	0.333454	Neither	-0.413752	0.442696	Neither
TRIM25	ENSMMUG00000005790	1.2188	0.0257389	Up	-0.438655	0.626838	Neither	-0.398064	0.520042	Neither	-0.402491	0.60185	Neither	-0.0329864	0.901656	Neither	0.177969	0.853425	Neither	0.365797	0.447152	Neither	-1.25371	0.0207753	Down	-0.213897	0.686035	Neither	1.87603	1	Neither	0.190286	0.756842	Neither	1.97936	1	Neither	0.347823	0.498001	Neither	-0.834543	0.0506275	Neither
RBPJ	ENSMMUG00000015828	1.10643	0.0495454	Up	-0.66593	0.436746	Neither	-1.60331	0.0660277	Neither	0.330287	0.785724	Neither	0.294462	1	Neither	0.53424	0.514004	Neither	-0.567577	0.116033	Neither	-1.6989	0.000917415	Down	-0.376527	0.517161	Neither	0.161007	0.720951	Neither	-0.144699	0.790982	Neither	0.218916	0.692281	Neither	0.0359806	1	Neither	0.528985	0.161996	Neither
HDAC1	ENSMMUG00000009948	3.155	1.04944e-05	Up	-0.956631	0.344678	Neither	1.13227	0.106129	Neither	-0.0634996	0.861467	Neither	-0.0911031	0.8186	Neither	-0.922327	0.361253	Neither	0.00877457	1	Neither	1.70675	0.0265153	Up	-0.294133	0.612723	Neither	0.107308	0.822949	Neither	0.42185	0.695554	Neither	-0.518876	0.290188	Neither	0.253742	0.60428	Neither	3.02216	7.09051e-05	Up
GATA4	ENSMMUG00000019208	3.78741	2.08194e-07	Up	-0.598421	0.520904	Neither	-0.775776	0.438744	Neither	1.43852	0.263607	Neither	0.253106	0.649804	Neither	1.30079	0.779619	Neither	-0.370474	0.383262	Neither	3.39519	0.0439214	Up	-0.0227441	0.911524	Neither	-0.0730055	0.772899	Neither	0.388473	0.508765	Neither	-0.0584905	0.861905	Neither	0.0156612	0.985411	Neither	-0.86532	0.0995934	Neither
ATF3	ENSMMUG00000012185	3.22281	0.0201361	Up	2.79059	0.629007	Neither	-0.873857	0.16855	Neither	-0.549487	0.656996	Neither	-0.152492	0.73804	Neither	-0.219596	0.75463	Neither	0.139313	0.813737	Neither	1.45879	0.0306946	Up	-1.10023	0.138941	Neither	-0.024522	1	Neither	0.0853014	0.925803	Neither	-0.398545	0.49787	Neither	-0.677105	0.170874	Neither	-0.705572	0.0516302	Neither
ILF2	ENSMMUG00000008149	1.13521	0.0371031	Up	-1.31985	0.228944	Neither	-1.00788	0.0607431	Neither	-0.391557	0.694644	Neither	0.046242	0.967816	Neither	-1.02004	0.241423	Neither	-0.0132929	1	Neither	1.95837	0.0403194	Up	0.065509	0.986282	Neither	-0.749335	0.144511	Neither	1.26359	0.834755	Neither	-0.0600293	0.874407	Neither	-0.0953463	0.789583	Neither	-0.59795	0.105562	Neither
MEIS1	ENSMMUG00000011216	3.73468	5.2131e-08	Up	0.918402	0.464106	Neither	-0.732642	0.169847	Neither	-0.0282927	0.896195	Neither	-0.703277	0.367788	Neither	-0.572448	0.357927	Neither	1.05531	0.0200989	Up	-0.31096	0.541362	Neither	0.31561	0.847743	Neither	0.247218	0.78214	Neither	0.0571244	0.960119	Neither	0.123132	0.845521	Neither	-0.71534	0.230256	Neither	-1.46708	5.98622e-05	Depleted
FOXO1	ENSMMUG00000030780	2.27476	8.70428e-05	Up	-0.753838	0.421597	Neither	0.304894	1	Neither	-0.65479	0.430422	Neither	-1.04714	0.254439	Neither	0	1	Neither	0.191198	0.695051	Neither	-0.392068	0.433802	Neither	0.0432519	1	Neither	1.47091	0.00828557	Up	0.122856	0.857668	Neither	0.0471208	0.99132	Neither	4.35842	0.524299	Neither	0.374797	0.357093	Neither
MAML1	ENSMMUG00000012371	1.51031	0.0450602	Up	0.890718	0.506407	Neither	0.990745	0.0541986	Neither	0.160219	0.938884	Neither	0.190987	0.928	Neither	3.89819	0.805111	Neither	-0.0783634	0.839161	Neither	-0.262925	0.616249	Neither	0	1	Neither	1.73085	0.00147798	Up	-0.0975074	0.81098	Neither	-0.00664	0.94322	Neither	4.32478	0.556374	Neither	-1.03141	0.592858	Neither
ERG	ENSMMUG00000010296	4.29764	9.11178e-08	Up	-0.834205	0.368763	Neither	-0.14191	0.810804	Neither	0.0326572	1	Neither	0.717185	0.30769	Neither	-0.491278	0.400573	Neither	0.266722	0.723801	Neither	0.203816	0.925711	Neither	-0.078185	0.86243	Neither	0.186344	0.549062	Neither	-0.087026	0.822509	Neither	0.154353	0.792423	Neither	-1.10254	0.0229235	Down	4.17383	0.629684	Neither
BTG2	ENSMMUG00000053426	4.07529	9.26634e-06	Up	-0.0572404	0.858541	Neither	-0.790478	0.0684225	Neither	0.222072	0.917735	Neither	-1.44418	0.0547078	Neither	1.45503	0.0707608	Neither	-0.0323129	0.901416	Neither	-0.195165	0.716623	Neither	-0.53145	0.423741	Neither	0.0310696	0.95877	Neither	-0.395562	0.412031	Neither	-0.486089	0.28523	Neither	-1.96171	0.000990662	Down	0.210088	0.762894	Neither
RREB1	ENSMMUG00000007852	2.34358	9.51624e-05	Up	2.18054	0.205407	Neither	0.683242	0.216101	Neither	1.75534	0.516871	Neither	-0.225937	0.60041	Neither	-1.03618	0.0793589	Neither	-0.532518	0.306169	Neither	-0.629497	0.211955	Neither	0.337002	0.869698	Neither	-0.112125	0.703449	Neither	-0.107231	0.801022	Neither	0.978729	0.354964	Neither	0.0476788	1	Neither	-1.11717	0.000794922	Depleted
CREG1	ENSMMUG00000063120	2.33342	0.000110453	Up	0.91419	0.606549	Neither	0.215695	0.911082	Neither	-2.7263	0.256687	Neither	0.0311274	0.994169	Neither	-0.589384	0.458957	Neither	-0.192102	0.788312	Neither	-0.424904	0.438241	Neither	-0.658003	0.368648	Neither	-0.0064399	0.959018	Neither	-0.0906867	0.813931	Neither	-0.0585846	0.8631	Neither	-0.421452	0.436485	Neither	-1.7518	5.35996e-07	Depleted
ARNT	ENSMMUG00000000541	2.08215	0.000196294	Up	1.0839	0.570392	Neither	0.888729	0.255159	Neither	3.12884	0.0843472	Neither	0.217651	0.756328	Neither	-0.74412	0.410541	Neither	0.738568	0.0949149	Neither	-0.537498	0.391067	Neither	-0.713235	0.60286	Neither	-0.445329	0.193128	Neither	-0.114347	0.777469	Neither	0.206068	0.738188	Neither	-0.72929	0.0778184	Neither	-2.92534	1.67896e-11	Depleted
KLF3	ENSMMUG00000003363	2.10909	0.00190478	Up	-0.715923	0.429272	Neither	0	1	Neither	-0.734555	0.902973	Neither	0.835786	0.351968	Neither	1.38496	0.245612	Neither	-0.567114	0.125196	Neither	1.14409	0.0744801	Neither	0.059273	0.996399	Neither	-0.23634	0.411013	Neither	0.263857	0.675742	Neither	0.55389	0.665549	Neither	-1.64744	0.565096	Neither	-1.13618	0.00806929	Depleted
YBX1	ENSMMUG00000013136	2.20138	0.00319731	Up	-0.0752109	0.829516	Neither	-0.431459	0.365185	Neither	-0.316039	0.663244	Neither	0.025674	0.999263	Neither	-0.954703	0.219372	Neither	0.783422	0.204562	Neither	-0.711656	0.359191	Neither	-0.259672	0.736618	Neither	0.17948	0.58671	Neither	-0.347151	0.543477	Neither	0.0812016	0.934243	Neither	0.136651	0.94734	Neither	-2.23997	8.40289e-11	Depleted
CREB5	ENSMMUG00000039317	1.73468	0.004663	Up	1.63627	0.250043	Neither	0.717429	0.192081	Neither	0.112445	0.99692	Neither	0.0251546	1	Neither	-1.49414	0.0686796	Neither	-0.257066	0.482854	Neither	-0.472315	0.35104	Neither	0.176278	0.876328	Neither	-0.215247	0.436169	Neither	0.186229	0.779517	Neither	0.259067	0.720977	Neither	-0.375061	0.415119	Neither	-1.14754	0.00483126	Depleted
SFPQ	ENSMMUG00000019154	1.54307	0.00603769	Up	-0.814742	0.413682	Neither	0.468469	0.789591	Neither	0.104409	1	Neither	-0.0321953	0.907812	Neither	-0.126293	0.801332	Neither	-0.517268	0.149912	Neither	0.379481	0.628525	Neither	-0.414275	0.479296	Neither	0.885804	0.207344	Neither	-0.64716	0.16741	Neither	-0.289052	0.536758	Neither	-0.634247	0.336115	Neither	-2.46778	7.6099e-09	Depleted
LCOR	ENSMMUG00000010427	1.11501	0.0488398	Up	-0.923177	0.583583	Neither	-0.230758	0.630322	Neither	0.0275773	1	Neither	0.60063	0.557035	Neither	1.53848	0.0902251	Neither	0.348699	0.787808	Neither	0.0411222	0.998646	Neither	-0.0413279	0.889763	Neither	0.154669	0.616836	Neither	0.150003	1	Neither	-0.00438473	0.947655	Neither	-0.432494	0.343042	Neither	-1.08702	0.00170154	Depleted
ZNF300	ENSMMUG00000012696	2.76008	1.42301e-05	Up	-0.581818	0.513447	Neither	-0.590126	0.212571	Neither	0.441812	0.744089	Neither	0.0190099	0.984347	Neither	0.213034	0.906202	Neither	0.120358	0.84722	Neither	0.891507	0.205278	Neither	0.0390261	0.986358	Neither	-0.00389323	0.968081	Neither	-0.376452	0.450369	Neither	-0.128619	0.742358	Neither	-0.0709088	0.834461	Neither	1.50755	0.000652499	Up
PGR	ENSMMUG00000011846	2.96593	2.47953e-05	Up	0.967592	0.441963	Neither	-0.355725	0.474539	Neither	-0.241023	0.72156	Neither	-0.363692	0.456424	Neither	2.63687	0.346088	Neither	-0.343419	0.434423	Neither	0.148893	0.929835	Neither	-0.197513	0.740295	Neither	-0.373756	0.215617	Neither	-0.28787	0.533587	Neither	0.20532	0.855294	Neither	-0.736345	0.069689	Neither	1.08415	0.0332735	Up
NR4A3	ENSMMUG00000011410	3.95949	5.38858e-05	Up	-0.395699	0.609573	Neither	1.72891	0.893858	Neither	1.01291	1	Neither	-0.813698	0.78995	Neither	-0.622924	0.338946	Neither	0.0587374	0.932327	Neither	-0.0992355	0.992169	Neither	0.213943	0.823038	Neither	0.447481	0.16046	Neither	-0.153223	0.721864	Neither	-0.759072	0.247407	Neither	0.658001	0.196261	Neither	1.84276	6.1486e-06	Up
KDM4C	ENSMMUG00000015985	1.28628	0.02006	Up	-0.701301	0.453053	Neither	0.239992	0.653833	Neither	0.0548204	1	Neither	-0.139788	0.737886	Neither	5.81223	0.34189	Neither	0.422613	0.330086	Neither	0.397992	0.54926	Neither	-0.20109	0.751919	Neither	0.225656	0.695404	Neither	0.131174	0.858418	Neither	-0.308502	0.500123	Neither	-0.373701	0.568112	Neither	1.51127	0.0036757	Up
HAND2	ENSMMUG00000048816	5.73327	2.8334e-11	Up	-1.41233	0.173772	Neither	3.6104	1	Neither	0.132151	0.987612	Neither	-0.101254	0.792536	Neither	4.06546	0.120371	Neither	0.331925	0.418529	Neither	0.0557025	1	Neither	-0.152333	0.794276	Neither	0.118636	0.835918	Neither	-0.388937	0.49888	Neither	0.044087	0.978469	Neither	-0.292065	0.498586	Neither	0.995457	0.00887216	Neither
NKX2-5	ENSMMUG00000064883	5.46945	1.11152e-08	Up	-0.743122	0.490048	Neither	1.30075	0.0977005	Neither	-2.63206	0.5	Neither	-0.117635	0.775034	Neither	-0.467405	0.520987	Neither	-0.161828	0.647218	Neither	-0.893038	0.156644	Neither	-0.0890565	0.834692	Neither	0.32134	0.906155	Neither	0.884182	0.270614	Neither	-0.331936	0.756177	Neither	-0.00656738	0.951409	Neither	0.979831	0.00648408	Neither
PPARGC1A	ENSMMUG00000001844	3.44948	1.63389e-08	Up	-1.12088	0.220421	Neither	0.311143	0.576141	Neither	-0.428529	0.594426	Neither	0.501397	0.437951	Neither	-0.834412	0.223315	Neither	0.515104	0.367493	Neither	0.966314	0.131931	Neither	0.308275	0.702454	Neither	0.250839	0.428613	Neither	-0.0469934	0.880999	Neither	-0.0160444	0.930664	Neither	0.305902	0.576099	Neither	-0.523216	0.316231	Neither
E2F8	ENSMMUG00000010853	9.74623	8.5973e-08	Up	0.48795	0.77799	Neither	1.27231	0.13584	Neither	-0.703875	0.414511	Neither	0.104465	0.872026	Neither	-1.17373	0.0502004	Neither	0.582265	0.284015	Neither	-0.397909	0.538314	Neither	0.316623	0.749802	Neither	0.102395	0.775627	Neither	1.37338	0.166599	Neither	-0.283056	0.518465	Neither	-0.108706	0.785223	Neither	-0.210013	0.636307	Neither
PPARA	ENSMMUG00000016258	3.4324	4.09657e-07	Up	-0.453033	0.645732	Neither	-0.31949	0.611237	Neither	-0.0752368	0.854091	Neither	0.0569675	0.953538	Neither	-0.766381	0.513589	Neither	0.704323	0.192831	Neither	0	1	Neither	0.647539	0.438828	Neither	-0.0751533	0.795139	Neither	-0.374549	0.425906	Neither	-0.335281	0.447741	Neither	-0.0871834	0.888038	Neither	0.0662195	0.913399	Neither
PLAGL1	ENSMMUG00000003750	2.9423	5.50112e-06	Up	-1.38233	0.197175	Neither	-0.663938	0.182753	Neither	0.322918	0.83047	Neither	0.249035	0.763376	Neither	1.52038	0.882981	Neither	4.69867	0.30132	Neither	0.325261	0.639722	Neither	0.00619451	1	Neither	-0.0752541	0.795153	Neither	0.240718	0.703058	Neither	0.00480496	0.963033	Neither	-0.419061	0.361909	Neither	0.0828346	0.845392	Neither
KLF6	ENSMMUG00000010696	2.62522	8.15834e-06	Up	-0.644902	0.492631	Neither	1.65556	0.0544968	Neither	0.266181	0.864605	Neither	-1.95649	0.154684	Neither	0.902278	0.256956	Neither	-0.0656984	0.834603	Neither	-1.28824	0.116309	Neither	-0.448286	0.448563	Neither	-0.0889097	0.748402	Neither	-0.210689	0.735196	Neither	0.424706	0.574666	Neither	1.89836	1	Neither	0.0349667	1	Neither
STAT3	ENSMMUG00000010707	2.57896	1.27845e-05	Up	-0.881052	0.334887	Neither	2.22727	0.225578	Neither	-0.0389275	0.889467	Neither	0.120818	0.861292	Neither	-1.95194	0.158008	Neither	-0.172115	0.621876	Neither	0	1	Neither	-0.302009	0.592387	Neither	0.195225	0.629931	Neither	-1.42724	0.33903	Neither	-0.177264	0.679164	Neither	-0.0561861	0.859419	Neither	-0.957089	0.0101407	Neither
FOXP1	ENSMMUG00000002889	2.52661	2.78745e-05	Up	2.01498	0.346701	Neither	-0.416172	0.429885	Neither	0.158544	1	Neither	0.254966	0.769677	Neither	1.7239	0.180173	Neither	-0.640745	0.0878342	Neither	-0.540899	0.287597	Neither	-0.884402	0.265791	Neither	-0.253706	0.431244	Neither	-0.0188403	0.92388	Neither	-0.447736	0.383957	Neither	0.487129	0.36692	Neither	0.857641	0.0203747	Neither
HBP1	ENSMMUG00000015409	2.61412	2.95405e-05	Up	-0.821416	0.383241	Neither	1.14405	0.12969	Neither	-0.308229	0.718362	Neither	0.770514	0.546014	Neither	-4.77864	0.0996025	Neither	0.168651	0.704458	Neither	-0.254924	0.63258	Neither	0.0139406	1	Neither	0.982144	0.378517	Neither	-0.25367	0.591129	Neither	-0.958475	0.120176	Neither	0.709143	0.290343	Neither	0.891696	0.0127192	Neither
TRAF6	ENSMMUG00000018266	2.62163	3.22378e-05	Up	-0.605507	0.516502	Neither	-0.244005	0.554163	Neither	0.520998	0.755986	Neither	0.355845	0.553168	Neither	0.886303	0.269234	Neither	-0.129949	0.701854	Neither	-0.924502	0.0696851	Neither	0.120209	0.919619	Neither	-0.519677	0.380423	Neither	-0.262073	0.710062	Neither	0.130319	0.862192	Neither	-0.14	0.718856	Neither	0.039163	0.935153	Neither
NCOA4	ENSMMUG00000015182	2.26974	7.43894e-05	Up	0.223113	0.933799	Neither	1.12725	0.0593773	Neither	-0.271442	0.68615	Neither	0.0107596	1	Neither	-0.560508	0.615584	Neither	-0.312673	0.459624	Neither	0.846835	0.213339	Neither	0.0628932	0.997976	Neither	1.56986	0.526995	Neither	0.108249	0.966269	Neither	0.242192	0.679945	Neither	-0.267865	0.685936	Neither	0.319128	0.420441	Neither
REST	ENSMMUG00000018821	2.43595	0.000132529	Up	-1.20645	0.217937	Neither	0.919222	0.271272	Neither	0.00565005	1	Neither	-0.374213	0.497783	Neither	-0.131196	0.815667	Neither	0.152204	0.74309	Neither	0.470976	1	Neither	0.102812	0.947392	Neither	-0.378855	0.197974	Neither	1.91124	1	Neither	0.303017	0.707934	Neither	-0.264336	0.647053	Neither	-0.562733	0.514086	Neither
KLF7	ENSMMUG00000000190	2.12747	0.000284002	Up	1.19242	0.620319	Neither	-0.718443	0.173399	Neither	-0.211404	0.737797	Neither	-0.366547	0.46367	Neither	0.937879	0.307662	Neither	1.06071	0.256969	Neither	-1.12177	0.194958	Neither	-0.928085	0.125729	Neither	-0.100635	0.798288	Neither	-0.17263	0.693553	Neither	0.229264	0.710677	Neither	-0.31078	0.451383	Neither	-0.153002	0.698871	Neither
ELF4	ENSMMUG00000008785	2.77114	0.000332257	Up	-1.44453	0.147161	Neither	-0.676962	0.132833	Neither	0.440177	1	Neither	0.323678	0.60845	Neither	1.53188	0.138707	Neither	-0.0466454	0.884136	Neither	0	1	Neither	-0.617508	0.410586	Neither	0.288476	0.435544	Neither	-0.096591	0.802815	Neither	0.374013	0.775281	Neither	0.393434	0.43871	Neither	1.43832	0.0990453	Neither
RBBP7	ENSMMUG00000016238	2.04396	0.00052167	Up	-1.03555	0.309244	Neither	-0.216772	0.618056	Neither	0.298123	1	Neither	0.204091	0.763378	Neither	-1.08179	0.195217	Neither	-0.4407	0.46443	Neither	0.0534723	1	Neither	0.233205	0.794056	Neither	0.165657	0.586565	Neither	3.24646	0.936378	Neither	-0.323508	0.659759	Neither	-0.111552	0.773883	Neither	-0.247686	0.520837	Neither
NFYC	ENSMMUG00000014970	1.86956	0.00100968	Up	0.329963	0.849414	Neither	-0.64936	0.121942	Neither	-0.209872	0.743416	Neither	-0.282633	0.542989	Neither	-0.567579	0.416311	Neither	0.072656	0.887975	Neither	0.745036	0.244762	Neither	-0.0698764	0.857225	Neither	0.260022	0.802058	Neither	2.80926	1	Neither	0.305291	0.631274	Neither	0.797137	0.127196	Neither	0.742525	0.104702	Neither
SMAD4	ENSMMUG00000018334	1.96961	0.00103009	Up	-0.842494	0.390195	Neither	-0.447463	0.339449	Neither	-0.266862	0.710468	Neither	0.149856	0.804795	Neither	-1.12705	0.427116	Neither	0.0394594	0.955351	Neither	-0.130449	0.772198	Neither	-0.0250742	0.911099	Neither	-0.279496	0.597625	Neither	0.256952	0.854806	Neither	-0.339551	0.446034	Neither	0.453101	0.361206	Neither	0.05884	0.973049	Neither
MED1	ENSMMUG00000009132	1.85157	0.00109464	Up	-2.19639	0.114824	Neither	-0.278744	0.581631	Neither	-0.0377736	0.883919	Neither	0.206906	0.753282	Neither	0.961779	0.404535	Neither	-0.204577	0.626773	Neither	0.602496	0.427267	Neither	-0.135273	0.780747	Neither	0.00375757	1	Neither	0.343673	0.725377	Neither	-0.1772	0.679539	Neither	0.0874037	0.921295	Neither	0.123847	0.746849	Neither
HDAC2	ENSMMUG00000008937	2.23099	0.00114987	Up	-0.474984	0.544475	Neither	0.643091	0.723434	Neither	-0.182626	0.817794	Neither	-0.887838	0.180735	Neither	-0.43412	0.560278	Neither	-0.173249	0.626403	Neither	-1.49195	0.0790433	Neither	-1.09837	0.193206	Neither	-0.272484	0.537119	Neither	-0.169962	0.699783	Neither	0.218247	0.731856	Neither	0.398383	0.839787	Neither	0.319244	0.584461	Neither
ATF6	ENSMMUG00000004049	1.72091	0.00264938	Up	-1.36478	0.213501	Neither	-0.444839	0.392807	Neither	-0.25177	0.709507	Neither	0.43204	0.508742	Neither	-0.535267	0.381726	Neither	0.574336	0.472653	Neither	0.347366	0.711433	Neither	-0.441908	0.468711	Neither	-0.1192	0.673022	Neither	-0.172198	0.690691	Neither	0.1414	0.853364	Neither	-0.522367	0.319778	Neither	-1.14788	0.328392	Neither
KLF12	ENSMMUG00000019097	1.70364	0.00283411	Up	-0.788199	0.433188	Neither	1.13434	0.130154	Neither	0.56974	0.701507	Neither	-0.531359	0.398195	Neither	-1.46034	0.285719	Neither	-0.288443	0.533718	Neither	-0.705817	0.368691	Neither	-0.326864	0.579804	Neither	0.156445	0.658711	Neither	-0.0626363	0.859094	Neither	-0.0502713	0.874458	Neither	0.815903	0.0874493	Neither	-0.574259	0.143558	Neither
TOB1	ENSMMUG00000022740	1.80002	0.00451542	Up	-0.952979	0.302858	Neither	1.11868	0.0755819	Neither	-0.227625	0.746061	Neither	-0.115285	0.777105	Neither	-0.17882	0.770289	Neither	0.365992	0.685221	Neither	-1.00631	0.222525	Neither	-0.295946	0.610695	Neither	0.286476	0.347696	Neither	0.708666	0.611337	Neither	-0.49943	0.436374	Neither	0.0380228	1	Neither	0.880204	0.0342872	Neither
TWIST2	ENSMMUG00000021909	7.88845	0.00527273	Up	1.04716	0.41325	Neither	0.258372	0.642973	Neither	0.125098	0.990663	Neither	0.0492418	0.997929	Neither	-1.59076	0.0744964	Neither	0.337166	0.41363	Neither	0.729404	0.509346	Neither	-0.579585	0.563635	Neither	-0.165179	0.643806	Neither	-1.3822	0.240736	Neither	0.0374592	0.980461	Neither	0.542441	0.270127	Neither	-0.00833355	0.967681	Neither
ATM	ENSMMUG00000004153	1.5945	0.00806129	Up	-1.49511	0.163533	Neither	0.759217	0.135465	Neither	0.829563	0.891952	Neither	-0.297629	0.623168	Neither	1.60591	0.299005	Neither	0.23757	0.578872	Neither	1.29891	0.274108	Neither	-0.868416	0.254277	Neither	0.461234	0.717593	Neither	-0.260267	0.590409	Neither	-0.23693	0.689007	Neither	0.153452	0.881184	Neither	-0.139441	0.666109	Neither
HIF3A	ENSMMUG00000000215	2.47086	0.0084235	Up	0.861727	0.636177	Neither	0.627866	0.378194	Neither	-0.0367261	0.889332	Neither	-0.206724	0.672463	Neither	3.56293	1	Neither	0.0324292	0.982792	Neither	-0.451416	0.47839	Neither	-0.364057	0.524827	Neither	-0.076416	0.832592	Neither	0.281173	0.926557	Neither	0.344674	0.739273	Neither	0.0691311	1	Neither	-0.175466	0.595175	Neither
RUVBL1	ENSMMUG00000018662	1.62406	0.00893237	Up	0.51985	0.707714	Neither	-0.568669	0.441946	Neither	-0.191127	0.763985	Neither	0.323728	0.690064	Neither	0.990802	0.477981	Neither	-0.549864	0.158809	Neither	-1.29649	0.561339	Neither	-0.259491	0.656371	Neither	-0.168019	0.654737	Neither	-0.882418	0.0883163	Neither	-0.259084	0.543431	Neither	0.679287	0.287257	Neither	0.298017	0.509812	Neither
CLOCK	ENSMMUG00000001919	1.53238	0.00920816	Up	0.920126	0.45045	Neither	-1.11711	0.295905	Neither	-0.42971	0.647442	Neither	-0.09661	0.796994	Neither	-0.700303	0.328884	Neither	0.230624	0.696295	Neither	0.0731429	0.957527	Neither	-0.161564	0.758599	Neither	-0.309189	0.527013	Neither	-0.349383	0.486585	Neither	-0.376915	0.431491	Neither	-0.161782	0.717403	Neither	0.879907	0.340262	Neither
BTF3	ENSMMUG00000022291	1.46751	0.00971672	Up	-0.836329	0.397662	Neither	1.99865	0.0599262	Neither	0.654747	0.674196	Neither	-0.242675	0.905192	Neither	-0.778123	0.459295	Neither	-1.33651	0.376283	Neither	-0.467615	0.379779	Neither	-0.487344	0.420498	Neither	0.449836	0.225823	Neither	-0.226162	0.724107	Neither	0.678646	0.431757	Neither	0.475923	0.370806	Neither	0.252688	0.737766	Neither
ZBTB2	ENSMMUG00000029475	2.15084	0.0123118	Up	-0.405451	0.646685	Neither	0.859836	0.113317	Neither	-0.0939545	0.854569	Neither	0.184984	0.779298	Neither	0.308445	1	Neither	0.243141	0.761753	Neither	-0.56628	0.322337	Neither	-0.0383271	0.893681	Neither	0.00743123	1	Neither	0.631959	0.326848	Neither	-0.1738	0.750199	Neither	-0.431376	0.293442	Neither	-0.452891	0.200032	Neither
MLX	ENSMMUG00000009887	1.64339	0.0170746	Up	-0.159798	0.785442	Neither	0.633345	0.246433	Neither	-0.272469	0.688002	Neither	-0.0815594	0.850965	Neither	-1.23883	0.0693891	Neither	0.0569015	0.963399	Neither	0.103427	0.924952	Neither	1.12135	0.51065	Neither	0.0728722	0.829616	Neither	0	1	Neither	0.107007	0.863947	Neither	0.339603	0.54086	Neither	1.05338	0.200381	Neither
TSC22D3	ENSMMUG00000057348	1.21258	0.0243624	Up	-0.566083	0.557103	Neither	1.17308	0.0838033	Neither	0.207849	1	Neither	1.92598	1	Neither	0.032247	1	Neither	0.338002	0.828084	Neither	-0.1018	0.813476	Neither	0.595542	0.447688	Neither	-0.0512446	0.833921	Neither	0.0886849	0.945707	Neither	0.255476	0.844924	Neither	0.384242	0.426162	Neither	-0.168812	0.59375	Neither
NCOR1	ENSMMUG00000002523	1.16585	0.0264506	Up	1.05883	0.508929	Neither	0.650206	0.598276	Neither	0.130105	0.98324	Neither	-0.01841	0.921738	Neither	-4.77864	0.0995773	Neither	0.234763	0.62455	Neither	0.894301	0.165617	Neither	0.604809	0.671638	Neither	0.422616	0.529716	Neither	-0.209871	0.646039	Neither	0.0607728	0.95055	Neither	0.0578826	0.94244	Neither	0.127454	1	Neither
HAX1	ENSMMUG00000010814	1.21359	0.0286195	Up	-0.18153	0.774806	Neither	0.883079	0.567156	Neither	-0.642198	0.501823	Neither	-0.43994	0.407369	Neither	0.0989729	0.94598	Neither	0.414878	0.656272	Neither	1.26411	0.723357	Neither	0.0730936	0.982691	Neither	0.0712579	0.880513	Neither	-0.0181793	0.923099	Neither	0.0696775	0.941158	Neither	-0.431081	0.357475	Neither	0.979935	0.457829	Neither
ZNF76	ENSMMUG00000023559	1.34289	0.0290811	Up	0.84165	0.576587	Neither	-0.478549	0.790449	Neither	-0.584185	0.666103	Neither	0.207573	0.711937	Neither	-0.07702	0.847443	Neither	-0.275226	0.433116	Neither	-1.3832	0.103368	Neither	-2.84512	0.5	Neither	0.179614	0.8072	Neither	0.286782	0.656849	Neither	0.0192028	1	Neither	0.458995	0.542397	Neither	-0.324409	0.358012	Neither
ESRRB	ENSMMUG00000016773	2.13457	0.0333984	Up	-0.778597	0.447424	Neither	0.399681	0.519945	Neither	0.647592	1	Neither	0.846349	0.685001	Neither	-1.46859	0.0506782	Neither	0.845718	0.201354	Neither	0.459232	0.492013	Neither	-0.183186	0.721833	Neither	0.159669	0.677355	Neither	-0.00905552	0.942545	Neither	0	1	Neither	-0.740732	0.183754	Neither	0.259687	1	Neither
SNAI1	ENSMMUG00000063295	6.64402	0.0366167	Up	1.23044	0.351738	Neither	-0.675681	0.185181	Neither	-0.328279	0.672622	Neither	-0.0351689	0.911038	Neither	0.644658	1	Neither	0.0734487	0.905912	Neither	-1.17457	0.804091	Neither	-0.0654217	0.873118	Neither	0.953937	0.00629019	Neither	0.0616848	0.960988	Neither	-0.154424	0.708108	Neither	0.205029	0.719661	Neither	0.128862	0.832457	Neither
COPS5	ENSMMUG00000006281	1.22464	0.0381014	Up	0.220862	0.934304	Neither	4.25147	0.695573	Neither	-0.319659	0.653183	Neither	0.217144	0.704489	Neither	-0.0114284	0.902607	Neither	-0.425325	0.624726	Neither	0.339755	0.62204	Neither	0.0774734	0.968133	Neither	0.195358	0.558036	Neither	0.825537	0.52062	Neither	-0.0778944	0.828195	Neither	1.03401	0.178413	Neither	-0.166878	0.649263	Neither
HOXA4	ENSMMUG00000040874	4.53984	0.315887	Neither	-7.17223	0.00314295	Down	-2.24336	0.022608	Down	-1.23996	0.57712	Neither	1.9261	1	Neither	10.0316	1.42402e-14	Up	0.00333578	1	Neither	-0.68834	0.231709	Neither	0	1	Neither	-0.0697311	0.788272	Neither	0	1	Neither	0	1	Neither	0.0990955	0.865145	Neither	0.940272	0.0164528	Neither
EHF	ENSMMUG00000005927	2.96047	1	Neither	-5.65063	0.044924	Down	4.68568	0.555697	Neither	0.954866	0.436375	Neither	0.00759935	1	Neither	-1.34807	0.136317	Neither	-0.641937	0.222027	Neither	-0.36868	0.682483	Neither	-0.146758	0.777234	Neither	-0.149414	0.668617	Neither	-0.0105267	0.93551	Neither	-0.209257	0.621649	Neither	-0.212188	0.599064	Neither	1.83275	1.21533e-05	Up
MLXIPL	ENSMMUG00000030377	1.10798	0.158251	Neither	0.0491945	1	Neither	-2.30106	0.000309751	Down	0.406456	0.819391	Neither	-0.06224	0.984127	Neither	8.46111	1.22542e-06	Up	0.120117	0.790537	Neither	0.335192	0.665349	Neither	-1.36698	0.0441092	Down	0.224408	0.537755	Neither	0.165285	0.818494	Neither	0.0185241	0.98788	Neither	-0.3112	0.461246	Neither	-1.46137	0.000243011	Depleted
RB1CC1	ENSMMUG00000009990	0.773039	0.160485	Neither	-1.17716	0.291768	Neither	-1.41495	0.0023529	Down	0.0127477	1	Neither	-0.921996	0.729242	Neither	1.93372	0.0362463	Up	-0.0568599	0.84773	Neither	-1.44382	0.0577186	Neither	-1.70879	0.0172669	Down	0.0355363	0.995863	Neither	0.744538	0.55137	Neither	-0.202228	0.643118	Neither	0.277692	0.675735	Neither	-0.818818	0.0245889	Neither
DDB1	ENSMMUG00000002691	0.194975	0.729157	Neither	-1.09552	0.243252	Neither	-1.48752	0.0281448	Down	1.36798	0.305545	Neither	-0.127957	0.752505	Neither	-2.46678	0.0110297	Down	0.789165	0.136809	Neither	-2.8372	0.0299628	Down	0.723552	0.331122	Neither	0.0705732	0.859072	Neither	1.76124	0.017155	Up	0.213526	0.723689	Neither	-0.681729	0.117507	Neither	-0.753733	0.0252097	Neither
ABL1	ENSMMUG00000012499	0.477879	0.405902	Neither	0.0455095	1	Neither	-1.47998	0.0132734	Down	-0.109023	0.82183	Neither	0.0915341	0.919274	Neither	-2.75339	9.70445e-05	Down	-0.252373	0.680931	Neither	-1.58359	0.00996676	Down	0.0523604	0.998772	Neither	0.979298	0.0390166	Neither	0.354975	0.549604	Neither	-0.0606281	0.859808	Neither	1.43778	0.0417521	Up	1.13795	0.00613061	Up
TCF7	ENSMMUG00000022788	1.258	0.143407	Neither	-0.330607	0.711935	Neither	-1.13288	0.0208966	Down	0.319662	0.960301	Neither	0.00501723	0.951497	Neither	-3.75811	1.3529e-07	Down	0.36508	0.796662	Neither	-1.73764	0.00115335	Down	-0.449898	0.564095	Neither	0.525142	0.186697	Neither	0.614081	0.620809	Neither	2.8666	1	Neither	0.301771	0.54911	Neither	-0.351483	0.307134	Neither
NFKBIA	ENSMMUG00000020374	0.622671	0.253915	Neither	0.10606	1	Neither	-1.48793	0.00335476	Down	0.103631	1	Neither	0.106254	0.898889	Neither	-2.33068	0.00301903	Down	4.28958	0.4766	Neither	-1.20998	0.0202244	Down	0.108737	0.952854	Neither	-0.031391	0.932995	Neither	0.717634	0.886603	Neither	0.427035	0.482681	Neither	-0.982207	0.031232	Neither	-0.0813349	0.808825	Neither
GLI2	ENSMMUG00000001868	0.815828	0.323371	Neither	0.634019	0.711037	Neither	-2.18815	3.61856e-05	Down	0.766306	0.502208	Neither	-0.0347624	0.899529	Neither	-1.84695	0.0112149	Down	0.0238073	1	Neither	-1.51583	0.0114152	Down	0.156876	0.942602	Neither	1.05731	0.41634	Neither	0.170103	0.841958	Neither	-0.161958	0.699092	Neither	-0.00862377	0.943868	Neither	0.0462378	0.970104	Neither
HHEX	ENSMMUG00000011789	1.59551	0.106513	Neither	0.704334	0.802348	Neither	-1.4533	0.00097456	Down	-1.6441	0.325091	Neither	0.156584	0.796267	Neither	-2.68405	0.0165459	Down	-0.22097	0.5591	Neither	2.54027	0.0467153	Up	0.0114121	0.95357	Neither	0.146239	0.660123	Neither	0.904086	0.17905	Neither	0.0117888	1	Neither	0.256328	0.623943	Neither	0.178922	0.636709	Neither
ARNTL	ENSMMUG00000009690	-0.523218	0.340729	Neither	-0.997085	0.353892	Neither	-3.03875	4.18708e-05	Down	0.70966	0.613906	Neither	1.1986	0.238398	Neither	-3.4811	5.90221e-07	Down	-1.12544	0.0076514	Down	4.54367	0.608281	Neither	-0.101893	0.821257	Neither	-1.32587	0.832722	Neither	-0.29023	0.555312	Neither	0.296872	0.596635	Neither	1.0254	0.0897974	Neither	-0.503168	0.691225	Neither
SIRT1	ENSMMUG00000030531	0.257548	0.666435	Neither	2.14394	0.160443	Neither	-1.74503	0.0203733	Down	-0.0328046	0.895018	Neither	0.167925	0.773495	Neither	-2.73286	8.58532e-06	Down	0.0484124	0.944485	Neither	0	1	Neither	-0.736385	0.348738	Neither	-2.13317	0.123615	Neither	3.87217	0.572101	Neither	-0.0581797	0.876816	Neither	-1.30801	0.0453279	Down	-2.14319	0.247676	Neither
DMAP1	ENSMMUG00000011645	-0.981797	0.0653315	Neither	0.250591	0.916026	Neither	-2.9479	3.33836e-11	Down	0.00747596	1	Neither	0.240543	0.72945	Neither	-3.47786	0.00144765	Down	-0.136324	0.71116	Neither	0.293235	0.902592	Neither	1.95823	0.376674	Neither	-0.122591	0.64349	Neither	-0.0333285	0.943838	Neither	0.965337	0.274426	Neither	1.24294	0.0473367	Up	0.221662	1	Neither
SMAD1	ENSMMUG00000018384	0.694017	0.226728	Neither	0.818587	0.583889	Neither	-2.51263	0.00244876	Down	0.500021	0.679022	Neither	-0.37198	0.488666	Neither	-3.19557	1.92784e-06	Down	0.338436	0.437586	Neither	1.67864	0.0904413	Neither	0.00131365	0.942052	Neither	0.843659	0.342462	Neither	-0.342587	0.524184	Neither	-0.655399	0.135438	Neither	1.05895	0.0391225	Up	0.235095	0.509054	Neither
XRCC5	ENSMMUG00000001927	1.04614	0.0698956	Neither	-1.24955	0.211955	Neither	-2.01702	1.99602e-05	Down	0.367597	0.920543	Neither	0.0621405	0.950063	Neither	-3.01298	0.00028232	Down	0.270656	0.504487	Neither	-3.12595	0.5	Neither	0.125741	0.928941	Neither	0	1	Neither	0.252929	0.858983	Neither	0.0583202	0.949649	Neither	-0.39435	0.340188	Neither	-2.79354	0.000327913	Depleted
HDAC7	ENSMMUG00000021655	1.07188	0.0821945	Neither	-0.0149878	0.887462	Neither	-1.5117	0.00124518	Down	-0.153599	0.872846	Neither	-0.269709	0.58852	Neither	-2.31647	0.00920768	Down	0.0207554	0.991311	Neither	0.433428	0.520833	Neither	-0.663587	0.357742	Neither	0.110751	0.74018	Neither	0.361213	0.659518	Neither	0.146511	0.989367	Neither	-0.517039	0.397767	Neither	-1.30422	0.000848111	Depleted
ARID3A	ENSMMUG00000002278	-1.16418	0.105155	Neither	1.45611	0.368079	Neither	-1.81293	0.00311516	Down	1.2735	0.366947	Neither	0.289747	0.668307	Neither	-3.03603	0.000149549	Down	-0.144287	0.712965	Neither	-0.0606184	0.887408	Neither	-0.258362	0.639467	Neither	0.586366	0.217	Neither	0.163536	0.850216	Neither	0.131364	0.843241	Neither	0.664771	0.205631	Neither	1.05353	0.00362922	Up
E2F5	ENSMMUG00000006380	1.33984	0.155381	Neither	0.44408	0.938695	Neither	-1.2854	0.0103618	Down	0.482787	0.703671	Neither	-0.136864	0.773645	Neither	-3.57228	1.29901e-06	Down	0.0490793	0.941927	Neither	1.02363	0.270904	Neither	-0.123574	0.796242	Neither	-0.0110496	0.950357	Neither	0	1	Neither	0.000507588	0.936824	Neither	0.0406407	1	Neither	1.44394	7.37815e-05	Up
ATF1	ENSMMUG00000054294	0.900673	0.159305	Neither	-1.18259	0.381275	Neither	-4.06463	3.43711e-15	Down	0.752928	0.60548	Neither	-0.32633	0.457714	Neither	-2.93961	1.8633e-05	Down	-0.32528	0.369162	Neither	0.134102	0.866612	Neither	-0.1597	0.750687	Neither	-0.0158316	0.936851	Neither	0.674679	0.717394	Neither	0.039971	0.982586	Neither	0.240027	0.652464	Neither	3.27517	0.000131691	Up
POLR1A	ENSMMUG00000015815	0.660348	0.23345	Neither	-0.202682	0.752315	Neither	-1.21116	0.0226503	Down	-0.701791	0.543559	Neither	-0.290676	0.520601	Neither	-7.15033	0.00127128	Down	0.0393787	0.977928	Neither	0.664766	0.277694	Neither	0.263681	0.784606	Neither	-0.250101	0.412957	Neither	0	1	Neither	0.771324	0.31972	Neither	-0.277951	0.55803	Neither	7.55118	0.00386972	Up
NR2C2	ENSMMUG00000005156	0.388952	0.490096	Neither	-0.58046	0.494686	Neither	-2.6445	2.8595e-09	Down	-0.802833	0.590087	Neither	-0.115503	0.775094	Neither	-2.76145	5.28013e-06	Down	0.209117	0.665224	Neither	-0.477382	0.462595	Neither	-0.141778	0.788322	Neither	-0.111639	0.701658	Neither	0.389566	0.619681	Neither	0.269399	0.718563	Neither	0.634789	0.477587	Neither	2.19799	7.07553e-07	Up
NR2F2	ENSMMUG00000005430	1.22224	0.0590444	Neither	-0.667846	0.461557	Neither	-1.71538	0.000411148	Down	-0.0502976	0.874187	Neither	-0.316541	0.49591	Neither	-3.65113	2.66028e-06	Down	0.131926	0.762799	Neither	-0.0268799	0.90865	Neither	-0.0959334	0.827507	Neither	-0.234161	0.569025	Neither	0.645056	0.339881	Neither	0.306565	0.596922	Neither	-0.516864	0.219474	Neither	0.466979	0.421762	Neither
TTF2	ENSMMUG00000016905	1.8561	0.0738091	Neither	-1.32593	0.29275	Neither	-1.06806	0.0344983	Down	1.55447	0.21606	Neither	0.0579175	0.99471	Neither	-2.31499	0.00076028	Down	-0.000828659	0.964817	Neither	0	1	Neither	0.313334	0.708715	Neither	0.273536	0.612058	Neither	0.089639	0.963675	Neither	-0.0308742	0.905699	Neither	0.34517	0.537969	Neither	0.746702	0.0971482	Neither
SUZ12	ENSMMUG00000001116	1.17227	0.0743867	Neither	-0.171042	0.788598	Neither	-5.06647	0.0360224	Down	-0.196349	0.747672	Neither	-0.0922617	0.818307	Neither	-4.92514	1.47392e-08	Down	0.0653281	0.917016	Neither	0.0893213	0.932247	Neither	-0.634579	0.31449	Neither	-0.310935	0.252858	Neither	0.185982	0.812176	Neither	-0.803752	0.812856	Neither	-0.970287	0.0622056	Neither	-0.20835	0.523537	Neither
RXRA	ENSMMUG00000008183	-0.844213	0.0955024	Neither	0.762103	0.578754	Neither	-2.29018	1.4652e-06	Down	0.0456889	1	Neither	0	1	Neither	-3.79655	4.65353e-09	Down	0.0476608	0.960768	Neither	0.374876	0.562285	Neither	-0.120328	0.798787	Neither	0.141846	0.658345	Neither	0.30216	0.623582	Neither	-0.155419	0.74455	Neither	0.0228025	0.998506	Neither	-0.295481	0.465458	Neither
BCL6	ENSMMUG00000009198	0.916355	0.107847	Neither	-0.978629	0.308333	Neither	-1.30342	0.0298385	Down	0.266821	0.917528	Neither	0.145057	0.932402	Neither	-3.24868	7.47217e-07	Down	0.33016	0.699526	Neither	2.06033	0.146623	Neither	-0.12822	0.898871	Neither	-0.0551701	0.824536	Neither	0.632625	0.389329	Neither	0.5725	0.289222	Neither	-0.63438	0.310507	Neither	0.79418	0.130495	Neither
ESR2	ENSMMUG00000022839	1.64191	0.111947	Neither	-0.182333	0.790602	Neither	-1.16367	0.0172001	Down	0.566384	0.812083	Neither	-0.221305	0.614052	Neither	-1.84149	0.00372501	Down	0.256341	0.577064	Neither	-0.335938	0.559858	Neither	-0.494186	0.408435	Neither	-1.39643	0.223546	Neither	-0.515193	0.527568	Neither	-0.435313	0.35442	Neither	-0.157599	0.689733	Neither	0.0864656	0.820779	Neither
PTTG1	ENSMMUG00000023077	-1.17096	0.118519	Neither	-0.204135	0.806112	Neither	-2.35346	1.0818e-07	Down	0.0385233	1	Neither	0.0788183	0.924734	Neither	-3.01981	4.16148e-07	Down	-0.0171527	0.929797	Neither	1.22467	0.0895272	Neither	-0.800964	0.39101	Neither	0.793238	0.024592	Neither	-0.0483458	0.897186	Neither	-0.283279	0.530055	Neither	-0.174319	0.651988	Neither	-1.0986	0.071116	Neither
MXD1	ENSMMUG00000010226	0.949016	0.124531	Neither	-0.440093	0.620116	Neither	-2.06844	1.73632e-06	Down	0.346074	0.809949	Neither	0.256184	0.806088	Neither	-3.2418	4.84001e-05	Down	2.70662	1	Neither	-0.875487	0.220372	Neither	0.813328	0.420673	Neither	-0.104619	0.733879	Neither	0.91107	1	Neither	-0.423156	0.349042	Neither	-0.34127	0.550605	Neither	-0.105013	0.762952	Neither
ATRX	ENSMMUG00000022574	0.897061	0.126058	Neither	-0.555911	0.543387	Neither	-1.30113	0.0361856	Down	-0.935157	0.501711	Neither	0.33153	0.604398	Neither	-2.85708	7.14421e-06	Down	0.290297	0.684217	Neither	0.567211	0.360029	Neither	-0.294667	0.696583	Neither	-0.637613	0.0603463	Neither	-0.0673481	0.855749	Neither	-0.351553	0.507295	Neither	0.104645	0.899328	Neither	-0.809099	0.0203517	Neither
TFAP4	ENSMMUG00000044729	-0.976424	0.129328	Neither	0.434389	0.886141	Neither	-1.72255	4.61213e-05	Down	0.787608	0.546307	Neither	0.38706	0.475306	Neither	-2.09247	0.00153476	Down	0.127492	0.82094	Neither	-0.567503	0.591786	Neither	0.266321	0.755418	Neither	-0.0187269	0.928982	Neither	1.45227	0.0543527	Neither	1.21608	0.265502	Neither	0.288311	0.562997	Neither	0.736706	0.0371935	Neither
TRIP6	ENSMMUG00000021252	-0.787599	0.193475	Neither	0.204749	0.953592	Neither	-1.90953	0.000178162	Down	0.431187	0.948371	Neither	-0.313054	0.494794	Neither	-2.08563	0.00763399	Down	-0.117932	0.822516	Neither	-0.630632	0.586631	Neither	0.00526184	0.945104	Neither	-0.0713158	0.794147	Neither	-0.2502	0.638845	Neither	0.0365445	1	Neither	-0.939382	0.021773	Neither	-0.643589	0.0495929	Neither
RNF14	ENSMMUG00000009768	0.758841	0.196776	Neither	-0.42399	0.617191	Neither	-1.34723	0.0169543	Down	1.05104	0.549856	Neither	-0.0800672	0.835991	Neither	-1.68322	0.0407633	Down	0.0420837	0.950215	Neither	0.46331	0.533173	Neither	-0.714498	0.55466	Neither	0.0433084	0.920928	Neither	0.0262381	1	Neither	1.59299	0.0945018	Neither	0.214635	0.663176	Neither	0.991467	0.314224	Neither
BCL3	ENSMMUG00000055187	-0.817445	0.202903	Neither	-0.0630493	0.835974	Neither	-1.51193	0.00631522	Down	0.758934	0.479266	Neither	0.204287	0.772516	Neither	-1.99843	0.00143395	Down	1.58753	0.503924	Neither	-0.419398	0.448131	Neither	-0.494576	0.465232	Neither	-0.187295	0.57665	Neither	-0.0266269	0.911312	Neither	0.332542	0.559629	Neither	-0.455568	0.315589	Neither	0.71703	0.0664161	Neither
TBPL1	ENSMMUG00000022920	0.554778	0.427237	Neither	-0.458452	0.628257	Neither	-1.34225	0.00435078	Down	1.16529	0.422956	Neither	0.402186	0.553824	Neither	-1.82202	0.0252722	Down	0.0385464	0.956745	Neither	-0.0167451	0.920426	Neither	-0.188071	0.716459	Neither	0.438907	0.167601	Neither	-0.347535	0.466111	Neither	-0.622844	0.184606	Neither	0.0609978	1	Neither	0.404585	0.300735	Neither
RFX3	ENSMMUG00000000802	0.375391	0.569881	Neither	-1.45134	0.231405	Neither	-2.27361	9.61483e-05	Down	-1.23998	0.577121	Neither	0.347638	0.535035	Neither	-2.65827	3.37693e-05	Down	0.128816	0.784027	Neither	1.0854	0.0892401	Neither	-0.175273	0.734558	Neither	-0.669851	0.21415	Neither	0.209212	0.75999	Neither	-0.32698	0.497311	Neither	0.161664	0.858673	Neither	0.601471	0.40163	Neither
SOX5	ENSMMUG00000020370	-0.260538	0.589091	Neither	-1.04285	0.318867	Neither	-1.69407	0.0046972	Down	1.03603	0.535747	Neither	-0.00467018	0.948785	Neither	-1.62321	0.014917	Down	0.00504798	0.977363	Neither	0.132936	0.858816	Neither	0.0579288	1	Neither	-0.0293216	0.892922	Neither	0.514138	0.414491	Neither	0.509133	0.58011	Neither	0.764902	0.724342	Neither	0.794331	0.0225143	Neither
FOSB	ENSMMUG00000014430	-0.410212	0.644449	Neither	-1.3442	0.308743	Neither	-2.96111	0.000163261	Down	-0.533287	0.574735	Neither	0.170145	0.768537	Neither	-3.39185	0.00128354	Down	-0.0937733	0.777436	Neither	-0.00365602	0.940762	Neither	0.192339	0.844978	Neither	0.083443	0.821186	Neither	0.00193045	0.949518	Neither	0.013379	0.978593	Neither	0.259146	0.649343	Neither	0.434331	0.252006	Neither
EGR1	ENSMMUG00000055069	-0.0834106	0.840101	Neither	-1.5595	0.17599	Neither	-2.09868	0.000197045	Down	0.029805	1	Neither	0.201939	0.722519	Neither	-2.01082	0.00192	Down	-0.934725	0.200778	Neither	-0.687205	0.220367	Neither	-0.319104	0.573402	Neither	-0.164901	0.566209	Neither	0.153275	0.905999	Neither	0.754539	0.305369	Neither	0.768537	0.315538	Neither	-0.223644	0.692069	Neither
LDB1	ENSMMUG00000009375	0.0789309	0.919749	Neither	-0.824569	0.364271	Neither	-1.31633	0.00676854	Down	-0.272884	0.710521	Neither	0.593303	0.458256	Neither	-3.54367	1.6726e-09	Down	-0.0500042	0.862341	Neither	0.334837	1	Neither	0.212486	0.81018	Neither	0.324094	0.311681	Neither	-0.626726	0.402517	Neither	0.0682623	0.935218	Neither	0.734013	0.490059	Neither	-0.426832	0.409932	Neither
OTX2	ENSMMUG00000038006	0	1	Neither	0.357287	1	Neither	-3.10434	0.00105044	Down	0.0981896	0.992504	Neither	0.713397	0.355324	Neither	2.04012	0.0159296	Up	5.12548e-15	1	Neither	1.5449	0.0382234	Up	-0.203926	0.720835	Neither	0.363948	0.629413	Neither	-1.84849	0.011893	Down	0.102621	0.884318	Neither	-0.601973	0.435359	Neither	0.513089	0.267236	Neither
ZIC3	ENSMMUG00000002023	-4.15834	0.160146	Neither	0.256661	1	Neither	-1.21735	0.0395182	Down	0.194242	0.988621	Neither	0.171006	0.766312	Neither	2.83835	0.00278519	Up	-1.11101	0.389351	Neither	-2.02961	0.000111567	Down	0.352782	0.754925	Neither	0.347978	0.562027	Neither	-0.262549	0.569684	Neither	-0.37167	0.425727	Neither	-2.25764	0.00435822	Down	1.33886	0.0854533	Neither
SUPT3H	ENSMMUG00000021377	0.65279	0.341101	Neither	-1.73436	0.206635	Neither	-3.2216	5.79402e-13	Down	0.33051	0.923155	Neither	-0.0727093	0.841582	Neither	2.73653	0.00266458	Up	0.0255133	0.990264	Neither	-3.18053	2.1555e-08	Down	0.0514455	1	Neither	0.0605589	0.887639	Neither	0.185095	0.798857	Neither	0.0136878	0.977476	Neither	-0.59006	0.195044	Neither	-1.37287	0.00652288	Depleted
PRDM1	ENSMMUG00000021401	0.294239	0.838584	Neither	-0.550649	0.588289	Neither	-1.4602	0.0379298	Down	-0.350993	0.654744	Neither	-0.0716192	0.851337	Neither	2.33857	0.00283042	Up	1.18205	0.524638	Neither	-1.90023	0.000453421	Down	-0.333448	0.560255	Neither	-0.0127032	0.939246	Neither	-0.252725	0.592732	Neither	-0.0501683	0.895146	Neither	-0.100434	0.848757	Neither	-2.90469	5.01852e-11	Depleted
ARID1B	ENSMMUG00000002270	0.775337	0.174321	Neither	-0.136546	0.802918	Neither	-1.55046	0.000766284	Down	0.158309	0.985557	Neither	0.54658	0.314294	Neither	3.51085	2.61373e-05	Up	0.436027	0.477118	Neither	-2.1424	7.31976e-05	Down	0.191362	0.834249	Neither	0.265538	0.550249	Neither	0.24994	0.84286	Neither	0.495245	0.518291	Neither	-0.263475	0.664497	Neither	-0.710541	0.0912155	Neither
MTF1	ENSMMUG00000023275	-0.760265	0.110435	Neither	-0.596397	0.52085	Neither	-1.56109	0.000292344	Down	-0.384431	0.60347	Neither	0.348975	0.596497	Neither	2.65406	0.00372246	Up	-0.817228	0.0222958	Neither	-0.150196	0.800017	Neither	-0.447455	0.449785	Neither	0.227511	0.597226	Neither	0.32287	0.569084	Neither	0.62728	0.248212	Neither	-0.210161	0.591467	Neither	-1.21166	0.000615133	Depleted
MSC	ENSMMUG00000055940	1.3302	0.0774764	Neither	-0.451646	0.647308	Neither	-1.06821	0.0229974	Down	0.077714	1	Neither	0.470168	0.447478	Neither	8.66919	0.00187383	Up	0.131425	0.84988	Neither	-0.366882	0.502666	Neither	0.112735	0.928534	Neither	0.0900009	0.800997	Neither	-0.218341	0.625682	Neither	0.0353841	0.997977	Neither	-1.01816	0.500328	Neither	1.3339	0.000650453	Up
SMARCB1	ENSMMUG00000009098	-0.988504	0.0642495	Neither	-0.117261	0.817329	Neither	-2.69982	5.88729e-07	Down	0.789275	0.750987	Neither	0.176339	0.762815	Neither	2.52252	0.00125556	Up	0.201184	0.749327	Neither	-2.01244	0.0909866	Neither	0.0317806	1	Neither	3.16055	0.919283	Neither	0.0183787	0.981303	Neither	-0.236341	0.63482	Neither	-0.678714	0.123208	Neither	0.400174	0.389272	Neither
ID3	ENSMMUG00000043586	0.998182	0.0709302	Neither	0.139113	1	Neither	-1.64425	0.00015611	Down	1.01514	0.474199	Neither	-0.235525	0.654335	Neither	3.3091	0.00149876	Up	0.589534	0.490998	Neither	0.998248	0.105586	Neither	-0.132791	0.935923	Neither	-0.254648	0.632113	Neither	-0.509057	0.302497	Neither	0.0155081	0.983539	Neither	-0.241044	0.552278	Neither	0.361678	0.326767	Neither
FOXN4	ENSMMUG00000020375	2.16127	0.179477	Neither	0.309695	1	Neither	-1.56757	0.0167219	Down	0.839133	0.630284	Neither	-0.13958	0.731013	Neither	3.4052	0.000148242	Up	0.0750359	0.955215	Neither	0.140527	0.899842	Neither	-0.0850657	0.840212	Neither	-0.0648182	0.837495	Neither	1.58155	0.30212	Neither	-0.342399	0.499567	Neither	-0.510263	0.223268	Neither	1.81365	0.255104	Neither
NFIC	ENSMMUG00000003439	-0.497302	0.343401	Neither	0.528114	0.694042	Neither	-2.36757	9.72358e-07	Down	-0.096554	0.837742	Neither	0.015192	1	Neither	2.51316	0.0121137	Up	-0.0787435	0.871039	Neither	-0.144686	0.749365	Neither	-0.00762615	0.930108	Neither	-0.0859137	0.75099	Neither	0.00752588	0.954591	Neither	0.0856079	0.935311	Neither	-0.744783	0.219474	Neither	0.198373	0.57886	Neither
STAT5B	ENSMMUG00000003437	0.403168	0.451422	Neither	-0.249883	0.718716	Neither	-4.08877	0.00973145	Down	0.180937	1	Neither	-0.129669	0.791222	Neither	2.75754	0.000578787	Up	5.12548e-15	1	Neither	-0.273548	0.583719	Neither	-1.27397	0.221322	Neither	-0.0712873	0.789078	Neither	0.246969	0.934677	Neither	-0.21475	0.64919	Neither	0.111413	0.868074	Neither	-0.0413261	0.901656	Neither
SERTAD1	ENSMMUG00000016027	-0.411266	0.472135	Neither	-0.0378409	0.864736	Neither	-1.39654	0.00276688	Down	0.0677232	1	Neither	0.198173	0.728651	Neither	1.63705	0.0335112	Up	1.93094	1	Neither	0.0884049	0.951652	Neither	-0.00973701	0.929307	Neither	-0.272727	0.415941	Neither	0.141987	0.847609	Neither	-0.417711	0.336357	Neither	0.0340223	0.984858	Neither	0.939216	0.00842589	Neither
HOXA5	ENSMMUG00000061471	3.84845	0.578943	Neither	-1.63847	0.305211	Neither	-1.30744	0.00201064	Down	0.296569	0.918069	Neither	0.157596	0.817211	Neither	2.55325	0.00101282	Up	0.390892	1	Neither	1.34245	0.0657164	Neither	-0.153623	0.757774	Neither	-3.22231	0.0756628	Neither	0.894442	0.722014	Neither	-0.245119	0.581026	Neither	-0.0227434	0.920029	Neither	-0.509608	0.214199	Neither
IRF7	ENSMMUG00000004014	0.691167	0.588586	Neither	0.590608	0.8539	Neither	-2.13118	0.00454028	Down	0.370026	0.873338	Neither	-0.168459	0.692293	Neither	3.29947	0.00020649	Up	0.295136	0.506217	Neither	-0.168766	0.713616	Neither	0.491899	0.620116	Neither	-0.236797	0.996922	Neither	-0.0905784	0.817238	Neither	-0.167017	0.718129	Neither	-0.49122	0.364009	Neither	-0.624745	0.0761127	Neither
ILF3	ENSMMUG00000014673	-0.0536593	0.868254	Neither	-0.289719	0.693748	Neither	-1.69064	0.00497248	Down	0.136014	0.956327	Neither	0	1	Neither	3.68496	0.000380428	Up	-0.100081	0.775653	Neither	0.0582018	0.980657	Neither	-0.171721	0.742447	Neither	0.0171267	0.981324	Neither	0.645014	0.64375	Neither	0.53214	0.321105	Neither	0.551372	0.299253	Neither	0.0370184	0.932771	Neither
TFDP1	ENSMMUG00000007423	0.0322392	0.997481	Neither	-0.210519	0.75524	Neither	-1.84398	1.33271e-05	Down	1.09664	0.387916	Neither	0.11663	0.878503	Neither	2.61278	0.00131624	Up	0.0872405	0.860412	Neither	-0.745936	0.251516	Neither	0.194021	0.832162	Neither	0.405647	0.252152	Neither	-0.720168	0.189149	Neither	0.301763	0.658557	Neither	-0.865362	0.806539	Neither	0.721155	0.0371386	Neither
FOXA2	ENSMMUG00000010410	-2.73349	0.102139	Neither	1.5399	0.500508	Neither	-2.1178	2.8181e-06	Down	-0.18079	0.790886	Neither	1.17896	0.125154	Neither	-0.694715	0.35181	Neither	0.375229	0.70271	Neither	-0.419134	0.464127	Neither	0.810838	0.327671	Neither	1.2164	0.0141725	Up	-9.16963e-05	1	Neither	-0.298558	0.656245	Neither	2.20598	0.31406	Neither	0.608153	0.184644	Neither
BACH2	ENSMMUG00000009736	0.0435525	0.994704	Neither	0.229281	0.952809	Neither	-1.17247	0.0131456	Down	0.280294	0.854956	Neither	-0.249684	0.561665	Neither	5.27535	0.485113	Neither	-0.170808	0.718945	Neither	0	1	Neither	-0.373291	0.578117	Neither	-0.0508249	0.839239	Neither	-0.334553	0.468197	Neither	0.027357	0.999799	Neither	-2.9769	4.09886e-05	Down	-3.30832	1.40475e-09	Depleted
NFE2L1	ENSMMUG00000021935	0.870139	0.0871223	Neither	-0.240422	0.719114	Neither	-2.51854	1.6255e-05	Down	-0.00953308	0.906715	Neither	-0.0934796	0.80976	Neither	1.51955	0.0817173	Neither	-0.998361	0.551751	Neither	2.67194	1	Neither	-0.34815	0.551735	Neither	0.393868	0.352475	Neither	-0.435746	0.377877	Neither	0.0647192	0.957359	Neither	-0.711088	0.08556	Neither	-1.94771	3.0048e-05	Depleted
ZNF267	ENSMMUG00000008253	1.03267	0.127944	Neither	-0.453866	0.621598	Neither	-1.16877	0.00810069	Down	0.00302717	1	Neither	-0.109936	0.779411	Neither	-0.907093	0.1515	Neither	-0.497804	0.164955	Neither	-0.3851	0.457846	Neither	-0.0254649	0.909323	Neither	-0.0850414	0.73962	Neither	-0.107502	0.79294	Neither	0.691597	0.482861	Neither	-1.36433	0.0952408	Neither	1.10533	0.00615318	Up
HCFC1	ENSMMUG00000000319	-0.906319	0.0831907	Neither	0.308646	0.859693	Neither	-2.34422	0.0352617	Down	1.24488	0.563313	Neither	0.452224	0.683224	Neither	-0.799807	0.31926	Neither	0.368028	0.431271	Neither	-1.05315	0.157287	Neither	-0.580051	0.356102	Neither	-0.0444261	0.851684	Neither	0	1	Neither	0.650914	0.289825	Neither	0.415097	0.429988	Neither	0.806142	0.0284635	Neither
TBX2	ENSMMUG00000046656	1.42915	0.0943858	Neither	-0.390849	0.649852	Neither	-1.99537	9.37765e-05	Down	-0.0121167	0.907817	Neither	-0.0386707	0.897902	Neither	-0.701793	0.364942	Neither	-0.203969	0.591853	Neither	-1.05442	0.329422	Neither	0.188862	0.90718	Neither	-0.129458	0.687569	Neither	0.323604	0.813541	Neither	0.231949	0.710086	Neither	-0.311616	0.546438	Neither	-0.490178	0.240205	Neither
NPM1	ENSMMUG00000015781	1.01219	0.0956404	Neither	-0.762776	0.448795	Neither	-3.04033	4.96288e-10	Down	0.273519	0.887563	Neither	0.361163	0.628761	Neither	-1.03459	0.330224	Neither	-0.0220247	0.919988	Neither	0.877098	0.148002	Neither	-0.170483	0.7758	Neither	-0.0535345	0.857812	Neither	0.045009	0.988129	Neither	-0.243942	0.573202	Neither	0.605901	0.48435	Neither	0.604913	0.0830691	Neither
PIAS2	ENSMMUG00000004498	0.928064	0.0989283	Neither	-1.2743	0.258316	Neither	-1.48597	0.00881848	Down	-0.0745427	0.855677	Neither	-0.203857	0.660226	Neither	-1.48619	0.0506406	Neither	-0.162267	0.637229	Neither	-1.22567	0.0775396	Neither	-0.826241	0.181661	Neither	0.366096	1	Neither	0.399056	0.578917	Neither	0.0121892	0.976671	Neither	-0.258083	0.523551	Neither	0.438355	0.260731	Neither
CHD8	ENSMMUG00000015002	0.810068	0.11992	Neither	-1.15546	0.219634	Neither	-1.50965	0.00681478	Down	-0.0608918	0.862073	Neither	-0.0379209	0.902788	Neither	-0.709224	0.479024	Neither	-1.57699	0.171438	Neither	0.00204471	1	Neither	-0.822989	0.247247	Neither	0.527014	0.113107	Neither	-0.205282	0.650924	Neither	0.758704	0.363278	Neither	-0.745216	0.180019	Neither	0.563908	0.207275	Neither
PHF8	ENSMMUG00000008751	0.674436	0.213929	Neither	-0.486525	0.555172	Neither	-2.28183	0.000333203	Down	-0.0112839	0.913144	Neither	0.0245739	0.998027	Neither	-1.10542	0.281705	Neither	-0.304757	0.512417	Neither	-2.82862	0.0891775	Neither	0.0587647	0.993078	Neither	-0.0799499	0.758366	Neither	0.4295	0.680344	Neither	0.42057	0.474461	Neither	-0.678012	0.250674	Neither	0.697415	0.0532067	Neither
CREB3	ENSMMUG00000016328	-0.510667	0.266449	Neither	-0.13205	0.805481	Neither	-1.57731	0.0122832	Down	0.554513	0.652551	Neither	-0.209842	0.62214	Neither	-1.50248	0.104075	Neither	0.165985	0.783615	Neither	0.599151	0.330445	Neither	0.0513721	0.999688	Neither	-0.0911705	0.766221	Neither	0	1	Neither	-0.153207	0.70799	Neither	0.587255	0.280513	Neither	0.0900151	0.877454	Neither
NAB1	ENSMMUG00000022664	-0.504083	0.289209	Neither	0.0746823	1	Neither	-2.12589	1.60747e-06	Down	0.337422	0.792446	Neither	-0.0885966	0.847742	Neither	2.18921	0.0656678	Neither	0.376657	0.431594	Neither	0.261988	0.722978	Neither	-0.725932	0.264265	Neither	0.31647	0.324748	Neither	1.86079	1	Neither	-0.100321	0.7933	Neither	-1.02361	0.201407	Neither	-0.118353	0.765468	Neither
APC	ENSMMUG00000000330	-0.417737	0.341643	Neither	-1.50396	0.146128	Neither	-2.43037	2.35007e-05	Down	0.993892	0.649396	Neither	0.216663	0.762514	Neither	-1.58768	0.140049	Neither	-0.715576	0.431237	Neither	0.288588	0.75338	Neither	-0.965052	0.118108	Neither	-0.210589	0.537136	Neither	0.15126	0.821634	Neither	0.401358	0.583438	Neither	0.18304	0.759113	Neither	-0.00469799	0.983112	Neither
DACH1	ENSMMUG00000013234	0.60271	0.425013	Neither	-0.319172	0.700217	Neither	-1.62192	0.0156796	Down	-0.316012	0.640627	Neither	0.0580654	0.976405	Neither	1.95231	0.0521065	Neither	-0.310974	0.605224	Neither	-0.938245	0.0934411	Neither	-0.0400253	0.902191	Neither	2.67349	1	Neither	-0.352721	0.515841	Neither	0.494495	0.64234	Neither	-0.355493	0.597174	Neither	0.954864	0.00591498	Neither
PHF10	ENSMMUG00000015335	-0.248936	0.564686	Neither	1.41199	0.284786	Neither	-2.31392	3.60217e-06	Down	0.683666	0.593237	Neither	-0.398985	0.491421	Neither	-0.11902	0.810089	Neither	-0.257555	0.47631	Neither	1.36458	0.216041	Neither	0.249835	0.896319	Neither	0.14641	0.697036	Neither	0.0560344	0.982156	Neither	-0.82857	0.0643529	Neither	0.0246283	0.994209	Neither	0.729989	0.0423148	Neither
ETV7	ENSMMUG00000000687	-0.527001	0.623934	Neither	0.264845	1	Neither	-1.30086	0.0163198	Down	-0.558724	0.501927	Neither	-0.0652132	0.859522	Neither	-1.804	0.0621157	Neither	0.141314	0.759842	Neither	0.291882	0.674622	Neither	0.817094	0.337245	Neither	0.0492736	0.88907	Neither	-0.119569	0.782837	Neither	0.00776639	1	Neither	1.96457	0.133032	Neither	1.56422	0.0747082	Neither
SF1	ENSMMUG00000022606	0.194565	0.728792	Neither	0.00670202	0.915278	Neither	-1.77181	7.5343e-05	Down	0.627177	0.903147	Neither	0.249689	0.682807	Neither	5.96556	0.252697	Neither	-0.379678	0.3171	Neither	-0.467746	0.407959	Neither	0.035974	1	Neither	0.505398	0.324984	Neither	-0.271831	0.55081	Neither	-0.101911	0.80578	Neither	-0.13523	0.736748	Neither	-0.304069	0.923491	Neither
MEF2D	ENSMMUG00000016696	-0.141677	0.740569	Neither	0.07117	1	Neither	-1.57375	0.0241571	Down	-0.225614	0.74048	Neither	-0.2028	0.701793	Neither	-0.605684	0.316636	Neither	-0.246256	0.485257	Neither	-0.95204	0.110156	Neither	0.401713	0.628806	Neither	0.815455	0.108257	Neither	-1.11746	0.82527	Neither	-0.000658638	0.954301	Neither	-0.0100539	0.942724	Neither	-0.418687	0.352732	Neither
SALL4	ENSMMUG00000003870	2.94998	1	Neither	-0.368867	0.701601	Neither	-1.91117	0.0277535	Down	-0.34829	0.643334	Neither	-0.0550225	0.869608	Neither	-1.5106	0.0571012	Neither	-0.0087571	0.953972	Neither	-0.303778	0.553827	Neither	-0.0965049	0.834837	Neither	-0.0383508	0.880443	Neither	-0.202937	0.664149	Neither	-0.00975785	0.939995	Neither	0.528388	0.606235	Neither	0.886906	0.0176707	Neither
MLLT3	ENSMMUG00000008325	0.160389	0.843363	Neither	-1.22774	0.242766	Neither	1.20581	0.0257053	Up	0.304125	0.877781	Neither	-0.384348	0.470355	Neither	1.34938	0.0683321	Neither	-0.200977	0.574226	Neither	1.95727	1	Neither	0.187397	0.94069	Neither	0.0355367	0.955463	Neither	0.277622	0.65633	Neither	1.20389	0.047253	Up	0.720629	0.151011	Neither	0.242428	1	Neither
SPEN	ENSMMUG00000008026	0.285873	0.588453	Neither	-0.199566	0.753431	Neither	1.59767	0.0173578	Up	0.660458	0.630551	Neither	0.155405	0.834306	Neither	-2.57279	0.00180374	Down	0.189303	0.666254	Neither	-1.57556	0.0136145	Down	-0.21752	0.685549	Neither	0.455322	0.40951	Neither	0.12194	1	Neither	-0.142599	0.729639	Neither	1.12046	0.0404833	Up	-0.219677	0.531526	Neither
KLF15	ENSMMUG00000003721	0.654823	0.307124	Neither	0.237304	0.925923	Neither	1.49115	0.00388708	Up	-0.702833	0.466544	Neither	0.135532	0.827304	Neither	-3.16537	2.11675e-06	Down	0.467983	0.748801	Neither	-3.43381	1.66719e-08	Down	0.222653	0.805702	Neither	-0.544295	0.04256	Neither	-0.0183098	0.923713	Neither	-0.0423569	0.890989	Neither	0.666371	0.192767	Neither	-1.57306	9.69796e-05	Depleted
FOXF2	ENSMMUG00000004540	-1.42536	0.0943157	Neither	-0.444961	0.629829	Neither	1.30639	0.0139076	Up	-0.157625	0.791735	Neither	0.220464	0.730209	Neither	-1.41445	0.0164667	Down	5.12548e-15	1	Neither	-1.92575	0.00254637	Down	0.415116	0.601923	Neither	-0.255547	0.457926	Neither	-0.0572615	0.866471	Neither	-0.412041	0.346597	Neither	0.583594	0.294344	Neither	0.198653	0.603248	Neither
E4F1	ENSMMUG00000019235	-0.942458	0.0795337	Neither	0.955061	0.466906	Neither	3.20555	1.19188e-07	Up	0.515385	0.723826	Neither	-0.0556952	0.866247	Neither	-1.97416	0.00841071	Down	-0.164659	0.661645	Neither	-0.935393	0.186139	Neither	-0.425201	0.46515	Neither	0.169304	0.751594	Neither	-0.456782	0.42364	Neither	-0.107989	0.779312	Neither	0.133709	0.811744	Neither	-1.79403	5.2171e-08	Depleted
ZNF148	ENSMMUG00000001169	0.363237	0.513251	Neither	0.346843	0.841945	Neither	1.58934	0.00757102	Up	-0.0643476	0.863026	Neither	-0.064722	0.864529	Neither	-2.04954	0.01747	Down	-0.686923	0.197967	Neither	0.724211	0.251055	Neither	-0.307787	0.856973	Neither	-1.14934	0.235068	Neither	0.44664	0.671171	Neither	0.315683	0.62966	Neither	-0.00277874	0.948641	Neither	-2.06312	5.32961e-09	Depleted
POU2F1	ENSMMUG00000008155	1.08853	0.0922653	Neither	-1.2307	0.254506	Neither	2.65202	0.0318966	Up	-0.618813	0.519706	Neither	-0.0716306	0.893637	Neither	-4.47424	0.000271234	Down	0.0657637	0.973303	Neither	1.0617	0.133336	Neither	0.620874	0.67182	Neither	-0.12838	0.629358	Neither	0.703644	0.247362	Neither	0.886717	0.336855	Neither	0.355531	0.466293	Neither	1.44989	0.000972624	Up
LHX4	ENSMMUG00000055544	1.72109	0.213379	Neither	-1.1562	0.358057	Neither	1.01494	0.0406958	Up	0.110544	1	Neither	-0.357413	0.481084	Neither	-2.65475	0.000916767	Down	-0.188091	0.754862	Neither	1.2356	0.342444	Neither	0.113015	0.931897	Neither	-0.0678901	0.788514	Neither	-0.288322	0.539626	Neither	-0.223539	0.611079	Neither	-0.636696	0.140337	Neither	1.72647	1.97903e-05	Up
IRF3	ENSMMUG00000022735	-0.548654	0.244251	Neither	0.505268	0.731031	Neither	2.13302	0.00270905	Up	4.75213	0.493876	Neither	0.0252386	1	Neither	-5.33704	0.00405689	Down	0.42592	0.334255	Neither	-0.00104797	0.94106	Neither	-1.33285	0.412584	Neither	-1.06582	0.374887	Neither	1.82752	0.232763	Neither	0.825179	0.713637	Neither	-0.525449	0.214421	Neither	1.17874	0.00211647	Up
HSF1	ENSMMUG00000014728	0.576191	0.394305	Neither	0.690065	0.640947	Neither	3.12729	6.47165e-06	Up	0.135129	0.98842	Neither	-0.637019	0.729028	Neither	-1.70885	0.0321344	Down	0.247976	0.581908	Neither	-0.21373	0.662687	Neither	-0.297537	0.625124	Neither	-0.461267	0.241668	Neither	-1.15981	0.827005	Neither	0.237394	0.839262	Neither	0.0313655	0.988426	Neither	1.14931	0.00532338	Up
PDCD11	ENSMMUG00000007058	1.03613	0.0586068	Neither	-0.455461	0.583708	Neither	1.85725	0.0431077	Up	0.890992	0.575651	Neither	-0.09959	0.794221	Neither	-3.10793	0.0435046	Down	2.36559	0.269924	Neither	0.890291	0.202016	Neither	0.0067053	1	Neither	0.227557	0.547967	Neither	-0.320266	0.719527	Neither	0.311141	0.617118	Neither	1.35034	0.208292	Neither	0.0800981	0.869629	Neither
HINFP	ENSMMUG00000014877	-0.449469	0.3764	Neither	0.0668199	1	Neither	3.76736	0.00659593	Up	0.226043	0.877288	Neither	-0.194721	0.648728	Neither	-2.02576	0.0437183	Down	0.637561	0.623028	Neither	-0.757026	0.147042	Neither	-0.457012	0.494071	Neither	-0.719776	0.177391	Neither	-0.369975	0.528865	Neither	0.228682	0.670678	Neither	-1.12662	0.104033	Neither	0.545968	0.300295	Neither
E2F6	ENSMMUG00000023225	0.359896	0.599372	Neither	0.494131	0.792485	Neither	1.19446	0.0284529	Up	-0.200397	0.765289	Neither	-0.454371	0.396319	Neither	-1.56974	0.0223536	Down	-0.415083	0.445107	Neither	0.179058	0.83076	Neither	0.409854	0.769607	Neither	0.0531972	0.897309	Neither	-0.189055	0.724799	Neither	-0.0800095	0.847517	Neither	0.0301512	0.997629	Neither	-0.120469	0.735207	Neither
CEBPE	ENSMMUG00000056675	-0.532144	0.62451	Neither	1.25884	0.689889	Neither	1.48306	0.0313929	Up	-1.97624	0.204461	Neither	0.0460906	0.982178	Neither	-1.36884	0.0436056	Down	-0.195656	0.769429	Neither	0.398033	0.541192	Neither	0.323961	0.716203	Neither	-0.22319	0.42987	Neither	0.834872	0.21236	Neither	2.62649	0.0641487	Neither	0	1	Neither	-0.27531	0.432377	Neither
BPTF	ENSMMUG00000009734	0.937405	0.0722654	Neither	-0.485583	0.551385	Neither	1.84298	0.00190152	Up	0.050274	1	Neither	0.0717703	0.938302	Neither	8.68983	0.00337599	Up	0.142384	0.799038	Neither	0.275432	0.699444	Neither	0.223011	0.800784	Neither	-0.363321	0.392102	Neither	0.0767595	0.957027	Neither	-0.0702911	0.853189	Neither	-1.12099	0.0115103	Down	-1.57183	3.10244e-06	Depleted
VDR	ENSMMUG00000006727	2.37607	0.0780544	Neither	0.672387	1	Neither	1.39132	0.00677031	Up	-0.356669	0.622111	Neither	0.0402853	1	Neither	1.69734	0.0326166	Up	-0.127414	0.727189	Neither	1.08473	0.0989359	Neither	-0.81399	0.367634	Neither	0.00262644	0.98187	Neither	0.262481	0.676135	Neither	-0.0653814	0.85264	Neither	0.25616	0.624254	Neither	-1.09936	0.00106244	Depleted
NFYA	ENSMMUG00000021173	0.824635	0.14483	Neither	-0.693524	0.449822	Neither	2.61888	7.7533e-05	Up	0.830006	0.48772	Neither	0.124049	0.879175	Neither	4.42767	0.00151721	Up	-0.0163288	0.934627	Neither	-0.698539	0.206763	Neither	-0.112293	0.805991	Neither	0.316054	0.805481	Neither	-0.255823	0.5698	Neither	0.181768	0.75841	Neither	-0.314831	0.509851	Neither	-0.581877	0.0797106	Neither
TAF5	ENSMMUG00000011523	0.827998	0.207168	Neither	0.49977	0.84901	Neither	1.03614	0.043872	Up	0.26818	1	Neither	-0.282311	0.54332	Neither	5.28814	0.00166005	Up	-0.047476	0.8704	Neither	1.16202	0.148135	Neither	-1.5087	0.36576	Neither	-0.145924	0.622902	Neither	0.0996594	0.900037	Neither	1.02623	0.15968	Neither	-0.457665	0.275516	Neither	-0.93416	0.0178481	Neither
RBL2	ENSMMUG00000043440	0.277903	0.624366	Neither	-0.32115	0.668496	Neither	3.42188	0.0358735	Up	-0.349803	0.737935	Neither	0.0206604	1	Neither	2.53427	0.00443575	Up	-0.145055	1	Neither	0.768926	0.24887	Neither	0.094589	0.954114	Neither	0.82589	0.024461	Neither	0.372389	0.602122	Neither	-0.00168239	0.954615	Neither	-0.446014	0.277148	Neither	0.794116	0.511853	Neither
IKBKB	ENSMMUG00000008351	0.0537025	0.962349	Neither	-0.861183	0.355745	Neither	1.68347	0.00702814	Up	0.0198635	1	Neither	0.253114	0.735539	Neither	3.16507	0.00013941	Up	-0.170405	0.628582	Neither	1.00262	0.130872	Neither	-0.0856723	0.839759	Neither	0.303954	0.362933	Neither	0.2127	0.766085	Neither	0.301954	0.68281	Neither	0.554556	0.346955	Neither	0.150497	0.690189	Neither
PITX3	ENSMMUG00000056167	0	1	Neither	0.520409	0.877483	Neither	2.46143	0.00892865	Up	0.344096	0.884664	Neither	0.227017	0.709521	Neither	1.70822	0.0239858	Up	0.0951538	0.854199	Neither	0.591699	0.555025	Neither	0.540279	0.480257	Neither	0.638336	1	Neither	0	1	Neither	-0.268058	0.543391	Neither	-1.2385	0.364099	Neither	-0.972202	0.0110512	Neither
SATB1	ENSMMUG00000019009	-0.421997	0.344292	Neither	-0.922266	0.391502	Neither	1.18703	0.0261458	Up	-0.31174	0.661789	Neither	-0.993617	0.283717	Neither	6.65809	0.16461	Neither	0.530499	1	Neither	-1.23181	0.023137	Down	-0.478848	0.527568	Neither	-0.0722637	0.796229	Neither	-1.45418	0.0271602	Down	0.0229503	0.985866	Neither	-0.238679	0.751032	Neither	-0.890613	0.00762506	Neither
E2F7	ENSMMUG00000022846	-0.582866	0.647362	Neither	-0.224549	0.831439	Neither	1.94463	0.00465612	Up	0.208102	0.951141	Neither	-0.341255	0.508525	Neither	0.467223	0.643182	Neither	0.0752162	1	Neither	-4.99636	0.0431237	Down	1.88056	0.420909	Neither	0.50259	0.311368	Neither	-1.92308	7.55893e-05	Down	-0.166551	0.705988	Neither	0.184922	0.77499	Neither	0.655551	0.0809015	Neither
POU2F3	ENSMMUG00000012251	2.88513	0.0675441	Neither	0.0935204	1	Neither	1.19089	0.0296263	Up	-0.760836	0.365176	Neither	-0.0282339	0.909708	Neither	-1.37429	0.0905658	Neither	0.413565	0.319029	Neither	1.35096	0.045313	Up	-0.945006	0.116248	Neither	0.197477	0.771716	Neither	0.726488	0.32297	Neither	0.00757595	0.968217	Neither	-0.208197	0.622927	Neither	0.575556	0.126082	Neither
NCOR2	ENSMMUG00000023107	-0.547857	0.309014	Neither	0.997553	0.446827	Neither	1.40385	0.0167321	Up	2.02924	1	Neither	0.058464	0.959049	Neither	1.05444	0.267227	Neither	0.390942	0.511266	Neither	0.564045	0.716975	Neither	0.0211822	1	Neither	0.204777	0.537081	Neither	-0.668292	0.486913	Neither	1.50235	0.436372	Neither	0	1	Neither	-1.10084	0.0173057	Depleted
CNOT7	ENSMMUG00000001873	0.77511	0.207078	Neither	-0.407953	0.639393	Neither	2.43444	0.00340657	Up	-0.346501	0.638241	Neither	0.0636433	0.941971	Neither	-1.24166	0.0696595	Neither	-0.887365	0.0262968	Neither	1.55207	0.208219	Neither	-0.0800877	0.846212	Neither	0.785002	0.0482891	Neither	-0.144528	0.759531	Neither	-0.384382	0.377568	Neither	-0.351352	0.433392	Neither	1.68362	0.0275038	Up
SKIL	ENSMMUG00000039099	0.988353	0.101498	Neither	-0.408332	0.630514	Neither	1.30524	0.0337053	Up	-0.269883	0.712672	Neither	3.17342	1	Neither	-0.664925	0.344675	Neither	0.276217	0.62033	Neither	0.526253	0.612564	Neither	0.354166	0.668757	Neither	-0.0785661	0.75673	Neither	-0.10005	0.799138	Neither	0.381534	0.718265	Neither	-0.278035	0.522945	Neither	0.441597	0.224746	Neither
XRCC6	ENSMMUG00000001856	0.851699	0.103374	Neither	-0.754644	0.427892	Neither	3.13772	3.59557e-06	Up	-0.316439	0.670369	Neither	0.141253	0.815104	Neither	0.894683	0.387935	Neither	-0.370401	0.382162	Neither	-0.124183	0.775778	Neither	-0.212419	0.696238	Neither	0.354991	0.643605	Neither	-0.273893	0.553779	Neither	-0.313534	0.517047	Neither	3.1094	0.160656	Neither	1.46801	0.465032	Neither
CEBPD	ENSMMUG00000013151	1.31664	0.152252	Neither	-0.112679	0.818285	Neither	1.58377	0.0170601	Up	0.194962	0.921538	Neither	-0.379968	0.488641	Neither	1.45399	0.054969	Neither	0.170794	0.702274	Neither	-1.10646	0.0529453	Neither	0.0383453	1	Neither	-0.580926	0.899544	Neither	-0.108359	0.785499	Neither	0.191739	0.749501	Neither	-0.258486	0.539492	Neither	0.630451	0.42002	Neither
ZNF382	ENSMMUG00000016449	0.572108	0.367747	Neither	0.1756	1	Neither	1.54352	0.0189353	Up	0.00944763	1	Neither	0.066019	0.961726	Neither	-0.962238	0.320934	Neither	0.0535005	0.98988	Neither	-0.289772	0.5895	Neither	0.283884	0.740815	Neither	-0.0278268	0.900904	Neither	0.0482092	0.985401	Neither	-0.321491	0.479245	Neither	-0.570549	0.17039	Neither	0.199762	1	Neither
CBFA2T3	ENSMMUG00000063909	-0.43274	0.36974	Neither	0.751029	0.612318	Neither	3.85543	0.0211275	Up	0.0901986	1	Neither	-0.315103	0.594336	Neither	-1.17401	0.132751	Neither	-0.0127235	0.939636	Neither	-1.19909	0.0552936	Neither	-0.0438013	0.888609	Neither	0.488495	0.202823	Neither	0.71885	0.207428	Neither	-0.0705356	0.844562	Neither	-0.348931	0.517983	Neither	1.121	0.107385	Neither
JUNB	ENSMMUG00000005688	-0.680954	0.387925	Neither	-0.15459	0.788502	Neither	1.26072	0.0136261	Up	0.168175	0.951444	Neither	0.305864	0.674621	Neither	-0.557238	0.459976	Neither	0.360192	0.397137	Neither	-0.57776	0.602179	Neither	2.02629	0.0963738	Neither	0.135097	0.828958	Neither	0.334694	0.927854	Neither	-0.0997794	0.800725	Neither	0.080371	0.900836	Neither	-0.131613	0.704639	Neither
TBX21	ENSMMUG00000057231	1.44851	0.453027	Neither	2.44842	0.555257	Neither	1.95776	0.0452322	Up	-2.45431	0.0532975	Neither	0.102844	0.925636	Neither	1.17097	0.137125	Neither	0.608473	0.480955	Neither	1.25382	0.0643825	Neither	0.0047132	1	Neither	0.70586	0.05232	Neither	0.308849	0.605741	Neither	-0.350979	0.687687	Neither	-0.526945	0.30478	Neither	-0.0036473	0.971983	Neither
E2F4	ENSMMUG00000020258	-0.190089	0.714519	Neither	0.598587	0.680158	Neither	1.31716	0.0182865	Up	-0.502282	0.553443	Neither	0.21276	0.755275	Neither	1.62383	0.0716768	Neither	-1.09711	0.364293	Neither	-0.0198548	0.918068	Neither	-0.856539	0.204182	Neither	-0.166957	0.755855	Neither	-0.503105	0.587743	Neither	0.572666	0.31721	Neither	0.220583	0.659508	Neither	-0.393778	0.254246	Neither
ZNF350	ENSMMUG00000023137	0.18354	0.789825	Neither	0.788331	0.595619	Neither	1.69332	0.00849511	Up	-1.56751	0.241513	Neither	0.00942044	1	Neither	-1.11796	0.12425	Neither	0.204731	0.727567	Neither	-0.519552	0.36173	Neither	-0.486764	0.605379	Neither	-0.0331155	1	Neither	-0.484989	0.783327	Neither	0.452563	0.800255	Neither	3.85106	0.677499	Neither	0.523351	0.13805	Neither
MCM5	ENSMMUG00000021054	0.448207	0.799776	Neither	0.0476836	1	Neither	2.99478	0.023209	Up	-0.201657	0.76193	Neither	-0.573738	0.252905	Neither	-0.786727	0.202597	Neither	0.414898	0.355794	Neither	-0.727129	0.196121	Neither	-0.288547	0.611232	Neither	-0.306034	0.307423	Neither	-0.158369	0.778341	Neither	-0.30518	0.529192	Neither	0.147285	0.820912	Neither	-0.993274	0.00188591	Neither
BARD1	ENSMMUG00000005700	0.149749	0.944505	Neither	-0.669834	0.547949	Neither	2.07134	0.000135384	Up	-0.0530226	0.888538	Neither	-0.198726	0.676544	Neither	-1.4379	0.0567043	Neither	-0.14909	0.669772	Neither	-0.345286	0.51016	Neither	-0.381797	0.540945	Neither	0.450985	0.851709	Neither	0.370816	0.584188	Neither	0.0431064	0.998219	Neither	0.0241916	0.999086	Neither	1.03307	0.141083	Neither
MAFA	ENSMMUG00000051833	3.86835	0.55853	Neither	0.380167	0.945657	Neither	-0.640731	0.176492	Neither	-1.11019	0.320439	Neither	-0.863199	0.224582	Neither	7.8267	0.0114618	Up	0.0376907	1	Neither	-0.241408	0.626179	Neither	-0.020844	0.913457	Neither	0.0214723	0.989072	Neither	-0.170415	0.727208	Neither	2.26234	0.00703769	Up	1.46561	0.120826	Neither	-0.153673	0.687903	Neither
SMARCA1	ENSMMUG00000008818	0.719256	0.201235	Neither	-0.821614	0.407829	Neither	-0.0423434	0.931769	Neither	-0.132267	0.80564	Neither	0	1	Neither	-5.94657	1.1728e-09	Down	0.0404263	0.95044	Neither	-3.12595	0.5	Neither	-2.01113	0.0090388	Down	-0.0831234	0.780531	Neither	0.218657	0.882444	Neither	0.438267	0.500723	Neither	0.53722	0.523018	Neither	1.50933	0.00020165	Up
RARB	ENSMMUG00000007367	1.08354	0.0518914	Neither	-1.11232	0.313175	Neither	1.33584	0.119517	Neither	1.13807	0.881738	Neither	-0.218843	0.649604	Neither	10.8501	0.000162958	Up	-1.02351	0.00751439	Down	-0.866225	0.335184	Neither	-2.33657	0.000771246	Down	0.594641	0.316689	Neither	-0.211585	0.714577	Neither	0.62999	0.998132	Neither	-1.74011	0.138463	Neither	0.109207	1	Neither
SUGP1	ENSMMUG00000028834	-0.130145	0.77636	Neither	-0.167322	0.781699	Neither	1.11236	0.0919336	Neither	-0.306248	0.691428	Neither	-0.329878	0.575337	Neither	4.47006	3.77533e-06	Up	0.130473	0.890344	Neither	-0.419143	0.408594	Neither	-2.42401	0.000139149	Down	1.44918	0.000444869	Up	0.29223	0.648051	Neither	0.830142	0.265034	Neither	1.05902	0.0385752	Up	1.01133	0.321939	Neither
DNMT3A	ENSMMUG00000013565	-0.614266	0.214073	Neither	0.506429	0.722241	Neither	0.133414	0.906246	Neither	0.481445	0.902516	Neither	5.47643	0.285564	Neither	6.82968	2.46129e-06	Up	-0.122581	0.760507	Neither	-0.557216	0.421075	Neither	-1.80165	0.00914924	Down	-0.166838	0.614309	Neither	-0.171757	0.758805	Neither	0.13171	0.882075	Neither	-0.439359	0.628205	Neither	0.270452	0.449141	Neither
GRHL1	ENSMMUG00000001535	0.553062	0.558051	Neither	-0.403941	0.66052	Neither	2.06825	0.431843	Neither	-0.633846	0.755406	Neither	-0.30038	0.765655	Neither	4.7354	9.90047e-05	Up	-0.0404326	0.888501	Neither	0.272808	0.805758	Neither	-2.84174	9.25654e-05	Down	0.155564	0.648334	Neither	-0.0312449	0.905191	Neither	-0.248686	0.655325	Neither	-0.645389	0.141682	Neither	1.3218	0.297104	Neither
NR3C2	ENSMMUG00000014955	0.988191	0.0647872	Neither	-1.40275	0.174996	Neither	-1.65485	0.0684537	Neither	-0.258275	0.741631	Neither	-1.53771	0.0398156	Depleted	12.259	2.8902e-11	Up	-0.6505	0.51475	Neither	-1.89354	0.00910843	Down	0.0611766	1	Neither	-0.177354	0.61358	Neither	-0.387338	0.404977	Neither	-0.0990295	0.830168	Neither	-0.272091	0.52905	Neither	0.831428	0.0284506	Neither
CREBBP	ENSMMUG00000002286	0.772935	0.171009	Neither	-0.217859	0.73766	Neither	0.179208	0.940122	Neither	-3.51074	0.5	Neither	-1.16444	0.0459138	Depleted	4.78204	1.09827e-07	Up	-0.0965501	0.816249	Neither	0.289058	0.677504	Neither	-0.0116306	0.92869	Neither	0.325707	0.290592	Neither	0.42779	0.570535	Neither	1.35443	0.424292	Neither	2.06416	0.0286704	Up	0.240749	0.700351	Neither
E2F2	ENSMMUG00000011832	3.68788	0.775528	Neither	2.51279	0.511877	Neither	-0.637872	0.195173	Neither	2.02894	1	Neither	-1.98321	6.36706e-05	Depleted	6.37585	2.27995e-10	Up	0.18513	0.723355	Neither	0.71487	0.396585	Neither	0.545871	0.920786	Neither	0.227929	0.506704	Neither	-3.07	0.5	Neither	0.27313	0.811919	Neither	0.570342	0.34334	Neither	0.173339	0.880327	Neither
ZNF24	ENSMMUG00000051333	-0.320365	0.519942	Neither	-0.158022	0.786628	Neither	-2.20542	1	Neither	0.668853	0.736529	Neither	0.349615	0.551475	Neither	-1.2949	0.0456252	Down	0.758703	0.341555	Neither	-2.10459	0.00303392	Down	-0.39933	0.550982	Neither	0.138033	0.685361	Neither	0.0238091	1	Neither	-0.0353003	0.923602	Neither	0	1	Neither	1.08859	0.0157911	Up
GLI3	ENSMMUG00000013614	-0.15976	0.755614	Neither	0.804345	0.54024	Neither	0.684587	0.199045	Neither	0.732075	0.666582	Neither	0.0751996	1	Neither	-2.52679	0.0117167	Down	-0.768367	0.454432	Neither	-1.42896	0.00893365	Down	0.234942	0.859549	Neither	0.128409	0.717029	Neither	-0.142862	0.745993	Neither	-0.31567	0.549675	Neither	-0.809272	0.160051	Neither	1.42729	0.0002781	Up
IRF9	ENSMMUG00000040817	0.922394	0.120958	Neither	-0.0713872	0.844652	Neither	-1.05173	0.0783493	Neither	-0.0240503	0.891826	Neither	-0.916436	0.10092	Neither	-2.29208	0.02756	Down	1.70572	0.360212	Neither	-1.59023	0.00476905	Down	-0.291333	0.651305	Neither	-0.167647	0.723535	Neither	0.269823	0.65169	Neither	-0.28387	0.526522	Neither	0.274368	0.897848	Neither	-0.2629	0.579248	Neither
XBP1	ENSMMUG00000007215	0.593444	0.276867	Neither	-0.65274	0.475108	Neither	-2.17982	0.158038	Neither	-0.600957	0.457885	Neither	-0.0499909	0.876359	Neither	-1.80423	0.00998509	Down	1.12478	0.313727	Neither	-1.40902	0.0147991	Down	-0.104408	0.81925	Neither	0.101684	0.771594	Neither	-0.595212	0.285246	Neither	-0.047661	0.881985	Neither	0	1	Neither	-0.125838	0.705455	Neither
POU4F1	ENSMMUG00000030683	3.34145	0.915623	Neither	2.07596	0.380091	Neither	2.50271	1	Neither	2.23976	0.889187	Neither	-0.286804	0.640638	Neither	-2.83236	0.0362147	Down	-0.0819009	0.820885	Neither	-1.91765	0.00060003	Down	-0.195124	0.774181	Neither	-0.0858482	0.732211	Neither	-0.0070674	0.942402	Neither	-0.17215	0.76099	Neither	-0.288683	0.531966	Neither	1.16749	0.11539	Neither
EP300	ENSMMUG00000000893	0.969621	0.0725848	Neither	-0.423997	0.583261	Neither	1.64719	0.353782	Neither	-0.206946	0.765404	Neither	0.681678	0.319964	Neither	-2.66317	0.0199072	Down	-0.750584	0.0361275	Neither	0.748565	0.24785	Neither	-0.458406	0.578414	Neither	-0.135668	0.618157	Neither	0.440034	0.444222	Neither	0.159433	0.84399	Neither	0.145215	0.851193	Neither	-1.30302	7.55338e-05	Depleted
HOXB7	ENSMMUG00000055324	5.63274	0.0868054	Neither	3.45265	0.98573	Neither	0.985319	0.13402	Neither	0.205616	0.928844	Neither	0.142192	0.840177	Neither	-3.01492	0.000543045	Down	-0.12149	0.723651	Neither	0.811848	0.262296	Neither	-0.0536652	0.883521	Neither	0.257326	0.444788	Neither	0.400252	0.519251	Neither	-0.38669	0.397203	Neither	-0.246105	0.608244	Neither	1.27308	0.000428348	Up
NFRKB	ENSMMUG00000017547	0.798032	0.147054	Neither	-0.72313	0.438511	Neither	-1.83968	0.129031	Neither	0.237964	1	Neither	-0.0149709	0.932939	Neither	-2.09177	0.0186097	Down	-0.214531	0.585351	Neither	0.473576	0.62946	Neither	-0.242054	0.655334	Neither	-0.16769	0.571383	Neither	0.127665	0.889441	Neither	0.126396	0.904126	Neither	0.120847	0.855435	Neither	1.20298	0.0122425	Up
UBP1	ENSMMUG00000016917	-0.92371	0.0424809	Neither	-0.382513	0.634883	Neither	0.757577	0.178889	Neither	0.180722	0.930899	Neither	-0.307315	0.704128	Neither	-2.8666	2.31206e-05	Down	0.28982	0.723918	Neither	0.201454	0.827298	Neither	0.648363	0.831415	Neither	-0.0544013	0.846204	Neither	0.0619575	1	Neither	-0.292261	0.505512	Neither	-0.802967	0.0634311	Neither	-0.474895	0.273512	Neither
MEN1	ENSMMUG00000031160	-1.17815	0.0563558	Neither	0.472803	0.770007	Neither	-0.303371	0.502899	Neither	0.294132	0.921358	Neither	-0.0143093	0.933437	Neither	-3.50687	7.70688e-06	Down	-0.245517	0.534826	Neither	0.830324	0.266132	Neither	0.391093	0.672358	Neither	0.261058	0.451982	Neither	0.0487645	0.973694	Neither	-0.537406	0.413124	Neither	-0.349602	0.533893	Neither	0.705533	0.547721	Neither
ENO1	ENSMMUG00000053002	-0.851229	0.0706609	Neither	-0.358124	0.664418	Neither	0.463351	0.382775	Neither	-0.257813	0.700986	Neither	0.0978916	0.889673	Neither	-2.19375	0.00216314	Down	0.3372	0.426189	Neither	0.0528036	0.987926	Neither	-0.0741967	0.861113	Neither	0.255802	0.461965	Neither	0	1	Neither	0.0783621	0.930904	Neither	0.188738	0.728072	Neither	0.325706	0.350083	Neither
GFI1	ENSMMUG00000005068	5.68648	0.0820944	Neither	0.0400272	0.838447	Neither	0.566795	0.27317	Neither	0.188437	0.935362	Neither	-0.140438	0.73526	Neither	-2.34363	0.00146444	Down	0.0947328	0.865168	Neither	-0.240958	0.628841	Neither	-0.041475	0.890094	Neither	0.156917	0.690195	Neither	-0.471224	0.337609	Neither	0.0189063	0.98776	Neither	-0.897359	0.0434218	Neither	0.528663	0.136218	Neither
HIVEP2	ENSMMUG00000007998	-0.74445	0.0983569	Neither	-1.03123	0.306687	Neither	1.82419	0.230552	Neither	0.182587	0.928236	Neither	1.61354	0.734639	Neither	-1.89893	0.00777604	Down	-0.577824	0.24005	Neither	-1.57518	0.0715077	Neither	0.440516	0.612054	Neither	0.473835	0.111453	Neither	-0.178448	0.691594	Neither	-0.101729	0.795517	Neither	0.759216	0.204896	Neither	-0.253046	0.910406	Neither
IRF5	ENSMMUG00000018478	-0.951084	0.110821	Neither	0.154884	1	Neither	0.278388	0.989141	Neither	-0.131424	1	Neither	0.0422843	0.996211	Neither	-1.56501	0.0377797	Down	0.245178	0.603829	Neither	0.665219	0.301608	Neither	0.225407	0.952607	Neither	1.87644	1	Neither	-0.531307	0.452499	Neither	-0.0164277	1	Neither	0.628229	0.279691	Neither	-0.348057	0.323938	Neither
NR4A1	ENSMMUG00000022922	1.78965	0.127104	Neither	-1.40473	0.196143	Neither	0.615569	0.382508	Neither	-0.0191137	0.913187	Neither	0.349666	0.642495	Neither	-2.21614	0.000922377	Down	0.288422	0.531595	Neither	-0.453199	0.40381	Neither	0.168157	0.887627	Neither	0.00294452	1	Neither	-0.37491	0.431954	Neither	-0.60564	0.217539	Neither	-0.244569	0.638456	Neither	0.749614	0.155995	Neither
ZBTB5	ENSMMUG00000017894	-1.04526	0.208795	Neither	1.1534	0.59732	Neither	0.620755	0.265781	Neither	0.033374	1	Neither	0.194193	0.818605	Neither	-3.06675	8.67834e-05	Down	-0.0442532	0.87406	Neither	-0.953177	0.0712326	Neither	-1.51279	0.0577711	Neither	-0.276941	0.420927	Neither	-0.763171	0.155929	Neither	0.185724	0.797136	Neither	-0.622421	0.151501	Neither	0.256275	0.537408	Neither
HNRNPR	ENSMMUG00000010970	0.536235	0.343071	Neither	-1.12487	0.272248	Neither	1.01234	0.0583941	Neither	0.198624	0.948596	Neither	-0.33558	0.628018	Neither	-1.36758	0.0298981	Down	-0.0916957	0.77943	Neither	1.06974	0.668639	Neither	-0.73821	0.674177	Neither	-0.061777	0.822934	Neither	0.0115854	1	Neither	0.128936	0.870323	Neither	-0.204409	0.63933	Neither	0.601942	0.311125	Neither
JARID2	ENSMMUG00000015362	0.498949	0.360606	Neither	0.000675918	1	Neither	-0.624509	0.238972	Neither	0.275992	0.906144	Neither	0.145265	0.816648	Neither	-2.40493	0.00881341	Down	0.133847	0.792684	Neither	0.64474	0.307548	Neither	0.108471	1	Neither	0.00452221	1	Neither	-0.0269514	0.91488	Neither	-0.259151	0.629979	Neither	0.665616	0.264536	Neither	-0.71357	0.355835	Neither
NONO	ENSMMUG00000020481	0.423941	0.429449	Neither	-0.673355	0.43147	Neither	-2.51129	0.192813	Neither	-0.133858	0.802274	Neither	-0.435355	0.722843	Neither	-1.53017	0.00947879	Down	-0.227758	0.598564	Neither	0.961842	0.141835	Neither	0.0494601	1	Neither	0.0570674	0.92945	Neither	-0.5327	0.264097	Neither	0.20623	0.733506	Neither	-0.828011	0.0523364	Neither	0.296261	0.496167	Neither
ARID1A	ENSMMUG00000012697	0.307384	0.604682	Neither	0.174126	0.954758	Neither	0.114861	0.849946	Neither	2.66943	0.307978	Neither	0.148825	0.810996	Neither	-1.52398	0.037966	Down	-0.251171	0.477838	Neither	-0.963347	0.122201	Neither	0.438573	1	Neither	-0.150736	0.59136	Neither	-0.22544	0.623221	Neither	-0.560029	0.397227	Neither	-0.795565	0.0663924	Neither	-0.129437	0.681038	Neither
DNMT1	ENSMMUG00000014604	-0.147263	0.740513	Neither	-0.325071	0.666307	Neither	0.456828	0.392573	Neither	-0.111362	0.823145	Neither	-0.163781	0.695414	Neither	-1.50436	0.0297477	Down	1.86382	1	Neither	1.00289	0.115693	Neither	-0.0253781	0.915212	Neither	-0.107697	0.683835	Neither	-0.114923	0.791964	Neither	-0.225143	0.652564	Neither	-0.332448	0.416901	Neither	0.339007	0.99675	Neither
FOXP3	ENSMMUG00000008624	-1.31622	0.0588866	Neither	0.306206	0.953214	Neither	0	1	Neither	0.511856	0.664144	Neither	-0.116726	0.830332	Neither	3.09513	0.049026	Up	1.0296	0.289596	Neither	0.293712	0.672806	Neither	0.118411	0.920848	Neither	0.763446	0.0589594	Neither	-2.66286	4.20493e-06	Down	0.143476	0.83909	Neither	-0.437265	0.307313	Neither	-0.79414	0.0229351	Neither
TRRAP	ENSMMUG00000023318	0.821123	0.130709	Neither	-0.876259	0.32266	Neither	0.712354	0.317045	Neither	0.150203	0.942095	Neither	0.183645	0.76487	Neither	2.17931	0.00433769	Up	0.171645	0.759035	Neither	-1.29421	0.0187338	Down	0.273734	0.955788	Neither	0.142532	0.685165	Neither	0.175297	0.817275	Neither	0.3015	0.667637	Neither	0.149848	0.791386	Neither	6.91865	0.0439202	Up
SP7	ENSMMUG00000052817	-1.05751	0.135259	Neither	0.94699	0.596281	Neither	-0.0432647	0.913887	Neither	0.222569	0.906918	Neither	0.228625	0.708387	Neither	2.63527	0.00107886	Up	0.143887	0.736508	Neither	-0.735476	0.19423	Neither	0.343909	0.694525	Neither	-0.245989	0.480429	Neither	0.473141	0.461133	Neither	0.633859	0.410989	Neither	-1.07404	0.0211404	Down	0.00112631	0.993732	Neither
ZNF160	ENSMMUG00000001106	0.98342	0.0643651	Neither	0.588098	0.684237	Neither	0.792717	0.138298	Neither	0.630479	0.683957	Neither	-0.784014	0.211797	Neither	3.10847	0.000278704	Up	-0.426013	0.872436	Neither	1.0868	0.162422	Neither	-0.345407	0.608286	Neither	0.122701	0.686044	Neither	0.101375	0.90573	Neither	0.0866843	0.907282	Neither	1.99146	0.00182437	Up	-0.101116	0.834572	Neither
NFYB	ENSMMUG00000022570	-0.206782	0.668964	Neither	-0.473601	0.626098	Neither	-0.408926	0.39029	Neither	-1.03099	0.471896	Neither	0.249128	0.985759	Neither	2.35542	0.00882873	Up	0.212074	0.654195	Neither	-0.916787	0.0804047	Neither	0.230682	0.819807	Neither	-0.220925	0.621166	Neither	-0.607036	0.329621	Neither	-0.125649	0.78199	Neither	-0.222417	0.672713	Neither	-1.36586	0.0290088	Depleted
FOXK2	ENSMMUG00000009129	0.0219628	1	Neither	0.410745	0.794439	Neither	0.165223	0.776308	Neither	0.296332	0.887857	Neither	0.735618	0.286196	Neither	2.20251	0.0156286	Up	-0.00745541	0.950723	Neither	0.540587	1	Neither	-0.170416	0.753943	Neither	0.0872452	0.824649	Neither	0.644046	0.32934	Neither	-0.00400837	0.936041	Neither	-0.586122	0.372875	Neither	-1.12666	0.0171904	Depleted
IRF2	ENSMMUG00000015087	0.890081	0.106281	Neither	-0.78269	0.39749	Neither	-1.86777	0.376804	Neither	-0.236312	0.745108	Neither	-0.176514	0.807878	Neither	2.44226	0.0040871	Up	0.16712	0.780712	Neither	0.407955	0.507181	Neither	-1.09903	0.190964	Neither	0.546779	0.703283	Neither	0.203988	0.815999	Neither	0.457024	0.440849	Neither	-0.238875	0.744163	Neither	1.39682	0.00105427	Up
RUNX1T1	ENSMMUG00000023115	1.05857	0.0786532	Neither	-0.0850231	0.844396	Neither	0.738585	0.744277	Neither	-0.530964	0.647982	Neither	0.192512	0.80024	Neither	2.05258	0.0291148	Up	-0.0641646	0.830101	Neither	-0.776284	0.139293	Neither	-0.13584	0.798804	Neither	0.135281	0.78298	Neither	1.07825	0.193328	Neither	0.113322	0.972314	Neither	-0.354199	0.413873	Neither	-0.068593	0.933229	Neither
TSC22D1	ENSMMUG00000003753	-0.714424	0.111508	Neither	-1.09132	0.260975	Neither	0.475193	0.402052	Neither	5.92034	0.4841	Neither	0.133082	0.882917	Neither	3.38126	6.32722e-05	Up	-0.0970017	0.775558	Neither	-0.231815	0.630766	Neither	0.0750264	0.973877	Neither	-0.46147	0.253896	Neither	0.858039	0.170997	Neither	0.11477	0.970172	Neither	0.644798	0.230015	Neither	0.372636	1	Neither
BRD7	ENSMMUG00000003119	0.847458	0.115926	Neither	-0.673177	0.455766	Neither	-0.405654	0.486946	Neither	0.0502262	1	Neither	0.304662	0.595212	Neither	2.02024	0.0433066	Up	0.252278	0.703757	Neither	0.144978	1	Neither	-0.31394	0.577615	Neither	-0.247408	0.453493	Neither	-0.144327	0.733791	Neither	-0.191997	0.681816	Neither	0.308482	0.565672	Neither	-0.646823	0.0747733	Neither
FOXA1	ENSMMUG00000056013	5.35918	0.142903	Neither	0.214313	1	Neither	-1.05458	0.0671224	Neither	0.500321	0.819599	Neither	0.473818	0.376688	Neither	2.58491	0.00113865	Up	0.268054	0.5296	Neither	0.431473	0.602282	Neither	-0.0779756	0.852229	Neither	0.0414964	0.980046	Neither	-0.0635312	0.935617	Neither	0.106391	0.898521	Neither	-0.274732	0.76511	Neither	0.905468	0.0103115	Neither
EAF1	ENSMMUG00000020761	-0.56723	0.250146	Neither	0.166655	0.991663	Neither	0.111178	0.8568	Neither	0.69715	1	Neither	-1.3277	0.173633	Neither	2.68692	0.0259953	Up	0.0358685	0.962604	Neither	-0.803488	0.199861	Neither	-0.643629	0.422506	Neither	-0.171014	0.542698	Neither	-0.238778	0.631605	Neither	-0.280703	0.5554	Neither	-0.183738	0.778942	Neither	-0.0183399	0.949652	Neither
TRERF1	ENSMMUG00000005575	-0.573678	0.29192	Neither	-0.223826	0.746265	Neither	0.687691	0.240171	Neither	-0.272367	0.708037	Neither	0.0349812	1	Neither	2.0278	0.020099	Up	0.18853	0.678269	Neither	0.970482	0.343961	Neither	-0.111338	0.809138	Neither	0.282066	0.395561	Neither	-0.237884	0.61412	Neither	-0.317739	0.486792	Neither	0.560825	0.240823	Neither	-0.706953	0.221491	Neither
ZBTB16	ENSMMUG00000007085	0.600709	0.302527	Neither	0.0422099	1	Neither	-0.204054	0.680754	Neither	0.283094	0.846569	Neither	-0.456943	0.685939	Neither	1.74894	0.0245863	Up	2.79461	0.0988701	Neither	-1.38611	0.113705	Neither	-0.0684985	0.860823	Neither	0.474988	0.372267	Neither	-0.084294	0.823237	Neither	-0.129604	0.758632	Neither	0.165033	0.798018	Neither	0.291945	0.492366	Neither
SETBP1	ENSMMUG00000004997	-0.368048	0.474663	Neither	-0.769372	0.395265	Neither	-0.523493	0.281239	Neither	-0.185359	0.775893	Neither	0.332541	0.623029	Neither	2.24173	0.00679273	Up	-0.594875	0.459666	Neither	1.28921	0.11237	Neither	0.0572883	1	Neither	0.113821	0.90599	Neither	-0.661728	0.168405	Neither	-0.107442	0.818526	Neither	-0.609519	0.262486	Neither	0.520972	0.207223	Neither
DEDD	ENSMMUG00000002010	0.185043	0.773442	Neither	-0.473388	0.581684	Neither	-0.104272	1	Neither	-0.124465	0.819964	Neither	5.38208	0.149228	Neither	0.78316	0.34046	Neither	-1.10669	0.362377	Neither	-5.56617	0.0120909	Down	-0.440369	0.462695	Neither	2.67164	1	Neither	-2.18426	4.6976e-06	Down	-0.0422025	0.893048	Neither	0.0113083	1	Neither	1.03881	0.140693	Neither
DDIT3	ENSMMUG00000011286	0.764173	0.230917	Neither	-0.819181	0.46657	Neither	0.984159	0.0612163	Neither	0.509908	0.76629	Neither	-0.548065	1	Neither	2.01361	0.148309	Neither	0.767222	1	Neither	-0.498232	0.568207	Neither	-0.314571	0.62704	Neither	2.14236	0.00147216	Up	-2.15041	0.034957	Down	0.101827	0.913205	Neither	-0.900547	0.411623	Neither	0.391835	0.386701	Neither
ZNF335	ENSMMUG00000013702	0.413224	0.516934	Neither	0.375154	0.824683	Neither	-0.376043	0.608732	Neither	-0.23874	0.71485	Neither	-0.022833	0.911468	Neither	1.69483	0.428482	Neither	-0.364329	0.546529	Neither	0.962531	0.98692	Neither	-0.044988	0.883768	Neither	0.344925	0.286343	Neither	-3.69775	5.85353e-10	Down	-0.0382206	0.893841	Neither	-0.347451	0.393261	Neither	1.00486	0.00770839	Up
NRL	ENSMMUG00000007361	0.0650734	1	Neither	1.55268	0.463035	Neither	0.793352	0.490381	Neither	-0.826666	0.659708	Neither	0.918611	0.490299	Neither	1.55175	0.48577	Neither	-0.487975	0.689038	Neither	1.93566	1	Neither	-1.76455	0.413898	Neither	-0.00775125	0.955425	Neither	7.00017	0.0322556	Up	4.22287	0.480587	Neither	0.323191	0.900405	Neither	0.0944462	0.816163	Neither
HMGB2	ENSMMUG00000003187	1.12518	0.0558509	Neither	0.223644	0.969455	Neither	-2.20542	1	Neither	-0.269307	0.735296	Neither	0.116968	0.853456	Neither	-0.985114	0.346131	Neither	2.0504	0.0223633	Up	-1.66848	0.0254405	Down	-0.311552	0.699515	Neither	-0.456607	0.764467	Neither	0.318727	0.617282	Neither	1.08564	0.446667	Neither	-0.231087	0.61559	Neither	1.74931	8.87043e-06	Up
GATA3	ENSMMUG00000006944	1.8705	0.109785	Neither	1.22505	0.527863	Neither	0.93511	0.151948	Neither	0.363678	0.798936	Neither	0.0314465	0.995962	Neither	-0.934698	0.158375	Neither	0.277937	0.509515	Neither	-1.2118	0.0351711	Down	0.441379	1	Neither	0.0223586	0.989208	Neither	0.0113277	1	Neither	-0.197515	0.647982	Neither	1.09107	0.024742	Up	-1.25383	0.00173162	Depleted
HOXC9	ENSMMUG00000063144	1.69582	1	Neither	0	1	Neither	0	1	Neither	0.534474	1	Neither	4.94473	0.261039	Neither	2.03047	0.64572	Neither	0.0896138	0.8763	Neither	-1.59753	0.00397066	Down	-1.12584	0.411022	Neither	0.464756	0.369869	Neither	0.464795	0.697705	Neither	0.213186	0.839516	Neither	1.75786	0.000409432	Up	1.14083	0.170727	Neither
ID2	ENSMMUG00000003237	-0.745947	0.183699	Neither	-0.620683	0.518768	Neither	0.613801	0.918887	Neither	-0.073372	0.857666	Neither	0.466098	0.638929	Neither	-0.202209	0.753844	Neither	0.120628	0.824625	Neither	-1.4285	0.0327798	Down	0.78306	0.433332	Neither	-0.186155	0.505788	Neither	0.760235	0.707632	Neither	-0.137436	0.736743	Neither	-0.148787	0.699779	Neither	-1.40538	0.00213766	Depleted
GABPA	ENSMMUG00000008727	1.09421	0.0815789	Neither	2.86528	0.137966	Neither	1.03823	0.0506216	Neither	-0.711529	0.935837	Neither	-0.155726	0.745055	Neither	0.0504399	1	Neither	-0.00021259	1	Neither	-1.7122	0.00824709	Down	-0.1534	0.757129	Neither	0.00227166	0.981575	Neither	0.27588	1	Neither	-0.296657	0.571547	Neither	-0.426072	0.551531	Neither	1.8568	3.5997e-06	Up
TCF4	ENSMMUG00000012001	0.915848	0.0846159	Neither	-1.2342	0.174748	Neither	0	1	Neither	-0.111035	0.826629	Neither	0.176052	0.777075	Neither	0.702538	0.390613	Neither	-0.262296	0.517498	Neither	-2.27804	0.000275059	Down	0.168428	0.875376	Neither	0.0262643	0.979497	Neither	-0.393029	0.502075	Neither	-0.257438	0.568182	Neither	-0.596151	0.155114	Neither	3.25522	0.00895635	Up
SP4	ENSMMUG00000021684	0.907321	0.125272	Neither	-0.660548	0.506886	Neither	0.763638	0.210995	Neither	-0.189202	0.761293	Neither	0.178479	0.884724	Neither	-1.15598	0.148004	Neither	-0.272698	0.510421	Neither	-1.20658	0.0231121	Down	-0.428549	0.485243	Neither	0.939385	0.199515	Neither	-0.537275	0.259913	Neither	0.19388	0.853976	Neither	-0.580981	0.16717	Neither	1.46344	0.000578363	Up
MAF	ENSMMUG00000037756	-0.785942	0.147488	Neither	0.460931	0.763258	Neither	1.42874	0.124261	Neither	0.181751	0.937665	Neither	-0.961972	0.034794	Neither	-0.368167	0.972902	Neither	5.12548e-15	1	Neither	-3.72663	9.13769e-10	Down	-0.0173335	0.917448	Neither	-0.292206	0.319566	Neither	0.517426	0.484582	Neither	-0.0868905	0.812287	Neither	-0.189291	0.728744	Neither	2.17633	6.64881e-07	Up
HNRNPD	ENSMMUG00000060484	1.08423	0.0558374	Neither	0.101788	1	Neither	0.701487	0.211113	Neither	-0.341257	0.677183	Neither	-0.0583126	0.863501	Neither	1.34985	0.270172	Neither	-1.29016	0.110294	Neither	-1.58199	0.00226591	Down	0.340207	0.769676	Neither	-0.103925	0.769448	Neither	-0.153715	0.71891	Neither	1.08302	0.26546	Neither	0.123143	0.832033	Neither	0.0343295	0.943028	Neither
MDM2	ENSMMUG00000055447	1.03973	0.0711402	Neither	0.147191	0.980978	Neither	-0.960192	0.0255212	Neither	0.291888	0.868826	Neither	-0.0951596	0.807457	Neither	-1.01264	0.192136	Neither	-0.118518	0.811447	Neither	-1.03222	0.0499222	Down	-1.62649	0.166787	Neither	-0.163135	0.673505	Neither	-0.302783	0.515691	Neither	0.358574	0.654983	Neither	0.54456	0.267832	Neither	0.759693	0.0967466	Neither
MAFB	ENSMMUG00000004148	-0.865182	0.100537	Neither	-0.162852	0.779537	Neither	2.63295	1	Neither	-0.38206	0.633698	Neither	1.80663	0.658993	Neither	-4.77864	0.0994575	Neither	-0.0237198	0.917341	Neither	-1.99792	0.0401943	Down	-0.308968	0.588801	Neither	-0.537151	0.29091	Neither	0.231274	0.781664	Neither	-0.169339	0.697554	Neither	-0.728454	0.281357	Neither	-0.255632	0.435071	Neither
GTF3A	ENSMMUG00000009029	-0.844706	0.106518	Neither	0.577629	0.744637	Neither	0.293372	1	Neither	0.195975	0.945354	Neither	-0.254679	0.6344	Neither	0.137413	0.895059	Neither	-1.33222	0.259951	Neither	-3.70806	4.20228e-08	Down	0.298197	0.747615	Neither	1.82962	0.400075	Neither	-0.437	0.786503	Neither	0.718595	0.405702	Neither	-0.0050815	0.948125	Neither	0.429386	0.301281	Neither
MED15	ENSMMUG00000023263	-0.838336	0.113238	Neither	0.0342526	1	Neither	-0.175336	0.906324	Neither	-8.21465e-05	0.916157	Neither	0.309317	0.578233	Neither	0	1	Neither	-0.265745	0.488053	Neither	-2.22395	0.000558768	Down	-0.584751	0.383955	Neither	0.0790866	0.970073	Neither	-0.39361	0.447943	Neither	0.150333	0.816562	Neither	-0.437385	0.304608	Neither	-0.729835	0.133482	Neither
HMG20B	ENSMMUG00000018096	-0.658193	0.2517	Neither	0.703814	0.614398	Neither	0.316332	0.580749	Neither	1.71732	0.307916	Neither	0.250061	0.803362	Neither	-0.512231	0.481679	Neither	-0.290951	0.423858	Neither	-1.13076	0.0390868	Down	-0.0512102	0.878383	Neither	0.154252	0.730336	Neither	0.231848	0.70049	Neither	0.930884	0.713644	Neither	-0.851328	0.0731371	Neither	0.6249	0.141231	Neither
NR4A2	ENSMMUG00000011607	-0.632474	0.416891	Neither	-1.06087	0.344265	Neither	-0.226574	0.772406	Neither	-0.268705	0.74458	Neither	0.0401709	0.979202	Neither	0.807607	0.640749	Neither	-0.900572	0.270559	Neither	-1.06673	0.0379335	Down	-0.170018	0.76518	Neither	0.836523	1	Neither	0.24953	0.749864	Neither	-0.431849	0.410683	Neither	0.636171	0.200912	Neither	-0.00439412	0.972742	Neither
PREB	ENSMMUG00000002390	0.425878	0.476949	Neither	-0.275689	0.706834	Neither	0.565196	0.304856	Neither	-0.400905	0.67622	Neither	-0.0855637	0.831374	Neither	-2.43511	1	Neither	0.45002	0.411627	Neither	-2.02603	6.28293e-05	Down	0.322851	0.728149	Neither	0.068719	0.871384	Neither	0.0453714	0.980541	Neither	0.454662	0.539128	Neither	0.711419	0.619675	Neither	0.820536	0.0245849	Neither
BRPF1	ENSMMUG00000006116	-0.330306	0.512184	Neither	0.00696739	1	Neither	0.527051	0.357525	Neither	-0.111411	0.829309	Neither	-0.0838962	0.822272	Neither	0.389845	0.627399	Neither	-0.156881	0.644242	Neither	-6.59567	1.71361e-15	Down	0	1	Neither	-0.361527	0.495847	Neither	0.722437	0.28117	Neither	0.25138	0.754815	Neither	0.67273	0.64585	Neither	0.0999703	0.90258	Neither
TFAP2A	ENSMMUG00000006186	-0.433272	0.619571	Neither	1.24188	0.620963	Neither	-0.909232	0.145099	Neither	2.09697	0.484687	Neither	0.121447	0.856885	Neither	1.05579	1	Neither	0.320683	0.649458	Neither	-1.06709	0.0386053	Down	0.00695236	1	Neither	0.314194	0.377268	Neither	0	1	Neither	-0.954156	0.727977	Neither	0.178104	0.833181	Neither	0.293269	0.4753	Neither
MYOG	ENSMMUG00000043626	1.11799	0.730394	Neither	-1.77408	0.319553	Neither	0.190199	0.754052	Neither	0.740027	0.779103	Neither	-0.0932436	1	Neither	1.99941	0.454827	Neither	0.239893	0.95124	Neither	-1.62745	0.00807803	Down	-0.851232	0.314023	Neither	-0.172783	0.687894	Neither	-0.11552	0.78006	Neither	-0.0304947	0.912803	Neither	-0.15203	0.69952	Neither	-0.596701	0.070181	Neither
NRIP1	ENSMMUG00000058750	0.210397	0.736526	Neither	-0.33504	0.669997	Neither	-0.325917	0.453752	Neither	0.172307	0.942797	Neither	0.155568	0.843862	Neither	-0.131128	0.795103	Neither	0.310578	0.549588	Neither	-3.60096	2.27781e-08	Down	-0.0535547	0.876318	Neither	-0.228094	0.40786	Neither	-0.147736	0.751794	Neither	-0.577649	0.205004	Neither	-0.571693	0.182444	Neither	0.166684	0.671148	Neither
HOXC6	ENSMMUG00000046055	3.99026	0.753442	Neither	-3.31497	0.5	Neither	0.0267463	1	Neither	-0.52349	0.518898	Neither	-0.361571	0.525269	Neither	0.322644	1	Neither	-0.357	0.330507	Neither	-3.02914	5.23812e-09	Down	0.0441549	1	Neither	0.175821	0.706989	Neither	-1.03166	0.0785604	Neither	-0.100071	0.799252	Neither	-0.808407	0.0565156	Neither	-0.473023	0.138958	Neither
SIRT2	ENSMMUG00000023640	0.068268	0.960721	Neither	-0.269792	0.701205	Neither	-0.806012	0.0950151	Neither	-0.0674946	0.861659	Neither	0.0379696	0.983145	Neither	-0.452232	0.474794	Neither	0.417616	0.404119	Neither	-1.63176	0.0309566	Down	-0.150638	0.761533	Neither	0.208305	0.535534	Neither	0.090828	0.912685	Neither	0.158887	0.790013	Neither	-0.314284	0.474414	Neither	0.909262	0.0362175	Neither
CTCFL	ENSMMUG00000016802	1.70588	1	Neither	0	1	Neither	-0.980022	1	Neither	3.40836	1	Neither	0	1	Neither	0	1	Neither	0.474512	0.239319	Neither	-2.22108	5.03218e-05	Down	0.137613	0.992316	Neither	0.168716	0.61635	Neither	1.31541	0.595575	Neither	-0.320189	0.702608	Neither	-0.0175171	0.917664	Neither	0.732302	0.0385008	Neither
PAX4	ENSMMUG00000015429	0	1	Neither	0	1	Neither	0	1	Neither	0	1	Neither	0	1	Neither	0	1	Neither	-0.407487	0.279084	Neither	-5.78421	0.00701565	Down	0.868375	0.357537	Neither	-0.159792	0.583535	Neither	-3.07	0.5	Neither	0.32077	0.928777	Neither	0.175273	0.854504	Neither	-0.241831	0.525485	Neither
ZNF202	ENSMMUG00000056235	-0.195086	0.707308	Neither	1.66309	0.329032	Neither	-0.668661	0.394677	Neither	0.690427	0.583708	Neither	4.42568	0.512963	Neither	0.280666	0.867262	Neither	-0.180677	0.88229	Neither	2.89388	0.0459754	Up	0.198889	0.829184	Neither	0.108281	0.858639	Neither	0.205298	0.879402	Neither	0.0423051	0.98155	Neither	-1.09412	0.0162865	Down	0.127623	0.739059	Neither
ETV6	ENSMMUG00000014370	0.85236	0.158646	Neither	-1.07716	0.308251	Neither	0.729232	0.505403	Neither	0.0456292	1	Neither	-0.160885	0.751881	Neither	1.10347	0.91097	Neither	0.116975	0.820004	Neither	2.00197	0.0241569	Up	0.496324	0.533976	Neither	0.0281857	1	Neither	-0.87881	0.137038	Neither	0.302595	0.633392	Neither	-0.420448	0.305823	Neither	0.847118	0.0182351	Neither
FOXO3	ENSMMUG00000020369	0.016038	0.983821	Neither	1.03763	0.438782	Neither	0.047257	0.969343	Neither	0	1	Neither	-1.96641	0.365609	Neither	0	1	Neither	0.473517	0.31197	Neither	3.60477	0.00111373	Up	-0.230936	0.686176	Neither	-0.131314	0.638518	Neither	0	1	Neither	-0.295172	0.594122	Neither	-0.477874	0.272511	Neither	-0.29596	0.391804	Neither
SIX1	ENSMMUG00000058852	0	1	Neither	-0.687508	0.57016	Neither	-1.18674	0.818786	Neither	0.416893	1	Neither	0	1	Neither	0	1	Neither	-2.51609	0.00211013	Down	0	1	Neither	3.28586	1	Neither	0.0617568	0.871643	Neither	0	1	Neither	0	1	Neither	0.667355	0.169918	Neither	1.30801	0.0632236	Neither
MAX	ENSMMUG00000004341	-0.807615	0.0770285	Neither	0.233997	0.912084	Neither	-0.225902	1	Neither	-0.0392559	0.902359	Neither	0.245641	0.66909	Neither	-0.439426	0.493475	Neither	6.55532	0.0434044	Up	0.409521	0.601306	Neither	-0.593805	0.330029	Neither	4.50969	0.456782	Neither	0.116129	0.90028	Neither	0.857816	0.240164	Neither	0.0869362	0.899051	Neither	-1.74262	5.29253e-07	Depleted
REL	ENSMMUG00000010834	-0.116348	0.826626	Neither	-0.0736037	0.851804	Neither	-0.455167	0.787707	Neither	-0.174205	0.767872	Neither	0.508214	0.337202	Neither	-1.1295	0.0807181	Neither	2.40014	0.0355666	Up	-0.827929	0.180159	Neither	0.142917	0.913762	Neither	0	1	Neither	2.73322	1	Neither	0.067669	0.942247	Neither	0.584146	0.234013	Neither	-2.28523	4.63964e-05	Depleted
LEF1	ENSMMUG00000023256	-1.15512	0.191964	Neither	-0.277778	0.717684	Neither	0.0798307	0.958084	Neither	-1.02119	0.260968	Neither	0.022591	0.994498	Neither	0.693065	0.381865	Neither	3.13827	0.0146543	Up	-0.712062	0.221902	Neither	0.18574	0.853945	Neither	0	1	Neither	0.505977	0.467647	Neither	2.25084	0.756012	Neither	-1.00654	0.133972	Neither	-0.0338407	0.934478	Neither
MBD1	ENSMMUG00000009050	-0.377661	0.40305	Neither	-0.0104492	0.901616	Neither	0.209455	0.723758	Neither	-0.169449	0.79686	Neither	0.631598	0.420089	Neither	-0.418966	0.499599	Neither	3.15756	0.0488105	Up	0	1	Neither	-0.0827049	0.844012	Neither	-1.34871	0.832345	Neither	0.350736	0.592806	Neither	-0.261084	0.713979	Neither	-0.738904	0.289027	Neither	0.445659	0.335764	Neither
NR0B1	ENSMMUG00000012775	-5.11737	0.0585923	Neither	1.58522	0.890132	Neither	0.693197	0.255754	Neither	-0.186292	0.756227	Neither	-0.257733	0.650891	Neither	-0.873602	0.314165	Neither	0.0085442	1	Neither	-1.06893	0.106935	Neither	0.228813	0.792816	Neither	1.81336	0.0326403	Up	0.400154	0.544652	Neither	0.250019	0.784666	Neither	2.6469	1	Neither	1.11188	0.0177131	Up
MYB	ENSMMUG00000018166	2.4744	1	Neither	-1.24327	0.792631	Neither	-2.20542	1	Neither	-0.117493	0.854922	Neither	0	1	Neither	2.10373	1	Neither	0.533545	0.497166	Neither	0.63438	0.795506	Neither	2.77518	1	Neither	6.91493	0.0174766	Up	2.67621	1	Neither	-2.82881	0.5	Neither	-0.0903244	0.844876	Neither	1.11845	0.0239485	Up
SND1	ENSMMUG00000015432	0.749122	0.176752	Neither	-0.871605	0.351999	Neither	-0.567586	0.454565	Neither	0.0894772	1	Neither	0.148329	0.915467	Neither	0.321498	0.779835	Neither	-0.764907	0.332879	Neither	-0.660363	0.244742	Neither	-0.77211	0.266868	Neither	1.46193	0.0272434	Up	-0.0265959	0.973379	Neither	0.408771	0.549068	Neither	1.16191	0.101675	Neither	-0.291446	0.501927	Neither
HOXD1	ENSMMUG00000065344	-1.82418	0.190252	Neither	0.479513	0.922595	Neither	0.998606	0.0846427	Neither	-0.413196	0.634614	Neither	-0.604007	0.359695	Neither	0.970489	0.210973	Neither	-0.696457	0.0482521	Neither	-0.177155	0.736664	Neither	-0.889798	0.399538	Neither	2.04726	0.00518914	Up	0.10382	0.892234	Neither	0.312658	0.65418	Neither	0.64	0.216372	Neither	0.801725	0.236705	Neither
MYCN	ENSMMUG00000052363	-0.448965	0.459662	Neither	1.7294	0.383169	Neither	-0.901194	0.0792774	Neither	-1.03283	0.232297	Neither	0.234132	0.796412	Neither	-0.963664	0.303906	Neither	-0.165607	0.702841	Neither	0.237221	0.761827	Neither	-0.00106199	0.936889	Neither	1.5975	0.0148987	Up	1.06714	0.960355	Neither	0.639887	0.448476	Neither	-3.77379	0.196705	Neither	-1.90698	0.0781146	Neither
ZHX2	ENSMMUG00000005363	0.321278	0.571888	Neither	0.112161	1	Neither	-0.853009	0.0641851	Neither	-0.215217	0.739782	Neither	0.341055	0.546732	Neither	2.03941	0.0650701	Neither	-0.576463	0.171167	Neither	-0.228333	0.628098	Neither	0.127932	0.937387	Neither	1.88848	0.00111327	Up	0.14292	1	Neither	0.463869	0.489493	Neither	0.778	0.140676	Neither	0	1	Neither
KLF14	ENSMMUG00000012491	3.82898	0.604235	Neither	3.92726	0.216844	Neither	0.45719	0.361632	Neither	-0.00989933	0.871833	Neither	-1.2488	0.559131	Neither	0.20885	0.822759	Neither	0.780897	0.358458	Neither	0.489313	0.569931	Neither	-0.0244415	0.908565	Neither	1.07677	0.0466256	Up	-0.0843513	0.826988	Neither	-0.257018	0.570519	Neither	0.505377	0.650669	Neither	-0.91671	0.142765	Neither
E2F3	ENSMMUG00000017649	1.16456	0.148683	Neither	-0.256611	0.763125	Neither	-1.06603	0.191461	Neither	0.331755	0.823647	Neither	-0.201636	0.680513	Neither	-2.43511	1	Neither	-0.314824	0.406272	Neither	0.366749	0.701881	Neither	0.386013	0.639589	Neither	0.269975	0.520773	Neither	0.10652	0.882672	Neither	0.113803	0.856496	Neither	-2.5937	0.000307522	Down	-1.13555	0.00458962	Depleted
USF1	ENSMMUG00000002003	-0.338449	0.469578	Neither	-0.604569	0.50834	Neither	0.611275	0.228244	Neither	0.17522	0.9332	Neither	-0.453776	0.401605	Neither	-0.891792	0.267537	Neither	0.195677	0.782147	Neither	0.285175	0.668201	Neither	-0.165737	0.747796	Neither	0.216868	0.518857	Neither	0.38789	0.687152	Neither	-0.171561	0.677548	Neither	-1.2478	0.0112855	Down	-1.66629	6.51344e-06	Depleted
THRB	ENSMMUG00000000067	-0.418978	0.35201	Neither	-0.574086	0.537332	Neither	-0.649252	0.306834	Neither	-0.242722	0.704334	Neither	0.0853038	0.910018	Neither	0.0228621	1	Neither	-0.118665	0.780578	Neither	-0.509668	0.453532	Neither	-0.425753	0.504071	Neither	0.0262969	0.965448	Neither	-0.050395	0.876116	Neither	-0.0190618	0.925373	Neither	-1.57176	0.0172057	Down	-1.38292	0.674593	Neither
PAWR	ENSMMUG00000015179	0.668961	0.38011	Neither	1.27679	0.427295	Neither	-0.621247	0.245672	Neither	0.144733	1	Neither	0.186699	0.869574	Neither	-0.793042	0.268314	Neither	-0.237521	0.494537	Neither	-0.151984	0.772359	Neither	-0.0794852	0.845587	Neither	0.927527	0.160854	Neither	-0.124217	0.762145	Neither	0.301378	0.894801	Neither	-1.20234	0.00580006	Down	-0.601967	0.100907	Neither
PML	ENSMMUG00000002569	0.437895	0.470217	Neither	0.511462	0.739357	Neither	1.29389	0.175014	Neither	-0.26922	0.689912	Neither	0.29547	0.654439	Neither	-0.22343	0.728283	Neither	1.21524	0.597592	Neither	1.35625	0.234702	Neither	-0.0297166	0.917703	Neither	-0.0501229	0.854429	Neither	-0.387762	0.722738	Neither	-0.0866591	0.812656	Neither	-2.43463	0.00174993	Down	1.24723	0.105452	Neither
ING4	ENSMMUG00000016985	0.334437	0.597038	Neither	-0.850327	0.399244	Neither	1.20263	0.0625969	Neither	0.0682382	1	Neither	0.248553	0.663446	Neither	-1.23578	0.242609	Neither	0.219564	0.73743	Neither	-0.722875	0.210062	Neither	0.13668	0.903039	Neither	0.875423	0.0191681	Neither	1.5398	0.509812	Neither	0.0601557	0.946871	Neither	-1.48296	0.0419102	Down	0.190593	0.820316	Neither
PER2	ENSMMUG00000018930	0.0428363	1	Neither	-0.361024	0.649502	Neither	-0.149583	0.72068	Neither	0.68543	1	Neither	1.98478	0.222708	Neither	-0.137237	1	Neither	-0.319821	0.365736	Neither	-0.82119	0.16866	Neither	0.849222	0.929176	Neither	1.11857	0.520964	Neither	0.185532	0.79062	Neither	0.648862	0.622315	Neither	-1.99681	0.0125253	Down	0.268729	0.722969	Neither
GTF2I	ENSMMUG00000006823	-0.0555848	0.863501	Neither	0.139399	0.978225	Neither	-0.339949	0.443613	Neither	-1.18503	0.28054	Neither	-0.857487	1	Neither	2.09785	1	Neither	1.15396	0.268394	Neither	-0.0910507	0.827406	Neither	10.425	0.0655527	Neither	0.508979	0.353164	Neither	0.286905	0.65104	Neither	-0.289165	1	Neither	1.03739	0.0436752	Up	1.25233	0.00217313	Up
ELF3	ENSMMUG00000001929	-2.72799	0.07298	Neither	0.831571	1	Neither	-0.878013	0.114132	Neither	-0.0430822	0.879652	Neither	0.654638	0.433683	Neither	4.09314	0.838748	Neither	0.513184	0.513647	Neither	0.838688	0.22129	Neither	0.0152535	1	Neither	0.117253	0.730062	Neither	-0.56275	0.271819	Neither	-0.068056	0.845467	Neither	-0.601608	0.213024	Neither	-1.98462	0.0325063	Depleted
NR1I3	ENSMMUG00000018128	-1.30601	0.0850861	Neither	-0.0962109	0.814267	Neither	0.0897754	0.89342	Neither	0.172311	0.945103	Neither	-0.0130508	0.936044	Neither	0.72472	0.406501	Neither	5.16146	0.165222	Neither	-0.779038	0.150938	Neither	0.0897985	0.957498	Neither	0.477882	0.353104	Neither	0.370277	0.523513	Neither	0.176903	0.778825	Neither	-0.159462	0.712371	Neither	-1.16408	0.00482165	Depleted
SRSF1	ENSMMUG00000056064	0.863573	0.132499	Neither	-0.493273	0.569547	Neither	0.293402	1	Neither	-0.243996	0.740789	Neither	0.0313985	0.995138	Neither	-0.802339	0.260251	Neither	-0.23155	0.533242	Neither	1.40022	0.0669939	Neither	-0.1812	0.788133	Neither	-0.221811	0.446896	Neither	0.266252	0.698032	Neither	0.947613	0.326914	Neither	-0.0762523	0.857614	Neither	-2.22298	0.00309613	Depleted
YEATS4	ENSMMUG00000046235	1.04153	0.228487	Neither	-1.65692	0.22002	Neither	-0.308158	0.955805	Neither	-0.44657	0.593847	Neither	0.217683	0.694744	Neither	3.25007	1	Neither	-0.0983131	0.792402	Neither	0.836314	0.196968	Neither	0.630229	0.457877	Neither	0.161978	0.602957	Neither	-0.273489	0.609017	Neither	0.0820836	0.9144	Neither	-0.40113	0.319833	Neither	-2.58113	7.29858e-05	Depleted
MYBL2	ENSMMUG00000018137	-0.806244	0.527219	Neither	-0.697452	0.678761	Neither	0.141992	0.797037	Neither	-0.384743	0.725294	Neither	-0.64497	0.458344	Neither	-0.518545	0.378069	Neither	-0.0732934	0.815699	Neither	-0.520377	0.432601	Neither	-0.042593	0.891969	Neither	0.156827	0.621923	Neither	0.154647	0.859477	Neither	0.573356	0.508622	Neither	-0.274034	0.529988	Neither	-2.03334	0.0007539	Depleted
EGF	ENSMMUG00000010043	-0.765248	0.543867	Neither	-2.59562	0.0754938	Neither	-1.66184	0.281396	Neither	-0.0263577	0.899744	Neither	-0.0938385	0.803807	Neither	-1.81265	0.207477	Neither	-0.266779	0.503845	Neither	-0.408653	0.532142	Neither	1.37079	0.521224	Neither	-0.103458	0.703683	Neither	0.0612791	0.981233	Neither	-0.175233	0.672462	Neither	-0.296185	0.580399	Neither	-2.04076	4.65609e-08	Depleted
IKZF1	ENSMMUG00000000504	0.331233	0.724515	Neither	-0.532662	0.56106	Neither	0	1	Neither	-0.230279	0.74965	Neither	0.0502201	0.977532	Neither	-0.963454	0.442957	Neither	-0.116744	0.722873	Neither	0.926643	0.207631	Neither	-0.0912565	0.841247	Neither	-0.050275	0.866662	Neither	-0.350529	0.536872	Neither	-0.20382	0.673413	Neither	0.297879	0.708584	Neither	-1.43422	0.0109419	Depleted
BRIP1	ENSMMUG00000009027	0.859073	0.839603	Neither	0.0328629	0.805927	Neither	-0.175432	0.754651	Neither	-0.450057	0.64274	Neither	0.210393	1	Neither	0	1	Neither	0.231315	0.616609	Neither	0	1	Neither	-0.442517	0.546836	Neither	-3.20011	0.5	Neither	-1.15988	0.827664	Neither	-0.384653	0.637069	Neither	0.249985	0.641815	Neither	-1.97706	7.90935e-07	Depleted
HOXA11	ENSMMUG00000055708	2.43458	1	Neither	2.89755	1	Neither	0	1	Neither	-0.911283	0.526266	Neither	-1.10111	0.833177	Neither	0	1	Neither	-0.518925	0.340695	Neither	0	1	Neither	-0.331715	0.591812	Neither	-0.0814521	1	Neither	4.80341	0.393731	Neither	0.640866	0.49751	Neither	0.948069	0.615336	Neither	-1.56426	0.0175899	Depleted
GATA1	ENSMMUG00000016464	2.43447	1	Neither	1.25146	1	Neither	0	1	Neither	3.6581	0.976838	Neither	-2.55612	0.170639	Neither	0	1	Neither	4.78413	0.249938	Neither	2.75851	1	Neither	2.76474	1	Neither	0.401063	0.675969	Neither	1.95596	1	Neither	-2.82881	0.5	Neither	-0.620489	0.353673	Neither	-1.6463	0.0257598	Depleted
POU1F1	ENSMMUG00000016244	-0.296769	1	Neither	-0.37716	1	Neither	-3.56515	0.5	Neither	-0.461313	0.661199	Neither	-0.524326	0.522114	Neither	2.34696	0.33044	Neither	2.25482	0.335956	Neither	3.33995	1	Neither	0.616042	0.711681	Neither	-0.0317739	0.893639	Neither	0.0707997	0.96203	Neither	-0.469269	0.51766	Neither	0.38619	0.448614	Neither	-1.76316	2.01403e-07	Depleted
HOXC13	ENSMMUG00000054600	0	1	Neither	0	1	Neither	0	1	Neither	0	1	Neither	0	1	Neither	0	1	Neither	3.59774	0.870116	Neither	0	1	Neither	0	1	Neither	0	1	Neither	0	1	Neither	0	1	Neither	0	1	Neither	-4.37024	0.0425896	Depleted
HOXC10	ENSMMUG00000000925	0	1	Neither	2.08498	1	Neither	0	1	Neither	0	1	Neither	0	1	Neither	0	1	Neither	-0.423779	0.290511	Neither	0	1	Neither	-0.100538	0.842541	Neither	0	1	Neither	0	1	Neither	-0.886306	0.455289	Neither	0	1	Neither	-2.54308	0.0418253	Depleted
PHOX2A	ENSMMUG00000060629	0	1	Neither	2.08385	1	Neither	0	1	Neither	4.19076	0.732487	Neither	0	1	Neither	0	1	Neither	5.12548e-15	1	Neither	0	1	Neither	0	1	Neither	1.87633	1	Neither	0	1	Neither	0.511393	1	Neither	0	1	Neither	-2.32503	0.0368858	Depleted
CRX	ENSMMUG00000049999	0	1	Neither	0	1	Neither	0	1	Neither	0	1	Neither	0	1	Neither	0	1	Neither	5.12548e-15	1	Neither	0	1	Neither	0	1	Neither	0	1	Neither	-3.07	0.5	Neither	0	1	Neither	0	1	Neither	-4.3883	0.042529	Depleted
ARNTL2	ENSMMUG00000023249	-1.16177	0.0548268	Neither	0.986071	0.607895	Neither	-0.455741	0.398511	Neither	0.0851565	1	Neither	-0.104953	0.785873	Neither	-1.18447	0.0890675	Neither	0.516153	0.444211	Neither	-0.777057	0.264627	Neither	0.388102	0.781098	Neither	-0.0498501	0.869512	Neither	0.530958	0.552924	Neither	-0.894339	0.0648741	Neither	-0.489379	0.256347	Neither	1.69205	0.000247924	Up
ASXL1	ENSMMUG00000007117	1.01771	0.0616741	Neither	-0.722278	0.396427	Neither	-0.265979	0.543004	Neither	0.68501	0.594586	Neither	-0.892871	0.270564	Neither	-0.0212403	0.879917	Neither	0.151297	0.741619	Neither	0.612297	0.355736	Neither	0.470354	0.818934	Neither	0.276288	0.586517	Neither	-0.452222	0.790407	Neither	0.391797	0.513419	Neither	0.104681	1	Neither	1.19742	0.00237311	Up
ERCC2	ENSMMUG00000014419	-1.04129	0.0699561	Neither	0.890223	0.498846	Neither	0.297019	0.85033	Neither	0.134815	1	Neither	0.0690046	0.937905	Neither	-1.28812	0.0503961	Neither	0.924123	0.401253	Neither	0.717932	0.274118	Neither	-0.342452	0.59434	Neither	-1.13804	0.533424	Neither	-0.198223	0.740532	Neither	0.838024	0.381099	Neither	0.665205	0.19551	Neither	1.04676	0.00585447	Up
NR1I2	ENSMMUG00000001976	-2.30792	0.0810937	Neither	0.300399	1	Neither	4.05005	0.707213	Neither	-0.566109	0.59953	Neither	-0.133695	0.766466	Neither	-0.401972	0.508131	Neither	-0.201234	0.559968	Neither	-0.858041	0.260444	Neither	-0.45402	0.700007	Neither	0.341932	0.273729	Neither	0.66165	0.339006	Neither	-0.113387	0.793047	Neither	-0.563617	0.171941	Neither	1.47521	0.0350653	Up
TFCP2	ENSMMUG00000000152	0.769994	0.158124	Neither	-0.44871	0.593553	Neither	-0.231844	0.846622	Neither	-0.0260532	0.877684	Neither	-3.55786	0.0596687	Neither	0.0565646	1	Neither	0.0200125	1	Neither	-0.83347	0.199101	Neither	0.361361	0.661092	Neither	0.0519853	0.893676	Neither	0.0141471	1	Neither	-0.13254	0.743228	Neither	1.57302	0.456099	Neither	1.48886	0.0163349	Up
SHOX2	ENSMMUG00000019030	5.36974	0.172045	Neither	1.30648	0.543639	Neither	0.0194336	1	Neither	0.299382	0.957777	Neither	-0.0461105	0.883933	Neither	0.296678	0.819144	Neither	-0.231674	0.506885	Neither	-0.113523	0.791436	Neither	0.189582	0.835225	Neither	0.187231	0.60034	Neither	0.156579	0.90336	Neither	0.096504	0.936526	Neither	0.345034	0.703854	Neither	1.52832	0.000575144	Up
FOS	ENSMMUG00000040100	2.11141	0.179877	Neither	-1.37806	0.28608	Neither	1.61648	0.117327	Neither	-0.510123	0.617557	Neither	-0.0712309	0.85607	Neither	1.52213	0.161704	Neither	1.00494	0.769845	Neither	-0.576909	0.276245	Neither	0.193093	0.837339	Neither	-0.11557	0.68203	Neither	0.326437	0.570572	Neither	-0.439691	0.479605	Neither	0.40038	0.539902	Neither	2.94179	0.0140416	Up
SOX9	ENSMMUG00000063817	-0.588819	0.210093	Neither	0.933889	0.462469	Neither	-1.01678	0.222944	Neither	-0.00635943	0.916111	Neither	-1.19275	0.068124	Neither	0.0958811	0.962105	Neither	0.124271	0.811761	Neither	-0.894674	0.183159	Neither	-0.361363	0.542963	Neither	0.205326	0.572126	Neither	0.0109695	1	Neither	0.0452863	0.97061	Neither	0.114651	0.848371	Neither	1.62843	0.0150954	Up
CREB3L1	ENSMMUG00000018571	1.30958	0.213055	Neither	0.339492	0.915773	Neither	-0.850426	0.0637406	Neither	-0.00451161	0.91054	Neither	-0.116183	0.788377	Neither	0.543293	0.743984	Neither	-0.0627599	0.865262	Neither	-1.37846	0.159958	Neither	-0.507187	0.402465	Neither	-0.0514875	0.864588	Neither	-0.118502	0.771264	Neither	0.49265	0.385627	Neither	-0.916551	0.161556	Neither	2.43083	2.29065e-06	Up
HES1	ENSMMUG00000058672	0.796156	0.354678	Neither	-0.969261	0.362786	Neither	-0.365069	0.393056	Neither	0.669511	0.652519	Neither	0.170158	1	Neither	-0.548112	0.39142	Neither	0.117216	0.804644	Neither	0.881121	0.529302	Neither	0.119913	0.980756	Neither	-0.0773164	0.756137	Neither	0.391638	1	Neither	0.139625	0.815838	Neither	-0.108806	0.779075	Neither	1.44399	0.018678	Up
HDAC3	ENSMMUG00000012588	-0.375173	0.41859	Neither	-0.363475	0.649667	Neither	0.0235588	1	Neither	-0.23068	0.721114	Neither	0.126619	0.865587	Neither	2.54726	1	Neither	-0.0394729	0.895674	Neither	2.63342	0.318399	Neither	0.334211	0.682912	Neither	-0.243693	0.492616	Neither	-0.126038	0.760463	Neither	0.0634956	0.964459	Neither	0.0933227	0.890215	Neither	1.10782	0.00225196	Up
EWSR1	ENSMMUG00000021374	-0.268413	0.538797	Neither	0.0757297	1	Neither	-4.25252	0.182931	Neither	0.344606	0.832929	Neither	0.936682	0.352899	Neither	0.556344	0.447127	Neither	0.420832	0.389634	Neither	-0.686746	0.186699	Neither	-0.289413	0.60458	Neither	1.12967	0.368253	Neither	-0.181845	0.682464	Neither	-0.0518826	0.874863	Neither	0.58672	0.250006	Neither	1.2845	0.00879804	Up
RFX1	ENSMMUG00000018966	0.451219	0.600033	Neither	0.590742	0.726687	Neither	3.61048	1	Neither	-0.181446	0.765223	Neither	-1.04331	0.0873765	Neither	1.37805	1	Neither	-0.109639	0.772334	Neither	-0.696015	0.218756	Neither	-0.0204814	0.905656	Neither	0.887146	0.342479	Neither	-0.520446	0.335209	Neither	-0.277814	0.561511	Neither	-0.252221	0.560039	Neither	1.42724	0.00123923	Up
APEX1	ENSMMUG00000048039	0.286923	0.624002	Neither	-0.955745	0.337565	Neither	-0.619187	0.230758	Neither	-1.59435	0.307124	Neither	-0.231628	0.63351	Neither	0.674668	0.425046	Neither	-0.0421195	0.897513	Neither	1.51423	0.252632	Neither	3.64863	0.966538	Neither	-0.232137	0.455064	Neither	-0.199911	0.666667	Neither	-0.0065465	1	Neither	-0.16736	0.742331	Neither	2.15677	0.000389189	Up
FOSL2	ENSMMUG00000014464	0.319496	0.632312	Neither	-0.292761	0.687564	Neither	0.372671	0.453404	Neither	0.427337	0.816002	Neither	0.0654336	0.948449	Neither	0.990104	0.213193	Neither	0.204584	0.648221	Neither	-0.765379	0.203998	Neither	0.0641468	0.988089	Neither	-0.0539492	0.84798	Neither	0.0830003	0.935331	Neither	-0.346233	0.427415	Neither	-1.04887	0.0952171	Neither	1.3985	0.0361292	Up
KDM2A	ENSMMUG00000008771	0.257136	0.635525	Neither	0.257003	0.894712	Neither	1.18077	0.660862	Neither	-0.329429	0.658104	Neither	0.531667	0.378105	Neither	-1.85096	0.0877349	Neither	0.35254	0.402022	Neither	-0.948841	0.223805	Neither	-0.444083	0.459548	Neither	-0.270266	0.466127	Neither	1.10895	0.668901	Neither	-0.359579	0.444945	Neither	-0.788305	0.113058	Neither	1.27736	0.00454865	Up
MYBL1	ENSMMUG00000013974	-0.30677	0.707838	Neither	-0.127264	0.812308	Neither	0.385461	0.488913	Neither	6.31614	0.342865	Neither	0.289015	0.621216	Neither	1.38019	0.334509	Neither	0.664146	0.323257	Neither	0.0152896	0.959446	Neither	1.15231	1	Neither	0.864524	0.0691321	Neither	1.68081	0.368966	Neither	0.394271	0.572844	Neither	-0.0342127	0.897774	Neither	1.02476	0.0165929	Up
ATF4	ENSMMUG00000055780	0.0878266	0.898493	Neither	-0.576832	0.501726	Neither	0.875186	0.077576	Neither	-3.51074	0.5	Neither	-0.349899	1	Neither	3.85881	0.966092	Neither	-0.607947	0.125942	Neither	-1.01828	0.346345	Neither	0	1	Neither	0.0791844	0.808168	Neither	1.91081	1	Neither	5.30759	0.254782	Neither	-0.609195	0.389057	Neither	1.90286	0.000856992	Up
KAT5	ENSMMUG00000019839	-0.0335067	0.905194	Neither	-0.022691	0.885625	Neither	-3.94939	0.186725	Neither	-0.821357	0.591033	Neither	-0.0621207	1	Neither	1.1722	0.840541	Neither	0.190408	0.698409	Neither	-0.826081	0.14263	Neither	0.574439	0.863306	Neither	0.364367	0.277293	Neither	0.64226	0.346662	Neither	-0.427312	0.483613	Neither	-0.135245	0.725053	Neither	2.31775	0.0322376	Up
BARX2	ENSMMUG00000052765	3.31368	0.921137	Neither	0.996147	0.990719	Neither	3.64564	1	Neither	-0.231328	0.738494	Neither	-0.351849	0.432801	Neither	-0.466389	0.513977	Neither	3.21868	0.934972	Neither	-0.868488	0.102363	Neither	0.314129	0.706482	Neither	0.902826	0.98508	Neither	0.0527839	0.977278	Neither	-0.0649404	0.850251	Neither	-0.68331	0.114995	Neither	1.12841	0.0205957	Up
RAD51	ENSMMUG00000004579	0.124576	0.987644	Neither	0.930174	0.718786	Neither	0.699668	0.275114	Neither	0	1	Neither	2.84898	0.92761	Neither	-4.52608	0.19994	Neither	-2.07142	0.149425	Neither	0.723458	1	Neither	0.618126	0.629098	Neither	4.05441	0.517312	Neither	-0.792816	0.729287	Neither	-0.0833157	0.837131	Neither	-1.75049	0.187674	Neither	6.56987	0.0461383	Up
MSX2	ENSMMUG00000004932	0.0417443	1	Neither	1.46954	0.705053	Neither	1.09994	0.291234	Neither	-0.31323	0.653386	Neither	0.283789	0.636227	Neither	1.03972	0.208376	Neither	-0.457544	0.360368	Neither	-0.609921	0.266769	Neither	0.00334029	1	Neither	0.0669851	0.856718	Neither	-0.128764	0.777832	Neither	-0.157123	0.731224	Neither	0.322822	0.543633	Neither	1.30088	0.00157749	Up
GFI1B	ENSMMUG00000005948	0	1	Neither	-0.503454	0.785683	Neither	0	1	Neither	0	1	Neither	1.88946	1	Neither	0	1	Neither	5.12548e-15	1	Neither	-1.30733	0.80813	Neither	0	1	Neither	2.78729	0.217307	Neither	2.61315	1	Neither	-0.265534	0.73507	Neither	-0.660811	0.776005	Neither	6.71424	0.0324338	Up
FOXN1	ENSMMUG00000021975	0	1	Neither	-1.0105	0.787009	Neither	-0.665092	0.815776	Neither	2.0214	1	Neither	0	1	Neither	2.54673	1	Neither	5.89773	0.275393	Neither	3.59306	0.757614	Neither	0.429588	1	Neither	0.327304	1	Neither	0	1	Neither	0	1	Neither	0	1	Neither	6.75545	0.0268867	Up
RELA	ENSMMUG00000007418	1.24269	0.0532442	Neither	0.661661	0.629434	Neither	-0.700702	0.118861	Neither	0.7535	0.656654	Neither	-0.336164	0.535852	Neither	1.07119	0.174093	Neither	-0.229502	0.584373	Neither	-1.15759	0.067885	Neither	-0.984486	0.149028	Neither	0.0330031	0.947772	Neither	-0.0140563	0.935202	Neither	-0.207777	0.641535	Neither	-0.356745	0.386115	Neither	-0.779371	0.125438	Neither
SRY	ENSMMUG00000041853	6.68101	0.0599357	Neither	-2.72978	0.241062	Neither	-0.636342	0.157306	Neither	0.017101	1	Neither	-0.00810357	0.944013	Neither	0.713235	0.371653	Neither	-0.863758	0.053299	Neither	0.471995	0.537294	Neither	0.327504	0.684135	Neither	0.057156	0.879509	Neither	0.0201379	1	Neither	0.25961	0.666898	Neither	0.87899	0.819955	Neither	-0.141747	0.682467	Neither
SIN3A	ENSMMUG00000009281	1.01099	0.0599523	Neither	-0.570855	0.517303	Neither	-0.453646	0.335844	Neither	0.113998	0.978119	Neither	0.0543755	1	Neither	0.842113	0.278723	Neither	0.0210498	0.992845	Neither	0.852881	0.321599	Neither	-0.199774	0.715337	Neither	0.0262135	0.961407	Neither	-0.154427	0.74275	Neither	0.299618	0.602934	Neither	0.099842	0.864362	Neither	0.76164	0.0779741	Neither
HIF1A	ENSMMUG00000021002	1.03187	0.0619818	Neither	-0.250848	0.727101	Neither	-0.0465403	0.886562	Neither	-0.131835	0.836386	Neither	0.410436	0.518318	Neither	0.383852	1	Neither	-0.156755	0.720004	Neither	0.33552	0.61245	Neither	-1.09139	0.277657	Neither	-0.230869	0.58802	Neither	0.532441	0.656715	Neither	0.411886	0.580197	Neither	1.23195	0.0998933	Neither	0.839163	0.01618	Neither
XPC	ENSMMUG00000023125	-0.836053	0.0633791	Neither	0.0212342	1	Neither	-0.699607	0.14815	Neither	0.448191	0.876439	Neither	-0.200546	0.656869	Neither	-0.663736	0.342124	Neither	1.45156	0.0547583	Neither	-0.618641	0.255676	Neither	0.167368	0.861445	Neither	0.010377	0.997953	Neither	0.544405	0.331144	Neither	0.501468	0.446528	Neither	0.157694	0.786539	Neither	-0.583887	0.0856207	Neither
SLC2A4RG	ENSMMUG00000020711	1.09488	0.072833	Neither	0.492124	0.756705	Neither	-1.66184	0.28137	Neither	-0.338859	0.728247	Neither	0.129189	0.85763	Neither	-1.36235	0.138161	Neither	0.159793	0.754335	Neither	-0.950428	0.0643784	Neither	0.125425	0.913596	Neither	0.193991	1	Neither	-0.0333592	0.903813	Neither	0.443695	0.656978	Neither	0.832634	0.253104	Neither	-0.0162166	0.946517	Neither
CEBPG	ENSMMUG00000062413	1.21324	0.0752997	Neither	-0.353899	0.676524	Neither	0.803205	0.147748	Neither	-0.0736224	0.854016	Neither	-0.316325	0.550031	Neither	0.208151	0.82	Neither	0.575505	0.352164	Neither	-0.139986	0.805931	Neither	-0.131588	0.834823	Neither	0.89984	0.0363623	Neither	-0.0852494	0.833412	Neither	0.292051	0.613407	Neither	0.0239505	1	Neither	-0.357455	0.28986	Neither
STAT4	ENSMMUG00000005617	6.22317	0.0754753	Neither	-1.06419	0.418639	Neither	0.588663	0.306275	Neither	-0.224816	0.747461	Neither	0.969011	0.602079	Neither	0.287291	0.782425	Neither	0.184784	0.66289	Neither	-1.00348	0.556798	Neither	0.18124	0.925687	Neither	0.441034	0.704478	Neither	0.135709	0.874535	Neither	0.20543	0.766136	Neither	0.483244	0.404001	Neither	-0.422826	0.377638	Neither
SREBF1	ENSMMUG00000023375	-0.981014	0.0774707	Neither	0.560208	0.711432	Neither	-2.01432	0.563351	Neither	0.447587	0.78847	Neither	-0.0243687	0.918124	Neither	-0.199365	0.75644	Neither	0.296363	0.855392	Neither	0.160731	0.849413	Neither	-0.305644	0.645485	Neither	-0.0635087	0.816701	Neither	-0.227016	0.655454	Neither	-0.0380052	0.896507	Neither	-0.213053	0.604672	Neither	0.429082	0.236364	Neither
RARG	ENSMMUG00000022017	1.14924	0.0915613	Neither	-0.305591	0.707128	Neither	-0.233539	0.70636	Neither	-0.509947	0.499571	Neither	0.39001	0.511442	Neither	2.82499	0.592707	Neither	1.7325	0.346614	Neither	0.644639	0.525872	Neither	-0.511385	0.40249	Neither	-0.338893	0.253338	Neither	-0.557468	0.512528	Neither	-0.140524	0.75	Neither	-0.589584	0.167746	Neither	-0.272238	0.410573	Neither
CREM	ENSMMUG00000022508	1.09803	0.0930304	Neither	-0.668497	0.507387	Neither	2.58629	0.052866	Neither	-0.484502	0.535707	Neither	-0.0234446	0.921921	Neither	2.09717	1	Neither	0.26504	0.56746	Neither	-0.660882	0.277227	Neither	-0.458673	0.454715	Neither	0.263811	0.443471	Neither	-0.740002	0.19659	Neither	-0.395999	0.37256	Neither	0.710282	0.216241	Neither	0.680207	0.557741	Neither
RARA	ENSMMUG00000012486	-0.921961	0.103033	Neither	0.314305	0.885061	Neither	0.517212	0.5044	Neither	-0.330562	0.644331	Neither	-0.0813552	0.829063	Neither	-2.34005	0.170358	Neither	-0.0312743	0.906263	Neither	-0.304862	0.600644	Neither	-0.0343216	0.903084	Neither	0.0309934	0.954369	Neither	0.0400517	0.993932	Neither	-0.0444891	0.885107	Neither	-0.0165636	0.977845	Neither	-0.334635	0.395502	Neither
ATF5	ENSMMUG00000054473	-0.803553	0.104954	Neither	0.813145	0.595359	Neither	-0.410549	0.457224	Neither	-0.332898	0.651606	Neither	-1.14763	0.730672	Neither	-0.420751	0.478769	Neither	0.267775	0.654464	Neither	-1.14847	0.0738235	Neither	0.0465269	1	Neither	0.0512384	0.909055	Neither	0.0373924	1	Neither	-0.0757352	0.839123	Neither	0.560815	0.294868	Neither	0.0619797	0.887426	Neither
TRPS1	ENSMMUG00000003435	0.896986	0.106374	Neither	-0.862234	0.341964	Neither	1.06072	0.132315	Neither	1.20798	1	Neither	-0.30083	0.496599	Neither	-1.15453	0.0695556	Neither	-0.181963	0.603991	Neither	-0.102524	0.818351	Neither	-0.315127	0.686115	Neither	-0.0824527	0.747634	Neither	0.146308	0.94409	Neither	-0.221983	0.8506	Neither	-0.537066	0.348219	Neither	-0.308715	0.381409	Neither
HEYL	ENSMMUG00000050019	1.15092	0.119759	Neither	0.926719	0.459963	Neither	0.296165	0.637792	Neither	0.555177	0.639869	Neither	-1.20109	0.551945	Neither	0.287341	0.935155	Neither	0.0966777	0.83437	Neither	-0.685351	0.178421	Neither	-0.288761	0.626027	Neither	0.0863115	0.808543	Neither	0.382104	0.608271	Neither	-0.0774982	0.828703	Neither	-0.165037	0.667943	Neither	-0.20091	0.707009	Neither
PAX2	ENSMMUG00000009163	-3.41138	0.157301	Neither	3.34297	0.278348	Neither	1.10679	0.377652	Neither	-0.0230732	0.897062	Neither	-0.791942	0.367569	Neither	-0.473409	0.56562	Neither	0.0416236	0.950794	Neither	0.220377	0.775343	Neither	0.335505	0.67792	Neither	-1.80974	0.151003	Neither	-0.104091	0.804299	Neither	0.732391	0.395028	Neither	0.20796	0.68277	Neither	0.361297	0.323264	Neither
GABPB2	ENSMMUG00000008402	0.934144	0.16113	Neither	-0.933612	0.391911	Neither	0.959993	0.147752	Neither	0.155046	0.962973	Neither	0.0114926	1	Neither	1.01313	0.232952	Neither	0.0209563	1	Neither	-0.0994786	0.808173	Neither	0.408794	0.627555	Neither	-0.261143	0.604562	Neither	0.0629517	0.993983	Neither	-0.100176	0.798174	Neither	0.41704	0.390831	Neither	-0.947563	0.130831	Neither
TAF1	ENSMMUG00000005663	0.734257	0.164217	Neither	-0.8578	0.336629	Neither	-0.17821	0.666796	Neither	0.161956	1	Neither	1.1684	0.397941	Neither	0.188857	1	Neither	0.155219	0.781838	Neither	6.55488	0.118527	Neither	-0.36719	0.814141	Neither	0.0697254	0.853827	Neither	-0.00804394	0.946478	Neither	0.179885	0.812961	Neither	-0.639783	0.118395	Neither	0.173026	0.655259	Neither
GLIS3	ENSMMUG00000057568	0.868569	0.16436	Neither	0.0733224	1	Neither	0	1	Neither	3.84287	0.726739	Neither	0.683883	0.20014	Neither	0.720122	0.349116	Neither	0.661278	0.999894	Neither	-1.50311	0.137059	Neither	0.0901467	0.973212	Neither	0.192118	0.531591	Neither	-0.651408	0.33117	Neither	-0.716412	0.41951	Neither	-0.636942	0.283568	Neither	0.160131	0.709232	Neither
CBFB	ENSMMUG00000058815	0.967863	0.172362	Neither	-0.614597	0.527539	Neither	-0.590499	0.162162	Neither	0.31221	0.904533	Neither	0.3141	0.651697	Neither	1.42065	0.0918181	Neither	0.585418	0.594848	Neither	-0.26943	0.700713	Neither	-0.90541	0.296982	Neither	-0.0651449	0.794456	Neither	-0.114418	0.775794	Neither	0.0663045	0.942298	Neither	0.449077	1	Neither	-0.714108	0.0496925	Neither
CHD4	ENSMMUG00000018685	-0.597291	0.176468	Neither	-0.161552	0.781823	Neither	1.95928	0.165381	Neither	0.072675	1	Neither	-0.0533837	0.874797	Neither	1.53995	0.526417	Neither	0.174554	0.68292	Neither	0.564405	0.681972	Neither	-0.380075	0.585434	Neither	0.498842	0.95405	Neither	0.229367	0.728906	Neither	-0.128394	0.803969	Neither	-0.11772	0.762427	Neither	0.570999	0.121073	Neither
AIRE	ENSMMUG00000004168	-0.949964	0.183748	Neither	1.4637	0.318691	Neither	0.659727	0.554851	Neither	-0.585518	0.541752	Neither	0.115316	0.896264	Neither	0.701332	0.582706	Neither	0.146961	0.732339	Neither	-0.555317	0.296513	Neither	-0.311778	0.653788	Neither	0.634397	0.0839022	Neither	0.848096	1	Neither	-0.491527	0.428309	Neither	-0.182097	0.800667	Neither	-0.182509	0.632797	Neither
ZFHX3	ENSMMUG00000021041	0.752406	0.19468	Neither	0.886288	0.477197	Neither	-0.217524	0.596324	Neither	0.204768	0.934149	Neither	0.0245083	1	Neither	0.750306	0.354502	Neither	-0.18269	0.620179	Neither	-0.171298	0.723997	Neither	0.0267602	1	Neither	0.621891	0.506626	Neither	-0.0614347	0.897822	Neither	0.0386852	0.999608	Neither	-0.274558	0.538675	Neither	6.06327	0.144759	Neither
MECP2	ENSMMUG00000018704	-0.573255	0.198494	Neither	0.0492234	0.949803	Neither	2.70749	0.183551	Neither	0.0102576	1	Neither	0.218699	0.703403	Neither	0.647041	0.403851	Neither	0.432794	0.465604	Neither	0.10016	0.916125	Neither	0.197499	0.855326	Neither	0.027883	0.959281	Neither	-0.454379	0.354376	Neither	0.38192	0.555107	Neither	-0.804069	0.139804	Neither	-0.776456	0.0159926	Neither
MYC	ENSMMUG00000014601	0.975656	0.202951	Neither	-0.697686	0.493489	Neither	0.64617	0.296391	Neither	-0.213939	0.745251	Neither	-0.0874845	0.816348	Neither	-1.41776	0.135282	Neither	0.734013	0.278045	Neither	-0.635643	0.265443	Neither	0.436022	0.608317	Neither	0.2342	0.634341	Neither	0.349472	0.564199	Neither	0.120406	0.885677	Neither	-0.529539	0.293663	Neither	0.466149	0.182373	Neither
AIP	ENSMMUG00000011817	-0.635234	0.209455	Neither	0.620707	0.642573	Neither	0.715104	0.61977	Neither	0.523509	0.73847	Neither	1.56317	0.301541	Neither	-0.0731917	0.915935	Neither	-0.121131	0.814432	Neither	0.126799	0.901477	Neither	0.323531	0.692315	Neither	0.407336	0.310763	Neither	0.762107	0.187677	Neither	0.698227	0.518413	Neither	-0.000640235	1	Neither	0.646635	0.232436	Neither
HDAC9	ENSMMUG00000011170	0.671733	0.214393	Neither	-0.807679	0.400066	Neither	1.1707	0.0509539	Neither	-0.700023	0.516162	Neither	-0.0603474	0.865681	Neither	-1.01291	0.292358	Neither	-0.00387752	1	Neither	-1.0234	0.063958	Neither	-0.945937	0.266066	Neither	-0.152619	0.67907	Neither	0.124164	0.887912	Neither	0.870291	0.38753	Neither	0.580484	0.288647	Neither	-0.54287	0.151539	Neither
CITED2	ENSMMUG00000029445	0.733171	0.220216	Neither	-0.112604	0.820331	Neither	-1.47525	0.104249	Neither	0.872579	0.533018	Neither	-0.179399	0.727505	Neither	-0.859193	0.19531	Neither	-0.228689	0.568403	Neither	0.506961	0.651994	Neither	0.212126	0.817717	Neither	-0.0163081	0.93121	Neither	-0.299334	0.536539	Neither	-0.414097	0.367513	Neither	-1.06566	0.122166	Neither	-0.00917325	0.970706	Neither
CDX1	ENSMMUG00000050352	4.82398	0.231021	Neither	1.68931	0.839513	Neither	-0.737884	0.113666	Neither	0.368165	0.896724	Neither	-0.276592	0.639101	Neither	-0.952304	0.139239	Neither	0.489563	0.342566	Neither	-0.590016	0.352477	Neither	0.178101	0.849879	Neither	-0.00262564	1	Neither	-0.11771	0.775392	Neither	-0.147466	0.764632	Neither	0.0585062	0.932498	Neither	0.598998	0.0993774	Neither
KHDRBS1	ENSMMUG00000023438	-0.534842	0.23174	Neither	0.32633	0.869615	Neither	0.603616	0.283421	Neither	-0.49269	0.525149	Neither	-0.24437	0.56924	Neither	-2.18404	0.218636	Neither	0.154469	0.756798	Neither	1.66977	0.392167	Neither	0.0878513	0.972057	Neither	0.0906906	0.849586	Neither	1.12554	0.202803	Neither	-0.264801	0.545237	Neither	1.60975	0.0720803	Neither	0.174332	0.633221	Neither
KAT2B	ENSMMUG00000020342	0.601649	0.261974	Neither	0.471026	0.764005	Neither	0.612656	0.27283	Neither	0.130545	0.97086	Neither	0.00533535	1	Neither	0.161254	0.892875	Neither	0.243023	0.575128	Neither	-0.0520291	0.909707	Neither	0.710784	0.962021	Neither	0.745864	0.468749	Neither	-0.042886	0.899847	Neither	0.063616	0.943715	Neither	-0.254712	0.651446	Neither	0.843697	0.0205214	Neither
STAT1	ENSMMUG00000005613	0.628522	0.264207	Neither	-0.913984	0.363894	Neither	0.0858896	0.906743	Neither	-0.602289	0.770019	Neither	0.321373	0.563162	Neither	0.703307	0.528826	Neither	-0.472487	0.514709	Neither	0.763214	0.283697	Neither	0.186522	0.959273	Neither	-0.215098	0.423994	Neither	0.681745	0.846389	Neither	0.548408	0.768587	Neither	-0.209194	0.645137	Neither	0.140616	0.93361	Neither
AATF	ENSMMUG00000021669	-0.533364	0.26857	Neither	0.394002	0.824724	Neither	0.622239	0.618155	Neither	-0.318665	0.680385	Neither	-0.391117	0.511658	Neither	1.15528	0.252564	Neither	0.104023	0.88044	Neither	-0.282953	0.579998	Neither	0.0508511	1	Neither	0.0998404	0.753377	Neither	-0.169275	0.692764	Neither	1.39426	0.525787	Neither	0.11911	0.91044	Neither	0.261175	0.649432	Neither
CNOT8	ENSMMUG00000008318	0.660262	0.270076	Neither	-0.840856	0.434112	Neither	0	1	Neither	0.195814	0.958197	Neither	-0.745394	0.161791	Neither	-0.826934	0.284778	Neither	-0.0424507	0.907068	Neither	0.593393	0.56169	Neither	-0.106562	0.81761	Neither	0.476241	0.252426	Neither	-1.7355	0.0514548	Neither	0.0851523	0.916782	Neither	0.418664	0.515277	Neither	1.70344	0.320258	Neither
SIM2	ENSMMUG00000058333	-2.15692	0.271958	Neither	2.81217	0.321167	Neither	-0.463406	0.38668	Neither	0.0807672	1	Neither	0.487141	0.391329	Neither	1.62196	0.0575232	Neither	-0.108816	0.737358	Neither	2.00495	0.0509962	Neither	-0.533193	0.426392	Neither	-0.309392	0.436012	Neither	0.386955	0.552212	Neither	0.170341	0.799348	Neither	0	1	Neither	0.88987	0.0274339	Neither
HOXB4	ENSMMUG00000052130	4.78696	0.272053	Neither	-4.79989	0.116217	Neither	0	1	Neither	-0.336678	0.670081	Neither	0.138666	0.851463	Neither	0.0830667	0.972993	Neither	0.351249	0.421597	Neither	-0.316096	0.915836	Neither	-0.659422	0.273731	Neither	0.00108839	1	Neither	0.0487631	0.977431	Neither	-0.0385973	0.896971	Neither	0.243644	0.629405	Neither	-0.473432	0.155644	Neither
MYF6	ENSMMUG00000011667	5.13706	0.279602	Neither	1.14413	1	Neither	1.05212	0.0540437	Neither	0.505915	0.72031	Neither	0.0885548	0.896856	Neither	1.31206	0.103245	Neither	0.376478	0.559442	Neither	-0.352547	0.50004	Neither	0.128276	0.909004	Neither	0.196945	0.740055	Neither	-0.489157	0.457008	Neither	-0.195493	0.653146	Neither	0.563582	0.248805	Neither	-0.355593	0.849436	Neither
BRCA2	ENSMMUG00000007197	1.20037	0.285731	Neither	-0.343822	0.698654	Neither	0.00616409	1	Neither	0.255238	0.892853	Neither	0.12325	0.858335	Neither	1.34062	0.15995	Neither	0.0316845	1	Neither	0.0596203	1	Neither	-0.180079	0.735705	Neither	0.453958	0.182195	Neither	1.17229	0.19029	Neither	0.180655	0.783432	Neither	0.120736	0.827747	Neither	-0.682274	0.0517393	Neither
ZMYND11	ENSMMUG00000021279	-0.457845	0.297758	Neither	-0.332098	0.6771	Neither	0.780809	0.179859	Neither	0.11371	0.991212	Neither	0.201586	0.779139	Neither	0.767488	0.815735	Neither	-0.111287	0.780323	Neither	0.298508	0.815652	Neither	-0.145752	0.781924	Neither	0.983925	0.448324	Neither	3.18792	0.923394	Neither	-0.295003	0.487495	Neither	-0.376519	0.785285	Neither	-0.184804	0.566729	Neither
PHB2	ENSMMUG00000010205	0.644723	0.308659	Neither	0.431498	0.813704	Neither	0.892786	1	Neither	0.713899	0.59721	Neither	-0.178381	0.678792	Neither	-1.05278	0.393211	Neither	0.221953	0.653559	Neither	0.65796	0.365584	Neither	-0.105117	0.832676	Neither	0.110215	0.723933	Neither	-0.23004	0.613191	Neither	0.096396	0.886442	Neither	-0.898985	0.144492	Neither	-1.07384	0.0643015	Neither
TCF3	ENSMMUG00000009017	-0.499077	0.344528	Neither	0.602671	0.672363	Neither	1.03326	0.112832	Neither	-1.53784	0.433276	Neither	-0.210032	0.619789	Neither	-1.06652	0.388275	Neither	-0.335182	0.448691	Neither	1.23541	0.18016	Neither	0.169421	0.865175	Neither	-0.0892059	0.737996	Neither	1.04296	0.102927	Neither	-0.560342	1	Neither	0.831384	0.376106	Neither	-1.46108	0.132889	Neither
SMAD3	ENSMMUG00000015455	-0.435049	0.34506	Neither	-0.385263	0.620697	Neither	-1.24827	0.0505507	Neither	-0.345409	0.63105	Neither	-1.06053	0.158625	Neither	1.83775	0.864917	Neither	-0.498001	0.549309	Neither	0.972764	0.235756	Neither	-0.325381	0.687125	Neither	0.160463	0.628897	Neither	0.5295	0.707904	Neither	-0.138184	0.741349	Neither	-0.660432	0.13873	Neither	0.135932	0.926772	Neither
EED	ENSMMUG00000019621	0.615048	0.345768	Neither	-0.279604	0.731341	Neither	3.09542	0.489398	Neither	-0.22621	0.812997	Neither	0.295078	0.913154	Neither	0.846109	0.263117	Neither	0.19839	0.654907	Neither	-0.856368	0.110725	Neither	0.189932	0.842394	Neither	0	1	Neither	0.182589	0.786327	Neither	-0.21177	0.710718	Neither	-0.497057	0.231191	Neither	-0.446689	0.188504	Neither
TRIB3	ENSMMUG00000012600	1.72065	0.347081	Neither	2.16043	0.675599	Neither	0	1	Neither	-0.0920601	0.840981	Neither	0.209548	0.729632	Neither	-2.26458	0.1058	Neither	0.153445	0.721757	Neither	-0.326058	0.513313	Neither	-0.0555899	0.893867	Neither	-0.180144	0.737346	Neither	-0.112142	0.818047	Neither	0.215715	0.728691	Neither	0.634757	0.829906	Neither	0.986524	0.032674	Neither
HOXD9	ENSMMUG00000032599	-1.48587	0.349184	Neither	0	1	Neither	0.193783	0.865905	Neither	0.485865	1	Neither	-0.815729	0.470381	Neither	-0.0883872	0.805047	Neither	0.0803396	0.883156	Neither	0.780084	0.43398	Neither	3.2859	1	Neither	0.0515589	0.995077	Neither	-0.0893805	0.828008	Neither	0.101673	0.929499	Neither	0.30134	0.564894	Neither	0.082689	0.848344	Neither
SNIP1	ENSMMUG00000059855	0.664034	0.351761	Neither	-0.159508	0.815207	Neither	-0.707318	0.340681	Neither	2.16254	0.467055	Neither	-0.281224	0.745279	Neither	0.128766	0.938823	Neither	-0.783874	0.542128	Neither	-0.617688	0.238726	Neither	0.175656	0.857068	Neither	-0.00519746	0.95934	Neither	0.335996	0.638289	Neither	0.0909986	0.963562	Neither	0.373595	0.430932	Neither	-0.814524	0.0382563	Neither
GLI1	ENSMMUG00000022058	1.37155	0.352148	Neither	-0.746432	0.474718	Neither	0.783939	0.175019	Neither	-0.39669	0.700688	Neither	0.277697	0.682368	Neither	0.0781952	1	Neither	-0.520875	0.624188	Neither	0.083813	0.930453	Neither	0.248296	0.774297	Neither	2.19835	0.177712	Neither	-0.397672	0.598391	Neither	-0.392407	0.639342	Neither	0.65635	0.573593	Neither	-0.585409	0.083076	Neither
SRF	ENSMMUG00000000033	0.642026	0.353635	Neither	0.198529	0.960989	Neither	-0.547472	0.483977	Neither	1.50038	0.810565	Neither	-0.152047	0.810016	Neither	2.81758	0.455069	Neither	-0.0158369	0.938425	Neither	-0.682166	0.176949	Neither	-0.0480027	0.882919	Neither	0.526805	0.196771	Neither	0.370996	0.666258	Neither	0.193285	0.754157	Neither	-1.45754	0.0677044	Neither	-0.846273	0.0316544	Neither
MSX1	ENSMMUG00000051198	-0.615733	0.37212	Neither	1.96035	0.262361	Neither	-0.228366	0.6676	Neither	-0.707672	0.578997	Neither	0.268333	0.708836	Neither	1.90075	0.182379	Neither	2.53115	0.18502	Neither	0.342739	0.722439	Neither	0.275363	1	Neither	0.165117	0.600379	Neither	-0.0171464	0.927163	Neither	-0.221104	0.780007	Neither	-0.899324	0.0800308	Neither	-0.143541	0.698798	Neither
PIAS3	ENSMMUG00000016733	0.599837	0.386587	Neither	-0.712841	0.457093	Neither	0.358311	0.642438	Neither	0.534926	0.698125	Neither	0.270785	0.627911	Neither	-0.633489	0.463981	Neither	0.0251714	0.984049	Neither	0.521415	0.558657	Neither	-0.0910973	0.843677	Neither	1.0394	0.186788	Neither	0.368937	0.713777	Neither	-0.116008	0.769647	Neither	0.470326	0.50246	Neither	0.129725	0.753425	Neither
CEBPB	ENSMMUG00000045219	-0.518262	0.399885	Neither	0.0257601	1	Neither	0.0927378	0.889701	Neither	-0.0351365	0.866683	Neither	-0.241202	0.670013	Neither	-0.82887	0.451393	Neither	0.423705	0.731612	Neither	-1.09885	0.13142	Neither	0.711031	0.602519	Neither	-0.0455054	0.864095	Neither	-0.109194	0.793198	Neither	0.48763	0.439152	Neither	0.217881	0.685256	Neither	-0.0491573	0.903542	Neither
ZBTB14	ENSMMUG00000022005	-0.417753	0.406043	Neither	0.0837883	1	Neither	-1.13691	0.125656	Neither	1.31176	0.277269	Neither	0.228004	0.692908	Neither	-0.457117	0.465758	Neither	0.46762	1	Neither	-0.886119	0.0921454	Neither	-0.326025	0.589023	Neither	-0.00558955	0.957725	Neither	0.25189	0.748814	Neither	0.125	0.84806	Neither	0.34137	0.65745	Neither	-0.736158	0.135723	Neither
IRF8	ENSMMUG00000008125	0.727688	0.417024	Neither	-0.357023	0.684933	Neither	-0.138528	0.740724	Neither	0.195381	1	Neither	-0.747641	0.316219	Neither	1.5001	0.0668555	Neither	0.360169	0.425002	Neither	-0.847058	0.100019	Neither	0.340831	0.682133	Neither	-0.0197214	0.922507	Neither	0	1	Neither	0.176099	0.809586	Neither	1.9128	0.0949073	Neither	-2.28053	0.0717039	Neither
HNF4G	ENSMMUG00000002774	4.5132	0.433123	Neither	-0.647304	0.701735	Neither	1.53619	0.202105	Neither	0.0347367	1	Neither	-0.110211	0.781468	Neither	0.31981	0.695111	Neither	-0.0838423	0.805633	Neither	-0.617912	0.369469	Neither	0.25395	0.795959	Neither	0.013938	0.993278	Neither	-0.0210798	0.922205	Neither	-0.716299	0.263501	Neither	-0.597882	0.152616	Neither	0.151778	0.675805	Neither
FOXC1	ENSMMUG00000005778	0.958113	0.436386	Neither	-0.570543	0.545993	Neither	-0.425886	0.316236	Neither	0.412783	0.784975	Neither	0.170913	0.769589	Neither	2.10747	0.073902	Neither	0.415132	0.362944	Neither	-0.629615	0.361625	Neither	0.123526	0.943703	Neither	-0.0211202	0.934758	Neither	-0.150071	0.737271	Neither	0.193137	0.781141	Neither	-0.727388	0.0984579	Neither	-1.17816	0.245191	Neither
ELL	ENSMMUG00000013671	-0.368085	0.484715	Neither	0.33429	0.902097	Neither	-0.31534	0.499038	Neither	0.241649	0.960821	Neither	0.839835	1	Neither	1.03263	0.156653	Neither	0.118143	0.823812	Neither	-0.693425	0.169702	Neither	0.173059	0.898659	Neither	0.22516	0.671461	Neither	-0.0266112	0.911993	Neither	-0.180569	0.681295	Neither	0.399694	0.403641	Neither	0.00519372	0.990628	Neither
ASH1L	ENSMMUG00000023146	0.350037	0.497362	Neither	-1.09318	0.284517	Neither	0.268652	0.63953	Neither	-0.132221	0.824439	Neither	0.203956	0.720569	Neither	0.158635	0.886654	Neither	0.328605	0.442591	Neither	1.32033	0.201704	Neither	0.406278	0.673406	Neither	-0.0689331	0.779361	Neither	1.16936	0.714424	Neither	0.059459	0.99939	Neither	-0.112614	0.757223	Neither	0.275187	1	Neither
TAF4	ENSMMUG00000008696	0.473422	0.515097	Neither	0.890665	0.544256	Neither	0.433477	0.803155	Neither	0	1	Neither	0.209513	0.70497	Neither	-1.34825	0.34087	Neither	-0.135416	0.712627	Neither	0.750384	0.548882	Neither	-0.0489167	0.882914	Neither	-0.015164	0.937799	Neither	-0.0730382	0.841992	Neither	1.97003	1	Neither	-1.10545	0.567427	Neither	0.454729	0.204638	Neither
FOSL1	ENSMMUG00000008653	-1.01716	0.515604	Neither	0.440483	1	Neither	0.923852	0.0588881	Neither	0.284411	0.824789	Neither	-0.418078	0.525907	Neither	1.06411	0.347914	Neither	-0.0788963	0.893319	Neither	0.318283	0.649691	Neither	0.0636977	0.989305	Neither	0.0491213	0.889012	Neither	0.82612	0.518877	Neither	-0.110611	0.786416	Neither	0.113132	0.85117	Neither	0.437009	0.287066	Neither
CREB3L4	ENSMMUG00000005008	0.601354	0.519737	Neither	-0.547302	0.621362	Neither	-0.956251	0.0527325	Neither	-0.0446929	0.881759	Neither	0.129004	1	Neither	-0.917539	0.236059	Neither	-0.772375	0.544607	Neither	1.46632	0.0657161	Neither	0.769669	0.337965	Neither	0.049897	0.887964	Neither	0.46447	0.777089	Neither	-0.164676	0.705976	Neither	2.75501	1	Neither	-0.836459	0.0133482	Neither
RUNX3	ENSMMUG00000002420	0.79822	0.522646	Neither	-0.390956	0.68576	Neither	1.40741	0.771971	Neither	-0.216639	0.772194	Neither	-0.396627	0.381344	Neither	3.77732	0.0790559	Neither	0.366185	0.369164	Neither	-0.188084	0.698181	Neither	-0.0254726	0.907635	Neither	-0.454011	0.466633	Neither	0.371266	0.530445	Neither	-0.10105	0.806795	Neither	-0.786135	0.0799982	Neither	-0.0993857	0.81871	Neither
IRF6	ENSMMUG00000022065	0.736708	0.554908	Neither	-1.1616	0.335048	Neither	0.704913	0.165204	Neither	0.851673	0.822762	Neither	-0.876451	0.355065	Neither	0.185367	0.940331	Neither	-1.29344	0.223388	Neither	0.984353	0.512453	Neither	-0.261731	0.6448	Neither	0.283875	0.365296	Neither	0.141414	0.850356	Neither	0.0268932	1	Neither	-1.95406	0.0657408	Neither	0.556138	0.17206	Neither
DEK	ENSMMUG00000019763	0.344953	0.557155	Neither	1.04268	0.477586	Neither	0.546753	0.346621	Neither	0.857744	0.461497	Neither	0.724385	0.734913	Neither	-0.193372	0.712492	Neither	-0.833555	0.0300921	Neither	-1.00682	0.093648	Neither	0.162774	0.874691	Neither	-0.0257377	0.904667	Neither	0.790632	0.288849	Neither	0.186442	0.747196	Neither	-0.934459	0.162302	Neither	-0.101426	0.910196	Neither
MCM2	ENSMMUG00000000158	-0.31758	0.557937	Neither	0.0805316	1	Neither	-0.44894	0.423685	Neither	-0.00308254	0.918092	Neither	-0.085883	0.952215	Neither	0.421893	0.707694	Neither	0.151776	0.7771	Neither	0.323019	0.613431	Neither	0.433732	0.805074	Neither	-0.13993	0.742686	Neither	1.48246	0.757676	Neither	0.0388661	0.979121	Neither	-0.486454	0.238519	Neither	0.356309	0.37371	Neither
CTCF	ENSMMUG00000009798	0.321347	0.560908	Neither	-0.380083	0.642994	Neither	-1.36876	0.0811064	Neither	2.79055	1	Neither	0.389411	0.49431	Neither	-1.71058	0.0833554	Neither	-0.0011837	0.963626	Neither	-0.164054	0.76163	Neither	0.089427	1	Neither	0	1	Neither	0.0805396	0.949006	Neither	-0.523437	0.501403	Neither	0.0810204	0.911832	Neither	1.02782	0.264247	Neither
ZNRD1	ENSMMUG00000012120	0.405451	0.561442	Neither	-0.292682	0.728668	Neither	1.06359	0.161634	Neither	0.475055	0.729003	Neither	0.100751	0.959061	Neither	-0.645591	0.35545	Neither	0.284257	0.658935	Neither	-0.0407982	0.891823	Neither	-0.055902	0.873843	Neither	-0.00672904	0.951151	Neither	-0.208651	0.649291	Neither	0.135311	0.84517	Neither	0.257236	0.901833	Neither	-0.0829706	0.821718	Neither
LYL1	ENSMMUG00000001166	-0.400141	0.563518	Neither	0.28548	0.960625	Neither	0.834417	0.15534	Neither	-0.493167	0.633531	Neither	0.075142	0.939792	Neither	0.272665	0.791167	Neither	-0.219842	0.699885	Neither	1.07865	0.548207	Neither	0.204986	0.839601	Neither	-0.318456	0.334376	Neither	-0.0217972	0.919267	Neither	0.369379	0.582364	Neither	0.400753	0.488215	Neither	-0.0672191	0.849973	Neither
GTF2A1	ENSMMUG00000022122	0.403194	0.570795	Neither	-1.67907	0.16542	Neither	0.226482	0.709302	Neither	-0.538478	0.530482	Neither	0.683415	0.319194	Neither	1.4176	0.0572123	Neither	-0.236898	0.61072	Neither	-0.260684	0.593141	Neither	-0.350767	0.545445	Neither	-0.0112224	0.950199	Neither	0.630348	0.457557	Neither	-0.680563	0.128772	Neither	-0.571907	0.445398	Neither	0.745559	0.106279	Neither
PARP1	ENSMMUG00000021820	-0.24371	0.575538	Neither	-0.429314	0.586022	Neither	-1.98019	0.0554005	Neither	-0.199174	0.749563	Neither	0.252206	0.747317	Neither	-0.83035	0.564227	Neither	0.0544477	0.936763	Neither	4.30627	0.437614	Neither	0.290689	0.731999	Neither	0.0686762	0.872132	Neither	-0.0791905	0.831288	Neither	0.209793	0.749678	Neither	-0.527327	0.303752	Neither	-1.67009	0.220219	Neither
RUNX2	ENSMMUG00000019819	0.554903	0.576382	Neither	-0.908507	0.422657	Neither	0.482328	0.419795	Neither	2.57605	0.168853	Neither	0.270387	0.898584	Neither	1.41721	0.0815145	Neither	2.25576	0.376757	Neither	-0.379287	0.484235	Neither	0.308691	0.815372	Neither	-0.103027	0.764073	Neither	-0.00467855	0.946442	Neither	-0.241104	0.679578	Neither	-0.131418	0.748935	Neither	1.07025	0.0552694	Neither
PCGF2	ENSMMUG00000052879	-0.255917	0.578394	Neither	-0.208912	0.755708	Neither	0	1	Neither	-0.287694	0.756209	Neither	0.183206	0.767814	Neither	0.357874	0.704796	Neither	-0.16645	0.656335	Neither	-0.070422	0.844826	Neither	-1.06015	0.330095	Neither	-0.0717489	0.828924	Neither	0.118353	1	Neither	0.888913	0.681755	Neither	-0.43989	0.475213	Neither	-0.00327293	0.976124	Neither
CTNNB1	ENSMMUG00000014627	-0.228987	0.588391	Neither	-0.490865	0.551723	Neither	-0.764844	0.078378	Neither	0.157272	0.959426	Neither	-0.0665858	0.849492	Neither	0.0192367	1	Neither	0.00526124	1	Neither	0.997609	0.154496	Neither	0.166537	0.878619	Neither	-0.0463521	0.867388	Neither	0.00220055	1	Neither	-0.387	0.428699	Neither	0.760732	0.725044	Neither	0.904677	0.0571815	Neither
SMG6	ENSMMUG00000023161	0.288773	0.606965	Neither	-0.0779618	0.84885	Neither	-0.11932	0.754752	Neither	-0.369253	0.600692	Neither	0.13535	0.821189	Neither	0.902347	1	Neither	3.5703	0.782109	Neither	2.80102	1	Neither	0.524036	0.49598	Neither	0.0525841	0.892497	Neither	0.0552948	0.981757	Neither	0.31379	0.588307	Neither	-0.0457238	0.891444	Neither	0.617395	0.105726	Neither
CUX1	ENSMMUG00000021461	0.295054	0.610681	Neither	0.228492	0.920768	Neither	0.837772	0.287077	Neither	-0.234031	0.720388	Neither	-1.94898	0.0605267	Neither	0.268141	0.794306	Neither	-0.514535	0.704499	Neither	-0.669943	0.290249	Neither	-0.0183347	0.917459	Neither	-0.0445784	0.87009	Neither	-0.0790103	0.863959	Neither	-0.312832	0.471285	Neither	-0.351162	0.43096	Neither	-0.324689	0.562485	Neither
NPAS2	ENSMMUG00000009871	-0.258422	0.621975	Neither	-0.470266	0.626552	Neither	-0.468253	0.84819	Neither	-0.410584	0.602526	Neither	5.13635	0.263485	Neither	0.301816	0.782536	Neither	0.163166	0.799742	Neither	-0.00327507	0.946415	Neither	0.132346	0.905659	Neither	-0.209155	0.541032	Neither	-0.701614	0.350901	Neither	0.0604243	0.953272	Neither	-0.77316	0.0790374	Neither	-0.698483	0.137909	Neither
IRF4	ENSMMUG00000018513	0.565426	0.636848	Neither	-1.76452	0.201197	Neither	0.0429167	1	Neither	-0.105162	0.826103	Neither	0.301034	0.669175	Neither	0	1	Neither	0.591334	0.401425	Neither	0.571288	0.504841	Neither	0.496185	0.511913	Neither	-0.18385	0.647932	Neither	-0.150715	0.734389	Neither	0.103013	0.886979	Neither	-1.33985	0.0714533	Neither	0.83201	0.165873	Neither
ELK4	ENSMMUG00000001024	0.23337	0.688561	Neither	-0.21086	0.753174	Neither	0.428487	0.475643	Neither	-0.111239	1	Neither	-0.0497523	0.880295	Neither	-0.197964	0.713742	Neither	-0.465185	0.518417	Neither	-0.939405	0.16606	Neither	-0.433771	0.526487	Neither	1.19309	0.0706159	Neither	0.727388	0.401253	Neither	0.178276	0.85248	Neither	-0.436887	0.406334	Neither	-0.198025	0.563006	Neither
SIRT3	ENSMMUG00000008490	0.259225	0.694199	Neither	0.0375824	1	Neither	0.550687	0.285041	Neither	0.520183	0.675914	Neither	-0.200228	0.695607	Neither	-0.317458	0.654141	Neither	-0.122135	0.773626	Neither	0.655585	0.651706	Neither	0.183031	0.954076	Neither	0.786538	0.19352	Neither	0.149314	0.868086	Neither	0.0085019	1	Neither	-0.793009	0.0721632	Neither	-0.185819	0.561752	Neither
HDAC4	ENSMMUG00000006077	-0.17185	0.698234	Neither	0.358275	0.826504	Neither	0.992325	0.146291	Neither	-0.562742	0.491267	Neither	0.0899687	0.933087	Neither	-1.21951	0.808982	Neither	-0.271831	0.796718	Neither	-0.632628	0.597128	Neither	-0.212677	0.695579	Neither	-0.251645	0.495261	Neither	-0.301636	0.526543	Neither	-0.197557	0.663453	Neither	0.03023	0.992351	Neither	0.190155	0.606069	Neither
SMURF2	ENSMMUG00000009461	0.222081	0.715571	Neither	0.825827	0.55528	Neither	0.792747	0.144081	Neither	-0.111816	0.833217	Neither	-0.329304	0.644849	Neither	0.53647	0.560092	Neither	0.809166	0.214337	Neither	-1.22388	0.0549444	Neither	-0.379914	0.560498	Neither	0.0169368	0.978106	Neither	0.891328	0.479488	Neither	-0.363471	0.430586	Neither	0.0498931	0.949509	Neither	1.0388	0.0783466	Neither
PCBD1	ENSMMUG00000008789	0.21662	0.71792	Neither	0.351017	0.837477	Neither	-0.771893	0.375859	Neither	0.140735	1	Neither	0.120639	0.899959	Neither	1.58654	0.128172	Neither	0.769784	0.0697551	Neither	-0.338527	0.531274	Neither	0.45463	0.769556	Neither	0.114932	0.707546	Neither	-0.847176	0.077518	Neither	-0.408175	0.474631	Neither	-0.0428963	0.885239	Neither	5.77804	0.238183	Neither
POU2AF1	ENSMMUG00000003244	3.59482	0.726409	Neither	-0.171589	0.859907	Neither	0.195465	0.718821	Neither	1.12089	0.434751	Neither	0.282743	0.83995	Neither	3.60598	0.254132	Neither	-0.0358818	0.891475	Neither	-0.0638698	0.86491	Neither	-0.759588	0.290999	Neither	0.205979	0.75962	Neither	-0.283686	0.577162	Neither	-0.129801	0.752543	Neither	-0.191339	0.883337	Neither	0.0514405	0.901519	Neither
MTA2	ENSMMUG00000018110	-0.152699	0.730808	Neither	-0.416822	0.60444	Neither	0.342615	1	Neither	4.40835	0.643344	Neither	1.0625	0.355772	Neither	-0.23244	0.679263	Neither	0.169154	0.780238	Neither	0.485184	0.574602	Neither	0.287362	1	Neither	0.202069	0.842277	Neither	-0.116218	0.810085	Neither	0.270333	0.876701	Neither	0.151913	0.924	Neither	0.262493	0.501119	Neither
NFE2	ENSMMUG00000012992	-0.810991	0.732177	Neither	-0.611919	0.637747	Neither	-0.238495	0.641677	Neither	0.189066	1	Neither	0.00798128	0.968862	Neither	1.0206	0.28378	Neither	0.202715	0.804876	Neither	2.26949	0.0902793	Neither	1.89931	0.251443	Neither	0.242431	0.650422	Neither	-0.440487	0.509135	Neither	0.296188	0.72331	Neither	-0.370934	0.397616	Neither	1.27803	0.177188	Neither
TBP	ENSMMUG00000019917	0.247075	0.750184	Neither	-1.35941	0.323298	Neither	0	1	Neither	-0.628074	0.427448	Neither	0.0656553	0.94201	Neither	0.544415	0.713146	Neither	2.46317	0.240521	Neither	0.661199	0.37829	Neither	-0.38918	0.504971	Neither	0.0980225	0.754391	Neither	0.0485489	1	Neither	0.0256714	1	Neither	0.816774	0.132231	Neither	0.469972	0.263468	Neither
KLF9	ENSMMUG00000063718	-0.130592	0.773126	Neither	-0.127237	0.810094	Neither	-0.538476	0.304451	Neither	-0.6848	0.546788	Neither	-0.467553	0.388651	Neither	-1.41266	0.404687	Neither	-0.450878	0.603463	Neither	-0.0895002	0.823602	Neither	-0.8409	0.338812	Neither	0.218858	0.477121	Neither	-0.0028865	0.931833	Neither	-0.736148	0.217805	Neither	0.280051	1	Neither	1.53286	0.205539	Neither
SLA2	ENSMMUG00000008200	0.361342	0.781044	Neither	0.596226	0.845674	Neither	-0.662412	0.209952	Neither	0.0724535	1	Neither	0.310007	0.681139	Neither	-0.923369	0.276749	Neither	-0.249788	0.478469	Neither	-0.385506	0.441584	Neither	0.196347	0.859212	Neither	0.035738	1	Neither	-0.109842	0.78238	Neither	-0.0704855	0.854786	Neither	0.123857	0.843771	Neither	2.22783	0.133279	Neither
MBD2	ENSMMUG00000003136	0.173217	0.791975	Neither	2.31986	0.165738	Neither	0.199906	0.949759	Neither	-0.0177357	0.905653	Neither	0.230192	0.706729	Neither	0.846286	0.245315	Neither	-0.111237	0.744339	Neither	0.220358	0.837663	Neither	-0.894765	0.165895	Neither	0.462841	0.197518	Neither	0.294105	0.62645	Neither	0.00726929	0.966715	Neither	0.260521	1	Neither	-0.286404	0.372899	Neither
NAB2	ENSMMUG00000017525	0.85589	0.801111	Neither	-0.921111	0.503376	Neither	0.0865727	1	Neither	0.143859	0.953955	Neither	0.0742112	0.920495	Neither	0.799024	0.304187	Neither	-0.169589	0.749068	Neither	0.923938	0.298627	Neither	-0.122538	0.794755	Neither	2.48377	0.140784	Neither	-0.660976	0.263899	Neither	0.0639035	0.937195	Neither	-1.17687	0.262499	Neither	-0.0156	0.944766	Neither
FOXM1	ENSMMUG00000019385	0.5673	0.803355	Neither	0.539441	0.997308	Neither	0.221016	0.738316	Neither	-0.323867	0.654555	Neither	0.261543	0.640224	Neither	-0.312543	0.598434	Neither	0.0847351	0.8743	Neither	-0.597875	0.549427	Neither	0.158515	0.874198	Neither	2.67352	1	Neither	-0.163599	0.766636	Neither	-0.0484382	0.876546	Neither	0.387969	0.430639	Neither	0.118923	0.973764	Neither
ETS2	ENSMMUG00000009063	0.151078	0.805976	Neither	-0.283004	0.699721	Neither	-0.0563007	0.881317	Neither	-0.641901	0.48423	Neither	0.320164	0.648525	Neither	-0.422452	0.574454	Neither	-3.08439	0.5	Neither	0.560512	0.700071	Neither	-0.604497	0.360404	Neither	-0.154604	0.56853	Neither	-0.539649	0.639941	Neither	0.107322	0.883832	Neither	0.0470363	0.964452	Neither	-0.727929	0.501073	Neither
SP2	ENSMMUG00000004765	-0.114761	0.809891	Neither	0.0384939	1	Neither	-0.807471	0.116408	Neither	-0.0804759	0.8638	Neither	0.458698	0.514235	Neither	0.196324	0.932731	Neither	4.20538	0.527241	Neither	-0.979138	0.0530265	Neither	1.09914	0.248688	Neither	0.00910856	0.999773	Neither	-0.641446	0.447514	Neither	0.738751	0.328333	Neither	1.29347	0.299643	Neither	0.809709	0.0350431	Neither
PBX1	ENSMMUG00000019108	0.157468	0.81253	Neither	-0.245196	0.721948	Neither	-0.294266	0.532931	Neither	-1.36982	0.333248	Neither	0	1	Neither	0	1	Neither	0.0544595	0.92711	Neither	-0.900599	0.0967552	Neither	0.0758173	1	Neither	1.84673	1	Neither	0.812972	0.158352	Neither	0.403064	0.768675	Neither	0.676013	0.958981	Neither	1.25306	0.175864	Neither
URI1	ENSMMUG00000018441	0.141936	0.825677	Neither	0.2393	0.916054	Neither	1.08104	0.0858074	Neither	0.469036	0.989356	Neither	0.922888	0.352999	Neither	-2.04324	0.149854	Neither	-0.0461096	0.886386	Neither	3.67135	0.910565	Neither	-1.95322	0.0715046	Neither	0.327299	1	Neither	0.131041	0.853732	Neither	0.00573172	1	Neither	0.266156	0.610023	Neither	-0.909556	0.14498	Neither
EAPP	ENSMMUG00000056506	0.184354	0.839326	Neither	-1.08238	0.384105	Neither	1.28961	1	Neither	-0.0163592	0.896558	Neither	-0.0389221	0.891811	Neither	1.48428	0.0543281	Neither	-0.35693	0.658425	Neither	-1.7213	0.269376	Neither	0.513972	0.504676	Neither	-0.137901	0.601629	Neither	0.254526	0.733916	Neither	0.194094	0.741115	Neither	1.54125	0.950421	Neither	0.679862	0.155674	Neither
JUN	ENSMMUG00000059326	0.17841	0.847941	Neither	0.364714	0.817222	Neither	0.460503	0.358671	Neither	-0.025986	0.895704	Neither	0.259867	0.651659	Neither	-0.0981716	0.83965	Neither	-0.290554	0.821127	Neither	-0.561787	0.285121	Neither	-0.0152174	0.921275	Neither	0.20116	0.818877	Neither	-0.0357021	1	Neither	-0.0169164	0.933476	Neither	-1.033	0.133021	Neither	-0.360935	0.332626	Neither
MTA3	ENSMMUG00000020744	0.129579	0.869009	Neither	-1.18813	0.263664	Neither	0.874258	0.162373	Neither	0.962094	0.571799	Neither	-1.07796	0.444581	Neither	0	1	Neither	0.440403	0.755961	Neither	4.70452	0.353881	Neither	0.147905	0.891027	Neither	-0.0171128	0.933805	Neither	-0.58253	0.292452	Neither	1.88347	0.212497	Neither	0.444226	0.405158	Neither	-0.179235	0.58653	Neither
RFXAP	ENSMMUG00000009913	-0.0558122	0.886784	Neither	0.0563829	1	Neither	2.50311	1	Neither	0.140831	0.973784	Neither	0.305918	0.57557	Neither	-0.433582	0.5044	Neither	0.0823075	0.86776	Neither	3.13997	0.953847	Neither	0.425171	0.58216	Neither	-0.111733	0.701486	Neither	0.503442	0.906217	Neither	0.196787	0.746699	Neither	0.698687	0.15731	Neither	-0.125722	0.686718	Neither
HOXA1	ENSMMUG00000012807	3.33342	0.887278	Neither	-2.47936	0.193606	Neither	-0.56923	0.542152	Neither	0.105691	1	Neither	0.0490749	0.975804	Neither	-0.437183	0.53882	Neither	0.15792	0.73263	Neither	-0.268469	0.597056	Neither	-0.0198757	0.918648	Neither	-0.0623645	0.801609	Neither	-3.07	0.5	Neither	0.0273783	1	Neither	-0.328945	0.423764	Neither	0.0182592	0.981856	Neither
TCF19	ENSMMUG00000015682	-0.0627349	0.88926	Neither	-1.45434	0.225346	Neither	-0.474453	0.278506	Neither	2.0287	1	Neither	-2.98668	0.5	Neither	2.10395	1	Neither	-0.136671	0.705724	Neither	0	1	Neither	3.4184	0.0890422	Neither	-0.215727	0.425998	Neither	0.369244	0.557459	Neither	1.20421	0.285148	Neither	0.340766	0.484402	Neither	-0.389127	0.439955	Neither
MTA1	ENSMMUG00000017313	-0.0349442	0.899408	Neither	0.478201	0.763254	Neither	-0.0577978	1	Neither	0.450484	0.771616	Neither	0.232691	0.692431	Neither	0.535453	0.533357	Neither	-0.0309521	0.904176	Neither	1.55726	0.165689	Neither	-0.0431057	0.890752	Neither	0.219041	0.747967	Neither	-0.150773	0.725328	Neither	0.152369	0.825717	Neither	0.263002	0.808546	Neither	-0.298979	0.384579	Neither
HOXD3	ENSMMUG00000051761	3.31084	0.901587	Neither	-0.929544	0.439596	Neither	-0.203715	0.657326	Neither	-0.306634	0.703296	Neither	-1.33532	0.223357	Neither	-0.042172	1	Neither	-0.466629	0.469596	Neither	-0.707362	0.295336	Neither	1.03858	0.677871	Neither	0.299731	0.366721	Neither	0.0266047	1	Neither	-0.867652	0.567892	Neither	-0.0921932	0.804506	Neither	0.300391	0.394016	Neither
PAX8	ENSMMUG00000011578	3.29844	0.917162	Neither	0.756596	0.912326	Neither	-0.705788	0.121236	Neither	0.285811	0.831273	Neither	0.596107	0.443931	Neither	-0.122246	0.798639	Neither	-0.0406033	0.886967	Neither	-0.442585	0.385137	Neither	0.363625	0.654425	Neither	-0.0480881	0.843937	Neither	0.168653	0.802827	Neither	0.109784	0.874818	Neither	-0.688433	0.327806	Neither	-1.40237	0.461073	Neither
RFX5	ENSMMUG00000051126	-0.0250216	0.920348	Neither	-0.32316	0.677063	Neither	2.125	0.719089	Neither	-0.403485	0.591273	Neither	0.602691	0.285136	Neither	0.141966	0.902138	Neither	0.431491	0.358562	Neither	-0.759322	0.149543	Neither	0.160987	0.890011	Neither	-0.804758	0.635568	Neither	-0.131937	0.755812	Neither	-0.373025	0.434241	Neither	0.196769	1	Neither	0.724778	0.501686	Neither
GSC	ENSMMUG00000055341	3.31366	0.921266	Neither	-1.38453	0.51634	Neither	-0.47266	0.316686	Neither	0.429241	0.701739	Neither	-0.102442	0.799089	Neither	0.802954	0.34754	Neither	-3.08439	0.5	Neither	0.344846	0.799158	Neither	0.0836578	0.964192	Neither	0.567637	0.439451	Neither	0.0795906	0.939946	Neither	0.0927687	0.891498	Neither	-0.656556	0.573636	Neither	0.967509	0.81111	Neither
PBX2	ENSMMUG00000018456	-0.0222833	0.922819	Neither	-0.534038	0.535575	Neither	0.37846	1	Neither	0.0839996	1	Neither	0.129195	0.839636	Neither	0.203339	0.855775	Neither	1.43333	0.725262	Neither	-0.601103	0.281816	Neither	-0.0644547	0.863229	Neither	-0.944	0.730606	Neither	-0.486991	0.504753	Neither	-0.0171411	0.928555	Neither	4.06966	0.726364	Neither	0.31288	0.779837	Neither
LMX1B	ENSMMUG00000002236	0.472271	0.932822	Neither	1.83771	0.299147	Neither	0.0304642	1	Neither	0.967577	0.712228	Neither	-0.00727681	0.934739	Neither	0.643372	0.715798	Neither	3.90617	0.668585	Neither	0.806963	0.229072	Neither	0.426562	0.741391	Neither	-3.20011	0.5	Neither	0.448554	0.550937	Neither	-0.00781836	0.935827	Neither	-1.29653	0.0951579	Neither	0.20527	1	Neither
FOXA3	ENSMMUG00000015438	-0.0305838	0.935557	Neither	-0.225414	0.776685	Neither	-0.828875	0.790423	Neither	-0.559078	0.487869	Neither	-0.304534	0.525807	Neither	0.0392978	1	Neither	-1.92586	0.120719	Neither	-0.183213	0.69876	Neither	0.117974	0.983847	Neither	0.463001	0.45443	Neither	0.463926	0.453263	Neither	0.330796	0.746164	Neither	0	1	Neither	-0.172703	0.85557	Neither
ESRRA	ENSMMUG00000017803	-0.00244766	0.951929	Neither	1.40249	0.28231	Neither	0.349234	0.523112	Neither	0.0302082	1	Neither	0.417069	0.463034	Neither	-0.97533	0.182774	Neither	3.22716	0.930162	Neither	-2.25798	0.138301	Neither	0.182558	0.843818	Neither	2.64889	1	Neither	0.400805	0.485993	Neither	0.127295	0.844712	Neither	0	1	Neither	4.87038	0.330032	Neither
UPF1	ENSMMUG00000023286	0.0480705	0.9844	Neither	0.00855292	1	Neither	0.639954	0.538676	Neither	2.02147	1	Neither	4.05113	0.633695	Neither	0	1	Neither	3.21966	1	Neither	-0.362496	0.656313	Neither	1.27538	0.422013	Neither	0	1	Neither	-0.471123	0.491215	Neither	-0.0521133	0.961465	Neither	0.172126	0.978159	Neither	0.000800652	1	Neither
TP53BP1	ENSMMUG00000017078	0.0243985	0.997578	Neither	-0.711434	0.406303	Neither	0	1	Neither	1.56431	0.687231	Neither	-2.95328	0.168593	Neither	4.40781	0.0865412	Neither	3.2197	1	Neither	1.75976	0.176123	Neither	-0.402309	0.633181	Neither	0.406222	0.473001	Neither	-0.3479	0.457745	Neither	-1.02647	0.22262	Neither	-0.0343041	0.996171	Neither	-1.16109	0.664253	Neither
NR1H4	ENSMMUG00000003571	2.97508	1	Neither	-2.4531	1	Neither	0	1	Neither	-0.0229829	0.88825	Neither	-2.98668	0.5	Neither	5.42787	0.44466	Neither	2.75432	1	Neither	0	1	Neither	-3.74107	0.227675	Neither	2.66477	1	Neither	2.6777	0.30083	Neither	1.97925	1	Neither	2.77221	1	Neither	3.62595	0.908351	Neither
HOXB1	ENSMMUG00000022212	2.96694	1	Neither	0	1	Neither	0	1	Neither	-3.51074	0.5	Neither	-2.9533	0.168626	Neither	0.814535	1	Neither	3.58145	0.720214	Neither	-3.12595	0.5	Neither	-1.70882	0.314149	Neither	-4.11941	0.168523	Neither	0	1	Neither	0.248769	0.811397	Neither	0	1	Neither	1.40059	0.375969	Neither
ONECUT1	ENSMMUG00000001425	2.4815	1	Neither	3.04893	0.273425	Neither	1.14678	0.238871	Neither	2.80383	1	Neither	-2.98668	0.5	Neither	3.2501	1	Neither	0.664441	0.242139	Neither	-4.04086	0.195603	Neither	-3.74107	0.226618	Neither	0	1	Neither	0	1	Neither	-0.803729	0.812811	Neither	-0.484722	0.633032	Neither	-1.0181	0.437336	Neither
DLX3	ENSMMUG00000000157	2.46116	1	Neither	2.81182	1	Neither	-3.03988	0.5	Neither	0.539736	1	Neither	5.0125	0.181607	Neither	-3.29515	0.5	Neither	2.75431	1	Neither	3.2201	0.969159	Neither	1.97551	1	Neither	-0.510638	0.714721	Neither	1.02394	0.858046	Neither	1.97936	1	Neither	-1.55531	0.16862	Neither	-1.44674	0.332988	Neither
GBX2	ENSMMUG00000005911	2.46112	1	Neither	2.93905	0.247847	Neither	-0.531852	0.595195	Neither	0	1	Neither	-0.228564	0.891938	Neither	-0.64621	0.571145	Neither	0.0500653	0.973318	Neither	4.58561	0.390677	Neither	-1.90841	0.372525	Neither	4.16	0.109885	Neither	3.21282	0.898698	Neither	0.218485	0.887412	Neither	0.37887	1	Neither	3.96341	0.653852	Neither
HMGA2	ENSMMUG00000022660	2.46109	1	Neither	0.379505	1	Neither	2.125	0.719081	Neither	0	1	Neither	1.92611	1	Neither	0	1	Neither	5.12548e-15	1	Neither	1.93531	1	Neither	0.146124	1	Neither	-0.138544	0.974885	Neither	2.61134	1	Neither	2.02845	1	Neither	0	1	Neither	-0.581166	0.243557	Neither
BATF	ENSMMUG00000003834	2.461	1	Neither	-0.503482	0.785668	Neither	0	1	Neither	3.4099	1	Neither	0	1	Neither	0	1	Neither	3.89716	0.77051	Neither	-1.13752	0.398564	Neither	-0.324093	0.576434	Neither	-0.0172477	1	Neither	0	1	Neither	-2.28931	0.373693	Neither	0	1	Neither	-0.339249	0.359553	Neither
GCM1	ENSMMUG00000022083	2.46095	1	Neither	3.33148	1	Neither	0	1	Neither	3.04861	1	Neither	0	1	Neither	4.22901	0.742265	Neither	4.11645	0.477113	Neither	1.33813	0.237839	Neither	-0.293753	0.647993	Neither	0.24484	0.449103	Neither	0.293798	0.910444	Neither	1.97004	1	Neither	-1.00151	0.559941	Neither	-0.908565	0.321626	Neither
HOXA10	ENSMMUG00000013459	2.45875	1	Neither	0	1	Neither	-2.20542	1	Neither	0	1	Neither	0	1	Neither	2.10511	1	Neither	3.21878	0.935604	Neither	4.45141	0.4661	Neither	0.390835	0.941933	Neither	-4.67643	0.0623432	Neither	0.998622	1	Neither	-0.399388	0.615243	Neither	0	1	Neither	6.05754	0.144652	Neither
HOXA7	ENSMMUG00000013458	1.73203	1	Neither	-1.92419	0.262767	Neither	0	1	Neither	0	1	Neither	-2.00652	0.366181	Neither	0	1	Neither	1.931	1	Neither	0	1	Neither	-2.84512	0.5	Neither	-0.0880769	0.861547	Neither	0.145799	1	Neither	0.858225	1	Neither	-0.256326	0.845568	Neither	-0.183916	0.596277	Neither
KLF1	ENSMMUG00000011230	1.73089	1	Neither	5.24805	0.66019	Neither	-3.56515	0.5	Neither	2.02898	1	Neither	1.926	1	Neither	2.52282	0.539171	Neither	-0.235498	0.73206	Neither	1.93441	1	Neither	1.96897	1	Neither	-0.153226	0.630897	Neither	0	1	Neither	-1.03001	0.451638	Neither	0.389796	0.42515	Neither	0.627289	0.577646	Neither
DLX4	ENSMMUG00000017658	1.70588	1	Neither	2.81178	1	Neither	0	1	Neither	2.79072	1	Neither	2.15794	1	Neither	0	1	Neither	-0.348621	0.38091	Neither	2.72136	0.0570282	Neither	2.76471	1	Neither	0.272915	0.994521	Neither	0	1	Neither	3.31808	0.939334	Neither	-0.737099	0.602238	Neither	1.14977	0.667832	Neither
NR5A1	ENSMMUG00000014111	1.70579	1	Neither	-3.31497	0.5	Neither	0	1	Neither	0	1	Neither	0.474686	0.864168	Neither	-2.45517	0.394032	Neither	4.35659	0.630084	Neither	0.572093	0.711105	Neither	0.682488	0.689736	Neither	0.489619	0.682269	Neither	-0.157781	0.840419	Neither	0.320738	0.942153	Neither	1.38083	0.36461	Neither	-0.113856	0.752421	Neither
FOXF1	ENSMMUG00000058235	0.109163	1	Neither	0.10472	1	Neither	4.19209	0.649674	Neither	-0.187259	0.76929	Neither	-0.533907	0.249246	Neither	1.37374	0.0882364	Neither	-0.329316	0.418445	Neither	0.0485412	1	Neither	-0.72823	0.234816	Neither	0.0770823	0.837449	Neither	-1.11746	0.825275	Neither	-0.311125	0.491675	Neither	-0.159232	0.697489	Neither	-0.0604173	0.908013	Neither
POU5F1	ENSMMUG00000015688	-0.0318733	1	Neither	0.233029	1	Neither	-0.831103	0.673746	Neither	0.597624	0.629185	Neither	0.470165	0.388831	Neither	0.6118	0.443667	Neither	0.199549	0.809272	Neither	0.786527	0.464538	Neither	0.0131733	1	Neither	0	1	Neither	-0.301774	0.550103	Neither	-0.2356	0.598645	Neither	0	1	Neither	3.29399	0.923893	Neither
TBC1D22A	ENSMMUG00000003764	0.0263213	1	Neither	0.00926311	1	Neither	0.753332	0.175813	Neither	1.51557	0.612772	Neither	-0.762708	0.276626	Neither	-1.76949	0.138182	Neither	5.12548e-15	1	Neither	-0.980202	0.0977889	Neither	-0.733662	0.400852	Neither	0	1	Neither	-0.214367	0.696816	Neither	-0.167819	0.700256	Neither	0	1	Neither	1.94812	1	Neither
FOXP2	ENSMMUG00000008005	0.0103624	1	Neither	-1.30644	0.293741	Neither	-1.1843	0.371095	Neither	0.157541	1	Neither	0	1	Neither	2.82028	1	Neither	5.12548e-15	1	Neither	0	1	Neither	0	1	Neither	0	1	Neither	0	1	Neither	0	1	Neither	0	1	Neither	2.73859	1	Neither
TLE3	ENSMMUG00000014023	0.00828702	1	Neither	0.131216	1	Neither	-0.464521	0.346746	Neither	-0.37487	0.759543	Neither	0	1	Neither	2.11474	1	Neither	3.92658	0.683125	Neither	0	1	Neither	0	1	Neither	0	1	Neither	0	1	Neither	-0.263986	0.714044	Neither	2.01645	1	Neither	5.28372	0.501891	Neither
NHLH2	ENSMMUG00000053366	0	1	Neither	2.63925	0.172645	Neither	0.871808	0.268647	Neither	0	1	Neither	0	1	Neither	0	1	Neither	0.488846	0.584265	Neither	0	1	Neither	0	1	Neither	0	1	Neither	0	1	Neither	-0.527196	0.360532	Neither	0	1	Neither	-3.40484	0.242186	Neither
PHOX2B	ENSMMUG00000051296	0	1	Neither	3.59293	1	Neither	0	1	Neither	0	1	Neither	0	1	Neither	0	1	Neither	5.12548e-15	1	Neither	0	1	Neither	1.96855	1	Neither	0	1	Neither	0	1	Neither	-0.0736242	0.88619	Neither	0	1	Neither	3.25544	1	Neither
ATOH1	ENSMMUG00000002367	0	1	Neither	0	1	Neither	-3.03988	0.5	Neither	1.35166	0.61546	Neither	0	1	Neither	0	1	Neither	5.12548e-15	1	Neither	0	1	Neither	0	1	Neither	1.87633	1	Neither	0	1	Neither	0	1	Neither	0	1	Neither	-2.61338	0.540746	Neither
PITX2	ENSMMUG00000011322	0	1	Neither	4.3393	0.246319	Neither	0	1	Neither	-1.48382	0.226323	Neither	0	1	Neither	0	1	Neither	-0.410718	0.408926	Neither	0	1	Neither	0	1	Neither	0	1	Neither	0	1	Neither	0	1	Neither	0	1	Neither	3.91677	0.64056	Neither
POU4F2	ENSMMUG00000053730	0	1	Neither	0.928076	0.884542	Neither	0	1	Neither	0	1	Neither	2.15768	1	Neither	0	1	Neither	5.12548e-15	1	Neither	2.65879	1	Neither	-0.826758	0.30055	Neither	0	1	Neither	0	1	Neither	2.02866	1	Neither	0.692326	0.243102	Neither	-0.452146	0.397888	Neither
EVX1	ENSMMUG00000056313	0	1	Neither	5.69897	0.398885	Neither	-2.20542	1	Neither	0	1	Neither	0	1	Neither	0	1	Neither	-0.406458	1	Neither	0	1	Neither	0	1	Neither	0	1	Neither	0	1	Neither	3.66117	0.785074	Neither	0	1	Neither	3.6261	0.908001	Neither
HOXA10	ENSMMUG00000051571	0	1	Neither	3.00813	1	Neither	-3.56515	0.5	Neither	-0.193292	1	Neither	2.15809	1	Neither	-3.29515	0.5	Neither	5.12548e-15	1	Neither	0	1	Neither	3.28587	1	Neither	0	1	Neither	0	1	Neither	-0.0480518	0.958588	Neither	0	1	Neither	4.40171	0.447089	Neither
ISL1	ENSMMUG00000003984	0	1	Neither	-0.161182	0.761156	Neither	0	1	Neither	0	1	Neither	0	1	Neither	0	1	Neither	5.12548e-15	1	Neither	0	1	Neither	0	1	Neither	1.84611	1	Neither	0	1	Neither	0	1	Neither	0	1	Neither	2.74844	1	Neither
FOXI1	ENSMMUG00000014124	0	1	Neither	0	1	Neither	0	1	Neither	0.697804	1	Neither	0	1	Neither	4.60705	0.707806	Neither	5.12548e-15	1	Neither	-0.908158	0.13943	Neither	0	1	Neither	0	1	Neither	2.61165	1	Neither	0	1	Neither	0	1	Neither	-0.738926	0.637403	Neither
GCM2	ENSMMUG00000007719	0	1	Neither	6.13387	0.484667	Neither	-3.94939	0.187713	Neither	0.0478129	1	Neither	0	1	Neither	3.93755	0.945072	Neither	5.12548e-15	1	Neither	0	1	Neither	1.97545	1	Neither	0	1	Neither	0	1	Neither	0	1	Neither	3.76147	0.689317	Neither	-1.07323	0.0547136	Neither
NKX2-1	ENSMMUG00000009641	0	1	Neither	4.43603	0.310116	Neither	0	1	Neither	1.09608	0.953276	Neither	-4.4449	0.0683885	Neither	5.59927	0.383877	Neither	0.288317	0.638718	Neither	3.43358	0.176813	Neither	1.62168	0.442242	Neither	0	1	Neither	0	1	Neither	3.40193	0.888191	Neither	0	1	Neither	1.95029	1	Neither
SHOX	ENSMMUG00000004955	0	1	Neither	4.42451	0.302548	Neither	0	1	Neither	0	1	Neither	1.89108	1	Neither	0	1	Neither	5.12548e-15	1	Neither	0	1	Neither	0	1	Neither	0	1	Neither	0	1	Neither	0	1	Neither	0	1	Neither	0.967753	0.168847	Neither
TFDP3	ENSMMUG00000017335	0	1	Neither	0	1	Neither	0	1	Neither	0	1	Neither	0	1	Neither	0	1	Neither	5.12548e-15	1	Neither	1.935	1	Neither	-2.19036	0.256661	Neither	0	1	Neither	0	1	Neither	0	1	Neither	0	1	Neither	-0.038973	0.996983	Neither
PRDM14	ENSMMUG00000049797	0	1	Neither	2.89145	1	Neither	0	1	Neither	3.64166	0.979851	Neither	0	1	Neither	5.31383	0.410713	Neither	5.12548e-15	1	Neither	0	1	Neither	2.00893	1	Neither	0	1	Neither	2.80949	1	Neither	0	1	Neither	0.858659	0.533592	Neither	-0.957118	0.561529	Neither
PTF1A	ENSMMUG00000051411	0	1	Neither	-3.31497	0.5	Neither	3.84375	0.795462	Neither	0	1	Neither	0	1	Neither	5.33105	0.420342	Neither	5.12548e-15	1	Neither	0	1	Neither	0	1	Neither	0	1	Neither	0	1	Neither	4.24735	0.485867	Neither	-3.77379	0.197294	Neither	0	1	Neither
NEUROG3	ENSMMUG00000008956	0	1	Neither	0	1	Neither	2.50296	1	Neither	0	1	Neither	0	1	Neither	0	1	Neither	5.12548e-15	1	Neither	1.9564	1	Neither	0	1	Neither	-0.174334	0.641465	Neither	0	1	Neither	0.509324	0.491785	Neither	-0.174602	0.818794	Neither	-1.12499	0.679952	Neither
NKX2-3	ENSMMUG00000018270	0	1	Neither	0	1	Neither	0	1	Neither	2.79043	1	Neither	0	1	Neither	0	1	Neither	1.86485	1	Neither	2.80103	1	Neither	0	1	Neither	0.266306	0.501638	Neither	0	1	Neither	0	1	Neither	0	1	Neither	4.39091	0.443197	Neither
TLX1	ENSMMUG00000017667	0	1	Neither	0	1	Neither	0	1	Neither	-0.182854	0.789763	Neither	-0.411702	0.865719	Neither	6.36711	0.109549	Neither	0.130441	0.913089	Neither	-1.81745	0.346163	Neither	2.77516	1	Neither	0	1	Neither	0	1	Neither	0	1	Neither	4.00353	0.712694	Neither	-2.15537	0.251955	Neither
HOXC11	ENSMMUG00000000924	0	1	Neither	0	1	Neither	0	1	Neither	-0.234001	0.910068	Neither	0	1	Neither	0	1	Neither	-0.668062	0.234614	Neither	2.65872	1	Neither	0.356745	0.921502	Neither	0	1	Neither	0	1	Neither	0.474027	0.775157	Neither	0	1	Neither	3.2561	1	Neither
HOXC8	ENSMMUG00000063741	0	1	Neither	0	1	Neither	3.61	1	Neither	0	1	Neither	1.8913	1	Neither	2.10463	1	Neither	-0.330617	0.612492	Neither	0	1	Neither	0.145876	0.997716	Neither	0	1	Neither	0	1	Neither	0.846009	0.577634	Neither	0	1	Neither	-1.44358	0.222742	Neither
EN1	ENSMMUG00000057382	0	1	Neither	0.40724	0.891877	Neither	-2.06592	0.0986748	Neither	-1.25109	0.577118	Neither	3.23843	1	Neither	0	1	Neither	0.256685	0.785265	Neither	-3.12595	0.5	Neither	0	1	Neither	0	1	Neither	0	1	Neither	0	1	Neither	0	1	Neither	1.06164	0.73507	Neither
HOXD13	ENSMMUG00000055831	0	1	Neither	0	1	Neither	0	1	Neither	0.685352	1	Neither	0	1	Neither	0	1	Neither	5.12548e-15	1	Neither	0	1	Neither	-0.869131	0.775728	Neither	0	1	Neither	0	1	Neither	0	1	Neither	0	1	Neither	-1.40241	0.460854	Neither
PAX3	ENSMMUG00000020409	0	1	Neither	0.807608	0.819269	Neither	-1.08803	0.0953255	Neither	-0.440247	0.64648	Neither	0	1	Neither	0	1	Neither	0.390897	0.674931	Neither	0	1	Neither	0	1	Neither	0	1	Neither	0	1	Neither	0	1	Neither	0	1	Neither	6.29718	0.0923682	Neither
MYOD1	ENSMMUG00000006400	0	1	Neither	2.08425	1	Neither	3.47532	0.18653	Neither	0	1	Neither	0	1	Neither	3.24962	1	Neither	-0.757311	0.0611809	Neither	0	1	Neither	0	1	Neither	0	1	Neither	0	1	Neither	2.02804	1	Neither	2.84634	1	Neither	4.19792	0.637579	Neither
LHX3	ENSMMUG00000004882	0	1	Neither	-2.4531	1	Neither	0	1	Neither	0.689031	1	Neither	0	1	Neither	0	1	Neither	5.12548e-15	1	Neither	1.93419	1	Neither	0	1	Neither	0	1	Neither	0	1	Neither	0	1	Neither	0	1	Neither	-2.10853	0.289966	Neither
FOXE1	ENSMMUG00000002584	0	1	Neither	4.08573	0.945299	Neither	2.5028	1	Neither	0	1	Neither	0	1	Neither	3.80968	1	Neither	5.12548e-15	1	Neither	0	1	Neither	0	1	Neither	0	1	Neither	0	1	Neither	0	1	Neither	0	1	Neither	0	1	Neither
FIGLA	ENSMMUG00000020852	0	1	Neither	2.30315	1	Neither	0	1	Neither	0	1	Neither	0	1	Neither	0	1	Neither	5.12548e-15	1	Neither	0	1	Neither	0	1	Neither	0	1	Neither	0	1	Neither	0	1	Neither	0	1	Neither	4.4175	0.467551	Neither
PAX1	ENSMMUG00000019409	0	1	Neither	4.76332	0.546542	Neither	-0.537781	0.730607	Neither	0.205769	1	Neither	0	1	Neither	3.59996	0.833979	Neither	1.90748	1	Neither	0	1	Neither	0	1	Neither	0	1	Neither	0	1	Neither	0	1	Neither	0	1	Neither	-2.05427	0.480232	Neither
PDX1	ENSMMUG00000064615	0	1	Neither	0	1	Neither	0	1	Neither	0	1	Neither	-3.26422	0.0830296	Neither	2.818	1	Neither	1.93154	1	Neither	0	1	Neither	0	1	Neither	0.109798	0.967092	Neither	-2.11163	0.367737	Neither	-0.120499	0.808845	Neither	3.63394	0.780788	Neither	-2.57744	0.544	Neither
CDX2	ENSMMUG00000052070	0	1	Neither	-2.4531	1	Neither	2.50263	1	Neither	0	1	Neither	0	1	Neither	0	1	Neither	0.580203	1	Neither	3.46962	0.803085	Neither	0	1	Neither	-0.671848	0.448385	Neither	0.688501	0.838731	Neither	0.220022	0.742389	Neither	4.0703	0.614273	Neither	-0.606959	1	Neither
HNF1B	ENSMMUG00000003431	0	1	Neither	0	1	Neither	0	1	Neither	0	1	Neither	0	1	Neither	3.59996	0.833979	Neither	3.6125	0.784908	Neither	-0.651571	0.347581	Neither	-0.559384	0.358887	Neither	0.815072	0.813933	Neither	0.408777	0.631573	Neither	-0.358497	0.555103	Neither	0.519182	0.366013	Neither	1.04331	0.423169	Neither
HOXB13	ENSMMUG00000060879	0	1	Neither	0	1	Neither	0	1	Neither	0	1	Neither	0	1	Neither	0	1	Neither	5.12548e-15	1	Neither	0	1	Neither	0	1	Neither	0	1	Neither	0	1	Neither	2.77908	1	Neither	0	1	Neither	4.95424	0.330402	Neither
