# Supplementary material for: Differential transcriptomic landscapes of multiple organs from SARS-CoV-2 early infected rhesus macaques
Source: Protein Cell. 2022 Apr 4;13(12):920–39. doi: 10.1007/s13238-022-00915-5 (PMC8978510; doi:10.1007/s13238-022-00915-5)
Supplement: Supplementary file 11 — Supplementary file11 (XLSX 544 kb) [file 13238_2022_915_MOESM11_ESM.xlsx]

## Sheet: factors
Supplementary Table S10. Changes of receptors, cytokines, coagulation, angiogenesis and fibrosis factors among multiple organs in rhesus macaque post SARS-CoV-2 infection.
Factors	GeneName	GeneID	Brain_log2(fold change)	Brain_P value	Brain_Label	Brainstem_log2(fold change)	Brainstem_P value	Brainstem_Label	Cerebellum_log2(fold change)	Cerebellum_P value	Cerebellum_Label	Medulla_log2(fold change)	Medulla_P value	Medulla_Label	Left ventricle_log2(fold change)	Left ventricle_P value	Left ventricle_Label	Right ventricle_log2(fold change)	Right ventricle_P value	Right ventricle_Label	Muscle_log2(fold change)	Muscle_P value	Muscle_Label	Lung_log2(fold change)	Lung_P value	Lung_Label	Kidney_log2(fold change)	Kidney_P value	Kidney_Label	Spleen_log2(fold change)	Spleen_P value	Spleen_Label	Liver_log2(fold change)	Liver_P value	Liver_Label	Intestine_log2(fold change)	Intestine_P value	Intestine_label	Stomach_log2(fold change)	Stomach_P value	Stomach_Label	Testis_log2(fold change)	Testis_P value	Testis_Label
fibrosis,	PREX1	ENSMMUG00000015072	-2.27993	1.18291e-06	Down	-2.05162	0.0392667	Down	-2.01139	4.77955e-05	Down	-0.710547	0.369953	Neither	-2.55613	0.170665	Neither	8.78811	6.66222e-12	Up	3.98154	0.701566	Neither	0	1	Neither	0	1	Neither	-3.20011	0.5	Neither	1.95634	1	Neither	1.22351	1	Neither	3.73854	0.00992711	Up	-2.23309	1.0786e-05	Down
angiogenesis,	EPHB1	ENSMMUG00000021334	-3.15042	6.13391e-08	Down	0.447964	0.757444	Neither	-1.30308	0.09008	Neither	1.0672	0.526808	Neither	-0.101923	0.795614	Neither	-1.60195	0.0204662	Down	-1.31612	0.0132141	Down	-1.16158	0.0297557	Down	0.0447379	0.986739	Neither	-0.0672874	0.793073	Neither	0.155969	0.848957	Neither	0.730202	0.660528	Neither	-1.24938	0.0137285	Down	-1.41899	0.043256	Down
fibrosis,	LIPG	ENSMMUG00000019054	-1.80449	0.134196	Neither	-0.199254	0.770638	Neither	-0.992559	0.024936	Neither	-0.221448	0.757238	Neither	0.280323	0.659567	Neither	-1.63062	0.0349313	Down	-0.0446596	0.889338	Neither	-5.56617	0.0120856	Down	-0.25814	0.641315	Neither	-0.195047	0.580068	Neither	-0.647189	0.195371	Neither	-0.355006	0.443415	Neither	-1.24576	0.0156815	Down	-2.19975	0.00739458	Down
fibrosis,	CDH2	ENSMMUG00000015178	2.47585	1.21638e-05	Up	-0.0741388	0.846282	Neither	0.335477	0.822982	Neither	2.02962	1	Neither	0.292454	0.633909	Neither	1.28503	0.819452	Neither	1.18492	0.243497	Neither	-5.67838	7.60017e-15	Down	0.277426	0.746439	Neither	0.134724	0.725328	Neither	-0.106659	0.80223	Neither	-1.4771	0.0501166	Neither	-2.03209	0.000487621	Down	-1.57183	3.10244e-06	Down
coagulation,	C1R	ENSMMUG00000006470	3.31886	1.36806e-06	Up	0.19709	0.942055	Neither	-0.374222	0.435036	Neither	1.30106	0.316456	Neither	-1.20104	0.551917	Neither	-3.21054	5.65473e-06	Down	-1.24615	0.110675	Neither	0.517129	0.411661	Neither	-0.187445	0.717452	Neither	0.261058	0.451982	Neither	-0.204168	0.675715	Neither	0.383219	0.490914	Neither	-1.18631	0.0438373	Down	-1.66335	0.000283213	Down
fibrosis,	ATP6V1G2	ENSMMUG00000052422	-7.94502	1.08998e-38	Down	-0.973723	0.401958	Neither	-0.242714	0.728952	Neither	0.159746	0.935436	Neither	0.323385	0.69077	Neither	-1.07054	0.343546	Neither	2.6257	1	Neither	-0.474458	0.480501	Neither	0.129701	1	Neither	0.220108	0.612473	Neither	-0.392816	0.592103	Neither	-0.100597	0.797527	Neither	-1.55359	0.00847775	Down	-1.78485	0.00153146	Down
fibrosis,	THBS3	ENSMMUG00000003902	1.21323	0.0389396	Up	-1.1681	0.403203	Neither	0.936018	0.0770986	Neither	0	1	Neither	-0.102113	0.810517	Neither	0.177969	0.853425	Neither	0.338002	0.828084	Neither	-0.980669	0.238044	Neither	0.131441	0.91722	Neither	0.21895	0.541272	Neither	-0.178826	0.825782	Neither	0	1	Neither	-1.03238	0.022243	Down	-1.45943	0.00550411	Down
fibrosis,	APP	ENSMMUG00000014384	-0.968027	0.0298904	Neither	1.58651	0.371755	Neither	4.22197	0.0521319	Neither	-2.41898	0.417913	Neither	0.207573	0.711937	Neither	-2.03885	0.107895	Neither	0.433094	0.354297	Neither	0.225315	1	Neither	-0.0421282	0.895895	Neither	0.680676	0.293777	Neither	-0.245239	0.620776	Neither	-0.386059	0.732009	Neither	-1.3143	0.00795914	Down	-1.58963	2.04306e-05	Down
cytokine,	IL26	ENSMMUG00000004367	0	1	Neither	0	1	Neither	0	1	Neither	0	1	Neither	0	1	Neither	0	1	Neither	5.12548e-15	1	Neither	0	1	Neither	0.765268	0.733246	Neither	-0.75278	0.112636	Neither	0	1	Neither	2.77532	1	Neither	-4.90142	1.21293e-07	Down	-1.18762	0.013173	Down
fibrosis,angiogenesis,	PIK3R5	ENSMMUG00000005792	-0.433074	0.492853	Neither	0.00369826	1	Neither	-1.2451	0.00946738	Down	0.80082	0.554944	Neither	0.08376	0.939484	Neither	-1.10899	0.377947	Neither	0.297914	0.699268	Neither	-3.25965	2.59181e-05	Down	0.352782	0.754925	Neither	-1.0568	0.181763	Neither	0.0498845	0.969688	Neither	-0.028999	0.909948	Neither	1.50954	0.00424662	Up	-1.46708	5.98622e-05	Down
fibrosis,angiogenesis,	NOTCH1	ENSMMUG00000017022	0.498168	0.468336	Neither	0.700676	0.600972	Neither	-0.057139	0.894856	Neither	-2.02704	0.419466	Neither	-0.591835	0.358549	Neither	-6.24673	0.00935036	Down	0.0615405	0.943541	Neither	0	1	Neither	-0.470467	0.538763	Neither	-0.313493	0.48575	Neither	-1.2953	0.028168	Down	-1.35471	0.411523	Neither	2.22353	0.00695319	Up	-1.79745	3.70874e-07	Down
fibrosis,	SMAD2	ENSMMUG00000007816	1.24352	0.038727	Up	-1.29676	0.223508	Neither	-1.17885	0.271724	Neither	1.55676	0.645701	Neither	-0.424074	0.643897	Neither	4.69205	1.3191e-06	Up	0.606131	0.984354	Neither	-1.64401	0.220416	Neither	-0.114888	0.80331	Neither	-0.975178	0.00138353	Neither	-0.0144274	0.931562	Neither	0.213733	0.908787	Neither	1.29838	0.037034	Up	-1.02071	0.00544659	Down
cytokine,	CCR5	ENSMMUG00000055383	5.69717	0.125069	Neither	-0.19477	0.738361	Neither	-1.35502	0.00135798	Down	-0.268395	0.697705	Neither	0.0676022	0.940304	Neither	-2.58778	0.0657789	Neither	-0.455328	0.405412	Neither	0.0940246	1	Neither	0.0327421	1	Neither	-0.516613	0.269335	Neither	-0.185536	0.68192	Neither	2.47279	0.102986	Neither	2.30938	0.0217301	Up	-3.75037	1.201e-23	Down
fibrosis,	GPX3	ENSMMUG00000042643	5.10826	1.67933e-12	Up	-0.756275	0.436974	Neither	1.33949	0.32268	Neither	0.0244412	1	Neither	-0.885948	0.176971	Neither	-2.04534	0.0565101	Neither	-0.206641	0.55103	Neither	-0.526668	0.305193	Neither	0.493336	0.897938	Neither	0.34282	1	Neither	0	1	Neither	-0.584963	0.223442	Neither	1.10888	0.0375461	Up	-2.38166	1.39222e-11	Down
fibrosis,cytokine,	PDGFB	ENSMMUG00000002739	-0.12567	0.793973	Neither	-0.241328	0.740753	Neither	0.958433	0.0561864	Neither	-2.7193	0.256695	Neither	0.508214	0.337202	Neither	5.59287	0.358983	Neither	-0.779091	0.727972	Neither	-3.12595	0.5	Neither	0.0449092	0.992896	Neither	0.536549	0.299573	Neither	0.807271	0.590702	Neither	-0.0490241	1	Neither	2.13035	0.00128482	Up	-1.58935	1.33182e-05	Down
angiogenesis,	CAV1	ENSMMUG00000014122	6.80448	9.53988e-19	Up	0.0125237	1	Neither	-2.405	3.06458e-05	Down	-0.742361	0.475919	Neither	-0.0500246	0.87459	Neither	-4.19249	0.000245146	Down	2.71435	1	Neither	-1.61197	0.00116286	Down	-0.851054	0.261284	Neither	-1.85088	0.0426479	Down	2.57062	0.047582	Up	1.07575	0.240409	Neither	1.08444	0.49001	Neither	-3.35156	1.23782e-19	Down
fibrosis,	PCCB	ENSMMUG00000003262	1.39405	0.011333	Up	0.920126	0.45045	Neither	-1.72961	0.000284074	Down	0.0035656	1	Neither	0.0980362	0.92183	Neither	-2.02413	0.0142208	Down	-0.102683	0.75592	Neither	0.393941	0.589166	Neither	0.0865923	0.982636	Neither	-2.71693	0.0405791	Down	0.723105	0.206999	Neither	-0.124837	0.768063	Neither	-3.77379	0.196407	Neither	-1.4322	0.0213946	Down
fibrosis,	CAT	ENSMMUG00000002429	4.18557	4.35081e-10	Up	-0.809422	0.450544	Neither	-4.25252	0.183081	Neither	-1.25002	0.512319	Neither	-1.13257	0.125037	Neither	-1.63155	0.282275	Neither	0.100451	1	Neither	-0.120181	0.861566	Neither	-0.333936	0.564208	Neither	-3.53512	0.0363741	Down	0.283532	0.711539	Neither	-0.688945	0.392444	Neither	-0.562586	0.260146	Neither	-1.78729	5.27656e-07	Down
fibrosis,	LAMC1	ENSMMUG00000015084	4.25248	2.28172e-11	Up	-1.6386	0.0947608	Neither	-1.403	0.00596384	Down	0.872339	0.733516	Neither	0.217927	0.811943	Neither	-5.805	1.42063e-05	Down	-0.0788057	0.806724	Neither	0.894428	0.322654	Neither	-0.537365	0.371048	Neither	1.4052	0.0272578	Up	-0.1058	0.798922	Neither	0.132349	0.879906	Neither	-0.645654	0.150571	Neither	-1.22305	0.00885707	Down
fibrosis,	PRKAB2	ENSMMUG00000012221	2.62025	0.000266343	Up	-0.0132799	0.889005	Neither	-0.926709	0.0733766	Neither	3.49393	0.0971574	Neither	0.113977	0.856539	Neither	-0.109202	0.824433	Neither	2.35597	0.288725	Neither	-1.20434	0.0207224	Down	0.526138	0.59493	Neither	0.216068	0.793424	Neither	-2.78877	1.54849e-06	Down	1.52801	0.199156	Neither	-0.223207	0.628204	Neither	-1.04661	0.00467688	Down
angiogenesis,	LAMA4	ENSMMUG00000013782	3.47575	1.00258e-08	Up	0.148804	0.983443	Neither	1.02758	0.0475812	Up	0.86923	0.730113	Neither	0.243896	0.692021	Neither	-1.39164	0.0341608	Down	0.0429162	0.954169	Neither	-2.09554	3.75919e-05	Down	-0.373216	0.577804	Neither	0.0657375	1	Neither	-0.343816	0.565792	Neither	0.367009	0.721364	Neither	-0.831271	0.0944076	Neither	-3.17615	2.7572e-21	Down
fibrosis,angiogenesis,	PTK2B	ENSMMUG00000019159	-4.92838	1.94264e-21	Down	-0.606909	0.526222	Neither	0.133727	1	Neither	-1.21735	0.494797	Neither	-0.0839418	0.837394	Neither	-2.66453	0.00160015	Down	-0.133212	0.740413	Neither	-1.28022	0.0217556	Down	0.463977	0.626036	Neither	-0.067595	0.797251	Neither	-0.141851	0.771576	Neither	-1.11917	0.0853804	Neither	0.207865	0.904303	Neither	-2.63424	2.30056e-11	Down
fibrosis,angiogenesis,	LOXL2	ENSMMUG00000050549	5.37534	9.0652e-08	Up	1.32373	0.364384	Neither	-1.16703	0.39259	Neither	0.389756	0.800651	Neither	0.225407	0.700284	Neither	-1.51663	0.0296704	Down	-0.337736	0.409795	Neither	-2.07909	0.00033666	Down	0.131854	0.966224	Neither	0.430878	0.635256	Neither	-1.96506	0.19313	Neither	-0.0419909	0.888004	Neither	-0.764247	0.105526	Neither	-1.75534	2.38348e-07	Down
cytokine,	IL12RB1	ENSMMUG00000012096	2.94664	0.00747691	Up	-1.45917	0.193281	Neither	1.88569	0.0545881	Neither	-0.65479	0.430422	Neither	-0.312432	0.564646	Neither	-3.34033	0.0375081	Down	-0.0132871	0.936076	Neither	-1.91349	0.000153094	Down	0.410241	0.666204	Neither	-0.211059	0.548736	Neither	0.337019	0.926929	Neither	0.0471208	0.99132	Neither	-0.785582	0.117444	Neither	-1.1358	0.00745103	Down
angiogenesis,	MCAM	ENSMMUG00000004764	1.92184	0.00155891	Up	-1.08494	0.34396	Neither	2.10754	0.00440057	Up	-0.108922	0.860299	Neither	-2.94489	1.76075e-07	Down	5.87635	6.81282e-07	Up	0.398935	0.370676	Neither	-1.55602	0.00526872	Down	-0.806276	0.342144	Neither	-0.00762737	0.952275	Neither	0.275474	0.704993	Neither	-0.147069	0.716554	Neither	-0.850153	0.112536	Neither	-1.77413	0.000393407	Down
fibrosis,	NID1	ENSMMUG00000012716	4.33901	3.34401e-11	Up	-0.883666	0.323497	Neither	-1.03058	0.34801	Neither	0.558103	0.644672	Neither	-2.26763	0.0269087	Down	3.31755	0.000976382	Up	-0.989083	0.0327463	Neither	-1.47842	0.00530045	Down	1.52861	0.311658	Neither	-0.0940723	0.71319	Neither	-0.0501587	0.876355	Neither	0.290971	0.64223	Neither	0.619153	0.637367	Neither	-2.27014	2.75481e-12	Down
fibrosis,angiogenesis,cytokine,	CXCL8	ENSMMUG00000060156	6.35944	0.0353953	Up	-1.3556	0.217825	Neither	0.556118	0.369736	Neither	4.20608	0.703247	Neither	0.668869	0.709973	Neither	2.58465	0.0131491	Up	-0.341855	0.574942	Neither	-3.69433	0.0139301	Down	5.25714	0.515683	Neither	-0.0446723	0.879541	Neither	-0.408136	0.387202	Neither	-3.65955	0.0249414	Down	-0.232325	0.676937	Neither	-2.17924	1.63254e-10	Down
angiogenesis,	HOXA5	ENSMMUG00000061471	3.84845	0.578943	Neither	-1.63847	0.305211	Neither	0.347377	0.510712	Neither	2.88243	0.365667	Neither	0.522042	0.336878	Neither	2.35542	0.00882873	Up	-0.516476	0.147107	Neither	-1.05706	0.0423197	Down	0.0307495	1	Neither	-0.281244	0.310498	Neither	0.264506	0.718779	Neither	-0.450861	0.618318	Neither	-1.25273	0.0711889	Neither	-1.66226	1.52339e-05	Down
fibrosis,angiogenesis,	MMP1	ENSMMUG00000002037	0	1	Neither	0	1	Neither	0	1	Neither	3.40839	1	Neither	-1.9664	0.365537	Neither	1.34938	0.0683321	Neither	0.231979	0.605221	Neither	-1.29421	0.0187338	Down	-1.2454	0.0388703	Down	-0.562407	0.283783	Neither	-0.0405028	0.891462	Neither	-4.20269	1.44086e-07	Down	-0.569004	0.447668	Neither	-2.32759	1.10191e-07	Down
fibrosis,angiogenesis,	SIRT1	ENSMMUG00000030531	0.257548	0.666435	Neither	2.14394	0.160443	Neither	0.119297	1	Neither	1.71405	0.671511	Neither	-2.00237	0.0138723	Down	2.5385	0.0341139	Up	0.28462	0.766384	Neither	1.90168	0.00590276	Up	-0.469974	0.544077	Neither	-0.153742	0.611873	Neither	-1.84298	0.00662046	Down	-1.08111	0.20927	Neither	0.488655	0.340937	Neither	-1.0183	0.0163895	Down
angiogenesis,	FOXO4	ENSMMUG00000032429	-3.53448	3.30507e-16	Down	-0.0799155	0.844573	Neither	-0.903565	0.098453	Neither	-0.013128	0.910842	Neither	0.761288	0.752549	Neither	1.95606	0.0125652	Up	0.0981883	1	Neither	-0.68834	0.231709	Neither	1.01286	0.641247	Neither	0.184834	0.800959	Neither	-1.84849	0.011893	Down	0.218661	0.739322	Neither	0.376533	0.588942	Neither	-1.64654	1.5315e-06	Down
coagulation,	SERPINC1	ENSMMUG00000000629	0.237454	0.976713	Neither	2.98861	0.244622	Neither	0	1	Neither	1.272	0.234942	Neither	1.92611	1	Neither	0	1	Neither	0.116975	0.820004	Neither	-0.85098	0.109151	Neither	-1.51242	0.575313	Neither	-0.134182	0.703333	Neither	-1.93771	0.00676989	Down	0.69921	0.206684	Neither	-0.758374	0.066645	Neither	-3.82697	6.64132e-19	Down
cytokine,	IL9R	ENSMMUG00000002016	2.97509	1	Neither	-0.503422	0.7857	Neither	0	1	Neither	0	1	Neither	3.09549	1	Neither	-0.0443601	1	Neither	1.90768	1	Neither	-0.0180289	0.921734	Neither	-2.2187	0.251163	Neither	-0.31353	0.367783	Neither	-3.28381	0.000237486	Down	0.826068	1	Neither	-0.379131	0.387924	Neither	-2.64523	1.72454e-13	Down
fibrosis,angiogenesis,coagulation,	SERPINE1	ENSMMUG00000009926	4.04921	0.000328023	Up	0.159152	1	Neither	0.373665	0.535746	Neither	0.671893	1	Neither	-0.517141	0.475996	Neither	-0.947885	0.388198	Neither	-0.39394	0.370554	Neither	-1.24457	0.0654122	Neither	-2.43132	0.176641	Neither	-0.135878	0.738155	Neither	2.22579	0.0103529	Up	-0.152043	1	Neither	-0.408008	0.361987	Neither	-1.84963	0.0390998	Down
fibrosis,	TNN	ENSMMUG00000000545	-0.702577	0.363044	Neither	-0.347903	0.690049	Neither	-0.570322	1	Neither	-0.294168	0.702445	Neither	-1.6174	0.0349467	Down	-5.92519	4.36274e-15	Down	-0.845749	0.199397	Neither	-0.313195	0.559072	Neither	-2.84512	0.5	Neither	0.371775	0.505928	Neither	0.688235	0.329389	Neither	-0.463312	0.368527	Neither	1.35082	0.165844	Neither	-2.79482	1.20619e-14	Down
fibrosis,cytokine,	IL1RAP	ENSMMUG00000022562	-0.231534	0.647003	Neither	-0.862197	0.437863	Neither	1.94463	0.00465612	Up	0.190733	1	Neither	0.224304	0.700088	Neither	-4.34552	3.94184e-08	Down	0.17645	0.796648	Neither	-0.362575	0.479391	Neither	-1.24439	0.0408568	Down	-0.246341	0.413212	Neither	-0.0229055	0.917079	Neither	0.0971497	0.907013	Neither	3.12554	1	Neither	-2.40795	0.000657991	Down
fibrosis,coagulation,	KLKB1	ENSMMUG00000011633	-0.0194916	0.967877	Neither	1.24411	0.727111	Neither	-0.757628	0.492997	Neither	0	1	Neither	-0.770132	0.181359	Neither	-5.4234	1.78421e-09	Down	0.306551	0.637073	Neither	-0.105306	0.802302	Neither	2.29294	0.0409938	Up	-0.076299	0.832049	Neither	-0.0826698	0.827708	Neither	-0.186009	0.742687	Neither	0.0947969	0.879626	Neither	-1.81102	6.75125e-05	Down
coagulation,	F7	ENSMMUG00000001036	-1.07353	0.190393	Neither	1.3537	0.583684	Neither	2.21166	6.02111e-05	Up	0.760151	0.771509	Neither	0.853847	0.251461	Neither	-3.82445	7.98661e-06	Down	0.479957	0.453661	Neither	-0.688025	0.617956	Neither	-4.28961	0.217531	Neither	-0.367306	0.295404	Neither	-0.122952	0.778198	Neither	-1.01842	0.0314836	Down	0.143536	0.843508	Neither	-2.11454	1.46623e-05	Down
fibrosis,	ZFYVE16	ENSMMUG00000023177	1.57433	0.0134878	Up	-2.74723	0.0269716	Down	-1.54533	0.0143158	Down	0.474716	0.735914	Neither	-0.259729	0.540754	Neither	-4.38855	1.03177e-10	Down	0.0750974	0.902771	Neither	-0.967181	0.0589021	Neither	-0.7139	0.31432	Neither	0	1	Neither	-0.479035	0.322664	Neither	0.562901	0.302259	Neither	-0.751888	0.0910937	Neither	-2.13515	2.74991e-10	Down
fibrosis,	YWHAG	ENSMMUG00000058269	-2.17185	7.85169e-07	Down	-1.16677	0.178109	Neither	-1.31007	0.00824189	Down	-0.144677	0.793393	Neither	0.260123	0.693707	Neither	-2.82864	0.000439973	Down	0.347764	0.742299	Neither	0.176558	0.87388	Neither	-0.42682	0.622896	Neither	-0.108986	0.695279	Neither	0.489118	0.387867	Neither	0.0684196	0.950716	Neither	0.836436	0.118437	Neither	-1.30422	0.000848111	Down
fibrosis,angiogenesis,	VCAM1	ENSMMUG00000022906	5.45068	9.35968e-13	Up	-0.977369	0.4459	Neither	-1.46444	0.00662377	Down	-0.25058	0.707663	Neither	-0.0201379	0.925162	Neither	-4.91913	2.25342e-13	Down	-0.278581	0.805275	Neither	-0.946539	0.0660671	Neither	0.0210472	0.959197	Neither	0.0696898	0.877546	Neither	0.825746	0.336808	Neither	-0.543011	0.364149	Neither	0.461839	0.350658	Neither	-1.54752	5.2383e-05	Down
fibrosis,	FGL2	ENSMMUG00000055568	4.51839	2.67307e-11	Up	-0.668035	0.533844	Neither	-2.69439	2.0704e-05	Down	0.00832436	1	Neither	0.0628275	0.939221	Neither	-2.56791	7.57961e-05	Down	5.12548e-15	1	Neither	0.765751	0.293857	Neither	0.250066	0.784794	Neither	-0.282849	0.460359	Neither	0.257013	0.664038	Neither	0.402616	0.499691	Neither	-0.512697	0.238371	Neither	-1.11088	0.000775354	Down
angiogenesis,	GATA4	ENSMMUG00000019208	3.78741	2.08194e-07	Up	0.570362	0.763232	Neither	-2.16102	3.69703e-06	Down	-0.151015	0.820522	Neither	0.935835	0.34416	Neither	-4.61281	7.03587e-13	Down	0.102716	0.866539	Neither	1.02363	0.270904	Neither	-0.42587	0.471476	Neither	-0.122591	0.64349	Neither	-0.329795	0.475761	Neither	0.0439198	0.972554	Neither	-0.370163	0.379976	Neither	-1.32051	7.81752e-05	Down
fibrosis,	SERPINH1	ENSMMUG00000007675	3.03205	8.6124e-06	Up	-0.0201992	0.895948	Neither	-3.47967	0.0280564	Down	-0.102377	0.831904	Neither	-0.792948	0.191925	Neither	-2.34536	0.000665325	Down	0.373023	0.513	Neither	0.395781	0.520653	Neither	-0.143918	0.796719	Neither	-0.383833	0.292077	Neither	-0.209607	0.717676	Neither	0.0676195	0.938314	Neither	0.0893536	0.890859	Neither	-1.69959	0.0023517	Down
fibrosis,	SMURF1	ENSMMUG00000009183	-0.589824	0.203026	Neither	-0.0849038	0.843886	Neither	-5.78611	0.00862607	Down	-0.837508	0.428832	Neither	0.609343	0.345033	Neither	-3.89326	1.96355e-08	Down	5.12548e-15	1	Neither	-0.91995	0.202594	Neither	-0.370424	0.543231	Neither	-0.026426	0.901583	Neither	1.91125	0.128154	Neither	-0.382442	0.45205	Neither	0	1	Neither	-1.82409	2.72014e-08	Down
angiogenesis,	PIK3R2	ENSMMUG00000003162	-2.77275	5.61972e-07	Down	-1.45736	0.16157	Neither	1.30964	0.0117191	Up	0.743835	0.57226	Neither	0.738144	0.184154	Neither	-2.4349	0.0166683	Down	0.0477174	0.941004	Neither	-0.429424	0.447903	Neither	0.499247	0.690196	Neither	-0.0931091	0.717822	Neither	-0.135849	0.745281	Neither	0.479955	0.527693	Neither	0.0944378	0.878003	Neither	-3.15641	7.67823e-16	Down
fibrosis,	AMOTL2	ENSMMUG00000021694	2.00425	0.00162851	Up	-0.633436	0.472466	Neither	2.02257	0.00892674	Up	3.96953	0.7774	Neither	-0.271028	0.550633	Neither	-3.09831	1.73187e-06	Down	-0.753774	0.129654	Neither	-0.0111262	0.932466	Neither	-0.183146	0.735381	Neither	0.419098	0.448166	Neither	-0.0183098	0.923713	Neither	0	1	Neither	-0.525449	0.214421	Neither	-4.85983	4.30455e-11	Down
fibrosis,angiogenesis,cytokine,	CCR2	ENSMMUG00000062394	1.14024	0.322769	Neither	-0.698905	0.578564	Neither	2.56005	0.00740661	Up	0.606547	1	Neither	0.598839	0.51726	Neither	-2.29735	0.00042059	Down	0.228478	0.601462	Neither	-0.492604	0.451853	Neither	-0.224925	0.691484	Neither	-0.0840874	0.755697	Neither	-0.111144	0.803911	Neither	-0.739667	0.274421	Neither	-0.710225	0.146149	Neither	-2.67737	4.56556e-11	Down
angiogenesis,	VASH1	ENSMMUG00000018553	-5.50451	7.44484e-33	Down	1.54136	0.228711	Neither	0.409892	0.995223	Neither	0.0943364	1	Neither	0.116145	0.853717	Neither	-1.69965	0.00702311	Down	-0.0466227	0.883469	Neither	-0.645805	0.273979	Neither	-0.646172	0.324178	Neither	-0.00812838	0.957949	Neither	-0.536959	0.340869	Neither	0.0813323	0.912987	Neither	0.381941	0.434579	Neither	-1.02152	0.00146975	Down
fibrosis,angiogenesis,	CD36	ENSMMUG00000042946	7.58793	7.44739e-17	Up	0.353515	0.839917	Neither	-0.982513	0.0665445	Neither	-0.22392	0.761486	Neither	-0.108909	0.829332	Neither	-1.84194	0.0361065	Down	0.958607	0.798137	Neither	1.13536	0.477835	Neither	0.143426	0.992394	Neither	-0.0540809	0.874995	Neither	1.26626	0.0905029	Neither	0.0460906	0.976191	Neither	-0.0314958	0.90585	Neither	-2.0323	9.73479e-07	Down
fibrosis,	IL33	ENSMMUG00000021344	4.0115	3.63489e-07	Up	-0.190715	0.762448	Neither	0.903301	0.0658331	Neither	-0.404378	0.700099	Neither	-0.668734	0.258986	Neither	-2.50347	0.0002859	Down	0.0397269	0.952492	Neither	0.189794	0.821937	Neither	0.142737	0.908685	Neither	-0.177256	0.528241	Neither	-0.183857	0.678969	Neither	-0.347503	0.58494	Neither	0.589513	0.280109	Neither	-2.82411	1.05507e-07	Down
fibrosis,	HIF3A	ENSMMUG00000000215	2.47086	0.0084235	Up	-1.14195	0.239415	Neither	1.08165	1	Neither	-0.0967573	0.833303	Neither	-0.432066	0.340606	Neither	-4.82043	0.00753169	Down	0.0766358	0.885485	Neither	-1.0962	0.129618	Neither	1.38458	0.164231	Neither	-1.05688	0.0769686	Neither	-1.39154	0.310867	Neither	0.26392	0.676186	Neither	-0.522626	0.556777	Neither	-1.84171	2.60101e-05	Down
cytokine,	CXCL9	ENSMMUG00000043801	6.77303	0.0277753	Up	-0.432134	0.607368	Neither	-0.752553	0.480079	Neither	0.180935	1	Neither	-0.342008	0.641924	Neither	-3.1678	0.00638808	Down	-0.098498	0.825076	Neither	1.00289	0.115693	Neither	0.625685	1	Neither	-0.248033	0.391527	Neither	-0.0835135	0.919975	Neither	-0.281851	0.655859	Neither	0.885518	0.692898	Neither	-1.81762	0.0331599	Down
fibrosis,	NLRP3	ENSMMUG00000005946	1.59655	0.0483517	Up	-0.931163	0.316581	Neither	0.173631	0.863508	Neither	0.380922	0.7934	Neither	0.295643	0.857693	Neither	-1.48785	0.022435	Down	2.99236	0.196522	Neither	-0.61943	0.226507	Neither	0.604809	0.671638	Neither	-0.0167672	0.930198	Neither	0.0238091	1	Neither	-0.0263053	0.91703	Neither	0.641256	0.421794	Neither	-3.93907	0.000285896	Down
fibrosis,	TRRAP	ENSMMUG00000023318	0.821123	0.130709	Neither	-0.876259	0.32266	Neither	0	1	Neither	0	1	Neither	-0.0813552	0.829063	Neither	-2.4751	0.042839	Down	0.0984558	0.896778	Neither	0.882342	0.213845	Neither	-0.308968	0.588801	Neither	-0.597438	0.171429	Neither	-0.0387866	0.893821	Neither	1.06465	0.560885	Neither	-0.567714	0.500044	Neither	-2.48733	3.27156e-05	Down
angiogenesis,	TBX1	ENSMMUG00000017140	-0.121058	0.876633	Neither	0.756282	0.765423	Neither	-0.87677	0.0424568	Neither	-0.0779786	0.849483	Neither	0.37908	0.734785	Neither	3.24717	0.00474122	Up	0.95629	0.214055	Neither	-0.710512	0.155659	Neither	-5.97399	0.00888426	Down	0.159061	0.646994	Neither	-0.401427	0.437702	Neither	-0.010542	0.93703	Neither	0.434154	0.371699	Neither	-1.55858	5.11804e-05	Down
fibrosis,	MYLK	ENSMMUG00000014818	-1.44988	0.00461363	Down	0.638245	0.708584	Neither	-1.49359	0.0126751	Down	1.91524	0.164993	Neither	0.241468	0.721719	Neither	4.24763	0.000588626	Up	-0.0295263	0.908563	Neither	-0.475294	0.404285	Neither	-0.0777484	0.849947	Neither	-0.289612	0.507933	Neither	2.16246	0.133765	Neither	0.394946	0.452289	Neither	0.19772	0.696438	Neither	-1.05683	0.00236797	Down
fibrosis,	HADHA	ENSMMUG00000004380	3.72538	8.5102e-10	Up	0.0553109	1	Neither	-3.35051	8.05313e-05	Down	0.356842	0.899586	Neither	0.333405	0.53871	Neither	4.02923	0.00125241	Up	1.24705	0.33415	Neither	0.2603	0.687171	Neither	-0.365927	0.565991	Neither	-0.231472	0.414145	Neither	0.0340005	1	Neither	-0.19343	0.657947	Neither	0.199931	0.912485	Neither	-1.53649	0.0494654	Down
fibrosis,angiogenesis,	FN1	ENSMMUG00000012321	4.05886	2.72271e-09	Up	-1.17134	0.331592	Neither	-1.93302	0.0469732	Down	1.22695	0.35295	Neither	0.225786	0.805783	Neither	3.51993	3.75332e-05	Up	0.0615811	0.907394	Neither	-0.186555	0.773227	Neither	0.0343894	1	Neither	0.148351	0.643661	Neither	-0.883775	0.0773776	Neither	0.209431	0.757574	Neither	-0.663339	0.104057	Neither	-1.12685	0.00196122	Down
fibrosis,angiogenesis,	ITGA5	ENSMMUG00000003755	3.45282	9.00681e-08	Up	0.896837	0.510583	Neither	-3.1712	0.000583022	Down	0.0833095	0.942076	Neither	0.0476259	0.994057	Neither	4.28946	8.73605e-07	Up	-0.237955	0.511984	Neither	0.844184	0.22909	Neither	-0.351954	0.621757	Neither	0.179572	0.601894	Neither	-0.363727	0.454929	Neither	-0.0122965	0.929714	Neither	0.056815	0.949198	Neither	-1.69708	0.00114704	Down
fibrosis,cytokine,	IL10RA	ENSMMUG00000059436	1.27074	0.0582076	Neither	-1.73639	0.117053	Neither	-1.5843	0.00551696	Down	-0.148917	0.789484	Neither	0.0621405	0.950063	Neither	4.36218	1.96911e-06	Up	-0.338351	0.366373	Neither	-0.201193	0.678859	Neither	0.359206	0.680737	Neither	1.05016	0.413982	Neither	-0.231635	0.617125	Neither	1.04254	0.174155	Neither	-0.964196	0.0230497	Neither	-1.15568	0.000827215	Down
fibrosis,	MAPK8	ENSMMUG00000004060	0.894469	0.154573	Neither	-1.24018	0.32557	Neither	-2.70204	0.000374207	Down	-0.0412825	0.878348	Neither	-0.234797	0.591134	Neither	2.05436	0.00997841	Up	0.258133	0.560318	Neither	6.68089	0.0878051	Neither	-0.828071	0.209623	Neither	1.6313	0.129271	Neither	-0.218341	0.625682	Neither	-0.232295	0.599336	Neither	0.160395	1	Neither	-1.4463	0.00502431	Down
fibrosis,	PLIN4	ENSMMUG00000022656	5.03269	1.17612e-08	Up	-0.153045	0.798411	Neither	1.45608	0.209964	Neither	2.35161	0.237995	Neither	0.180593	0.749271	Neither	1.84978	0.0242102	Up	0.289336	0.545157	Neither	-1.05383	0.244108	Neither	3.30444	0.36778	Neither	-0.324621	0.345847	Neither	0	1	Neither	-0.87584	0.275752	Neither	0.955186	0.276807	Neither	-2.41681	6.81505e-13	Down
fibrosis,	APLP2	ENSMMUG00000018029	-0.201679	0.624237	Neither	-0.351866	0.639171	Neither	1.97139	0.279049	Neither	1.16218	0.336049	Neither	-0.857415	0.185477	Neither	3.19197	0.000476576	Up	-0.288967	0.456695	Neither	-0.696837	0.216856	Neither	0.183031	0.954076	Neither	-0.0605487	0.829131	Neither	-2.5707	0.0852936	Neither	0.776208	0.32455	Neither	-1.00663	0.0741219	Neither	-2.0641	0.000401198	Down
angiogenesis,	JAM3	ENSMMUG00000007100	0.134973	0.828722	Neither	-1.27963	0.185644	Neither	-0.175432	0.754651	Neither	3.85315	0.802951	Neither	-0.365703	0.438642	Neither	2.58141	0.00116469	Up	-0.213959	0.540415	Neither	0.162619	0.820821	Neither	1.82186	0.37964	Neither	-0.0298026	0.891609	Neither	-0.747574	0.385013	Neither	0.715197	0.390146	Neither	-0.270861	0.545416	Neither	-2.38142	0.0237372	Down
fibrosis,angiogenesis,	FGF2	ENSMMUG00000007419	-1.65582	0.00656927	Down	-1.22933	0.218015	Neither	-2.15104	0.00322257	Down	0.945774	0.522965	Neither	0.169011	0.81123	Neither	0.793303	0.407528	Neither	0.0951538	0.854199	Neither	-0.316939	0.563049	Neither	-0.914908	0.576628	Neither	0.00262644	0.98187	Neither	-0.509317	0.476952	Neither	0.0111528	0.971407	Neither	0.293131	0.886665	Neither	-1.41782	0.0175666	Down
fibrosis,	PRKAA1	ENSMMUG00000023806	1.27099	0.0329939	Up	-0.615969	0.495352	Neither	-2.98746	1.37469e-06	Down	-0.0753623	0.850965	Neither	-0.433911	0.326398	Neither	-0.492339	0.443332	Neither	0.73319	0.247133	Neither	0.476081	0.657659	Neither	-0.51214	0.387757	Neither	0.286002	0.555962	Neither	1.40155	0.749598	Neither	0.299664	0.682008	Neither	-0.641536	0.152009	Neither	-1.36394	0.00279088	Down
fibrosis,	NCF1	ENSMMUG00000007586	0.494607	0.662443	Neither	-0.18833	0.789533	Neither	-1.59588	0.00103498	Down	0.100882	0.998413	Neither	-0.0756042	0.837064	Neither	-1.13395	0.378509	Neither	-0.0643645	0.866086	Neither	0.377275	0.547408	Neither	0.208505	0.834926	Neither	-0.591509	0.68293	Neither	0.580297	0.370786	Neither	0.378875	0.486552	Neither	-0.0434888	0.894082	Neither	-1.23377	0.00889129	Down
fibrosis,	CD44	ENSMMUG00000004327	2.55287	0.00010645	Up	-0.783385	0.358768	Neither	4.23522	3.0665e-05	Up	0.180937	1	Neither	-1.02794	0.0851797	Neither	0.382564	0.676708	Neither	0.0358685	0.962604	Neither	0.237579	0.875501	Neither	-0.247524	0.650486	Neither	-0.106553	0.692283	Neither	0.101402	0.894184	Neither	-0.21475	0.64919	Neither	-0.556354	0.220883	Neither	-1.10894	0.0120534	Down
fibrosis,	SCD	ENSMMUG00000058462	-5.07611	2.99505e-12	Down	-3.64254	0.000112929	Down	-0.0983259	0.805467	Neither	-0.865897	0.518212	Neither	0.350138	0.506193	Neither	-1.73129	0.0549813	Neither	0.693004	0.386976	Neither	0.101344	0.920573	Neither	0.165435	0.875654	Neither	0.34047	0.768629	Neither	-0.333533	0.528394	Neither	1.6322	0.736265	Neither	5.08561	0.207384	Neither	-1.49223	2.28063e-05	Down
fibrosis,	NCEH1	ENSMMUG00000056425	2.56337	1.12597e-05	Up	-3.05996	0.00358784	Down	0.458906	0.555784	Neither	0.584474	0.766404	Neither	3.568	0.832757	Neither	0.398845	0.595111	Neither	-0.128656	0.728299	Neither	-0.260009	0.606476	Neither	-0.240948	0.769981	Neither	0.23962	0.944144	Neither	-1.08067	0.0984771	Neither	0.257535	0.775844	Neither	0.988529	0.58287	Neither	-2.24422	1.44595e-09	Down
fibrosis,	APOA4	ENSMMUG00000016125	2.47443	1	Neither	-5.88721	0.0311499	Down	-0.403298	0.632856	Neither	0.504209	0.806615	Neither	0.253272	0.666165	Neither	1.35022	0.659911	Neither	-0.501001	0.566304	Neither	0.512874	1	Neither	-0.370385	0.521436	Neither	1.09552	0.335226	Neither	1.86079	1	Neither	0.379871	0.535884	Neither	-0.299027	0.458973	Neither	-3.59766	4.65392e-12	Down
cytokine,	IFNA13	ENSMMUG00000051298	-4.19459	0.000270032	Down	-1.08539	0.260471	Neither	0.121849	1	Neither	0.794353	0.664419	Neither	-0.276705	0.557138	Neither	-2.87769	0.0562365	Neither	0.216627	0.746839	Neither	1.22145	0.0827313	Neither	0.23905	0.788156	Neither	1.39362	0.402932	Neither	-0.310651	0.566901	Neither	0.222134	0.852295	Neither	-0.937698	0.342626	Neither	-1.45626	9.2609e-05	Down
fibrosis,angiogenesis,	SRC	ENSMMUG00000020131	-1.4436	0.0123027	Down	0.657329	0.801192	Neither	1.71355	0.151331	Neither	0.178406	0.957923	Neither	-0.562975	0.253313	Neither	3.29571	0.0621768	Neither	-0.169153	0.629689	Neither	1.2725	0.0616833	Neither	2.77525	1	Neither	0.453947	0.16601	Neither	1.30448	0.596552	Neither	-0.297771	0.553833	Neither	0.678863	0.216543	Neither	-1.90051	5.58398e-09	Down
angiogenesis,	FOXC2	ENSMMUG00000019498	-1.54104	0.0419112	Down	-0.0827104	0.839433	Neither	1.57377	0.93784	Neither	5.69057	0.440481	Neither	0.0445351	0.977029	Neither	-1.01241	0.134172	Neither	-0.323483	0.358848	Neither	-0.0298486	0.908797	Neither	0.601872	0.745065	Neither	-0.15589	0.605988	Neither	0.0472763	0.981705	Neither	0.953733	0.65234	Neither	3.76025	0.879515	Neither	-1.41891	0.000530975	Down
coagulation,	CFD	ENSMMUG00000028947	4.15237	7.82228e-07	Up	-1.78233	0.0967937	Neither	0.590399	0.915432	Neither	0.152508	0.94404	Neither	0.150255	0.801076	Neither	0.0127856	0.920153	Neither	-0.323921	0.37202	Neither	-1.44876	0.0914652	Neither	0.291404	0.946266	Neither	1.22284	0.105195	Neither	0.142113	0.952382	Neither	1.14703	0.22237	Neither	-0.819979	0.0616986	Neither	-2.03574	0.000184979	Down
angiogenesis,	MAPKAPK3	ENSMMUG00000010495	3.24541	2.18579e-06	Up	-0.109143	0.822381	Neither	-0.957474	0.0256411	Neither	2.42238	0.194047	Neither	0.331673	0.571139	Neither	1.61098	0.48085	Neither	-0.397652	0.303066	Neither	0.635417	0.290225	Neither	0.0975472	0.952335	Neither	0.732179	0.135308	Neither	-0.474844	0.620364	Neither	-0.332753	0.479593	Neither	-0.634837	0.51438	Neither	-1.66528	0.015211	Down
cytokine,	TNFRSF10B	ENSMMUG00000048076	3.046	1.15149e-05	Up	-2.27719	0.0762504	Neither	-0.800677	0.0817182	Neither	0.448342	0.697085	Neither	0.0573249	0.974678	Neither	0.201007	1	Neither	-0.793006	0.367224	Neither	-0.965288	0.248492	Neither	-0.101774	0.877801	Neither	0.822893	0.450957	Neither	0.163246	0.809894	Neither	0.204565	0.756281	Neither	0.514365	0.505644	Neither	-1.85744	2.07061e-07	Down
fibrosis,	DDR2	ENSMMUG00000009330	2.48545	1.64884e-05	Up	-1.0858	0.260165	Neither	0.388725	0.51958	Neither	0.0465227	1	Neither	-0.168403	0.724807	Neither	-1.53659	0.577925	Neither	-0.749621	0.270653	Neither	0.456347	0.751754	Neither	-0.108248	0.812231	Neither	0.276306	0.478834	Neither	0.686666	0.956077	Neither	-0.0118266	0.937217	Neither	0.270197	0.58041	Neither	-1.49689	0.0493961	Down
angiogenesis,	SULF1	ENSMMUG00000023274	2.40209	0.000123668	Up	1.28941	0.311138	Neither	-0.289946	0.724514	Neither	1.31578	1	Neither	-0.0627135	0.866209	Neither	-0.0961948	0.830137	Neither	-0.774582	0.0727586	Neither	0.474998	0.491446	Neither	-0.0555861	1	Neither	0.254691	0.434355	Neither	-0.171308	0.69297	Neither	-0.102987	0.815894	Neither	0.460383	0.982978	Neither	-2.15485	6.73011e-09	Down
fibrosis,	XAF1	ENSMMUG00000009602	3.09528	0.000200706	Up	0.308549	0.929232	Neither	0.28604	0.585897	Neither	0.370692	0.790099	Neither	-0.879148	0.163531	Neither	-0.317137	0.606638	Neither	0.296743	0.616822	Neither	2.14076	0.413784	Neither	-0.649962	0.43009	Neither	0.317385	0.371549	Neither	4.37681	0.475424	Neither	0.538434	0.331766	Neither	1.1033	0.240522	Neither	-2.7054	1.17577e-06	Down
fibrosis,	CCN2	ENSMMUG00000014150	1.7876	0.00171782	Up	-1.35114	0.239393	Neither	0.68798	0.172501	Neither	0.427714	0.739912	Neither	0.28708	0.69399	Neither	1.45503	0.0707608	Neither	-0.388923	0.3028	Neither	0.32729	0.891066	Neither	0.27161	0.896717	Neither	-0.037827	0.87287	Neither	0.289755	0.636139	Neither	0.0849768	0.934916	Neither	-0.292065	0.498586	Neither	-1.39463	3.97858e-05	Down
angiogenesis,	SOX17	ENSMMUG00000063192	2.7385	0.00364183	Up	-0.0752109	0.829516	Neither	-0.860709	0.0527464	Neither	-0.05486	0.846655	Neither	-0.362531	0.599109	Neither	-1.17876	0.128693	Neither	-0.255858	0.467295	Neither	0.0755347	1	Neither	0.136603	0.991888	Neither	0.802859	0.184432	Neither	0.321818	0.82603	Neither	-0.00956171	0.937735	Neither	-0.448871	0.460395	Neither	-1.11717	0.000794922	Down
fibrosis,angiogenesis,	COL4A2	ENSMMUG00000022282	1.90329	0.00414892	Up	-1.10737	0.313613	Neither	-0.599826	0.399123	Neither	0.84009	0.579009	Neither	-0.743221	0.112828	Neither	-0.811123	0.423993	Neither	-0.0401975	1	Neither	-0.130449	0.772198	Neither	-0.135126	0.799225	Neither	-0.189396	0.487142	Neither	-0.595621	0.404132	Neither	1.12372	0.333612	Neither	0.565098	0.358221	Neither	-2.07037	2.70494e-05	Down
fibrosis,	NFKB1	ENSMMUG00000003736	1.49332	0.00902263	Up	2.11009	0.175884	Neither	-1.07949	0.178126	Neither	0.106798	0.992528	Neither	-0.102311	0.83069	Neither	-0.833259	0.365693	Neither	-0.145063	1	Neither	-1.22617	0.0749845	Neither	-0.559327	0.409718	Neither	0.205814	0.723316	Neither	1.53982	0.221648	Neither	0.0464782	0.967645	Neither	-1.15063	0.0588684	Neither	-1.03387	0.0217619	Down
fibrosis,	PTPN1	ENSMMUG00000007878	1.31402	0.020871	Up	-0.0870999	0.839946	Neither	-0.0308235	0.908357	Neither	0	1	Neither	0.839975	1	Neither	0.112906	0.930721	Neither	-0.712874	0.466701	Neither	0.391613	0.62118	Neither	-0.32612	0.568768	Neither	0.0441464	0.913272	Neither	-0.20618	0.64371	Neither	1.45287	0.408055	Neither	-0.281028	0.832262	Neither	-1.52216	2.86639e-05	Down
fibrosis,	TGFB1I1	ENSMMUG00000000896	2.05342	0.0224057	Up	-2.98119	0.0845652	Neither	-0.432176	0.313739	Neither	1.29474	0.460368	Neither	0.434502	0.870178	Neither	1.05362	0.189086	Neither	0.768547	0.450214	Neither	-0.886038	0.0955719	Neither	0.121334	0.917624	Neither	-0.23634	0.411013	Neither	0.348939	0.577924	Neither	-0.349377	0.443715	Neither	-0.186377	0.627098	Neither	-1.00642	0.00630136	Down
angiogenesis,	CHP1	ENSMMUG00000040238	-0.95144	0.033672	Neither	-0.382513	0.634883	Neither	-0.626113	0.189651	Neither	0.162988	0.925552	Neither	-0.301991	0.529604	Neither	4.2288	0.742092	Neither	0.281956	0.948898	Neither	5.47294	0.0696612	Neither	-1.03772	0.210758	Neither	0.151294	0.958822	Neither	-0.165361	0.710443	Neither	1.17524	0.736815	Neither	4.50788	0.393125	Neither	-1.43234	2.42002e-05	Down
fibrosis,angiogenesis,	COL5A1	ENSMMUG00000012147	1.2208	0.0826316	Neither	0.428077	0.802161	Neither	-0.271159	0.669907	Neither	-2.63206	0.5	Neither	0.299536	0.675471	Neither	-1.36235	0.138161	Neither	-0.0651084	0.870194	Neither	0.706331	0.24332	Neither	0.139857	0.895381	Neither	0.958031	0.0463303	Neither	0.116488	0.875533	Neither	0	1	Neither	-1.88886	0.33412	Neither	-1.81117	6.14518e-05	Down
fibrosis,	CYFIP1	ENSMMUG00000003890	0.953079	0.0832443	Neither	-0.483731	0.54178	Neither	0.880941	0.0705384	Neither	-0.0725318	0.854962	Neither	-0.215664	0.617932	Neither	3.77065	0.06015	Neither	0.710722	0.687738	Neither	-0.335498	0.608546	Neither	-0.33639	0.558594	Neither	0.89984	0.0363623	Neither	0.532441	0.656715	Neither	0.0629548	0.939677	Neither	3.12491	1	Neither	-2.42079	4.70254e-12	Down
cytokine,	IL15	ENSMMUG00000019092	5.51136	0.102523	Neither	-2.4531	1	Neither	2.36749	1	Neither	-0.0851872	0.844924	Neither	0.0498313	0.983781	Neither	0.0415041	1	Neither	-1.11983	0.382247	Neither	-0.446926	0.507028	Neither	-0.133436	0.787867	Neither	0.0498341	0.996688	Neither	0.193615	0.773324	Neither	-0.0122958	0.934978	Neither	-0.412037	0.60082	Neither	-1.3309	0.000208968	Down
fibrosis,	SSR4	ENSMMUG00000003375	1.03554	0.117357	Neither	-0.824549	0.470985	Neither	0.39589	0.442818	Neither	-1.09918	0.351759	Neither	0.211306	0.728845	Neither	-0.664388	0.414771	Neither	-0.196733	0.624851	Neither	2.05423	0.573873	Neither	-0.221867	0.692666	Neither	-0.14562	0.697806	Neither	-0.740002	0.19659	Neither	0.182985	0.962556	Neither	0.305576	0.559704	Neither	-1.5848	0.00111918	Down
coagulation,	BDKRB2	ENSMMUG00000043275	-1.02827	0.172127	Neither	-1.73424	0.215312	Neither	-2.14185	0.182989	Neither	3.31732	1	Neither	-0.146197	0.802225	Neither	-1.15598	0.148004	Neither	-0.266007	0.587399	Neither	-0.480711	0.726608	Neither	0.168157	0.887627	Neither	-0.850553	0.419534	Neither	0.782596	1	Neither	2.44873	0.0977334	Neither	-0.00885561	0.939616	Neither	-1.85776	1.16333e-07	Down
fibrosis,	ANAPC1	ENSMMUG00000012115	0.751514	0.179894	Neither	-1.23566	0.21039	Neither	-0.577414	0.6768	Neither	-0.706555	0.484623	Neither	1.03895	0.200958	Neither	-4.99351	0.0984616	Neither	-1.15661	0.823315	Neither	0.35586	0.708363	Neither	-0.345059	0.68059	Neither	-0.0800966	0.788997	Neither	0.389775	0.835093	Neither	0.799593	0.257512	Neither	1.11066	0.0799597	Neither	-1.25293	0.0443883	Down
fibrosis,	DIAPH1	ENSMMUG00000021964	-0.61885	0.198006	Neither	-0.582094	0.492982	Neither	-0.367514	0.424395	Neither	-0.0921787	0.824742	Neither	-0.212629	0.622928	Neither	1.60693	0.168085	Neither	-0.696457	0.0482521	Neither	0.446345	0.546004	Neither	0.496324	0.533976	Neither	0.774466	0.134086	Neither	0.326437	0.570572	Neither	-0.435154	0.425332	Neither	-0.21716	0.582757	Neither	-1.64723	0.0253789	Down
fibrosis,	RASGRP4	ENSMMUG00000020469	0.858947	0.305491	Neither	0.420877	0.892428	Neither	-0.979791	1	Neither	0.873417	1	Neither	0.157485	0.815877	Neither	-2.23173	0.226617	Neither	1.24671	0.32159	Neither	-0.509668	0.453532	Neither	0	1	Neither	-0.142694	0.617754	Neither	0.126515	0.867054	Neither	0.0209965	1	Neither	0.217881	0.685256	Neither	-1.28181	0.000395642	Down
cytokine,	IL5	ENSMMUG00000051989	-0.825432	0.365293	Neither	0.356272	1	Neither	-0.201736	0.898348	Neither	0.592785	1	Neither	0.209354	0.756284	Neither	1.33691	0.286242	Neither	-0.478483	0.235455	Neither	-0.770383	0.317601	Neither	-0.0947314	0.827178	Neither	-0.385217	0.44907	Neither	-0.605222	0.206504	Neither	1.18541	0.306515	Neither	-0.970354	0.809899	Neither	-2.0465	1.80375e-09	Down
cytokine,	TNFSF13B	ENSMMUG00000008040	1.05236	0.369201	Neither	-1.24986	0.424202	Neither	0.16061	0.944705	Neither	-0.045038	0.901291	Neither	-0.815729	0.470381	Neither	3.56332	1	Neither	0.531253	1	Neither	-0.0269802	0.910816	Neither	-0.552368	0.396189	Neither	0.0280677	1	Neither	0.410768	0.770989	Neither	-0.460676	0.334137	Neither	-0.6886	0.484343	Neither	-1.46742	0.00946814	Down
cytokine,	CCL8	ENSMMUG00000009784	4.47409	0.399242	Neither	-1.35502	0.47474	Neither	0.072542	1	Neither	1.07072	0.961176	Neither	-0.0210495	0.919839	Neither	2.54726	1	Neither	-0.125946	0.713077	Neither	-1.62426	0.0821359	Neither	0.864872	0.444256	Neither	0.36463	0.742417	Neither	-0.492468	0.52871	Neither	-0.393393	0.545595	Neither	-1.29693	0.0577204	Neither	-1.28827	0.000224125	Down
fibrosis,	AKR1B10	ENSMMUG00000013098	0.615837	0.422937	Neither	1.24293	0.371849	Neither	-2.09145	0.0978339	Neither	0.172192	1	Neither	0.540109	0.348409	Neither	0.769011	0.295665	Neither	-0.770784	0.728474	Neither	1.4301	0.269314	Neither	-1.068	0.271442	Neither	0.187956	0.584872	Neither	0.107978	1	Neither	-0.0994129	0.8219	Neither	-1.81413	0.0782869	Neither	-1.40512	0.000835267	Down
angiogenesis,	VAV3	ENSMMUG00000019714	-0.388047	0.477748	Neither	0.368304	0.882621	Neither	-0.532247	0.262665	Neither	-0.169173	0.776057	Neither	-0.0938385	0.803807	Neither	1.25709	0.228995	Neither	-0.312655	0.780251	Neither	-0.439448	0.547846	Neither	0.466243	1	Neither	0.418469	0.592778	Neither	0.0805396	0.949006	Neither	0.636594	0.378007	Neither	0.622402	0.201839	Neither	-1.17934	0.00177544	Down
cytokine,	CCR9	ENSMMUG00000023588	1.75026	0.482146	Neither	3.00822	1	Neither	1.03782	0.104711	Neither	-0.0635671	0.861436	Neither	0.383738	0.843912	Neither	-1.14544	0.0910923	Neither	-0.54943	0.264181	Neither	1.06114	0.346861	Neither	0.704338	0.652058	Neither	-0.0681407	0.824831	Neither	-0.04067	0.890846	Neither	-0.019361	0.920245	Neither	-0.180915	0.686718	Neither	-1.59704	0.00701449	Down
fibrosis,	CTSB	ENSMMUG00000019212	-0.325516	0.488651	Neither	-0.558207	0.52568	Neither	-0.389002	0.543628	Neither	1.0544	0.43956	Neither	-0.818216	0.188839	Neither	1.47436	0.965955	Neither	0.00823151	0.947322	Neither	-0.669943	0.290249	Neither	0.0893295	0.955325	Neither	-0.00762918	0.952034	Neither	0.39601	0.716858	Neither	0.0124528	1	Neither	-0.786221	0.172864	Neither	-1.85343	6.33437e-06	Down
fibrosis,	PSMD13	ENSMMUG00000011511	0.356173	0.512706	Neither	-0.354927	0.652653	Neither	0.24751	1	Neither	-0.00308254	0.918092	Neither	-0.655342	0.617818	Neither	0.468253	0.56477	Neither	0.371828	0.694512	Neither	-0.490627	0.632067	Neither	0.452625	0.84251	Neither	-0.10649	0.691998	Neither	-0.159646	0.745288	Neither	0.0388661	0.979121	Neither	2.64583	1	Neither	-1.24353	0.000755708	Down
fibrosis,angiogenesis,	PLCG1	ENSMMUG00000005905	0.322008	0.59408	Neither	0.19069	0.955746	Neither	0	1	Neither	0	1	Neither	0.41868	0.436105	Neither	-1.41353	0.0930197	Neither	1.5487	0.132142	Neither	0.275447	0.715365	Neither	1.80672	0.404671	Neither	-0.124747	0.632999	Neither	1.2052	0.277575	Neither	-1.17347	0.158347	Neither	-0.370934	0.397616	Neither	-1.05276	0.00289773	Down
angiogenesis,	ANPEP	ENSMMUG00000014983	-0.273108	0.718805	Neither	-1.5069	0.162853	Neither	-0.274516	0.67281	Neither	-0.374147	0.597372	Neither	-0.537532	0.46973	Neither	-1.16554	0.261091	Neither	0.116529	0.831246	Neither	-0.527033	0.424272	Neither	-0.575429	0.534038	Neither	0.125894	0.676799	Neither	0.0889272	0.926598	Neither	0.207477	0.772152	Neither	0	1	Neither	-1.84155	0.0224603	Down
angiogenesis,	GPX1	ENSMMUG00000012963	0.235002	0.769525	Neither	-0.199515	0.763405	Neither	1.32241	0.219749	Neither	0.073601	1	Neither	1.14794	1	Neither	2.06765	0.401704	Neither	0.112717	0.802937	Neither	-0.232233	0.712532	Neither	-0.894765	0.165895	Neither	2.61561	1	Neither	0.812972	0.158352	Neither	0.84544	0.176611	Neither	-2.80107	0.189312	Neither	-3.65318	0.0188182	Down
fibrosis,	NR1H4	ENSMMUG00000003571	2.97508	1	Neither	-2.4531	1	Neither	3.06885	0.16388	Neither	0	1	Neither	1.04638	1	Neither	-4.21972	0.200471	Neither	0.0500653	0.973318	Neither	5.36165	0.366553	Neither	-0.837162	0.774188	Neither	-3.20011	0.5	Neither	-0.951091	0.04226	Neither	6.88418	0.0866112	Neither	3.76343	0.800655	Neither	-1.94094	6.97176e-07	Down
cytokine,	CCL22	ENSMMUG00000052508	1.70587	1	Neither	0.186904	1	Neither	2.63195	1	Neither	3.94519	0.89421	Neither	2.63041	1	Neither	-3.29515	0.5	Neither	-0.392378	0.8743	Neither	0	1	Neither	2.77506	1	Neither	-0.493533	0.36965	Neither	0.132128	0.887437	Neither	0	1	Neither	-0.265713	0.854103	Neither	-1.08797	0.0175492	Down
cytokine,	IL22RA2	ENSMMUG00000013562	0	1	Neither	-1.24322	0.792661	Neither	0	1	Neither	0	1	Neither	0	1	Neither	0	1	Neither	5.12548e-15	1	Neither	0	1	Neither	0.212935	1	Neither	2.64969	1	Neither	0.125024	0.853363	Neither	0	1	Neither	0	1	Neither	-2.4432	0.00382799	Down
fibrosis,cytokine,	IL6ST	ENSMMUG00000001893	1.53261	0.00853659	Up	2.13432	0.336124	Neither	-5.78611	0.00860823	Down	-0.643353	0.564129	Neither	0.176791	0.761281	Neither	-4.00391	1.35366e-06	Down	1.10296	0.01048	Up	4.22582	0.589634	Neither	-0.734873	0.2192	Neither	0.275015	0.438017	Neither	0.389566	0.619681	Neither	-0.268126	0.662496	Neither	-1.19274	0.00333175	Down	1.46126	0.00348252	Up
fibrosis,	MS4A2	ENSMMUG00000059299	6.61704	0.0222418	Up	-1.20916	0.217336	Neither	-1.76293	0.564249	Neither	-3.51074	0.5	Neither	0.078313	0.928325	Neither	-2.43193	0.012038	Down	1.09341	0.159832	Neither	-1.07582	0.0356069	Down	0.131106	0.908669	Neither	-0.206044	0.526602	Neither	-0.450877	0.525946	Neither	0.245489	1	Neither	-1.31928	0.00200787	Down	1.33001	0.000358293	Up
fibrosis,	EPHX2	ENSMMUG00000021515	1.36243	0.0172155	Up	0.619102	0.637518	Neither	-1.40239	0.052308	Neither	-0.0272235	1	Neither	0.223059	0.682511	Neither	-1.26994	0.036706	Down	-0.338167	0.383435	Neither	1.50589	0.149218	Neither	-0.200613	0.713782	Neither	0.111415	0.863374	Neither	-1.45795	0.00979476	Down	0.498763	0.559913	Neither	-1.45355	0.0151528	Down	2.17787	0.0324733	Up
cytokine,	CCR10	ENSMMUG00000006090	0.530346	0.773904	Neither	1.60925	0.438234	Neither	1.38902	1	Neither	-4.44602	0.131041	Neither	0.319168	0.550853	Neither	-1.9681	0.041287	Down	0.696227	0.183502	Neither	-1.82483	0.0970954	Neither	0.122119	0.985498	Neither	-0.0666674	0.863205	Neither	-1.90385	0.0214502	Down	0.786898	0.826684	Neither	-1.29329	0.0396655	Down	2.37393	0.019551	Up
fibrosis,	PSEN2	ENSMMUG00000018525	0.614739	0.261278	Neither	0.124122	1	Neither	0	1	Neither	-3.51074	0.5	Neither	-2.39106	0.0344545	Down	-5.69466	1.94719e-17	Down	-0.673629	0.086621	Neither	-0.144249	0.749267	Neither	1.76622	0.773625	Neither	-0.176255	0.528844	Neither	2.73328	1	Neither	-1.16067	0.19478	Neither	-1.99734	3.81941e-05	Down	1.9232	0.00313386	Up
fibrosis,	P2RY13	ENSMMUG00000038998	-0.308124	0.752881	Neither	-0.710168	0.559121	Neither	-0.240891	0.6545	Neither	-0.519305	0.617754	Neither	-0.93412	0.127053	Neither	-6.05164	1.95693e-20	Down	-0.575653	0.340573	Neither	0.0508939	0.992836	Neither	-2.42401	0.000139149	Down	-0.081454	0.747	Neither	-0.224325	0.670147	Neither	1.20303	0.229692	Neither	-1.7312	0.0458817	Down	1.39724	0.00069441	Up
angiogenesis,	ALB	ENSMMUG00000003827	-2.42404	0.0392069	Down	-0.865923	0.326051	Neither	-1.18136	0.0264791	Down	0.621033	0.63538	Neither	0.784039	0.176499	Neither	-2.96873	3.116e-06	Down	0.347436	0.834947	Neither	0.630368	0.502319	Neither	-0.285545	0.610677	Neither	0.261486	0.590727	Neither	-0.171589	0.709626	Neither	0.379551	0.610105	Neither	-1.32444	0.00245205	Down	2.11729	1.51773e-06	Up
fibrosis,	ACACB	ENSMMUG00000022698	3.27296	1.03447e-06	Up	-0.853039	0.47806	Neither	-0.626428	0.169283	Neither	2.02906	1	Neither	-0.302673	0.52388	Neither	-2.30584	0.00033232	Down	-0.134984	0.710217	Neither	-0.732949	0.165116	Neither	0.302701	0.880555	Neither	-0.13146	0.648482	Neither	0.154842	0.830557	Neither	-0.550989	0.437185	Neither	-1.52667	0.00282784	Down	1.20481	0.0388086	Up
angiogenesis,	JAM2	ENSMMUG00000008723	1.0585	0.0845145	Neither	-0.255473	0.71777	Neither	-2.53814	0.0429669	Down	0.15581	1	Neither	0.118386	0.849192	Neither	3.09423	0.000703092	Up	-0.781029	0.0913645	Neither	0.0884049	0.951652	Neither	0.581512	0.46863	Neither	3.00563	0.0880069	Neither	-0.530883	0.334486	Neither	-0.373033	0.424383	Neither	-2.97714	3.61477e-10	Down	7.89414	0.00231552	Up
coagulation,	TFPI	ENSMMUG00000009448	5.27836	6.99143e-12	Up	-0.925341	0.286203	Neither	-0.0739063	0.860289	Neither	3.2322	0.225251	Neither	-0.958008	0.282831	Neither	2.12854	0.0120007	Up	0.0155655	1	Neither	2.15472	0.117385	Neither	-0.476031	0.535044	Neither	-0.302788	0.329614	Neither	-0.0103116	0.935166	Neither	1.86189	0.160198	Neither	-4.21592	0.00668539	Down	1.22129	0.00764857	Up
angiogenesis,	EGFL7	ENSMMUG00000026981	0.943152	0.145883	Neither	0.696789	0.593014	Neither	2.61888	7.7533e-05	Up	0.952226	0.731648	Neither	-0.00215701	0.951983	Neither	1.10661	0.18903	Neither	-0.033513	0.905617	Neither	-0.454232	0.376773	Neither	-0.612	0.300566	Neither	0.0656796	0.865244	Neither	0.244847	0.764567	Neither	-0.682062	0.314118	Neither	-2.58057	0.0135695	Down	6.80136	0.0442394	Up
angiogenesis,	RGCC	ENSMMUG00000011593	-1.42215	0.00219705	Down	-0.378449	0.669793	Neither	-0.521019	0.358372	Neither	-0.551112	0.457083	Neither	0.0206604	1	Neither	-2.07047	0.216586	Neither	0.0130737	0.99521	Neither	-0.488227	0.329181	Neither	-0.0614257	0.868967	Neither	0.645877	0.282652	Neither	-0.231091	0.638642	Neither	0.121195	0.865065	Neither	-2.23351	0.00245916	Down	1.79123	4.99999e-05	Up
fibrosis,cytokine,	CXCR6	ENSMMUG00000023587	5.54879	1.30214e-06	Up	0.809208	0.573632	Neither	0.445672	0.795326	Neither	0.122071	0.996631	Neither	-0.337405	0.704533	Neither	-1.21949	0.808993	Neither	0.0854301	0.865779	Neither	-0.719185	0.293613	Neither	0.856538	0.676116	Neither	-0.25375	0.438933	Neither	5.10053	0.160596	Neither	0.00322588	1	Neither	-2.44226	0.0224959	Down	1.01056	0.0130655	Up
fibrosis,angiogenesis,	EPAS1	ENSMMUG00000023326	1.8012	0.00267163	Up	-0.399937	0.727845	Neither	1.29863	0.455628	Neither	2.89616	0.0713385	Neither	-0.525931	0.563894	Neither	-0.334158	0.560907	Neither	-0.621758	0.192774	Neither	1.53064	0.524894	Neither	-0.70352	0.397319	Neither	0.170725	0.810149	Neither	-0.323914	0.511296	Neither	0.198135	0.745327	Neither	-3.78503	0.000327924	Down	1.04221	0.0157926	Up
fibrosis,	IRS1	ENSMMUG00000019467	1.4905	0.0130763	Up	-0.0138483	0.890363	Neither	0.867647	0.10326	Neither	0.0382954	1	Neither	-0.906742	0.105193	Neither	-1.22003	0.808714	Neither	-0.100898	0.781241	Neither	-1.18038	0.43381	Neither	0.784071	0.606552	Neither	0.165657	0.586565	Neither	0.323007	0.686303	Neither	-0.362935	0.537344	Neither	-1.36964	0.0376064	Down	1.04042	0.0207784	Up
fibrosis,	NOTCH3	ENSMMUG00000013637	1.83252	0.0165872	Up	0.184367	0.953108	Neither	-1.02318	0.118462	Neither	0	1	Neither	-0.22666	0.606582	Neither	1.57724	0.950032	Neither	0.940784	0.422404	Neither	-0.0137652	0.929381	Neither	-0.686239	0.307182	Neither	0.338398	0.300297	Neither	-0.391064	0.475966	Neither	-0.336689	0.574531	Neither	-1.86135	0.0274884	Down	3.18093	4.17198e-07	Up
fibrosis,	CYP7A1	ENSMMUG00000006543	5.96997	0.0576488	Neither	-4.2406	0.217273	Neither	0.693197	0.255754	Neither	-0.17383	0.909572	Neither	-4.4449	0.0684175	Neither	-2.43511	1	Neither	-0.931276	0.0165026	Neither	1.38857	0.306646	Neither	-0.97359	0.576399	Neither	0.207133	0.557001	Neither	0.0126616	1	Neither	-0.115426	0.834796	Neither	-2.77488	0.00860769	Down	1.11188	0.0177131	Up
fibrosis,	ANAPC7	ENSMMUG00000054876	1.01645	0.0642397	Neither	-1.20104	0.222665	Neither	1.67369	0.209683	Neither	0.711778	0.736548	Neither	-0.75123	0.148156	Neither	-1.10209	0.0853254	Neither	4.94628	0.28407	Neither	0.635965	0.319462	Neither	-0.234276	0.852284	Neither	-1.0077	0.516164	Neither	0.111501	0.888621	Neither	-1.06166	0.0700033	Neither	-1.01183	0.0145387	Down	2.96513	0.00131792	Up
fibrosis,	CSNK1D	ENSMMUG00000018329	-0.736299	0.121806	Neither	-0.0930653	0.833308	Neither	-0.250655	0.984061	Neither	0	1	Neither	0.167519	1	Neither	-0.669961	0.433847	Neither	0.0638946	0.955518	Neither	0.366749	0.701881	Neither	0.0418699	0.984739	Neither	-0.0947519	0.936844	Neither	-0.247183	0.617607	Neither	0.710388	0.779398	Neither	-1.44041	0.0152186	Down	6.89348	0.0460561	Up
cytokine,	CCL23	ENSMMUG00000002467	2.96046	1	Neither	0	1	Neither	2.63353	1	Neither	0	1	Neither	-0.349947	1	Neither	0	1	Neither	5.12548e-15	1	Neither	2.54351	1	Neither	-0.0692491	0.937155	Neither	-1.46959	0.549112	Neither	0.0335252	1	Neither	0	1	Neither	-2.07425	0.0410562	Down	1.5875	0.0346961	Up
angiogenesis,	TBX4	ENSMMUG00000051933	2.43493	1	Neither	0.996061	0.990845	Neither	2.42844	0.105318	Neither	-0.911283	0.526266	Neither	-1.10113	0.833155	Neither	3.55864	0.964871	Neither	5.12548e-15	1	Neither	0	1	Neither	1.96857	1	Neither	2.64964	1	Neither	-0.431298	0.404264	Neither	0.640866	0.49751	Neither	-3.5748	0.000307275	Down	1.74931	8.87043e-06	Up
fibrosis,	FABP5	ENSMMUG00000064718	3.52181	1.76057e-05	Up	-0.343504	0.721031	Neither	1.25183	0.0204154	Up	-0.551574	0.502256	Neither	-1.38916	0.0263143	Down	9.20276	3.37887e-08	Up	2.09074	0.34544	Neither	0.715145	0.308897	Neither	-0.155247	0.756373	Neither	0.473596	0.841667	Neither	0.2701	0.648463	Neither	1.71023	0.107177	Neither	2.42928	0.0485344	Up	1.04983	0.00602254	Up
fibrosis,	CASP6	ENSMMUG00000008174	2.39879	0.000609104	Up	0.223113	0.933799	Neither	0.266131	0.686503	Neither	2.70369	0.112108	Neither	-0.167674	0.963056	Neither	-0.579118	1	Neither	0.0602684	0.907329	Neither	-0.952561	0.152481	Neither	1.06546	0.454993	Neither	-0.0485758	0.849883	Neither	3.65622	0.789382	Neither	2.30084	0.470111	Neither	2.06856	0.000546687	Up	3.77666	0.000288524	Up
cytokine,	IL17B	ENSMMUG00000021666	5.69165	0.0772245	Neither	-4.47551	0.00299868	Down	-2.19998	0.0725145	Neither	1.66993	0.330862	Neither	-0.0101334	0.941719	Neither	2.57509	0.00385832	Up	-0.659918	0.0914424	Neither	-1.10955	0.0302861	Down	0.00211381	1	Neither	-1.12325	0.000821017	Down	0.814166	0.43801	Neither	1.62889	0.0967262	Neither	2.31896	0.465554	Neither	3.33999	0.00284767	Up
fibrosis,angiogenesis,	COL3A1	ENSMMUG00000021286	4.08517	1.13485e-06	Up	-1.25315	0.330863	Neither	-1.25481	0.356455	Neither	1.00793	0.625915	Neither	0.175793	0.784069	Neither	-2.33988	0.000205486	Down	-0.282216	0.753651	Neither	-0.175705	0.734145	Neither	-0.959094	0.249734	Neither	-3.51855	0.0362849	Down	-3.57933	8.49957e-12	Down	-0.93183	0.105923	Neither	0.575712	0.33503	Neither	1.44666	0.0331453	Up
angiogenesis,	ITGB2	ENSMMUG00000000951	-0.576036	0.353177	Neither	-0.36018	0.650375	Neither	-0.29898	0.603845	Neither	3.62597	0.484992	Neither	2.8752	0.101511	Neither	0.428642	0.615263	Neither	0.623158	0.786796	Neither	-0.693425	0.169702	Neither	-0.665575	0.363104	Neither	-1.62755	0.0183954	Down	-0.0171464	0.927163	Neither	0.090984	0.909222	Neither	-1.47542	0.0857264	Neither	2.4747	8.92585e-06	Up
cytokine,	EDA	ENSMMUG00000017753	1.37883	0.106629	Neither	0.375266	0.938354	Neither	2.09221	0.771812	Neither	0.292113	0.849004	Neither	0.189252	0.913096	Neither	-2.34363	0.00146444	Down	0.187031	0.664001	Neither	-1.05264	0.121366	Neither	-0.0716943	0.855733	Neither	1.05761	0.00216861	Up	-0.387999	0.525287	Neither	-0.0882298	0.811287	Neither	-0.917116	0.382705	Neither	3.01034	0.00139577	Up
fibrosis,	CD4	ENSMMUG00000013202	0.599276	0.337137	Neither	-0.531644	0.523987	Neither	3.28739	1	Neither	0.791148	0.765635	Neither	0.153745	0.820148	Neither	0.0854463	1	Neither	-1.48932	0.00197973	Down	-2.5142	0.0334584	Down	-0.151896	0.761396	Neither	-0.856659	0.230858	Neither	-0.282862	0.540225	Neither	-0.175988	0.796802	Neither	-1.19428	0.117373	Neither	1.01565	0.00602107	Up
angiogenesis,	MAP3K7	ENSMMUG00000006512	1.05527	0.0686702	Neither	-0.529463	0.549479	Neither	-2.58024	0.187093	Neither	0	1	Neither	-0.195641	0.658451	Neither	-0.343036	0.586142	Neither	-2.64405	0.0415536	Down	-0.950428	0.0643784	Neither	1.06784	0.702106	Neither	-0.0722637	0.796229	Neither	0.622806	0.498385	Neither	-0.551653	0.447445	Neither	-0.00432485	0.941157	Neither	1.18117	0.00127054	Up
fibrosis,	PLCB2	ENSMMUG00000020535	0.202937	0.790401	Neither	0.093987	1	Neither	2.40903	0.127117	Neither	-0.196661	0.775048	Neither	0.435653	0.516638	Neither	5.93854	0.235295	Neither	-3.83352	0.0136815	Down	2.72121	0.125289	Neither	0.0658375	0.983073	Neither	1.1897	0.0906036	Neither	-0.00358496	0.947444	Neither	-0.522319	0.271712	Neither	0.72755	0.337156	Neither	1.76674	1.08863e-05	Up
angiogenesis,cytokine,	PDGFA	ENSMMUG00000004949	-1.09525	0.0227285	Down	0.234962	0.996069	Neither	0.928499	0.459893	Neither	1.48291	0.463377	Neither	-0.463988	0.360048	Neither	-2.69404	3.71047e-05	Down	0.478742	0.449554	Neither	-1.16536	0.030185	Down	-0.0940299	0.827574	Neither	0.041847	0.92366	Neither	-0.938029	0.0889558	Neither	2.75946	0.00446422	Up	0.278512	0.637234	Neither	1.90404	2.4816e-06	Up
angiogenesis,	PKNOX1	ENSMMUG00000009288	3.20097	5.02399e-05	Up	1.45218	0.279874	Neither	-2.17308	1.08933e-06	Down	-0.351308	0.676969	Neither	-0.156608	0.766552	Neither	-3.8246	8.88393e-08	Down	0.374904	0.378945	Neither	-1.42516	0.0089461	Down	0.0316733	1	Neither	-0.127838	0.762109	Neither	-0.581294	0.42228	Neither	0.688944	0.329133	Neither	0.121826	0.845511	Neither	1.07911	0.00285688	Up
fibrosis,	CSNK1G3	ENSMMUG00000006646	0.908301	0.116589	Neither	-0.335887	0.665016	Neither	-2.035	0.00113203	Down	0.154059	1	Neither	-0.759487	0.109448	Neither	-1.71267	0.0323312	Down	0.820265	0.121489	Neither	-1.50002	0.00692464	Down	0.0325127	1	Neither	-0.127135	0.678489	Neither	0.00174909	0.930227	Neither	-0.462176	0.355361	Neither	-0.156525	0.717349	Neither	7.55333	0.00451337	Up
fibrosis,	INPP5D	ENSMMUG00000009772	-0.369496	0.49402	Neither	-0.235087	0.732923	Neither	-2.4359	0.000459149	Down	-0.0686064	0.86016	Neither	-0.0543809	0.870988	Neither	-3.84612	4.32144e-08	Down	-0.50908	0.268832	Neither	-1.08506	0.0468944	Down	0.279208	0.73622	Neither	0.15978	0.604393	Neither	-0.621371	0.23751	Neither	0.328058	0.566931	Neither	-0.890502	0.477383	Neither	1.21054	0.00575955	Up
angiogenesis,	AGT	ENSMMUG00000005881	-2.79834	6.25663e-08	Down	0.608614	0.781068	Neither	0.531019	0.749517	Neither	-0.209261	0.740206	Neither	0.0268377	1	Neither	-1.94165	0.0301838	Down	-0.243915	0.534358	Neither	-1.35552	0.0100551	Down	-0.338483	0.656695	Neither	0.00885198	0.991499	Neither	0.173097	1	Neither	-0.00133538	0.955081	Neither	-1.10437	0.0517878	Neither	1.23888	0.0273818	Up
fibrosis,	GCNT1	ENSMMUG00000060380	2.56034	0.0410073	Up	0.89963	0.632085	Neither	0.846436	0.109835	Neither	0.132815	0.967013	Neither	-0.696389	0.27648	Neither	-2.30623	0.00338852	Down	-0.838128	0.0360767	Neither	-1.37563	0.00849619	Down	-0.161452	0.751022	Neither	0.233673	0.501126	Neither	-0.185901	0.686254	Neither	-0.199936	0.686779	Neither	0.385817	0.618287	Neither	1.86727	8.52492e-06	Up
fibrosis,	PPARGC1A	ENSMMUG00000001844	3.44948	1.63389e-08	Up	0.448992	0.755292	Neither	-2.25036	4.71011e-06	Down	0.397403	0.991234	Neither	-2.44172	1.72373e-05	Down	6.01469	3.55804e-06	Up	-0.0490164	0.876587	Neither	-1.3089	0.0224851	Down	-0.0217504	0.910412	Neither	0.138033	0.685361	Neither	-0.196451	0.655792	Neither	4.4786	0.360052	Neither	2.24374	0.18088	Neither	1.49153	0.0467053	Up
fibrosis,	PSMB8	ENSMMUG00000011301	2.70798	3.72526e-05	Up	-0.641257	0.440527	Neither	-2.79718	1.38086e-08	Down	0.981249	0.469852	Neither	0.173337	0.757666	Neither	1.94079	0.016927	Up	-0.059247	0.84962	Neither	-2.1424	7.31976e-05	Down	-0.816705	0.218508	Neither	0.163427	0.711928	Neither	-0.780813	0.137937	Neither	0.641178	0.28416	Neither	-0.33281	0.540272	Neither	2.81224	0.0230892	Up
angiogenesis,	EPHA1	ENSMMUG00000055322	5.02272	0.194612	Neither	0.215908	0.904637	Neither	1.31682	0.0239072	Up	-0.700118	0.936039	Neither	-0.354539	0.555617	Neither	1.98015	0.015897	Up	-0.296714	0.635683	Neither	-1.73093	0.0192593	Down	-0.647049	0.353495	Neither	0.332821	0.403956	Neither	-0.0961414	0.804926	Neither	1.26134	0.056029	Neither	-0.59006	0.195044	Neither	1.55779	0.0122775	Up
angiogenesis,	GJA5	ENSMMUG00000001803	7.33821	3.12108e-10	Up	-1.21614	0.255863	Neither	0.086895	0.902063	Neither	0.683729	0.784572	Neither	-0.532803	0.389283	Neither	2.1567	0.00515062	Up	0.673923	0.472345	Neither	-1.81072	0.00165693	Down	-1.18686	0.238755	Neither	0.00830543	1	Neither	0.0767595	0.957027	Neither	0.263264	0.77742	Neither	-0.501058	0.285873	Neither	1.20706	0.0434534	Up
fibrosis,	SKP2	ENSMMUG00000015225	1.51941	0.053011	Neither	-1.42411	0.25525	Neither	-1.28046	0.126875	Neither	-0.808946	0.560736	Neither	-0.0569721	0.871149	Neither	1.5812	0.0591957	Neither	-0.202486	0.659314	Neither	-1.36631	0.0196251	Down	-0.566026	0.353447	Neither	-0.412959	0.691084	Neither	-0.191912	0.700394	Neither	0	1	Neither	0.330093	0.574483	Neither	1.92417	5.82963e-06	Up
angiogenesis,	TDGF1	ENSMMUG00000062682	1.70582	1	Neither	-4.2406	0.216862	Neither	1.18089	1	Neither	-0.609248	0.771062	Neither	0	1	Neither	0	1	Neither	-0.294683	0.474203	Neither	-1.71662	0.0336822	Down	5.46053	0.463061	Neither	-0.168447	0.718883	Neither	0	1	Neither	-2.82881	0.5	Neither	-0.184414	0.633409	Neither	2.40096	0.000502224	Up
fibrosis,	CRK	ENSMMUG00000040390	1.20634	0.0455396	Up	0.410773	0.803187	Neither	-3.25775	1.45404e-05	Down	0.173016	0.94334	Neither	-0.28175	0.609626	Neither	-3.11272	0.00102168	Down	1.40196	0.319299	Neither	4.69385	0.00448516	Up	-0.226076	0.771264	Neither	-0.0746326	0.783052	Neither	-0.0860539	0.825297	Neither	0.48047	0.410563	Neither	-0.245823	0.579126	Neither	2.37298	0.000122214	Up
fibrosis,	ARG1	ENSMMUG00000017540	1.02724	0.714121	Neither	1.76615	0.660208	Neither	0.897688	0.398927	Neither	0.0271913	0.890688	Neither	0.10045	0.916193	Neither	0.487607	0.845317	Neither	-0.807576	0.107102	Neither	1.91088	0.00970845	Up	-0.0774302	0.879601	Neither	-0.429638	0.116015	Neither	2.02685	0.71706	Neither	-0.10091	0.853436	Neither	-0.907151	0.0779549	Neither	1.88519	1.89912e-06	Up
fibrosis,	LRP2	ENSMMUG00000017143	3.74358	0.000711975	Up	0.253818	0.976644	Neither	0.697594	0.265374	Neither	0	1	Neither	1.36102	0.367156	Neither	-2.203	0.000804611	Down	0.103327	0.824545	Neither	4.08855	0.513129	Neither	-0.23556	0.716138	Neither	-0.164639	0.599492	Neither	-1.71913	0.0108409	Down	-2.22865	0.000982552	Down	0.117134	0.84981	Neither	1.50933	0.00020165	Up
angiogenesis,	RAF1	ENSMMUG00000007450	0.751144	0.146544	Neither	0.335473	0.836592	Neither	0.879327	0.0965243	Neither	-0.38206	0.633698	Neither	0.821598	0.326195	Neither	-0.732082	0.518936	Neither	-0.199266	0.753695	Neither	0.783352	0.259733	Neither	0.298197	0.747615	Neither	-0.135643	0.631228	Neither	-1.54882	0.0483974	Down	-0.169339	0.697554	Neither	0.950947	0.0637523	Neither	1.00804	0.0163164	Up
cytokine,	CSF1	ENSMMUG00000002680	1.13892	0.0544322	Neither	-0.159943	0.784382	Neither	-0.573007	0.267355	Neither	-0.459972	0.588016	Neither	-2.07633	0.00941845	Down	-5.13727	1.65125e-07	Down	-0.0947002	0.769855	Neither	1.06995	0.274672	Neither	0.239978	0.837029	Neither	-0.806024	0.00949609	Neither	0.654309	0.43305	Neither	-0.479092	0.349213	Neither	-0.138125	0.711675	Neither	1.28996	0.00452533	Up
cytokine,	CCL28	ENSMMUG00000000179	3.829	0.60415	Neither	-0.0481925	0.962221	Neither	-0.874734	0.0638714	Neither	-0.290115	0.676964	Neither	-1.11447	0.0252644	Down	-5.84541	4.80061e-09	Down	1.26219	0.472303	Neither	0.52869	0.651981	Neither	-1.51345	0.56873	Neither	-0.317367	0.477604	Neither	0	1	Neither	0.262735	0.674252	Neither	1.89202	0.0754651	Neither	1.16091	0.00126416	Up
angiogenesis,	SNAI1	ENSMMUG00000063295	6.64402	0.0366167	Up	0.0411751	1	Neither	-1.00788	0.0607431	Neither	0.654747	0.674196	Neither	-0.0244862	0.935843	Neither	-4.96991	3.35435e-08	Down	-0.0478841	0.905978	Neither	-0.870012	0.19463	Neither	-1.37298	0.0339473	Down	-0.113183	0.808457	Neither	-0.582429	0.290376	Neither	0.678646	0.431757	Neither	0.389662	0.410827	Neither	1.14155	0.00468996	Up
angiogenesis,	ITGA6	ENSMMUG00000002370	3.02331	4.4454e-06	Up	0.131427	1	Neither	-1.07138	0.0318425	Down	0.376335	0.876986	Neither	-0.384348	0.470355	Neither	-4.19818	6.67852e-07	Down	0.0665427	0.905826	Neither	0.317458	0.780108	Neither	-0.00199669	0.913807	Neither	-0.199981	0.531994	Neither	-0.0319988	0.903241	Neither	-1.00074	0.0235941	Down	1.89951	1	Neither	1.73114	1.67126e-05	Up
fibrosis,	RELB	ENSMMUG00000014153	-1.7521	0.00341943	Down	-1.22184	0.21443	Neither	-2.17172	0.121561	Neither	2.02906	1	Neither	-0.989288	0.0298795	Neither	-3.44902	6.2748e-06	Down	0.148275	0.753017	Neither	-0.110488	0.822078	Neither	-0.843157	0.451723	Neither	-0.0831498	0.74884	Neither	-0.357848	0.609307	Neither	-1.54341	0.00893102	Down	1.19593	0.223823	Neither	1.0666	0.00279074	Up
fibrosis,	COL10A1	ENSMMUG00000063074	1.8907	0.0181052	Up	1.00834	0.425106	Neither	1.04985	0.56195	Neither	-1.25731	0.581003	Neither	0.0691736	0.960327	Neither	-6.35091	1.56928e-09	Down	-0.726066	0.0970654	Neither	-0.785597	0.154739	Neither	2.14704	0.173501	Neither	0.0498254	0.909076	Neither	-0.385123	0.411799	Neither	-1.60017	0.00436397	Down	-0.419249	0.310939	Neither	1.21923	0.00327065	Up
fibrosis,	PDE3B	ENSMMUG00000000759	-1.17556	0.0456722	Down	-1.66297	0.227811	Neither	-2.15329	0.0298166	Down	0.217011	0.93393	Neither	-0.248856	0.583665	Neither	-4.39687	3.73602e-10	Down	-0.223723	0.711983	Neither	1.51179	0.162129	Neither	-0.907264	0.312359	Neither	0.16784	0.621996	Neither	-0.674094	0.194242	Neither	2.29252	0.0229962	Up	-1.09301	0.0885534	Neither	1.87414	0.00433612	Up
angiogenesis,	PRKCG	ENSMMUG00000007972	-10.1609	1.4915e-55	Down	1.76494	0.177434	Neither	-2.98253	2.94821e-07	Down	-1.10302	0.307665	Neither	-0.394249	0.448592	Neither	-7.41383	1.59782e-22	Down	0.232836	0.582548	Neither	0.793449	0.381511	Neither	-0.292784	0.605277	Neither	-0.34835	0.715678	Neither	0.17622	0.858995	Neither	-0.659515	0.207443	Neither	-0.961018	0.026792	Neither	3.29819	1.55856e-07	Up
coagulation,	CR2	ENSMMUG00000013602	-2.81844	0.0146172	Down	-2.75974	0.0568017	Neither	-2.64344	0.0077006	Down	6.09681	0.369368	Neither	-0.325361	0.472745	Neither	-5.9611	4.17813e-07	Down	-0.335509	0.507447	Neither	0.85805	0.345987	Neither	0.120547	0.973181	Neither	0.373477	0.390621	Neither	-0.0776118	0.838595	Neither	0.819871	0.394363	Neither	0.751027	0.532741	Neither	1.44394	7.37815e-05	Up
angiogenesis,	AAMP	ENSMMUG00000022812	-1.17127	0.0172278	Down	-0.446244	0.570329	Neither	-2.96599	0.0376252	Down	1.18988	0.34262	Neither	0.234672	0.681768	Neither	-2.30244	0.00125902	Down	0.10438	0.83733	Neither	0.0728817	1	Neither	0.195656	0.836074	Neither	-0.106575	0.700399	Neither	-0.634662	0.246317	Neither	0.14057	0.824442	Neither	0.161821	0.824307	Neither	1.58241	0.000237178	Up
angiogenesis,	NPR1	ENSMMUG00000008153	6.44174	8.72153e-13	Up	-1.50174	0.130563	Neither	-1.62306	0.00875673	Down	0.369405	0.895322	Neither	0.521189	0.456025	Neither	-2.59465	0.000158096	Down	0.106745	0.827806	Neither	-0.567503	0.591786	Neither	-0.443676	0.517041	Neither	-0.18245	0.54749	Neither	-0.222841	0.629294	Neither	-0.0531103	0.874936	Neither	0.340267	0.544327	Neither	1.44418	0.00119222	Up
fibrosis,	NDUFB5	ENSMMUG00000009746	2.75722	1.95767e-05	Up	-0.874143	0.342599	Neither	-1.07038	0.0222279	Down	-0.297704	0.709159	Neither	0.478943	0.461164	Neither	-3.23815	0.00427821	Down	-0.218968	0.571539	Neither	-0.425376	0.432084	Neither	0.103754	0.966621	Neither	0.326823	0.543038	Neither	1.45227	0.0543527	Neither	-0.517374	0.246305	Neither	-0.52361	0.21756	Neither	1.66994	0.030201	Up
fibrosis,	LATS1	ENSMMUG00000009827	1.58838	0.00551339	Up	0.29046	0.896759	Neither	-2.54676	8.27956e-07	Down	1.96144	0.252812	Neither	-0.83742	0.0910616	Neither	-2.17669	0.00222476	Down	-0.553168	0.310057	Neither	2.79103	0.0525242	Neither	0.1312	0.90615	Neither	0.0433084	0.920928	Neither	-1.11131	0.0737573	Neither	0.964363	0.292588	Neither	-0.344001	0.419966	Neither	7.46556	0.0061239	Up
cytokine,	IL23A	ENSMMUG00000031831	6.8296	0.0137444	Up	-0.787295	0.379148	Neither	-1.59027	0.00336946	Down	0.931028	0.497577	Neither	0.445377	0.402745	Neither	-2.79599	0.00119184	Down	0.198094	0.671195	Neither	0.0641899	0.962779	Neither	-0.329488	0.585252	Neither	-0.117826	0.697985	Neither	-0.180929	0.69114	Neither	-0.564555	0.223183	Neither	-0.282535	0.486639	Neither	1.44989	0.000972624	Up
fibrosis,	ARMH3	ENSMMUG00000001539	1.25891	0.0230304	Up	-1.39752	0.194515	Neither	-1.19802	0.0141697	Down	2.0691	0.491104	Neither	-2.55632	0.170982	Neither	-2.31499	0.00076028	Down	0.127319	0.792047	Neither	0.178105	0.826854	Neither	-0.397175	0.618106	Neither	-0.0410543	0.873343	Neither	0.521045	0.439597	Neither	1.24993	0.403887	Neither	-0.490435	0.377831	Neither	1.41579	0.000130613	Up
cytokine,	EDAR	ENSMMUG00000019574	2.48509	0.0329603	Up	-2.12061	0.121302	Neither	-2.1081	0.000319618	Down	-0.51895	0.518468	Neither	0.459919	0.468782	Neither	-4.25194	0.00209244	Down	-0.0937733	0.777436	Neither	0.436686	0.476745	Neither	-0.353322	0.611193	Neither	-0.212219	0.517758	Neither	0.419943	0.682771	Neither	0.717374	0.231857	Neither	-0.391878	0.419439	Neither	1.16001	0.00246616	Up
fibrosis,angiogenesis,cytokine,	CXCL10	ENSMMUG00000020903	5.96193	0.0334465	Up	-1.24043	0.280953	Neither	-1.40788	0.0115813	Down	0.0102749	1	Neither	-0.694168	0.248428	Neither	-4.43689	1.93409e-11	Down	-0.16662	0.627603	Neither	-1.16081	0.0748913	Neither	0.0291112	1	Neither	0.301253	0.818781	Neither	0.178635	0.925168	Neither	0.420845	0.519916	Neither	1.52371	0.0617159	Neither	1.14661	0.00276792	Up
cytokine,	CCL18	ENSMMUG00000047114	6.17128	0.0448876	Up	0	1	Neither	-1.55926	0.00112506	Down	0.892521	0.927263	Neither	-0.43399	0.353963	Neither	-3.5779	0.00295029	Down	-0.735209	0.42282	Neither	0.749749	0.245052	Neither	-0.247852	0.652863	Neither	0.00808256	0.981452	Neither	0.149831	0.904525	Neither	-0.00347634	1	Neither	-0.28608	0.620386	Neither	1.07632	0.0213227	Up
fibrosis,	CD3D	ENSMMUG00000049268	5.72842	0.104228	Neither	-1.54602	0.786517	Neither	-5.68844	0.00885161	Down	-0.0661111	0.859145	Neither	-0.156346	0.71871	Neither	-2.68405	0.0165459	Down	-0.284734	0.452394	Neither	0.531784	0.498474	Neither	-0.383413	0.513276	Neither	3.14565	0.916039	Neither	0.069923	1	Neither	0.764009	0.168048	Neither	-0.475935	0.24786	Neither	1.44534	0.0233824	Up
angiogenesis,	ECM1	ENSMMUG00000006257	1.09456	0.116966	Neither	-0.622757	0.524712	Neither	-1.22758	0.0116372	Down	0.0125005	1	Neither	0.543493	0.334677	Neither	-3.19675	7.42705e-06	Down	0.331275	0.425333	Neither	-0.568386	0.408768	Neither	3.28589	1	Neither	0.365924	0.524991	Neither	0.164653	0.846858	Neither	-0.336146	0.496176	Neither	0.715513	0.403113	Neither	1.71376	0.000212454	Up
fibrosis,	ADA2	ENSMMUG00000002529	1.77023	0.177287	Neither	-0.789453	0.463732	Neither	-3.38034	0.000732527	Down	0.783089	0.711488	Neither	-0.0492824	0.878163	Neither	-3.74044	1.18702e-05	Down	0.00928342	0.986404	Neither	-0.397598	0.44048	Neither	-1.32803	0.143777	Neither	1.53989	0.217911	Neither	0.207245	0.780112	Neither	-0.295266	0.547004	Neither	-0.200529	0.762719	Neither	1.24498	0.0010033	Up
fibrosis,	P4HB	ENSMMUG00000009242	0.627524	0.252987	Neither	-0.0262422	0.888988	Neither	-1.59359	0.00112395	Down	1.09115	0.35715	Neither	-0.0531555	0.878492	Neither	-4.62773	0.00111895	Down	0.47672	0.443908	Neither	-0.392443	0.544923	Neither	-0.00807923	0.933652	Neither	0.131624	0.664345	Neither	-0.626726	0.402517	Neither	0.342546	0.644262	Neither	-0.193424	0.654235	Neither	1.8225	4.63197e-06	Up
cytokine,	TNFSF4	ENSMMUG00000061368	-0.503108	0.581797	Neither	-1.16027	0.412528	Neither	-1.30744	0.00201064	Down	-1.44583	0.499618	Neither	-0.993319	0.0627304	Neither	-3.25674	8.40217e-08	Down	-0.00217481	0.962102	Neither	0.651832	0.647964	Neither	-0.480232	0.434447	Neither	-0.174721	0.721417	Neither	0.380101	0.509693	Neither	0.395617	0.716642	Neither	-0.0531551	0.870925	Neither	1.01646	0.00658788	Up
angiogenesis,	SFRP1	ENSMMUG00000019082	0.371949	0.521875	Neither	-2.09634	0.0183858	Down	2.7025	1.21512e-05	Up	0.0127313	1	Neither	0	1	Neither	-3.14888	0.0465594	Down	-0.375248	0.74721	Neither	-0.828432	0.111276	Neither	-0.535215	0.401482	Neither	0.225741	0.514316	Neither	1.43285	0.530426	Neither	0.0883259	0.899345	Neither	-0.266945	0.504251	Neither	1.13007	0.0033234	Up
fibrosis,angiogenesis,cytokine,	FLT1	ENSMMUG00000021538	4.97391	6.30433e-11	Up	-1.55628	0.100846	Neither	1.94837	0.0284978	Up	0.586072	0.719719	Neither	-0.120049	0.775246	Neither	-1.41637	0.0335974	Down	-0.448795	0.222495	Neither	0.451961	0.584725	Neither	0.441675	1	Neither	0.227557	0.547967	Neither	-0.166172	0.730219	Neither	0.0957691	0.886952	Neither	5.98047	0.150264	Neither	2.50104	0.00233035	Up
fibrosis,	TLR2	ENSMMUG00000015847	8.49482	8.67697e-05	Up	-1.42264	0.164871	Neither	3.71993	0.00719824	Up	-0.581977	0.437518	Neither	0.76968	0.159705	Neither	-3.03698	2.88698e-06	Down	0.0717914	0.887743	Neither	0.134538	0.887803	Neither	0.723552	0.331122	Neither	0.169304	0.751594	Neither	-0.624785	0.387046	Neither	0.295638	0.576332	Neither	-1.34135	0.159084	Neither	1.37954	0.0263346	Up
receptor,	ASGR1	ENSMMUG00000003247	-7.98634	1.77642e-29	Down	1.57231	0.30325	Neither	3.61015	1	Neither	0.0816133	1	Neither	0.0589846	0.988022	Neither	-1.80823	0.037761	Down	2.39965	0.425263	Neither	0.0648626	0.961011	Neither	-0.228326	0.675121	Neither	0.113447	0.725578	Neither	-0.347987	0.534287	Neither	0.186433	0.785483	Neither	0.735339	0.406067	Neither	1.09582	0.00377579	Up
fibrosis,	NCK2	ENSMMUG00000001390	-1.49288	0.00152813	Down	-1.04783	0.362072	Neither	0.455528	0.441223	Neither	-1.09226	0.366567	Neither	-0.162997	0.757736	Neither	-7.79053	0.000181528	Down	0.405798	0.434512	Neither	0.962238	0.14965	Neither	-0.302762	0.795604	Neither	1.4194	0.629587	Neither	0.571897	0.324374	Neither	0.14733	0.859593	Neither	-0.566621	0.367267	Neither	2.729	0.0315551	Up
fibrosis,	COL4A1	ENSMMUG00000022280	3.05779	8.37779e-07	Up	0.524742	0.765246	Neither	0.805424	0.160028	Neither	-0.0824663	0.857376	Neither	-0.0544005	0.869924	Neither	-2.55203	0.000184868	Down	0.426951	0.288943	Neither	0.748565	0.24785	Neither	-0.173389	0.736926	Neither	0.759593	0.190629	Neither	0	1	Neither	-0.507267	0.311379	Neither	0.333109	0.50813	Neither	1.12945	0.00504501	Up
fibrosis,	BIRC3	ENSMMUG00000058594	6.14795	1.366e-06	Up	-0.110455	0.819035	Neither	-0.311285	0.67917	Neither	-0.638878	0.418414	Neither	0.0141283	0.98077	Neither	-2.40328	0.00444553	Down	0.517301	0.86307	Neither	0.132006	0.890248	Neither	-0.093818	0.833082	Neither	-1.12321	0.548752	Neither	-0.436665	0.427948	Neither	-0.0325711	0.902434	Neither	0.727931	0.192976	Neither	1.29155	0.00487714	Up
cytokine,	AMHR2	ENSMMUG00000020037	8.07462	0.000165174	Up	-0.0271714	0.883599	Neither	0.202378	0.698776	Neither	0.827055	1	Neither	0.209277	0.755783	Neither	-1.8551	0.0120577	Down	-0.750584	0.0361275	Neither	0.228993	0.759735	Neither	-0.0646622	0.885602	Neither	-0.16769	0.571383	Neither	0.366882	0.649602	Neither	0.402121	0.782212	Neither	0.509502	0.355323	Neither	1.37141	0.0049271	Up
fibrosis,	IRF1	ENSMMUG00000008100	2.28083	0.000595185	Up	0.201788	0.966919	Neither	0.919222	0.271272	Neither	-0.0426216	0.877876	Neither	0.170345	0.76526	Neither	-2.03885	0.00279057	Down	1.90772	1	Neither	0.211171	0.797718	Neither	0.0304788	0.976759	Neither	0.728161	0.567018	Neither	-0.476749	0.425431	Neither	0.00189351	1	Neither	-0.787245	0.380475	Neither	1.87561	3.85003e-06	Up
fibrosis,	CETP	ENSMMUG00000017563	4.34351	0.000667228	Up	-0.468617	0.570146	Neither	2.88615	0.521528	Neither	0	1	Neither	0.427788	0.453452	Neither	-3.3403	0.000440234	Down	-0.214531	0.585351	Neither	0.570974	1	Neither	0.169085	0.997476	Neither	-0.276941	0.420927	Neither	-0.333923	0.485065	Neither	0.172742	0.819727	Neither	-0.383009	0.503783	Neither	1.36587	0.00145635	Up
fibrosis,	NID2	ENSMMUG00000018201	2.00533	0.00620615	Up	-0.795066	0.416593	Neither	0	1	Neither	-2.63206	0.5	Neither	-0.432321	0.535803	Neither	-2.91981	2.68214e-05	Down	-0.1412	0.798359	Neither	0.281654	1	Neither	0.201892	0.830257	Neither	0.263926	0.858588	Neither	0.185312	0.791948	Neither	-0.14177	0.790159	Neither	-0.377656	0.601367	Neither	1.42635	0.000165326	Up
cytokine,	CCR8	ENSMMUG00000022962	2.99454	0.907508	Neither	-1.03826	0.786223	Neither	5.29412	0.225296	Neither	1.35086	0.605422	Neither	-0.745055	0.502385	Neither	-1.68292	0.0150351	Down	0.642269	0.821328	Neither	0.397429	0.561591	Neither	-1.90964	0.341696	Neither	0.210191	0.520233	Neither	-0.349741	0.44763	Neither	-0.0841865	0.953211	Neither	-0.15999	0.678965	Neither	1.53114	0.0154916	Up
angiogenesis,	HIPK2	ENSMMUG00000002481	-3.85911	1.77397e-14	Down	1.14371	0.615428	Neither	2.35738	7.90071e-06	Up	1.02571	0.419475	Neither	-1.48895	0.0485569	Down	7.16995	7.51012e-09	Up	-0.0167861	0.935179	Neither	-0.714172	0.233751	Neither	-0.986533	0.207087	Neither	-0.297	0.337924	Neither	-0.0785462	0.834644	Neither	0.177959	0.799453	Neither	-0.749793	0.0618132	Neither	1.40676	0.000479356	Up
fibrosis,	CD209	ENSMMUG00000022463	5.27216	4.12556e-09	Up	0.6921	0.692225	Neither	0.734938	0.796114	Neither	-0.347249	0.631364	Neither	1.1868	0.0276366	Up	3.8428	0.00863077	Up	0.0899319	0.885344	Neither	0.543904	0.445606	Neither	0.197037	0.870433	Neither	-0.325497	0.248149	Neither	-0.0759161	0.836688	Neither	0.892515	0.196922	Neither	-0.869436	0.0368723	Neither	1.23825	0.0183568	Up
coagulation,	C1QC	ENSMMUG00000020756	0.145387	0.874234	Neither	0.404262	0.796751	Neither	-0.00909545	0.94599	Neither	-0.606068	0.94604	Neither	-0.358299	0.564684	Neither	7.82537	0.0130903	Up	1.79028	0.133688	Neither	0.574431	0.373449	Neither	0.217111	0.907517	Neither	-0.17293	0.832751	Neither	-0.464176	0.453326	Neither	3.146	0.0194624	Up	-0.284935	0.484101	Neither	1.36143	0.0028316	Up
fibrosis,	HSD11B1	ENSMMUG00000059587	1.48108	0.182391	Neither	-1.13965	0.3775	Neither	-3.03988	0.5	Neither	0	1	Neither	-0.124046	0.752152	Neither	1.61595	0.0335343	Up	-0.38937	0.544063	Neither	-0.611356	0.313772	Neither	-0.1812	0.788133	Neither	5.36875	0.222224	Neither	-0.00856713	0.935036	Neither	4.00539	0.550005	Neither	0.111413	0.868074	Neither	7.81122	0.00388482	Up
fibrosis,coagulation,	FGA	ENSMMUG00000021303	-2.49652	0.0182792	Down	-0.141965	0.814198	Neither	-6.51258	0.000846695	Down	0.279689	0.830305	Neither	0.0278783	0.994155	Neither	-1.02035	0.276445	Neither	1.34131	0.477046	Neither	0.447591	0.484106	Neither	-0.282803	0.615669	Neither	0.037433	0.932478	Neither	-0.564063	0.399425	Neither	-0.41925	0.400958	Neither	-0.470654	0.316413	Neither	2.21301	0.0209817	Up
fibrosis,cytokine,	LEPR	ENSMMUG00000003265	6.65887	8.4386e-08	Up	0.45773	0.816824	Neither	-2.52189	0.000145913	Down	0.90583	0.511982	Neither	0.519013	0.530468	Neither	0.925304	0.523747	Neither	2.71467	1	Neither	0.0237161	1	Neither	-0.993601	0.0994573	Neither	-0.0495611	0.842589	Neither	-0.418248	0.372227	Neither	-0.235266	0.657939	Neither	-0.39468	0.454616	Neither	2.21841	0.0239658	Up
angiogenesis,	ADAM15	ENSMMUG00000023340	1.09309	0.052258	Neither	0.111273	1	Neither	-2.26575	0.000137208	Down	-0.0509577	0.874953	Neither	-0.0129786	0.928217	Neither	-1.48619	0.0506406	Neither	-0.221773	0.584395	Neither	0.416755	1	Neither	-0.574992	0.440807	Neither	-0.2927	0.37738	Neither	0.27139	0.878397	Neither	0.182143	0.851798	Neither	0.189548	0.71481	Neither	2.27178	4.65052e-06	Up
fibrosis,	APOA1	ENSMMUG00000044545	1.44281	0.0589786	Neither	-0.549037	0.616104	Neither	-2.50051	0.00030999	Down	1.08735	0.471256	Neither	2.71035	1	Neither	-1.40548	0.160711	Neither	1.90787	1	Neither	-1.52253	0.269513	Neither	0.372794	0.639231	Neither	-0.0892214	0.766913	Neither	-0.344711	0.635262	Neither	-0.0582227	0.863603	Neither	5.54366	0.0989655	Neither	1.87428	4.77627e-05	Up
fibrosis,	TRAF2	ENSMMUG00000011527	-0.711728	0.167409	Neither	1.37454	0.326752	Neither	-1.22112	0.0178477	Down	1.11636	0.517331	Neither	-0.238311	0.712511	Neither	0.355305	1	Neither	-0.314317	0.440857	Neither	0.669481	0.305007	Neither	-0.447455	0.449785	Neither	0.210299	0.885574	Neither	-0.276001	0.546617	Neither	-0.0587931	0.859312	Neither	0.832921	0.354027	Neither	1.63826	0.00421712	Up
fibrosis,coagulation,	C8B	ENSMMUG00000022993	-1.18309	0.54809	Neither	2.31147	0.744824	Neither	-1.68701	0.000153141	Down	0.642332	0.636752	Neither	0.207848	0.926259	Neither	6.07427	0.318774	Neither	2.57956	0.331625	Neither	0.10645	0.958545	Neither	0.175998	0.89505	Neither	1.03044	0.242385	Neither	0.103606	0.895219	Neither	0.224254	0.7378	Neither	-0.0140377	0.932878	Neither	1.13527	0.0275427	Up
angiogenesis,	NOX5	ENSMMUG00000006230	-3.36303	0.00987293	Down	0.0986629	1	Neither	1.94203	0.00034154	Up	2.09336	0.587293	Neither	-0.948053	0.221619	Neither	-2.10139	0.145385	Neither	-0.267605	0.534564	Neither	0.385956	0.814988	Neither	-0.00762615	0.930108	Neither	0.282066	0.395561	Neither	0.00930706	1	Neither	-0.440239	0.560818	Neither	0.641159	0.18323	Neither	1.25637	0.00139686	Up
fibrosis,	FNIP2	ENSMMUG00000030046	1.22755	0.021898	Up	0.143413	1	Neither	2.11968	0.00165407	Up	0.106454	1	Neither	-0.0541521	0.86755	Neither	0.967595	0.511442	Neither	-0.440126	0.574761	Neither	-1.03513	0.210979	Neither	-0.81763	0.198224	Neither	0.212613	0.481607	Neither	-0.445408	0.371695	Neither	0.329229	0.552917	Neither	0.0863633	0.90111	Neither	1.38587	0.000774571	Up
fibrosis,	PIK3CB	ENSMMUG00000008666	1.24204	0.036366	Up	-0.428902	0.616181	Neither	6.26292	1.83009e-06	Up	0.362713	0.78878	Neither	-0.208154	0.634114	Neither	-2.70701	0.218083	Neither	-0.486441	0.200947	Neither	0.965099	0.431885	Neither	-0.0737171	0.854721	Neither	0.00846127	1	Neither	-1.22323	0.321956	Neither	0.0555688	0.978595	Neither	0.0576247	0.944393	Neither	1.54755	0.000751276	Up
fibrosis,	CTBP2	ENSMMUG00000022032	1.00452	0.0659069	Neither	0.79452	0.544475	Neither	2.29765	0.000147448	Up	-1.93791	0.388696	Neither	-0.474634	0.354232	Neither	-1.90944	0.229942	Neither	0.0211427	0.994728	Neither	0.121463	0.908981	Neither	-0.319475	0.573274	Neither	0.193901	0.535053	Neither	0.323604	0.813541	Neither	-0.222624	0.703629	Neither	-0.669658	0.463408	Neither	2.80602	4.51738e-08	Up
fibrosis,	SPP1	ENSMMUG00000008793	-2.73515	1.54111e-07	Down	-1.00566	0.306255	Neither	-1.0164	0.455614	Neither	-0.406877	0.645178	Neither	-0.128909	0.746118	Neither	-0.141926	0.793565	Neither	0.142669	1	Neither	-0.760088	0.539123	Neither	-0.112293	0.805991	Neither	0.174292	0.637347	Neither	0.596203	0.504386	Neither	-0.115535	0.775477	Neither	-1.22628	0.302251	Neither	2.0504	0.00010082	Up
angiogenesis,	PNPLA6	ENSMMUG00000011392	-2.01492	5.13285e-05	Down	-0.532295	0.568777	Neither	3.84376	0.795263	Neither	0.050274	1	Neither	0.661599	0.569174	Neither	-2.43511	1	Neither	-0.186923	0.814986	Neither	0.0503678	1	Neither	-0.176437	0.734156	Neither	-0.246693	0.37261	Neither	-0.460782	0.411199	Neither	-0.0702911	0.853189	Neither	-1.05208	0.064638	Neither	6.65874	0.0294457	Up
fibrosis,cytokine,	CXCL12	ENSMMUG00000012181	5.05657	3.74208e-10	Up	-0.845918	0.38586	Neither	0.0196257	1	Neither	0.375534	0.756175	Neither	-0.228718	0.682409	Neither	3.76889	0.128139	Neither	0.0355768	1	Neither	0.381409	0.580068	Neither	0.0436803	0.99323	Neither	-0.102668	0.747363	Neither	0.335652	0.69431	Neither	0.183898	0.794711	Neither	-0.518923	0.31577	Neither	1.63158	2.33301e-05	Up
angiogenesis,	PTGIS	ENSMMUG00000021692	4.21163	1.09586e-07	Up	0.443112	0.771539	Neither	1.32628	0.158929	Neither	-0.16828	0.772435	Neither	0.264179	0.678123	Neither	-0.39986	0.502592	Neither	5.12548e-15	1	Neither	-0.797285	0.252037	Neither	0.191302	0.9747	Neither	0.168252	0.709787	Neither	-0.732663	0.22974	Neither	0.473422	0.622588	Neither	0.18004	1	Neither	1.77668	0.0136398	Up
cytokine,	GHR	ENSMMUG00000001336	3.3268	9.93843e-07	Up	0.996596	0.492596	Neither	0	1	Neither	0.759348	0.866014	Neither	0.0642387	0.944375	Neither	-4.52608	0.199876	Neither	-0.284201	0.58081	Neither	0.489282	0.473355	Neither	-0.718981	0.505469	Neither	-0.121937	0.681746	Neither	-0.0595126	0.870324	Neither	0.928986	0.192771	Neither	0.0616486	1	Neither	1.85793	2.51124e-05	Up
angiogenesis,	SHB	ENSMMUG00000008670	3.13254	0.000127686	Up	-1.66306	0.077583	Neither	2.50257	1	Neither	0.397442	0.824658	Neither	-1.11623	0.110587	Neither	0.0802977	1	Neither	0.0449496	1	Neither	0.64365	0.365663	Neither	1.02208	0.789647	Neither	0.0587346	0.871242	Neither	-0.111918	0.783885	Neither	-0.134319	0.752343	Neither	0.42289	0.473244	Neither	1.04008	0.0147105	Up
fibrosis,	SP1	ENSMMUG00000020036	2.7186	0.000193799	Up	0.465662	0.749875	Neither	-1.42704	0.166333	Neither	0.158159	0.957972	Neither	0.319465	0.593313	Neither	-0.0506127	0.896969	Neither	0.127114	0.913708	Neither	-1.49287	0.116421	Neither	1.27652	0.203207	Neither	0.0957574	0.996005	Neither	0.149701	0.817163	Neither	0.10756	0.872398	Neither	-0.631991	0.141572	Neither	1.32365	0.000354749	Up
angiogenesis,	HSPB1	ENSMMUG00000056744	2.81509	0.000869174	Up	-1.0286	0.341213	Neither	-0.229781	0.706748	Neither	0.0939245	1	Neither	-0.103778	0.80319	Neither	-0.252085	0.655531	Neither	-0.318447	0.378377	Neither	-0.549987	0.501628	Neither	0.0146363	1	Neither	-0.021524	0.922484	Neither	0.0224331	0.980862	Neither	-0.222138	0.601797	Neither	-0.592936	0.331624	Neither	2.39078	0.00644258	Up
angiogenesis,	CTSH	ENSMMUG00000010093	1.84792	0.00285553	Up	-2.02778	0.147331	Neither	2.0903	0.167019	Neither	-0.374326	0.61411	Neither	0.0723431	0.924875	Neither	-2.70706	0.218124	Neither	-0.172115	0.621876	Neither	0	1	Neither	0.614876	0.957666	Neither	-0.023388	0.918263	Neither	-0.222883	0.632484	Neither	-0.442822	0.326015	Neither	-0.395447	0.344906	Neither	1.09938	0.00211808	Up
fibrosis,	LIPA	ENSMMUG00000056618	2.17599	0.00354429	Up	-1.14574	0.399194	Neither	0.717429	0.192081	Neither	-0.676614	0.568678	Neither	0.956767	0.705097	Neither	-0.735343	0.263182	Neither	0.0648804	0.902478	Neither	-0.423081	0.392386	Neither	0.0772268	1	Neither	0.00535015	0.983202	Neither	-0.739374	0.126258	Neither	-0.494221	0.315573	Neither	0.501773	0.301499	Neither	6.68851	0.031135	Up
fibrosis,	CDKN2C	ENSMMUG00000019057	2.20044	0.00849693	Up	0.187951	0.958876	Neither	-0.34338	0.584475	Neither	-0.688972	0.373515	Neither	4.73568	0.371692	Neither	-0.714221	0.288626	Neither	-0.92004	0.0219083	Neither	-0.437341	0.381026	Neither	-0.793151	0.499062	Neither	0.464066	0.498585	Neither	-0.185374	0.678229	Neither	0.574946	0.327081	Neither	-0.216118	1	Neither	2.08259	0.000861515	Up
cytokine,	CXCR2	ENSMMUG00000013400	3.7371	0.0121743	Up	-1.27763	0.29805	Neither	0.293463	1	Neither	0.903834	0.663824	Neither	-0.480455	0.473231	Neither	-3.83027	0.5	Neither	-0.254342	0.736745	Neither	-0.451416	0.47839	Neither	-1.05817	0.484931	Neither	-0.793009	0.335321	Neither	0.263857	0.675742	Neither	-0.269092	0.652429	Neither	-1.23197	0.160326	Neither	7.63076	0.00391866	Up
fibrosis,	VIM	ENSMMUG00000003193	1.38911	0.0133273	Up	-0.654956	0.470812	Neither	-1.71774	0.180853	Neither	1.03375	0.710907	Neither	0.152252	0.817074	Neither	-1.5019	0.418528	Neither	-0.524333	0.424929	Neither	-1.28481	0.166032	Neither	-0.386045	0.512826	Neither	-0.999607	0.3923	Neither	-1.2234	0.0633942	Neither	-0.450936	0.394657	Neither	0.950858	0.20475	Neither	7.25487	0.0138895	Up
angiogenesis,	ITGAM	ENSMMUG00000044324	1.67058	0.0277614	Up	-1.6071	0.302539	Neither	2.62979	0.0525783	Neither	-0.387791	0.666217	Neither	2.04788	0.197618	Neither	-1.43734	0.46215	Neither	0.764968	0.557426	Neither	0	1	Neither	1.97554	1	Neither	-0.215247	0.436169	Neither	0.631959	0.326848	Neither	-0.547796	0.250882	Neither	-0.899621	0.0259163	Neither	7.02666	0.0307312	Up
angiogenesis,	TFPI2	ENSMMUG00000020581	6.54018	0.0625015	Neither	-2.47747	0.407564	Neither	0.818014	0.755605	Neither	0.10195	1	Neither	-0.173022	0.72849	Neither	0.706404	0.500344	Neither	-0.447878	0.631642	Neither	-0.408413	0.541485	Neither	-0.366932	0.805631	Neither	0.057156	0.879509	Neither	-0.14311	0.760768	Neither	0.607582	0.337733	Neither	-1.01526	0.168456	Neither	7.25027	0.0224689	Up
cytokine,	IFNAR2	ENSMMUG00000003956	1.00381	0.0871593	Neither	-0.651768	0.484128	Neither	0.507576	0.564353	Neither	-0.146442	0.79408	Neither	-0.522676	0.482156	Neither	-0.439426	0.493475	Neither	0.168296	1	Neither	0.96231	0.163646	Neither	0.0586743	0.997263	Neither	-0.0837538	0.843308	Neither	-0.456902	0.37156	Neither	0.234162	0.679534	Neither	0.513303	0.324545	Neither	7.03899	0.0315159	Up
fibrosis,angiogenesis,	NRP2	ENSMMUG00000020052	0.891471	0.122678	Neither	-1.18417	0.207534	Neither	2.63746	1	Neither	0.172311	0.945103	Neither	0.142192	0.840177	Neither	-4.21972	0.200494	Neither	0.101053	0.978933	Neither	1.23589	0.306562	Neither	0.659245	0.38586	Neither	0.00378605	0.983495	Neither	-0.154527	0.732319	Neither	0.176903	0.778825	Neither	-0.874206	0.479687	Neither	6.81278	0.0330797	Up
fibrosis,	CDK4	ENSMMUG00000023694	0.785896	0.159732	Neither	-0.666062	0.469668	Neither	0.175968	0.769961	Neither	-1.09105	0.334466	Neither	0.73333	1	Neither	-0.537091	0.658746	Neither	-0.763678	0.0995888	Neither	0.477359	0.717114	Neither	0.220874	0.808595	Neither	-1.56967	0.202897	Neither	1.02223	0.103831	Neither	0.717026	0.550687	Neither	-0.318303	0.657708	Neither	1.85678	9.36505e-06	Up
fibrosis,	LAMTOR2	ENSMMUG00000012126	0.803719	0.222251	Neither	-0.453242	0.648132	Neither	0.269338	0.618136	Neither	0.0169838	0.921083	Neither	-0.463804	0.470083	Neither	-3.55529	0.083835	Neither	-0.162582	0.637928	Neither	1.14669	0.229521	Neither	-1.4199	0.168999	Neither	0.0790463	0.905101	Neither	-0.751383	0.149367	Neither	0.453264	0.527702	Neither	-0.631739	0.131098	Neither	2.31601	0.0237829	Up
cytokine,	IL4R	ENSMMUG00000004666	0.683247	0.229814	Neither	-0.102155	0.829529	Neither	0.407429	0.65283	Neither	0.0220582	1	Neither	-0.574601	0.512469	Neither	2.09752	1	Neither	1.40748	0.232122	Neither	0.364566	0.686324	Neither	-0.492139	0.412358	Neither	0.0818892	0.908288	Neither	-0.044573	0.886862	Neither	-0.68213	0.188586	Neither	0.489223	0.312834	Neither	1.83924	0.0086642	Up
fibrosis,cytokine,	IL18R1	ENSMMUG00000009244	1.37271	0.253349	Neither	-0.167064	0.721227	Neither	0.231182	0.682081	Neither	0.641178	0.822681	Neither	-0.369185	0.83732	Neither	-1.71781	0.394426	Neither	-0.108816	0.737358	Neither	1.48766	0.0773345	Neither	-0.445041	0.607827	Neither	0.644155	0.16397	Neither	0.0134513	1	Neither	-0.499447	0.321577	Neither	-0.840592	0.277774	Neither	1.31917	0.000424488	Up
fibrosis,	MMP8	ENSMMUG00000004489	5.54076	0.307629	Neither	2.08393	1	Neither	0	1	Neither	-0.602289	0.770019	Neither	1.29345	0.268144	Neither	0.25882	1	Neither	0.360169	0.425002	Neither	0.422729	0.575766	Neither	0.183389	0.949055	Neither	-0.492068	0.762765	Neither	1.77917	0.301524	Neither	0.548408	0.768587	Neither	-2.87559	0.5	Neither	1.37709	0.0315636	Up
fibrosis,	CD14	ENSMMUG00000010007	0.85405	0.312643	Neither	-1.13539	0.330526	Neither	-2.20542	1	Neither	1.77719	1	Neither	0.216887	0.723875	Neither	1.32185	0.231121	Neither	0.913058	0.833786	Neither	-1.09967	0.0659973	Neither	-0.195217	0.7151	Neither	0.013938	0.993278	Neither	-0.197225	0.743136	Neither	-2.04888	0.153127	Neither	0.0933227	0.890215	Neither	1.2845	0.00879804	Up
cytokine,	XCR1	ENSMMUG00000023584	1.93749	0.341816	Neither	1.46158	0.810475	Neither	0	1	Neither	-0.780937	0.678209	Neither	-0.433051	0.487719	Neither	1.47167	0.55375	Neither	-0.350831	0.489032	Neither	-1.04031	0.184684	Neither	-0.613406	0.471311	Neither	-0.348831	0.842595	Neither	0.391638	1	Neither	-0.766486	0.334636	Neither	0.595507	0.281587	Neither	1.38841	0.00335935	Up
angiogenesis,	EIF2AK3	ENSMMUG00000009254	0.467888	0.431917	Neither	-0.124176	0.814146	Neither	-3.94939	0.187722	Neither	0.345729	0.854477	Neither	0.0401709	0.979202	Neither	1.66602	0.0502934	Neither	-0.236898	0.61072	Neither	-1.00682	0.093648	Neither	-0.0980178	0.823816	Neither	-0.32939	0.613689	Neither	0.105708	0.886574	Neither	-0.166423	0.697204	Neither	0.281403	1	Neither	1.28441	0.00427609	Up
fibrosis,angiogenesis,cytokine,	CXCR3	ENSMMUG00000032424	4.25133	0.4469	Neither	-1.44184	0.48059	Neither	-3.56515	0.5	Neither	-1.88785	0.261836	Neither	0.227054	0.734265	Neither	0.7312	0.920796	Neither	1.27285	0.536573	Neither	1.81679	1	Neither	-0.00962457	0.925796	Neither	0.678641	0.237313	Neither	-0.200957	0.664911	Neither	-0.145725	0.758729	Neither	-0.461425	0.347541	Neither	1.27736	0.00454865	Up
fibrosis,	ALDH7A1	ENSMMUG00000016682	0.406818	0.503551	Neither	-1.70577	0.0968062	Neither	-0.521562	0.27621	Neither	-0.40975	0.666241	Neither	0.389411	0.49431	Neither	1.4176	0.0572123	Neither	-0.479957	0.179193	Neither	1.12553	0.351215	Neither	0.381298	0.794056	Neither	-0.104894	0.732998	Neither	-1.46552	0.270483	Neither	0.126561	0.965517	Neither	0.0568344	0.947573	Neither	2.34147	2.8484e-07	Up
fibrosis,	KDM2A	ENSMMUG00000008771	0.257136	0.635525	Neither	0.257003	0.894712	Neither	-0.797287	0.271372	Neither	0	1	Neither	-0.956736	0.39505	Neither	-4.52608	0.199876	Neither	0.11255	0.861548	Neither	-0.0895002	0.823602	Neither	0.0507736	1	Neither	-0.229321	0.600215	Neither	-0.461044	0.572601	Neither	0.781199	0.826399	Neither	-0.28492	0.500272	Neither	1.4018	0.00025458	Up
fibrosis,	CSNK2B	ENSMMUG00000005294	0.228089	0.748296	Neither	-0.422815	0.611278	Neither	0.0267463	1	Neither	1.01306	0.411185	Neither	-0.557401	0.882211	Neither	0.639082	0.412671	Neither	0.308058	0.479479	Neither	1.14816	0.0937885	Neither	0.659226	0.421164	Neither	1.19684	0.349803	Neither	0.0633374	0.947823	Neither	0.18092	0.797222	Neither	0	1	Neither	2.31775	0.0322376	Up
cytokine,	CX3CR1	ENSMMUG00000065286	-0.168245	0.84079	Neither	-1.31265	0.279021	Neither	0	1	Neither	0	1	Neither	4.1759	0.465473	Neither	0	1	Neither	8.35421	0.0515597	Neither	1.00019	0.286605	Neither	0.429547	1	Neither	-0.392743	0.530654	Neither	0.144035	0.833384	Neither	-0.188778	0.907552	Neither	0	1	Neither	2.63777	0.0454654	Up
fibrosis,	CRP	ENSMMUG00000008922	3.3836	0.925005	Neither	4.76302	0.261425	Neither	-0.806012	0.0950151	Neither	2.803	1	Neither	-1.10115	0.833136	Neither	0	1	Neither	-0.169803	0.864579	Neither	-3.12595	0.5	Neither	0.884491	0.782379	Neither	0.921108	0.489024	Neither	-3.07	0.5	Neither	-4.66786	0.0732021	Neither	-1.21066	0.225408	Neither	7.63452	0.00258871	Up
coagulation,	F13B	ENSMMUG00000000244	1.73161	1	Neither	-2.4531	1	Neither	5.73336	0.163805	Neither	0	1	Neither	0	1	Neither	2.81779	1	Neither	5.12548e-15	1	Neither	0.84538	0.640723	Neither	-2.64911	0.171229	Neither	-3.20011	0.5	Neither	0	1	Neither	3.71305	0.769331	Neither	-0.887009	0.715964	Neither	1.81693	0.00158514	Up
fibrosis,cytokine,	IL13	ENSMMUG00000003131	1.7058	1	Neither	0	1	Neither	-3.03988	0.5	Neither	2.82826	1	Neither	0	1	Neither	0	1	Neither	-2.27517	0.142491	Neither	-1.35619	0.108545	Neither	0	1	Neither	-1.3607	0.152447	Neither	0	1	Neither	0	1	Neither	1.42991	0.242926	Neither	1.92278	0.000466827	Up
coagulation,	MBL2	ENSMMUG00000046929	1.70566	1	Neither	-0.147916	0.923653	Neither	-1.37343	0.567387	Neither	0	1	Neither	-1.96148	0.168345	Neither	0.555923	1	Neither	0.483193	0.409489	Neither	-0.781946	0.212292	Neither	0.817391	1	Neither	0.188674	0.592187	Neither	0.715416	0.563177	Neither	0	1	Neither	0.592286	0.358516	Neither	2.54518	0.0114118	Up
cytokine,	IFNW1	ENSMMUG00000058193	0	1	Neither	-1.24294	0.792859	Neither	0	1	Neither	0	1	Neither	2.15753	1	Neither	2.58995	0.513008	Neither	-3.99674	0.176639	Neither	0	1	Neither	4.41622	0.60214	Neither	0	1	Neither	0	1	Neither	0.87357	0.835352	Neither	0	1	Neither	8.16403	0.000698574	Up
receptor,	KREMEN1	ENSMMUG00000021370	1.51842	0.0940981	Neither	-1.48133	0.203544	Neither	-0.342528	0.499223	Neither	0.369759	0.793543	Neither	-0.147703	0.720498	Neither	0	1	Neither	-0.581718	0.296647	Neither	1.68378	0.0321029	Up	1.5406	0.430448	Neither	-1.48395	0.0189764	Down	1.01022	0.513087	Neither	0.121204	0.863184	Neither	-2.21204	0.00177509	Down	2.06883	0.203717	Neither
fibrosis,	MMRN1	ENSMMUG00000022003	10.3255	3.46675e-08	Up	0.525054	1	Neither	-4.09693	0.000316392	Down	-0.381682	0.643157	Neither	-0.220498	0.696547	Neither	-2.5275	0.000570805	Down	0.408257	0.741721	Neither	1.33951	0.126377	Neither	-0.334611	0.61958	Neither	-2.24061	0.000101711	Down	0.381724	0.510207	Neither	-0.390103	0.476571	Neither	-3.15688	5.94888e-05	Down	0.947663	0.0587281	Neither
cytokine,	IL7	ENSMMUG00000001655	5.94177	0.0427723	Up	-0.466941	0.623642	Neither	1.13398	0.0260997	Up	0.204463	1	Neither	-0.591388	0.284176	Neither	0.0288892	0.939362	Neither	0.185692	0.693779	Neither	-1.04789	0.130546	Neither	0.0192328	0.961206	Neither	1.39087	0.0496015	Up	1.76856	0.112562	Neither	0.682155	0.363851	Neither	-1.25059	0.0205701	Down	1.57261	0.409107	Neither
fibrosis,	LAMTOR4	ENSMMUG00000018401	-1.49724	0.00234608	Down	-1.49274	0.363307	Neither	-0.949833	0.250153	Neither	0.689706	1	Neither	0.227017	0.709521	Neither	-1.25801	0.1691	Neither	-0.00927916	0.94728	Neither	-0.776488	0.678289	Neither	0.230294	0.812025	Neither	1.21978	0.0196021	Up	-0.767889	0.117263	Neither	1.56011	0.2939	Neither	-1.42139	0.0272	Down	0.835511	0.111951	Neither
cytokine,	NGFR	ENSMMUG00000014603	1.7889	0.0644466	Neither	0.477101	0.830494	Neither	-0.979679	1	Neither	0.922673	0.828125	Neither	-0.0892159	0.875762	Neither	-2.6035	0.144489	Neither	3.20311	0.900029	Neither	0.612297	0.355736	Neither	-1.22338	0.256686	Neither	1.52735	0.0115286	Up	-0.647284	0.204626	Neither	-0.244664	0.661757	Neither	-1.96409	5.67443e-07	Down	-0.69547	0.0666398	Neither
fibrosis,coagulation,	FGB	ENSMMUG00000021302	-0.56009	0.599888	Neither	4.80424	0.0837457	Neither	0.385234	0.622179	Neither	0.545358	0.817953	Neither	-0.0497523	0.880295	Neither	-0.814405	0.778594	Neither	-0.13579	0.685207	Neither	5.5203	0.387451	Neither	-1.39306	0.104161	Neither	1.2844	0.0461775	Up	-0.22864	0.630135	Neither	1.05151	0.397461	Neither	-1.3192	0.0164337	Down	5.20925	0.538997	Neither
fibrosis,	FASN	ENSMMUG00000012811	-3.15171	2.66064e-06	Down	0.247261	0.923546	Neither	-1.85568	0.000484089	Down	2.57973	0.158091	Neither	-0.0174037	0.940839	Neither	-4.32876	1.1073e-10	Down	-1.67885	0.0277284	Down	0.0893213	0.932247	Neither	1.25259	0.324917	Neither	-1.51465	0.412173	Neither	0.66037	0.26487	Neither	1.54912	0.410016	Neither	-1.70405	0.015326	Down	0.348052	0.496943	Neither
fibrosis,angiogenesis,	PTK2	ENSMMUG00000002336	-0.26185	0.563829	Neither	-1.10018	0.234441	Neither	0.630105	0.264413	Neither	0.0812588	1	Neither	0.0129042	1	Neither	1.94283	0.111215	Neither	-2.82637	0.0145823	Down	0.0374766	1	Neither	0.629956	0.809228	Neither	-0.713627	0.0170422	Neither	-0.331202	0.564673	Neither	0.0588086	0.950098	Neither	-1.20452	0.0157598	Down	0.431705	0.853906	Neither
fibrosis,	ITGA4	ENSMMUG00000000300	1.3435	0.0987687	Neither	-2.14572	0.122478	Neither	-1.74342	0.145236	Neither	-0.0359335	0.88208	Neither	2.03046	0.53312	Neither	-2.56635	0.00195791	Down	1.21481	0.0398564	Up	-1.15782	0.0381512	Down	-0.740714	0.350179	Neither	0.0705732	0.859072	Neither	0.0211792	1	Neither	0.0773132	0.9132	Neither	-1.6639	0.000173928	Down	0.306887	0.596324	Neither
fibrosis,	SKI	ENSMMUG00000010280	-1.72776	0.00135699	Down	-0.580701	0.568944	Neither	-1.29698	0.00709065	Down	-0.2904	0.769591	Neither	0.178859	0.837697	Neither	-3.31847	3.53692e-07	Down	-1.79588	0.0629026	Neither	-2.29732	0.00899981	Down	1.07624	0.348671	Neither	-0.0400525	0.878129	Neither	-0.219062	0.628369	Neither	2.10393	0.0415497	Up	-1.61596	0.000163617	Down	0.599713	0.331616	Neither
fibrosis,	ABCB11	ENSMMUG00000013832	-2.18522	0.122701	Neither	2.81166	1	Neither	0.763638	0.210995	Neither	-0.0940568	0.849711	Neither	0.0887604	0.896439	Neither	-3.09243	1.22885e-06	Down	-0.212726	0.679452	Neither	-1.99452	0.0122063	Down	-1.30026	0.320246	Neither	0.259512	0.403486	Neither	-0.162921	0.716016	Neither	0.642905	0.418959	Neither	-2.49645	0.0016972	Down	-0.868114	0.0226789	Neither
fibrosis,	RELN	ENSMMUG00000048420	-3.3718	1.99513e-14	Down	0.554327	0.78957	Neither	-2.39256	0.0104655	Down	-0.0591367	0.875502	Neither	0.24038	0.727976	Neither	3.36894	3.72305e-05	Up	-0.237652	0.78243	Neither	-1.91138	0.00101283	Down	-0.238899	0.696801	Neither	-0.0462835	0.847684	Neither	1.04599	0.28013	Neither	0.0570596	0.968774	Neither	-1.68109	0.000173241	Down	0.952675	0.00636073	Neither
fibrosis,	NPHP4	ENSMMUG00000022888	-1.43716	0.0126376	Down	-0.690618	0.434198	Neither	-0.629738	0.155911	Neither	-0.142196	0.864766	Neither	-0.0590728	0.868528	Neither	-0.07521	0.850742	Neither	-0.387454	0.594117	Neither	-1.13263	0.0273766	Down	-0.400043	0.499907	Neither	-0.228256	0.666922	Neither	0.0471939	0.98564	Neither	0.40924	0.534041	Neither	-1.14845	0.037892	Down	0.912045	0.178632	Neither
fibrosis,angiogenesis,coagulation,	C3AR1	ENSMMUG00000032156	2.02181	0.0341143	Up	-0.664063	0.64779	Neither	-0.825829	0.0714428	Neither	0	1	Neither	-0.795811	0.197672	Neither	-0.902354	0.410947	Neither	-0.585541	0.314144	Neither	-1.21376	0.0206755	Down	-0.119079	0.813821	Neither	-0.0887095	0.815929	Neither	0.303575	0.606776	Neither	1.36903	1	Neither	-1.41035	0.00682543	Down	0.170052	0.652445	Neither
fibrosis,angiogenesis,	STAT1	ENSMMUG00000005613	0.628522	0.264207	Neither	-0.913984	0.363894	Neither	-0.331603	0.447324	Neither	0.409511	0.866196	Neither	-0.225366	0.633216	Neither	-2.18404	0.218636	Neither	-0.426738	0.736399	Neither	-1.78088	0.00776247	Down	-0.488601	0.701598	Neither	0.0767289	0.834319	Neither	0.00646271	1	Neither	-0.275832	0.649117	Neither	-1.3618	0.00661806	Down	0.0834218	0.854647	Neither
fibrosis,	GLI2	ENSMMUG00000001868	0.815828	0.323371	Neither	0.634019	0.711037	Neither	0.504063	0.557507	Neither	0	1	Neither	0.348565	0.511454	Neither	0.636222	0.445493	Neither	0.109138	0.883425	Neither	-1.30011	0.0113197	Down	0.0300348	1	Neither	0.167715	0.760354	Neither	0.799491	0.21107	Neither	-1.41968	0.565724	Neither	-1.42527	0.00324654	Down	0.554202	0.334027	Neither
cytokine,	TNFRSF9	ENSMMUG00000016546	-0.824909	0.73238	Neither	-0.363094	0.833603	Neither	-0.825177	0.380996	Neither	0.0391378	1	Neither	-0.192139	0.711961	Neither	0	1	Neither	-0.348911	0.590154	Neither	-1.69234	0.0181605	Down	-1.53914	0.251587	Neither	-0.269801	0.435202	Neither	-0.118813	0.77636	Neither	0.135241	0.848683	Neither	-1.71292	0.0165032	Down	-0.662689	0.200245	Neither
angiogenesis,	PROK2	ENSMMUG00000018494	3.04929	0.978056	Neither	-0.0293489	1	Neither	-3.03988	0.5	Neither	0	1	Neither	2.81816	1	Neither	-3.83027	0.5	Neither	-0.945895	0.0171126	Neither	-3.42076	0.00935469	Down	0	1	Neither	0.117624	0.78049	Neither	1.53133	0.519668	Neither	-0.460234	0.508704	Neither	-1.83295	0.013854	Down	-0.513685	0.111574	Neither
fibrosis,	PARP1	ENSMMUG00000021820	-0.24371	0.575538	Neither	-0.429314	0.586022	Neither	-1.88193	9.18221e-05	Down	0.288092	1	Neither	-0.963072	0.0344279	Neither	-4.93856	1.55845e-11	Down	-0.364571	0.482534	Neither	1.30096	0.0374023	Up	-0.283216	0.615774	Neither	-0.196453	0.585746	Neither	-0.337137	0.463217	Neither	-1.16262	0.0392242	Down	-1.38518	0.00210172	Down	0.168898	0.925881	Neither
cytokine,	FLT3LG	ENSMMUG00000051892	0.198652	0.904569	Neither	0.45425	0.828129	Neither	-2.20542	1	Neither	1.52013	0.557451	Neither	0.672793	0.481917	Neither	-5.62902	0.03332	Down	-0.705282	0.178682	Neither	1.41629	0.0482892	Up	0	1	Neither	-0.141673	0.59586	Neither	-0.211585	0.714577	Neither	1.32182	0.450333	Neither	-1.82514	0.000877386	Down	6.40752	0.0786821	Neither
angiogenesis,	PRKCB	ENSMMUG00000014271	-6.53936	3.06855e-43	Down	-0.804485	0.366814	Neither	-1.98135	0.000656973	Down	-0.09312	0.832292	Neither	-0.747926	0.134453	Neither	-2.27093	0.0516633	Neither	-0.386132	0.27523	Neither	9.19898	0.000309693	Up	-0.312353	0.593592	Neither	0.173001	0.660789	Neither	-0.66893	0.263663	Neither	5.63292	0.0936576	Neither	-4.27511	1.56778e-08	Down	-0.0918096	0.771651	Neither
cytokine,	TNFRSF1B	ENSMMUG00000021447	1.83435	0.00439195	Up	0.873455	0.498497	Neither	0.675334	0.190148	Neither	-3.38076	0.115231	Neither	-0.290071	0.548367	Neither	-3.53227	0.048067	Down	-0.269966	0.454677	Neither	-0.65142	0.215545	Neither	0.523569	0.494515	Neither	-0.00666601	0.954173	Neither	2.27467	0.00240714	Up	0.547459	0.827514	Neither	-1.20599	0.00570083	Down	0.514915	0.290536	Neither
angiogenesis,	SRPK2	ENSMMUG00000022732	-1.71982	9.95984e-05	Down	-1.34232	0.329143	Neither	-1.32857	0.0207653	Down	0.152688	0.950211	Neither	-1.78583	0.000742761	Down	5.83403	1.10828e-07	Up	-0.0955635	0.798609	Neither	0.535297	0.432048	Neither	-0.446678	0.457399	Neither	0.211529	0.633454	Neither	3.07086	0.00294561	Up	0.741332	0.313459	Neither	-1.06342	0.0162647	Down	0.199487	0.67098	Neither
cytokine,	IL15RA	ENSMMUG00000015149	1.18596	0.243077	Neither	0.0555359	1	Neither	0.736175	0.152011	Neither	0.373357	0.769591	Neither	-4.4449	0.0686156	Neither	-0.44308	0.507507	Neither	-0.246453	0.572437	Neither	0.716819	0.245477	Neither	0.817392	1	Neither	0.00443686	1	Neither	1.43564	0.0215505	Up	-0.0883026	0.808483	Neither	-1.25147	0.0057065	Down	3.26771	0.908389	Neither
angiogenesis,	KLK3	ENSMMUG00000012841	0	1	Neither	-1.781	0.791278	Neither	-0.365352	0.999392	Neither	3.64174	0.97959	Neither	1.20921	0.0342798	Up	-3.78157	6.26647e-09	Down	0.693634	0.165961	Neither	0.126627	0.891746	Neither	-4.98026	0.000117732	Down	-0.614007	0.579985	Neither	0.121166	0.91679	Neither	-2.45096	0.108711	Neither	-1.13931	0.0192436	Down	4.85527	0.3526	Neither
coagulation,	PLAT	ENSMMUG00000014432	2.70802	0.000316062	Up	0.159381	0.96404	Neither	-1.91201	1.96941e-05	Down	1.65343	0.165712	Neither	-0.592238	0.459256	Neither	-4.56011	1.3246e-11	Down	0.204875	1	Neither	-1.16212	0.133717	Neither	-0.665779	0.352728	Neither	0.0851431	0.804026	Neither	-0.75487	0.156758	Neither	0.3834	0.496267	Neither	-1.24985	0.00667928	Down	0.655087	0.0872817	Neither
fibrosis,	MFAP3	ENSMMUG00000011989	2.02402	0.00161622	Up	-0.742408	0.486017	Neither	-1.48728	0.0111115	Down	0.366949	0.936255	Neither	-0.378747	0.417338	Neither	-3.5476	7.60133e-07	Down	-0.0171527	0.929797	Neither	1.67864	0.0904413	Neither	0.348619	1	Neither	-1.10903	0.0943295	Neither	-0.434219	0.702601	Neither	-0.265938	0.606421	Neither	-1.05311	0.0194219	Down	0.991782	0.0907267	Neither
fibrosis,	JAK1	ENSMMUG00000018566	1.00939	0.0505002	Neither	-0.878256	0.335633	Neither	-2.46304	0.00125924	Down	0.213411	1	Neither	0.391716	0.719729	Neither	-2.57153	0.00478021	Down	-0.728622	0.131718	Neither	-1.00067	0.0908987	Neither	-0.0649173	0.862649	Neither	-0.139187	0.755827	Neither	0.0995251	0.891272	Neither	1.18532	0.179647	Neither	-1.59414	0.0433931	Down	0.31139	0.499758	Neither
fibrosis,cytokine,	PRLR	ENSMMUG00000006302	-2.24438	0.0616487	Neither	0.559039	0.906147	Neither	-2.06113	0.00011166	Down	2.34634	0.142464	Neither	-0.109604	0.785633	Neither	-2.70853	0.00190112	Down	0.0044331	1	Neither	0.747287	0.256752	Neither	0.553713	0.91762	Neither	-0.0810363	0.784252	Neither	0.859443	0.212057	Neither	0.779349	0.200774	Neither	-2.36085	2.80781e-06	Down	0.930787	0.0183906	Neither
cytokine,	IFNL1	ENSMMUG00000010866	-2.42817	0.356516	Neither	2.88786	1	Neither	-5.34813	0.0179713	Down	-1.17118	0.305934	Neither	-0.153108	0.72998	Neither	-1.68322	0.0407633	Down	0.249755	0.885607	Neither	-0.199998	0.688747	Neither	0.993578	0.391077	Neither	-0.387614	0.364562	Neither	-0.0927063	0.829588	Neither	-0.0876067	0.828685	Neither	-1.31425	0.00785462	Down	0.464834	0.554545	Neither
cytokine,	IFNGR2	ENSMMUG00000005508	0.269402	0.676413	Neither	0.6074	0.719934	Neither	-1.4085	0.00312487	Down	0.8993	0.460917	Neither	0.129412	0.857178	Neither	-2.2876	0.0351479	Down	-0.569764	0.220516	Neither	-0.935393	0.186139	Neither	0.419823	0.682907	Neither	-0.583779	0.328785	Neither	0.61748	0.267898	Neither	-0.464037	0.378917	Neither	-1.17086	0.00405224	Down	0.913175	0.0285782	Neither
fibrosis,	IKBKB	ENSMMUG00000008351	0.0537025	0.962349	Neither	-0.861183	0.355745	Neither	-2.13187	0.000110807	Down	2.58658	0.115725	Neither	-1.22563	0.110493	Neither	-1.76478	0.00844609	Down	0.259417	0.647464	Neither	1.12762	0.105315	Neither	-0.187693	0.719549	Neither	-0.0205878	0.921556	Neither	-0.608937	0.360639	Neither	-0.026495	0.912407	Neither	-1.18201	0.00662584	Down	0.165879	0.781962	Neither
angiogenesis,	MAP2K2	ENSMMUG00000019564	-1.38705	0.0060708	Down	-1.36879	0.307312	Neither	1.72631	0.0192342	Up	0.798408	1	Neither	-2.98668	0.5	Neither	-2.83548	0.0374769	Down	0.600024	0.254469	Neither	-0.912323	0.186835	Neither	-0.467993	0.55119	Neither	-0.0624732	0.811576	Neither	-0.424493	0.393233	Neither	-0.440141	0.450982	Neither	-1.84587	0.00252706	Down	-0.399347	0.353956	Neither
fibrosis,coagulation,	C8A	ENSMMUG00000022992	-3.23317	0.00947425	Down	-0.084243	0.836271	Neither	1.74343	0.0498528	Up	1.22672	0.357146	Neither	0.0155886	1	Neither	-2.01082	0.00192	Down	0.339737	0.544451	Neither	-0.00104797	0.94106	Neither	0.0372616	1	Neither	-0.139819	0.630127	Neither	0.0100052	0.967016	Neither	0.734815	0.324039	Neither	-1.17128	0.0204322	Down	-0.443321	0.359078	Neither
fibrosis,	HDAC4	ENSMMUG00000006077	-0.17185	0.698234	Neither	0.358275	0.826504	Neither	1.19928	0.044015	Up	-0.667554	0.543882	Neither	0.353599	0.528314	Neither	-3.19491	0.00343113	Down	0.257584	0.605893	Neither	-0.591121	0.427337	Neither	1.09765	0.157997	Neither	0.362769	0.648707	Neither	-0.0221495	0.920121	Neither	-0.326775	0.477537	Neither	-1.67884	0.00413478	Down	1.02293	0.0805297	Neither
fibrosis,	SMARCC2	ENSMMUG00000008273	-1.40175	0.00202489	Down	0.506727	0.748614	Neither	0.287526	0.942018	Neither	0.836147	0.79557	Neither	-0.0220435	1	Neither	-2.65565	0.0067503	Down	0.323044	0.471026	Neither	0.415503	0.573103	Neither	0.106001	0.945037	Neither	-0.0519503	0.844283	Neither	-0.895257	0.185916	Neither	-0.122502	0.769683	Neither	-1.02064	0.0202551	Down	0.687323	0.130271	Neither
cytokine,	PLEKHO2	ENSMMUG00000010948	-1.49428	0.00356425	Down	-0.872872	0.448387	Neither	1.0678	0.311516	Neither	0.177622	0.997864	Neither	-4.4449	0.0681697	Neither	-3.27906	9.55839e-07	Down	0.104162	0.862837	Neither	0.204837	0.807556	Neither	-1.05176	0.0899062	Neither	-0.172779	0.76921	Neither	-0.12078	0.793443	Neither	-0.0120083	0.939944	Neither	-2.40345	0.00104068	Down	0.909113	0.119864	Neither
cytokine,	TNFRSF10A	ENSMMUG00000007542	3.12515	6.19081e-06	Up	-0.935569	0.367014	Neither	-0.448613	0.627196	Neither	0.305979	0.868808	Neither	0.166834	0.777747	Neither	-2.54532	0.000719591	Down	-0.251037	0.474706	Neither	1.07958	0.116579	Neither	0.387131	1	Neither	0.0353951	0.93706	Neither	0.130242	0.862821	Neither	-0.482795	0.348873	Neither	-1.83173	0.0241297	Down	-0.56734	0.240104	Neither
fibrosis,	PTGER4	ENSMMUG00000016167	2.73978	0.00134912	Up	0.57753	0.845721	Neither	0.924666	0.0759087	Neither	2.3437	0.43087	Neither	-0.204347	1	Neither	-1.7747	0.00517915	Down	2.14606	0.215116	Neither	-0.519193	0.32523	Neither	-2.22863	0.0738169	Neither	-0.00939235	0.947709	Neither	-0.494883	0.395849	Neither	1.36745	1	Neither	-3.26091	1.62023e-05	Down	-0.798565	0.0132583	Neither
fibrosis,	EP300	ENSMMUG00000000893	0.969621	0.0725848	Neither	-0.423997	0.583261	Neither	0.588663	0.306275	Neither	2.80338	1	Neither	0.66198	0.266406	Neither	-2.2811	0.0176065	Down	0.0762682	0.905414	Neither	0.109022	0.931112	Neither	-0.348231	0.588837	Neither	0.0727984	0.913809	Neither	-0.301723	0.526818	Neither	-0.110746	0.928385	Neither	-1.60074	0.00352481	Down	-0.209797	0.518647	Neither
fibrosis,	STAT5B	ENSMMUG00000003437	0.403168	0.451422	Neither	-0.249883	0.718716	Neither	0	1	Neither	-1.37236	0.300502	Neither	-0.110211	0.781468	Neither	-6.06869	0.0136277	Down	5.12548e-15	1	Neither	0.242298	0.761813	Neither	0.334211	0.682912	Neither	-1.31257	0.185984	Neither	1.40633	0.118064	Neither	-0.551359	0.351426	Neither	-1.62359	0.00184949	Down	0.362493	0.428098	Neither
angiogenesis,	AKT2	ENSMMUG00000003621	0.84497	0.147798	Neither	0.105861	1	Neither	-0.817081	0.0849049	Neither	-0.330562	0.644331	Neither	-1.18548	0.0163644	Down	4.79048	3.88122e-05	Up	0.760231	0.803265	Neither	-0.309137	0.543669	Neither	0.428756	0.799781	Neither	-0.0895958	0.748497	Neither	0	1	Neither	-0.0444891	0.885107	Neither	-1.43657	0.0178342	Down	0.254014	0.746701	Neither
cytokine,	BMPR1B	ENSMMUG00000006702	-1.21613	0.047163	Down	1.19358	0.798768	Neither	-0.19876	0.836504	Neither	-0.458972	1	Neither	0.0964422	0.890168	Neither	4.71515	7.90481e-07	Up	-0.447213	0.28558	Neither	-0.84086	0.15712	Neither	0.318305	0.741252	Neither	-0.897903	0.312519	Neither	-0.25382	0.5747	Neither	-1.85879	0.0411794	Down	-1.68069	0.038317	Down	0.0993999	0.791318	Neither
fibrosis,	MAP3K1	ENSMMUG00000012387	1.96672	0.00112718	Up	-0.67345	0.435205	Neither	-3.39352	1.0398e-08	Down	-0.21819	0.756951	Neither	0.151991	0.840084	Neither	8.04604	0.0155061	Up	1.4623	0.443305	Neither	1.24181	0.0564804	Neither	-0.485822	0.464182	Neither	-0.0835977	0.748154	Neither	-0.433914	0.361641	Neither	-0.631348	0.517433	Neither	-1.9534	0.00952937	Down	-1.17552	0.189564	Neither
fibrosis,	NUMB	ENSMMUG00000020196	1.57528	0.0051284	Up	-0.814742	0.413682	Neither	2.79134	8.59074e-06	Up	-0.231859	0.809853	Neither	0.452558	0.455263	Neither	3.90431	6.94959e-06	Up	0.935822	0.15999	Neither	0.838195	0.276286	Neither	-0.260947	0.641178	Neither	0.0471544	0.918897	Neither	0.0614951	1	Neither	-0.255655	0.735823	Neither	-2.14586	0.01723	Down	0.900519	0.399959	Neither
fibrosis,	NOS1	ENSMMUG00000014027	-4.82674	8.62392e-13	Down	-0.85957	0.44643	Neither	0.303149	0.60086	Neither	0.448062	0.69384	Neither	-0.0531714	0.870273	Neither	1.73031	0.0313994	Up	-0.192137	0.581625	Neither	0.45942	0.461875	Neither	0.0257532	1	Neither	-0.138794	0.670507	Neither	-0.0231383	0.921552	Neither	1.04416	0.310841	Neither	-1.13969	0.0148692	Down	0.671962	0.150621	Neither
fibrosis,	MAP1LC3A	ENSMMUG00000045825	-1.56292	0.00178783	Down	-0.499115	0.614987	Neither	-1.05581	0.56037	Neither	0.207407	1	Neither	-0.0696558	0.843685	Neither	2.43251	0.00289734	Up	-0.0327519	0.900946	Neither	-1.031	0.237863	Neither	0.00706647	0.947174	Neither	0.0863698	0.854192	Neither	-0.251441	0.599345	Neither	-0.241744	0.581354	Neither	-2.6949	0.000747708	Down	0.576636	0.243421	Neither
angiogenesis,receptor,	NRP1	ENSMMUG00000017588	3.94314	3.23289e-10	Up	-1.43527	0.183453	Neither	-1.84278	0.293738	Neither	-0.172555	0.790697	Neither	0.224258	0.760671	Neither	2.88763	0.00180463	Up	0.390892	1	Neither	0.672945	0.773514	Neither	-1.06563	0.514497	Neither	-0.0712873	0.789078	Neither	-0.255823	0.5698	Neither	0.238691	0.670514	Neither	-2.08225	0.000361741	Down	0.545905	0.11707	Neither
cytokine,	IL17RB	ENSMMUG00000019267	-1.08759	0.0920703	Neither	-0.035786	0.88644	Neither	-1.3107	0.136836	Neither	0.122575	0.984924	Neither	0.223088	1	Neither	1.62386	0.0342669	Up	-0.136845	0.705673	Neither	-0.433705	0.39808	Neither	0.0352631	0.982758	Neither	-0.0505532	0.866102	Neither	-0.700004	0.268775	Neither	0.0369359	1	Neither	-2.87434	0.00042061	Down	-0.53543	0.346918	Neither
fibrosis,	KIF3A	ENSMMUG00000010313	-0.7441	0.146929	Neither	-0.0231586	0.881823	Neither	2.16839	0.604261	Neither	0	1	Neither	0.175944	0.782396	Neither	3.38126	6.32722e-05	Up	-0.596388	0.258065	Neither	-1.19465	0.0771883	Neither	0.371949	0.67564	Neither	0.431136	0.210817	Neither	-0.177994	0.68793	Neither	-1.15508	0.19334	Neither	-3.25006	0.0222462	Down	0.455771	0.370721	Neither
fibrosis,	ITGA1	ENSMMUG00000001753	5.91449	1.64154e-15	Up	-1.52214	0.220361	Neither	-5.21417	0.0350585	Down	-0.477807	0.635874	Neither	-0.844397	0.16084	Neither	1.31768	0.168526	Neither	-0.350684	0.321418	Neither	-0.513857	0.35701	Neither	-0.377396	0.55457	Neither	0.581398	0.812798	Neither	0.000281076	0.935292	Neither	0.64124	0.312654	Neither	-2.80347	0.0028647	Down	0.32423	0.392589	Neither
fibrosis,angiogenesis,	PECAM1	ENSMMUG00000011809	5.24552	5.55937e-14	Up	-2.13549	0.0851897	Neither	-2.92432	1.61957e-10	Down	-0.171056	0.768042	Neither	0.276715	0.765173	Neither	-1.23279	0.0697315	Neither	-0.340976	0.409514	Neither	-0.780138	0.131122	Neither	-0.0263237	0.907992	Neither	-0.803122	0.0300805	Neither	1.80122	0.186008	Neither	1.7422	0.225131	Neither	-1.12099	0.0115103	Down	0.117748	0.900863	Neither
fibrosis,	CD180	ENSMMUG00000007700	6.66511	0.0402216	Up	-3.57962	0.106661	Neither	2.16091	7.02766e-05	Up	-0.00519557	1	Neither	-0.487421	0.269331	Neither	-1.26442	0.0586792	Neither	0.185609	0.741151	Neither	-0.510231	0.483487	Neither	0.285255	0.800184	Neither	0.0276462	0.970388	Neither	0.0465738	0.989975	Neither	-0.240258	0.612191	Neither	-1.92569	0.000244473	Down	-0.622693	0.0654048	Neither
fibrosis,	S100A12	ENSMMUG00000064796	3.43649	0.843369	Neither	-2.4531	1	Neither	1.20581	0.0257053	Up	-0.59292	0.553544	Neither	0.0287318	1	Neither	-0.563472	0.562208	Neither	0.310894	0.454151	Neither	0.472596	0.63029	Neither	-1.33239	0.110756	Neither	0.0917022	0.797115	Neither	-0.107502	0.79294	Neither	0.18775	0.772006	Neither	-2.08677	0.00257802	Down	-0.371309	0.275449	Neither
fibrosis,cytokine,	LTA	ENSMMUG00000008843	3.31085	0.90155	Neither	1.31521	0.995796	Neither	1.52704	0.0437524	Up	-0.168929	0.771491	Neither	0.152536	0.83917	Neither	-0.869801	0.153586	Neither	-0.152604	0.649517	Neither	0.261988	0.722978	Neither	-0.127471	0.791862	Neither	0.175632	0.760099	Neither	0.687343	0.245605	Neither	-0.397893	0.363834	Neither	-1.46261	0.0448737	Down	0.629443	0.128066	Neither
fibrosis,	DERL2	ENSMMUG00000006599	1.84172	0.00557105	Up	-2.24003	0.0487983	Down	-0.172087	0.695072	Neither	0	1	Neither	-0.684495	0.188193	Neither	-0.445825	0.49732	Neither	-0.178873	0.647017	Neither	1.35579	0.0882324	Neither	-0.346334	0.550079	Neither	0.787789	0.142175	Neither	-0.572072	0.542401	Neither	0.731056	0.502389	Neither	-1.36479	0.00355278	Down	0.742638	0.102158	Neither
angiogenesis,	NRCAM	ENSMMUG00000021293	-5.73836	1.74111e-23	Down	0.0800874	0.95483	Neither	-0.821565	0.354402	Neither	-0.113815	0.822453	Neither	-0.306274	0.586361	Neither	-0.746093	0.42865	Neither	1.63727	0.626386	Neither	-0.279685	0.686231	Neither	-0.181828	0.724244	Neither	0.481249	0.801763	Neither	-0.909853	0.188723	Neither	-0.443838	0.391018	Neither	-1.45908	0.00587079	Down	-0.702799	0.058391	Neither
fibrosis,	ARRB1	ENSMMUG00000017529	-2.77654	2.13352e-09	Down	-0.659662	0.467128	Neither	1.34849	0.444889	Neither	-0.00032904	1	Neither	-0.202989	0.636458	Neither	-0.0654906	0.861784	Neither	0.14503	0.740972	Neither	-0.155623	0.825258	Neither	-0.337479	0.553514	Neither	0.480586	0.306869	Neither	1.07459	0.186481	Neither	-0.439408	0.320381	Neither	-3.54077	1.70916e-07	Down	-0.305266	0.362997	Neither
fibrosis,	PANX1	ENSMMUG00000004503	-2.33076	0.000135447	Down	-1.96954	0.134279	Neither	0.678942	0.175398	Neither	0.850649	0.459746	Neither	0.102402	0.908329	Neither	-0.786727	0.202597	Neither	0.284297	0.491864	Neither	-0.875678	0.192427	Neither	-0.881335	0.172905	Neither	-0.0250679	0.904647	Neither	0.0216475	1	Neither	0.117506	0.867061	Neither	-1.96129	0.0451523	Down	-0.101116	0.834572	Neither
fibrosis,	PHLPP1	ENSMMUG00000005145	-1.44489	0.00108291	Down	0.119453	1	Neither	-0.19159	0.653579	Neither	-0.425881	0.638074	Neither	0.200953	0.738131	Neither	-0.314525	0.753898	Neither	0.218541	0.634697	Neither	1.4116	0.0504221	Neither	0.324213	0.709038	Neither	0.250492	0.477217	Neither	0.0698897	1	Neither	-0.361993	0.461995	Neither	-2.05577	0.00673864	Down	0.316743	0.372987	Neither
fibrosis,	BAX	ENSMMUG00000003907	-1.28236	0.0372787	Down	-0.231492	0.741372	Neither	-0.586239	0.503018	Neither	-0.764216	0.48037	Neither	-0.946956	0.149671	Neither	0.272363	0.998283	Neither	5.12548e-15	1	Neither	-0.0812578	0.832942	Neither	-0.2437	0.684351	Neither	-0.170386	0.52676	Neither	4.15668	0.487627	Neither	-0.285625	0.577676	Neither	-4.13066	0.00711141	Down	0.900569	0.0104261	Neither
angiogenesis,	ADAM8	ENSMMUG00000023033	-1.34403	0.0425144	Down	0.227549	0.91138	Neither	-0.428203	0.53285	Neither	0.301249	0.830363	Neither	0.355591	0.538837	Neither	0.961482	0.203592	Neither	-1.16357	0.169382	Neither	0.145078	1	Neither	-0.332633	0.569453	Neither	-0.337926	0.412763	Neither	-0.127752	0.783515	Neither	0.186885	0.809096	Neither	-1.44515	0.00142717	Down	0.200348	0.906373	Neither
angiogenesis,	CLIC4	ENSMMUG00000002416	3.85398	4.33586e-08	Up	-0.302906	0.700756	Neither	0.974564	0.555962	Neither	0.578547	0.74049	Neither	0.236432	0.691707	Neither	0.607631	0.692429	Neither	-0.479667	0.194055	Neither	-0.460302	0.675085	Neither	0.224343	0.889592	Neither	-0.298863	0.316029	Neither	0.687563	0.336602	Neither	-0.555925	0.384797	Neither	-1.19225	0.0126961	Down	0.65099	0.130844	Neither
angiogenesis,cytokine,	VEGFC	ENSMMUG00000003748	5.83563	1.72234e-07	Up	-1.76887	0.0990238	Neither	-0.736122	0.296185	Neither	0.164825	1	Neither	0.296171	0.638099	Neither	1.39262	0.0946444	Neither	0.305104	0.518112	Neither	-1.2287	0.0634638	Neither	-4.68609	0.11056	Neither	0.0214128	0.966767	Neither	-0.125121	0.759981	Neither	2.18106	0.276928	Neither	-1.38543	0.0305965	Down	0.365619	0.52973	Neither
fibrosis,angiogenesis,	MMP14	ENSMMUG00000013665	3.58459	1.87459e-07	Up	-1.72141	0.089124	Neither	1.50113	0.14722	Neither	0.282522	0.863445	Neither	0.0887004	0.922487	Neither	-1.51782	0.573553	Neither	0.348303	0.641581	Neither	1.00132	0.28326	Neither	-0.297868	0.652382	Neither	-0.345026	0.301425	Neither	-0.381586	0.442806	Neither	-0.00226469	0.947449	Neither	-2.03306	0.00370336	Down	0.235525	0.565842	Neither
coagulation,	F13A1	ENSMMUG00000001248	2.23814	0.00065928	Up	-3.31497	0.5	Neither	-0.772925	0.103333	Neither	-0.0745778	0.853203	Neither	0.153304	0.806835	Neither	-5.18048	0.0550451	Neither	0.306992	0.746434	Neither	0.286585	0.780919	Neither	-1.33739	0.298934	Neither	0.251871	0.496168	Neither	0.324391	0.609774	Neither	0.00359596	1	Neither	-1.05198	0.0188104	Down	0.649239	0.319345	Neither
fibrosis,cytokine,	CSF3R	ENSMMUG00000020434	7.97471	0.0047765	Up	0	1	Neither	4.89636	0.618032	Neither	1.17163	0.36351	Neither	0.103276	0.925877	Neither	-0.89288	0.204391	Neither	-2.32804	0.0908442	Neither	-0.399586	0.425923	Neither	0.449331	0.567857	Neither	0.447481	0.16046	Neither	-0.313189	0.502111	Neither	0.365825	0.705428	Neither	-1.39596	0.00201766	Down	-1.10185	0.0782912	Neither
fibrosis,	RNF111	ENSMMUG00000013089	1.17304	0.035451	Up	-0.907625	0.555316	Neither	2.57825	0.446055	Neither	0.677107	1	Neither	-0.48782	0.303566	Neither	-0.879464	0.293845	Neither	-0.915212	0.344895	Neither	0.459232	0.492013	Neither	1.90288	0.902302	Neither	0.104547	0.743997	Neither	3.09208	0.999324	Neither	0.0486804	1	Neither	-1.33199	0.00403961	Down	-0.474507	0.143442	Neither
fibrosis,	PRKAG1	ENSMMUG00000015713	1.04879	0.0591241	Neither	-0.817395	0.396521	Neither	3.08752	0.286197	Neither	0.160219	0.938884	Neither	-0.71721	0.365047	Neither	0.198632	0.860399	Neither	0.884438	0.234304	Neither	1.38216	0.216795	Neither	0.300376	0.891115	Neither	-0.0575646	0.905468	Neither	0.675359	0.328186	Neither	-0.00664	0.94322	Neither	-1.40753	0.0368244	Down	-0.291446	0.501927	Neither
fibrosis,	FPR1	ENSMMUG00000013049	6.39292	0.0611695	Neither	1.15908	0.611939	Neither	1.54325	0.308937	Neither	0.250027	1	Neither	-0.0731044	0.895941	Neither	0.785666	0.34665	Neither	-0.0639458	0.86848	Neither	0.0480225	1	Neither	0.311234	0.957334	Neither	1.1947	0.981034	Neither	0.0249789	0.988872	Neither	0.60927	0.712174	Neither	-1.16492	0.00481347	Down	0.237638	0.738523	Neither
cytokine,	LIF	ENSMMUG00000048630	5.59645	0.0613183	Neither	0.42116	0.986978	Neither	0	1	Neither	-0.79308	0.794366	Neither	0.0560192	0.958913	Neither	-0.619457	0.391043	Neither	-0.670194	0.386673	Neither	-1.00741	0.311045	Neither	-0.0297932	0.906492	Neither	-0.101073	0.722578	Neither	-0.414639	0.40238	Neither	-0.177191	0.700094	Neither	-1.52289	0.00314696	Down	0.0152073	1	Neither
fibrosis,	MMP9	ENSMMUG00000016549	6.37859	0.106944	Neither	2.7109	0.371074	Neither	2.36738	1	Neither	-0.696435	0.550827	Neither	-0.604162	0.808451	Neither	-3.83027	0.5	Neither	-0.105043	0.906103	Neither	0.460651	0.502246	Neither	-0.123843	0.824859	Neither	0.374018	0.568866	Neither	-1.20282	0.828653	Neither	-0.546179	0.570456	Neither	-1.84392	0.0013646	Down	0.353352	0.591057	Neither
coagulation,	F2	ENSMMUG00000019674	-1.06464	0.17899	Neither	1.84009	0.370324	Neither	2.50297	1	Neither	-0.480145	0.662079	Neither	0.0195928	1	Neither	-0.368167	0.972902	Neither	0.334346	0.835493	Neither	-0.385228	0.757231	Neither	-0.303736	0.593303	Neither	-0.489485	0.159677	Neither	-0.885788	0.452519	Neither	-0.0346475	0.905933	Neither	-2.06119	0.00685515	Down	0.663972	0.10284	Neither
angiogenesis,	MTDH	ENSMMUG00000014210	-0.587553	0.197749	Neither	1.30074	0.306541	Neither	-0.171337	0.737444	Neither	0.222569	0.906918	Neither	1.1684	0.397941	Neither	0.586147	0.545959	Neither	-0.0582985	0.914134	Neither	-0.0523641	0.883498	Neither	1.23455	0.585427	Neither	0.36033	0.402337	Neither	-0.0612151	0.959737	Neither	0.633859	0.410989	Neither	-2.08715	0.00131183	Down	-0.583784	0.317469	Neither
cytokine,	TNFRSF11A	ENSMMUG00000002210	-0.7894	0.249537	Neither	0.100203	1	Neither	-3.03988	0.5	Neither	0.422085	0.908679	Neither	0.113206	0.869538	Neither	-0.59912	0.728836	Neither	-0.0757239	0.823187	Neither	0.467836	0.629032	Neither	0.441351	1	Neither	0.0449434	0.908278	Neither	-0.0453254	0.896955	Neither	-0.437293	0.3467	Neither	-1.92236	0.0494562	Down	-0.91671	0.142765	Neither
fibrosis,	LDLRAP1	ENSMMUG00000051142	0.861847	0.271173	Neither	-0.430247	0.587175	Neither	0.780289	0.428677	Neither	2.3435	0.425801	Neither	4.11735	0.545491	Neither	2.09785	1	Neither	1.50892	0.205828	Neither	0.136391	0.917784	Neither	0.15883	1	Neither	0.36147	0.457948	Neither	-0.0724449	0.922632	Neither	-0.838748	0.14019	Neither	-1.57176	0.0172057	Down	-0.354011	0.751604	Neither
fibrosis,	SMAD3	ENSMMUG00000015455	-0.435049	0.34506	Neither	-0.385263	0.620697	Neither	-0.649252	0.306834	Neither	0.249305	0.89619	Neither	0.156773	0.815385	Neither	-2.43511	1	Neither	-0.0763335	0.916855	Neither	-1.28336	0.14514	Neither	-0.304766	0.626869	Neither	0.216868	0.518857	Neither	1.23199	0.660025	Neither	-0.0511361	0.877584	Neither	-2.61182	0.0296735	Down	-0.552581	0.203131	Neither
fibrosis,	AIM2	ENSMMUG00000004492	0.56374	0.559489	Neither	-1.73951	0.175008	Neither	0.191251	0.720651	Neither	-0.757721	0.53656	Neither	0	1	Neither	1.56895	0.0611245	Neither	1.90773	1	Neither	-0.459774	0.401202	Neither	-0.136113	0.779856	Neither	-0.0652239	0.829583	Neither	-0.436682	0.37812	Neither	0.790691	0.389974	Neither	-1.36363	0.00535333	Down	1.89954	0.197475	Neither
angiogenesis,	FGF18	ENSMMUG00000019401	0.660938	0.705574	Neither	-0.45647	0.756928	Neither	0.385461	0.488913	Neither	0.0804168	1	Neither	-0.236028	0.79709	Neither	-0.388969	0.501609	Neither	0.267915	0.525138	Neither	0.40439	0.545997	Neither	0.598789	0.710318	Neither	-0.438616	0.144279	Neither	0.537872	0.384898	Neither	-0.586089	0.32992	Neither	-2.83529	0.016693	Down	-0.215683	0.809753	Neither
fibrosis,	FZD2	ENSMMUG00000011038	-0.175391	0.797937	Neither	-0.0246363	0.883237	Neither	-0.611038	0.228496	Neither	0.672825	0.544958	Neither	-1.31981	0.421583	Neither	1.49035	0.19492	Neither	-0.365638	0.872146	Neither	2.45481	0.465691	Neither	0.154855	0.89187	Neither	-0.332947	0.840975	Neither	0.197913	0.777269	Neither	-0.268454	0.575754	Neither	-3.08881	0.00378469	Down	-0.714148	0.0860352	Neither
cytokine,	IL12A	ENSMMUG00000023084	2.94996	1	Neither	-0.148105	1	Neither	0	1	Neither	2.02165	1	Neither	2.69357	1	Neither	0.375902	1	Neither	5.12548e-15	1	Neither	1.20482	0.929858	Neither	1.34715	1	Neither	-0.0547313	0.966635	Neither	-1.80714	0.156326	Neither	-0.0665022	0.835714	Neither	-2.97245	0.0157885	Down	-0.741505	0.126876	Neither
fibrosis,cytokine,	LEP	ENSMMUG00000005322	2.94995	1	Neither	2.08847	1	Neither	0	1	Neither	3.29554	1	Neither	1.89077	1	Neither	2.0088	0.711155	Neither	3.19077	0.932232	Neither	0	1	Neither	0.392877	0.837789	Neither	1.87577	1	Neither	0	1	Neither	-0.386102	0.732016	Neither	-1.71945	0.0233743	Down	0.0550379	0.953908	Neither
coagulation,	F9	ENSMMUG00000020064	1.7057	1	Neither	0	1	Neither	2.50315	1	Neither	0	1	Neither	-0.926517	0.671118	Neither	0.86548	0.916773	Neither	-0.0470272	0.962277	Neither	0.349379	0.753877	Neither	0	1	Neither	-0.398667	0.267294	Neither	0	1	Neither	0	1	Neither	-1.31374	0.0384089	Down	0.679996	0.220247	Neither
fibrosis,cytokine,	TNFSF14	ENSMMUG00000051945	0.202941	1	Neither	-1.5266	0.586728	Neither	2.94807	0.291933	Neither	-0.168757	0.774476	Neither	0.170035	0.80196	Neither	-1.46785	0.0833268	Neither	5.12548e-15	1	Neither	6.94461	0.201724	Neither	-0.143007	0.855141	Neither	0.298691	0.531815	Neither	0.353579	0.553863	Neither	-0.363243	0.526883	Neither	-4.71571	5.51894e-05	Down	-0.070934	0.868429	Neither
angiogenesis,	KRT1	ENSMMUG00000016962	0	1	Neither	0	1	Neither	2.63365	1	Neither	0	1	Neither	0	1	Neither	0	1	Neither	5.12548e-15	1	Neither	1.5188	0.847718	Neither	2.76468	1	Neither	1.48234	0.367829	Neither	1.85784	1	Neither	-4.66786	0.0731227	Neither	-1.7305	0.00776041	Down	0.645561	0.476665	Neither
fibrosis,	ATP7A	ENSMMUG00000012871	2.40915	0.00123809	Up	0.0671109	1	Neither	-2.05856	1.75725e-05	Down	0.14464	0.969329	Neither	-0.463457	0.463012	Neither	-2.64794	0.000100299	Down	0.102955	0.835184	Neither	1.6783	0.0175392	Up	-0.509054	0.480402	Neither	2.90677	0.0200593	Up	-0.770246	0.108358	Neither	0.219495	0.741468	Neither	3.24376	0.0132453	Up	0.0945421	0.878309	Neither
cytokine,	IL1R2	ENSMMUG00000020739	1.51006	0.359523	Neither	-0.525896	0.673636	Neither	-2.17551	0.000225563	Down	1.03417	0.348276	Neither	-0.213309	0.623629	Neither	-3.15933	0.00952259	Down	-0.162115	0.649493	Neither	1.37145	0.0952814	Neither	-0.87692	0.149759	Neither	1.41322	0.0330081	Up	-0.632182	0.279569	Neither	0.520197	0.553528	Neither	4.51958	0.0321228	Up	0.0716493	1	Neither
angiogenesis,	FGFR2	ENSMMUG00000009594	-4.94114	1.05037e-20	Down	-0.956821	0.308966	Neither	0.79009	0.1652	Neither	0.0437103	1	Neither	0.00213763	0.931653	Neither	-3.57698	0.000224104	Down	-1.86871	0.000400164	Down	-1.33092	0.0214285	Down	-0.124265	0.807306	Neither	0.350668	1	Neither	-0.196756	0.675974	Neither	-0.0746488	0.834719	Neither	4.56351	0.0159124	Up	0.663313	0.293765	Neither
fibrosis,	PC	ENSMMUG00000004533	-2.53776	3.47438e-07	Down	-1.80595	0.140119	Neither	-1.82209	0.204108	Neither	-0.00426353	0.907161	Neither	0.177424	0.783654	Neither	-2.41107	0.000379348	Down	-2.06921	0.000938911	Down	0.912065	0.210699	Neither	-0.358017	0.531831	Neither	0.195665	0.893505	Neither	0.152452	0.935747	Neither	-0.614772	0.210689	Neither	1.32611	0.00894592	Up	-0.343929	0.569816	Neither
fibrosis,	SNAI2	ENSMMUG00000016195	5.48758	1.40749e-06	Up	-1.41233	0.173772	Neither	-0.556687	0.440186	Neither	0.151307	0.948769	Neither	0.041459	1	Neither	-4.5234	0.0148883	Down	4.97697	0.193107	Neither	-4.29106	0.0014183	Down	0.363365	0.661264	Neither	0.157673	0.687756	Neither	-0.661862	0.196905	Neither	0.342677	0.566385	Neither	3.93261	0.0292142	Up	-0.760473	0.024946	Neither
angiogenesis,	FGF9	ENSMMUG00000009912	-3.32645	0.000213895	Down	-0.673623	0.4518	Neither	1.20688	0.167422	Neither	-0.398112	0.592807	Neither	-0.213016	0.619482	Neither	3.25007	1	Neither	-0.114723	0.738136	Neither	-1.69451	0.0153778	Down	3.66242	0.867839	Neither	-0.714118	0.579686	Neither	0.197861	0.772575	Neither	0.185451	0.852818	Neither	1.72212	0.00202691	Up	0.666682	0.129912	Neither
fibrosis,	SOS1	ENSMMUG00000020575	2.48228	6.18945e-05	Up	-0.49621	0.56404	Neither	-0.131049	0.753333	Neither	-0.336879	0.685705	Neither	-0.835501	0.365887	Neither	0.222566	0.915032	Neither	-0.38752	0.349997	Neither	-2.07914	6.21622e-05	Down	0.0873342	0.989147	Neither	-0.769683	0.307197	Neither	0.09831	0.916794	Neither	-0.0271659	0.912246	Neither	1.81867	0.00102914	Up	0.88725	0.0533443	Neither
receptor,	TFRC	ENSMMUG00000002114	1.05948	0.0817054	Neither	-1.52358	0.151415	Neither	-0.908761	0.128588	Neither	-0.316078	0.654093	Neither	-0.502641	0.272486	Neither	5.67508	0.276622	Neither	-4.55126	0.0705074	Neither	-1.71547	0.00106968	Down	-0.542304	0.449618	Neither	-0.179415	0.51521	Neither	0.560217	0.365311	Neither	0.209962	0.749119	Neither	2.67046	0.000589164	Up	0.893956	0.329393	Neither
fibrosis,	TRIB3	ENSMMUG00000012600	1.72065	0.347081	Neither	2.16043	0.675599	Neither	0.350917	0.769048	Neither	0.40991	0.756159	Neither	0.39913	0.680959	Neither	1.27933	0.604691	Neither	-0.541987	0.199637	Neither	-1.72248	0.00267202	Down	-0.536487	0.507445	Neither	-0.030251	0.8922	Neither	0.361706	0.554173	Neither	-0.122947	0.774984	Neither	1.43932	0.0217339	Up	-0.536256	0.0931995	Neither
fibrosis,	CTSW	ENSMMUG00000008649	-0.398157	0.612237	Neither	-0.371022	0.676359	Neither	0.372671	0.453404	Neither	0.670409	1	Neither	0.433984	0.711922	Neither	-0.232927	0.671941	Neither	-0.105072	0.876652	Neither	-3.02914	5.23812e-09	Down	0.137724	0.916305	Neither	0.0618723	0.86608	Neither	-0.417431	0.383881	Neither	-0.0490286	1	Neither	3.47823	0.029974	Up	2.4643	0.0922579	Neither
fibrosis,	COL5A3	ENSMMUG00000039980	-1.25136	0.0148643	Down	-0.578978	0.502192	Neither	-0.17297	0.799939	Neither	0.304125	0.877781	Neither	0.252912	0.669714	Neither	-3.41772	0.000228549	Down	0.0513356	0.942877	Neither	-0.522894	0.606634	Neither	-0.878255	0.15871	Neither	-0.0619141	0.799966	Neither	-0.466126	0.353376	Neither	1.20389	0.047253	Up	1.09463	0.0236263	Up	0.465559	0.211862	Neither
fibrosis,	ACTA2	ENSMMUG00000009341	2.82435	3.5939e-05	Up	-0.456696	0.591713	Neither	-2.54022	1.45213e-05	Down	0.127598	0.975486	Neither	-0.595055	0.315285	Neither	-3.76695	0.00290622	Down	-0.0597546	0.850578	Neither	0.135041	0.952585	Neither	-0.586703	0.324124	Neither	-0.6831	0.279668	Neither	0.119754	0.8896	Neither	-0.36889	0.397694	Neither	8.90837	0.031675	Up	-0.302504	0.425724	Neither
angiogenesis,	ROCK1	ENSMMUG00000004656	1.51767	0.00770709	Up	-1.50075	0.15301	Neither	-4.25565	8.42897e-06	Down	-0.864437	0.283833	Neither	0.00509956	0.952197	Neither	-1.93431	0.0209662	Down	-0.58958	0.116847	Neither	0.16424	0.951986	Neither	-0.17594	0.734053	Neither	0.0187981	0.97655	Neither	-0.167719	0.72008	Neither	0.175669	0.843275	Neither	1.22704	0.0123411	Up	1.19888	0.237612	Neither
fibrosis,	INSR	ENSMMUG00000028907	1.92549	0.000804218	Up	-1.01961	0.251563	Neither	5.86239	0.0077377	Up	0.196131	1	Neither	1.04207	0.199989	Neither	-2.78366	0.0028239	Down	-0.474305	0.184528	Neither	0.524575	0.386161	Neither	0.0581228	1	Neither	-0.0678901	0.788514	Neither	-0.268432	0.581474	Neither	1.22051	0.205773	Neither	1.0845	0.0315014	Up	-0.0880186	0.782766	Neither
cytokine,	ACVR2A	ENSMMUG00000000042	0.603274	0.301928	Neither	-0.473252	0.597871	Neither	3.55012	0.000287221	Up	0.182661	0.925678	Neither	-0.103198	0.78852	Neither	-1.96007	0.0146422	Down	-0.195656	0.769429	Neither	-1.28277	0.0881938	Neither	-0.324434	0.570372	Neither	-0.179361	0.837548	Neither	0.167031	0.808586	Neither	-0.112604	0.770638	Neither	1.52815	0.00321391	Up	-0.0338407	0.934478	Neither
fibrosis,	ALDOB	ENSMMUG00000023796	-2.42511	0.0256306	Down	1.50836	0.248271	Neither	-1.94789	3.15577e-05	Down	0.518205	0.869169	Neither	-0.427508	0.74495	Neither	4.51358	0.000636584	Up	-1.14545	0.145191	Neither	-0.465169	0.53905	Neither	-0.0184539	0.913585	Neither	0.184887	0.57113	Neither	0.405221	0.478729	Neither	0.872681	0.269733	Neither	4.24809	0.0141711	Up	0.0354831	1	Neither
cytokine,	IL9	ENSMMUG00000001950	-4.15834	0.159384	Neither	-0.977095	0.393398	Neither	1.66015	0.00560656	Up	0.0599346	1	Neither	0.0183787	0.986841	Neither	2.32085	0.00255656	Up	-0.0698933	0.82332	Neither	0.914818	0.166169	Neither	-0.206987	0.702434	Neither	0.0984136	0.80344	Neither	1.45316	0.371751	Neither	0.650504	0.349165	Neither	3.4448	0.0278827	Up	-0.719809	0.132483	Neither
angiogenesis,	APOD	ENSMMUG00000063008	1.80799	0.00224518	Up	1.00429	0.436121	Neither	-0.985943	0.153374	Neither	-0.154766	0.801319	Neither	0.621702	0.28257	Neither	1.79013	0.0173329	Up	-0.167493	0.632117	Neither	-0.504299	0.404526	Neither	0.429061	0.754201	Neither	-0.124035	0.826664	Neither	-0.556446	0.47578	Neither	-0.388321	0.441009	Neither	1.21662	0.0313596	Up	0.196735	0.684673	Neither
angiogenesis,	AGGF1	ENSMMUG00000021358	-1.39928	0.00226636	Down	-0.971382	0.382991	Neither	-1.37334	0.567406	Neither	0.0901986	1	Neither	-0.341255	0.508525	Neither	1.09889	0.66754	Neither	-0.0707905	0.825137	Neither	0.95589	0.387749	Neither	-0.486764	0.605379	Neither	0.250822	0.774865	Neither	-0.18473	0.681187	Neither	-0.0705356	0.844562	Neither	1.34481	0.0111984	Up	0.471069	0.181651	Neither
fibrosis,cytokine,	CCL19	ENSMMUG00000016531	7.08043	0.00870204	Up	-0.735188	0.54027	Neither	0.547175	0.2997	Neither	-0.164459	0.788643	Neither	-1.28427	0.251081	Neither	0.228614	0.902978	Neither	0.129386	0.943862	Neither	0.376291	0.600998	Neither	-0.0334546	0.90001	Neither	-0.129804	0.753483	Neither	1.42915	0.399251	Neither	-0.19544	0.674656	Neither	1.05904	0.0251216	Up	0.818772	0.024599	Neither
fibrosis,coagulation,	KNG1	ENSMMUG00000003700	-1.84433	0.108556	Neither	0.222644	1	Neither	0.77783	0.594026	Neither	0.992779	0.702962	Neither	0.0459329	0.972491	Neither	-0.417137	0.479713	Neither	-0.0238419	0.923777	Neither	-0.302052	0.617956	Neither	-0.150383	0.807172	Neither	-0.164184	0.5563	Neither	-0.586797	0.218694	Neither	-0.248821	0.639941	Neither	8.32843	0.0108421	Up	-0.866317	0.231353	Neither
fibrosis,	RPS6KB2	ENSMMUG00000005483	-0.66897	0.21029	Neither	0.192465	0.973359	Neither	0.804766	1	Neither	0.181751	0.937665	Neither	-0.30575	0.504411	Neither	-2.43531	0.0901141	Neither	-3.08439	0.5	Neither	-1.01893	0.113872	Neither	-0.497527	0.401686	Neither	-0.496804	0.0770301	Neither	2.73314	1	Neither	-0.0868905	0.812287	Neither	1.63107	0.0232139	Up	-0.0923242	0.8244	Neither
angiogenesis,cytokine,	FASLG	ENSMMUG00000065134	4.44871	0.391674	Neither	-5.01487	0.115349	Neither	0.391072	1	Neither	-2.63206	0.5	Neither	0.251425	1	Neither	0.453027	0.906601	Neither	1.86576	1	Neither	-0.686746	0.186699	Neither	-0.599863	0.592635	Neither	0.0697334	0.920391	Neither	0.82612	0.518877	Neither	-0.200878	0.734168	Neither	2.91832	0.0201751	Up	-0.118583	0.741631	Neither
fibrosis,	NCF4	ENSMMUG00000008160	0.463183	0.611762	Neither	-0.454594	0.639591	Neither	-0.797014	0.0632846	Neither	-0.684625	0.77927	Neither	-0.70492	0.234646	Neither	-0.530414	0.70183	Neither	0.378196	0.444241	Neither	-0.270694	0.833126	Neither	-0.275471	0.723786	Neither	0.105424	0.86105	Neither	0.263927	0.662998	Neither	-0.908828	0.399127	Neither	3.46638	0.0201969	Up	0.103819	0.778931	Neither
fibrosis,	ALAD	ENSMMUG00000031965	-1.61603	0.000425613	Down	-0.79555	0.425607	Neither	0.336922	1	Neither	-0.307833	0.715588	Neither	0.260653	0.642138	Neither	-2.71149	0.000269616	Down	-0.810998	0.0250538	Neither	-1.99047	0.00728435	Down	0.371044	0.864997	Neither	-1.38515	0.0196501	Down	0.308139	0.773075	Neither	-0.442428	0.482891	Neither	-0.953238	0.11148	Neither	-0.890623	0.0128434	Neither
cytokine,	IL5RA	ENSMMUG00000001849	5.47877	0.102829	Neither	1.75588	0.566175	Neither	2.8683	0.0231453	Up	0.195387	0.948785	Neither	0.006022	0.966845	Neither	1.55397	0.0383865	Up	0.257267	0.884549	Neither	-0.558753	0.316586	Neither	-0.115966	0.801477	Neither	-2.03525	0.000325796	Down	-0.71136	0.17573	Neither	-0.118554	0.760273	Neither	-0.404662	0.355779	Neither	-0.632501	0.0658521	Neither
fibrosis,coagulation,	PLG	ENSMMUG00000016945	-2.45936	0.0151331	Down	-2.61035	0.0639241	Neither	0.870993	0.253464	Neither	0.0219243	1	Neither	0.00908678	1	Neither	-1.31836	0.286475	Neither	1.09129	0.733798	Neither	-0.727129	0.196121	Neither	0.0362513	1	Neither	-5.64794	0.00479276	Down	-0.255272	0.604329	Neither	0.070768	0.940207	Neither	0.992065	0.0922762	Neither	1.03881	0.140693	Neither
cytokine,	CCL1	ENSMMUG00000009786	1.70588	1	Neither	0	1	Neither	0	1	Neither	2.42775	1	Neither	0	1	Neither	0	1	Neither	4.31712	0.391893	Neither	0	1	Neither	0	1	Neither	-3.51854	0.0363152	Down	0	1	Neither	0.523241	0.840636	Neither	0.0578582	0.953407	Neither	0.415027	0.260103	Neither
fibrosis,	TLR1	ENSMMUG00000016754	1.84259	0.115534	Neither	-0.551057	0.635592	Neither	-0.375774	0.539986	Neither	-0.336303	0.629404	Neither	0.142141	0.831979	Neither	-1.89893	0.00777604	Down	0.181527	0.672909	Neither	-0.962509	0.0683026	Neither	-0.13931	0.830173	Neither	2.23346	0.00912587	Up	-0.0561293	0.869014	Neither	-0.229458	0.613653	Neither	-0.361754	0.513947	Neither	0.40739	0.336341	Neither
fibrosis,	PLCB3	ENSMMUG00000012948	0.457018	0.492844	Neither	0.376907	0.832858	Neither	2.08901	0.00139128	Up	0.0162727	1	Neither	0.0303743	1	Neither	3.28867	0.0119553	Up	-0.429168	0.780262	Neither	-0.945687	0.075097	Neither	-0.00981682	0.927761	Neither	1.98934	8.58996e-08	Up	-0.247514	0.622907	Neither	0.120221	0.866645	Neither	1.16191	0.101675	Neither	0.154592	0.767382	Neither
fibrosis,	MTMR4	ENSMMUG00000046171	-0.563659	0.212102	Neither	-1.21619	0.177529	Neither	-0.818166	0.094266	Neither	-0.0992078	0.834867	Neither	-0.124514	0.751783	Neither	3.34621	0.0424449	Up	0.586247	0.631998	Neither	-0.029071	0.905752	Neither	0.633366	0.938086	Neither	2.06519	0.0184612	Up	0.649031	0.595952	Neither	0.177182	0.770539	Neither	0.721852	0.246139	Neither	0.270121	0.518643	Neither
angiogenesis,	CXCL17	ENSMMUG00000058656	6.8758	0.0130892	Up	-0.237475	0.738426	Neither	0	1	Neither	-0.00572779	0.917822	Neither	-0.688816	0.225804	Neither	-1.75728	0.807626	Neither	0.62491	0.282841	Neither	-0.314223	0.672132	Neither	6.34853	0.238664	Neither	1.82877	0.0152214	Up	0.906634	0.15145	Neither	0.220974	0.696776	Neither	1.01931	0.313064	Neither	-0.530137	0.177558	Neither
fibrosis,	IL27	ENSMMUG00000045351	2.08726	0.101054	Neither	0.265187	1	Neither	3.02677	0.0665691	Neither	0.119075	1	Neither	-1.02232	0.183673	Neither	-0.964894	0.125812	Neither	1.41111	0.230131	Neither	1.53325	0.203804	Neither	-1.7645	0.413357	Neither	1.14858	0.00681186	Up	0.116129	0.90028	Neither	-0.474265	0.297542	Neither	0.585969	0.54341	Neither	0.883535	0.195409	Neither
fibrosis,	TLR4	ENSMMUG00000009112	0.229638	0.769874	Neither	-0.428576	0.603276	Neither	1.12607	0.220602	Neither	-0.779434	0.478578	Neither	-0.75993	0.14255	Neither	-0.0245927	0.911735	Neither	-0.400499	0.642352	Neither	-3.38853	0.0636669	Neither	-0.224135	0.687125	Neither	7.87477	0.0264115	Up	-0.445912	1	Neither	0.133198	0.991912	Neither	0.778	0.140676	Neither	0.714427	0.0909694	Neither
fibrosis,	CASP3	ENSMMUG00000012053	0.162917	0.840133	Neither	-0.3537	0.674296	Neither	0	1	Neither	-0.174205	0.767872	Neither	0.455164	0.464703	Neither	0.0201708	1	Neither	3.21868	0.934972	Neither	-0.535937	0.666003	Neither	-0.352791	0.542492	Neither	3.04311	0.0358453	Up	-0.00146309	0.949862	Neither	0.067669	0.942247	Neither	-0.63996	0.556118	Neither	0.406099	0.542434	Neither
fibrosis,	JMJD4	ENSMMUG00000053969	-0.986065	0.0455196	Neither	2.81188	1	Neither	0.543421	0.272784	Neither	0.267904	0.970194	Neither	0.679842	0.393184	Neither	-2.45501	0.393954	Neither	-1.3807	0.0154382	Down	-1.58199	0.00226591	Down	0.291267	0.737896	Neither	0.052099	1	Neither	-0.175595	0.692214	Neither	-0.138274	0.745074	Neither	-0.260136	0.519495	Neither	0.266527	0.648473	Neither
fibrosis,angiogenesis,	CHI3L1	ENSMMUG00000008711	-3.71386	9.77842e-08	Down	-0.890887	0.358888	Neither	1.96887	0.156212	Neither	0.401936	0.751096	Neither	0.175506	0.777296	Neither	1.99333	0.011373	Up	-1.05265	0.0108828	Down	1.70683	0.0171538	Up	-1.90514	0.0667823	Neither	0.151205	0.746839	Neither	0.420119	0.678569	Neither	-0.237268	0.577743	Neither	-0.159156	0.885923	Neither	0.502699	0.362258	Neither
fibrosis,cytokine,	CXCR4	ENSMMUG00000011918	2.03966	0.0421249	Up	1.46256	0.755962	Neither	-0.42474	0.396111	Neither	0.0739663	1	Neither	1.92608	1	Neither	-0.591973	0.690525	Neither	-2.58471	3.88995e-10	Down	2.03327	0.0236135	Up	0.117619	1	Neither	0	1	Neither	-0.0181793	0.923099	Neither	0.57425	0.301903	Neither	4.53782	0.0773446	Neither	0.11711	0.78789	Neither
angiogenesis,	ADD1	ENSMMUG00000008379	-1.34322	0.00214327	Down	0.478852	0.7219	Neither	-2.39051	1.34574e-05	Down	-0.14323	0.815696	Neither	-0.10898	0.778719	Neither	-3.36159	0.000210413	Down	-1.31646	0.00362099	Down	0.730107	0.452515	Neither	-0.700325	0.264634	Neither	0.113782	1	Neither	0.349777	0.54669	Neither	5.08785	0.0110957	Up	-0.452849	0.33336	Neither	-0.305261	0.354329	Neither
coagulation,	C5AR1	ENSMMUG00000009278	0.526641	0.49209	Neither	0.00648151	1	Neither	4.33144	0.736412	Neither	3.67411	0.127595	Neither	-0.581474	0.448729	Neither	-3.56385	7.06437e-07	Down	-1.40148	0.00110567	Down	-0.0268799	0.90865	Neither	1.28198	0.508887	Neither	-0.11758	0.747052	Neither	0.73057	0.403693	Neither	2.10608	0.02361	Up	0.427827	0.362943	Neither	0.69505	0.236779	Neither
angiogenesis,	PIK3R6	ENSMMUG00000005791	2.54839	0.0049662	Up	-0.745685	0.429799	Neither	-2.45041	1.15872e-05	Down	0.351815	0.913145	Neither	-0.609092	0.376559	Neither	-4.34489	7.45787e-05	Down	-2.26314	0.0124998	Down	0.00582256	1	Neither	-0.0830074	0.852556	Neither	0.452815	0.313564	Neither	0.291684	0.801869	Neither	0.0874874	0.908598	Neither	-0.407728	0.42737	Neither	-0.641335	0.134057	Neither
cytokine,	TNFRSF13B	ENSMMUG00000005378	-5.68841	0.0107095	Down	-0.866017	0.340643	Neither	1.76985	0.00079005	Up	0.18556	0.926307	Neither	0.268357	0.674462	Neither	-3.35443	0.000478001	Down	-1.30237	0.00472603	Down	-1.06313	0.0878558	Neither	-0.327251	0.684446	Neither	-0.904326	0.044042	Neither	0.165904	0.821706	Neither	-0.000606714	0.954372	Neither	-0.652629	0.20645	Neither	0.354678	0.364391	Neither
fibrosis,	ADH6	ENSMMUG00000015966	1.63459	0.519954	Neither	4.24333	0.778611	Neither	1.57413	0.0035881	Up	-0.214954	0.731914	Neither	0.263031	0.63676	Neither	-1.60149	0.0209486	Down	-1.11663	0.032835	Down	0	1	Neither	0.0465127	0.993167	Neither	-0.289509	0.300509	Neither	-0.18478	0.681265	Neither	0.178125	0.776252	Neither	-0.750795	0.125206	Neither	-0.542979	0.345021	Neither
fibrosis,	ELN	ENSMMUG00000044533	2.67184	7.3762e-05	Up	-2.04766	0.143845	Neither	0.833482	0.242883	Neither	0.329557	0.936418	Neither	-0.606425	0.534358	Neither	-1.85187	0.0148814	Down	-1.85888	1.96974e-06	Down	-0.652306	0.357663	Neither	0.0968747	0.953177	Neither	0.622482	0.456002	Neither	-0.978065	0.101781	Neither	-0.27355	0.540281	Neither	-0.291107	0.536632	Neither	0.334788	0.451884	Neither
fibrosis,	UQCRB	ENSMMUG00000008804	3.25374	9.75493e-08	Up	-1.44109	0.276037	Neither	-2.66328	9.26659e-06	Down	0.138592	0.955441	Neither	0.348869	0.558961	Neither	3.47851	4.09207e-05	Up	-1.97842	0.00576872	Down	-1.03643	0.0524043	Neither	0.0418121	1	Neither	-2.73656	0.0601225	Neither	1.04743	0.196693	Neither	0.819995	0.217102	Neither	-0.264009	0.866998	Neither	0.521365	0.176784	Neither
fibrosis,cytokine,	MET	ENSMMUG00000006779	2.15658	0.000655366	Up	-1.27705	0.220119	Neither	-1.89885	1.71709e-05	Down	1.58117	0.472714	Neither	-0.365394	0.415216	Neither	4.99388	3.41067e-08	Up	-2.69698	0.00366048	Down	-0.915735	0.113095	Neither	-0.28441	0.678514	Neither	-0.600299	0.157228	Neither	0.175409	1	Neither	-0.147358	0.746016	Neither	1.11504	0.220658	Neither	0.275865	0.667069	Neither
fibrosis,cytokine,	EGFR	ENSMMUG00000022394	0.897561	0.102767	Neither	-0.672532	0.438291	Neither	-3.55362	0.00304534	Down	3.05355	1	Neither	0.617079	0.234062	Neither	-1.28518	0.139698	Neither	-1.39675	0.00438574	Down	-0.139485	0.7676	Neither	-0.353868	0.540884	Neither	-0.245694	0.417973	Neither	-0.441013	0.361356	Neither	-0.548142	0.421967	Neither	-0.186021	0.745425	Neither	0.866956	0.26454	Neither
fibrosis,	STK4	ENSMMUG00000013212	-0.727945	0.120717	Neither	-0.758377	0.401231	Neither	-0.743028	0.122165	Neither	-0.172275	0.785887	Neither	-0.0130508	0.936044	Neither	0.187085	0.888753	Neither	-2.89141	0.026837	Down	0.82705	0.19245	Neither	-0.86918	0.775002	Neither	-0.0607514	0.821189	Neither	-0.213917	0.634539	Neither	-0.561289	0.406573	Neither	3.48413	0.0796469	Neither	-0.629146	0.101763	Neither
angiogenesis,	NR4A1	ENSMMUG00000022922	1.78965	0.127104	Neither	-1.40473	0.196143	Neither	-3.56515	0.5	Neither	0.0941708	0.99617	Neither	0.0146183	0.980717	Neither	5.7899	0.299412	Neither	-1.56843	0.0464412	Down	-1.3826	0.0634289	Neither	-0.875076	0.775454	Neither	-0.629153	0.100139	Neither	-1.18644	0.301525	Neither	-0.0831515	0.823461	Neither	-0.972305	0.14273	Neither	0.577101	0.166392	Neither
fibrosis,	BPI	ENSMMUG00000020173	2.48161	1	Neither	-3.85078	0.5	Neither	0.165729	1	Neither	0	1	Neither	0	1	Neither	-2.43511	1	Neither	-7.95364	3.94718e-08	Down	-1.29141	0.231607	Neither	0	1	Neither	-0.6155	0.0310211	Neither	-3.07	0.5	Neither	-0.578615	0.484513	Neither	0.0732429	0.97005	Neither	0.469984	0.475788	Neither
angiogenesis,	SRGN	ENSMMUG00000037735	3.45645	9.71453e-07	Up	0.170305	0.998514	Neither	-2.04656	9.73984e-05	Down	1.91333	0.455834	Neither	0.411525	0.529197	Neither	-3.39538	0.0130981	Down	1.45045	0.0267661	Up	-1.642	0.00161395	Down	-0.214155	0.698	Neither	-0.876426	0.0120786	Neither	-0.120351	0.907683	Neither	0.939561	0.272162	Neither	0.742181	0.195884	Neither	0.151311	0.873004	Neither
angiogenesis,	SRF	ENSMMUG00000000033	0.642026	0.353635	Neither	0.198529	0.960989	Neither	2.28692	0.000391621	Up	0.723889	0.654164	Neither	-0.839175	0.0924632	Neither	-3.85589	2.18809e-08	Down	6.30505	0.0146229	Up	-1.10397	0.0393749	Down	0.0125835	0.953755	Neither	-1.05158	0.135455	Neither	0.989317	0.350932	Neither	0.058227	0.950381	Neither	-0.673944	0.134613	Neither	0.194729	0.675665	Neither
fibrosis,	SLC25A10	ENSMMUG00000004457	0.0915737	0.918954	Neither	0.397857	0.798059	Neither	-0.0404063	0.894204	Neither	0.293752	1	Neither	0.113009	0.862907	Neither	-1.89093	0.0141951	Down	1.84392	0.0272482	Up	1.10162	0.156821	Neither	0.636935	0.414928	Neither	1.01153	0.201728	Neither	0.253444	0.95053	Neither	-1.29246	0.0185756	Down	-0.475197	0.257495	Neither	0.013422	0.999658	Neither
fibrosis,cytokine,	TGFB1	ENSMMUG00000008142	-1.21502	0.0252297	Down	1.2442	0.345342	Neither	0.85412	0.131579	Neither	5.42483	0.326651	Neither	0.127359	0.849109	Neither	1.12263	0.968506	Neither	3.65135	0.0401469	Up	0.183117	0.927672	Neither	-1.01306	0.703243	Neither	-0.184007	0.531529	Neither	-0.204458	0.664525	Neither	-0.0987988	0.886124	Neither	-0.275212	0.670674	Neither	-0.0941697	0.881764	Neither
angiogenesis,	CHP2	ENSMMUG00000063053	-0.134441	0.97984	Neither	-3.69497	0.00853295	Down	-0.274567	0.523868	Neither	-0.0840395	0.844492	Neither	0.0190722	1	Neither	-0.752742	0.290138	Neither	1.93065	1	Neither	-1.54713	0.00605898	Down	0.102444	0.948255	Neither	-0.0576668	0.815249	Neither	-2.40366	0.0171316	Down	0.64986	0.36328	Neither	-0.151733	0.755277	Neither	-0.273	0.613775	Neither
angiogenesis,	TF	ENSMMUG00000008916	-4.40087	4.76744e-21	Down	-1.13064	0.19589	Neither	0.545366	0.658003	Neither	-1.0692	0.586692	Neither	0.506792	0.348259	Neither	-0.799515	0.217982	Neither	0.729721	0.452313	Neither	-1.83091	0.0160742	Down	-0.172395	0.761931	Neither	0.24629	0.520571	Neither	-6.7083	0.000133522	Down	-0.28624	0.649018	Neither	-2.87559	0.5	Neither	-0.375944	0.251999	Neither
angiogenesis,	TGFBI	ENSMMUG00000000332	5.24823	2.78327e-11	Up	-1.79121	0.126424	Neither	-0.756911	0.35152	Neither	-0.720009	0.695444	Neither	-0.740067	0.119942	Neither	-0.777272	0.232462	Neither	-1.60983	0.139832	Neither	-1.28206	0.0140754	Down	0.16064	0.986793	Neither	-1.2069	0.118199	Neither	-1.92308	7.55893e-05	Down	-0.451508	0.542325	Neither	0.0616614	0.94459	Neither	-0.725812	0.0419696	Neither
fibrosis,	CTSD	ENSMMUG00000003874	0.193369	0.815899	Neither	-0.439216	0.571807	Neither	0.219567	1	Neither	-0.555847	0.482608	Neither	-0.456007	0.307785	Neither	-0.643664	0.356667	Neither	0.228853	0.646653	Neither	-1.62185	0.0336127	Down	0.142917	0.913762	Neither	0.284596	0.498326	Neither	-2.04986	0.0491169	Down	-0.00925503	0.941794	Neither	-0.636813	0.14667	Neither	0.831428	0.0284506	Neither
fibrosis,	KDM3B	ENSMMUG00000000455	-0.0470935	0.878213	Neither	-0.669384	0.437122	Neither	-1.18674	0.818791	Neither	0.682466	0.989739	Neither	-0.131254	0.742791	Neither	0	1	Neither	2.69117	1	Neither	-2.40287	0.000232657	Down	0.370446	0.658979	Neither	-0.096462	0.7359	Neither	-2.90156	0.00516354	Down	-0.243903	0.794663	Neither	-0.744311	0.0713453	Neither	0.68217	0.0765334	Neither
fibrosis,	COX7B	ENSMMUG00000015861	3.60588	9.71945e-09	Up	-0.8509	0.528879	Neither	1.13538	0.0240178	Up	0.163722	0.961514	Neither	-0.432354	0.788678	Neither	-4.16718	1.40584e-09	Down	0.26973	0.750625	Neither	-1.22919	0.0411582	Down	-2.70769	0.000135545	Down	-0.270587	0.307684	Neither	0.596155	0.32039	Neither	0.0116034	0.977033	Neither	0.712393	0.31673	Neither	0.180388	0.643163	Neither
fibrosis,	ARHGEF2	ENSMMUG00000005092	-1.71594	0.000193624	Down	0.121592	1	Neither	-2.31645	0.000736134	Down	2.85697	0.227425	Neither	0.114621	0.908273	Neither	-4.03623	0.000104519	Down	0.215892	1	Neither	-1.23449	0.0161104	Down	-0.791843	0.198392	Neither	-0.448426	0.447335	Neither	0	1	Neither	-0.200021	0.654913	Neither	0.187554	0.881328	Neither	-0.781943	0.138403	Neither
angiogenesis,	BMPER	ENSMMUG00000017232	-2.08111	0.000374628	Down	-0.111124	0.816941	Neither	-1.86983	0.00291915	Down	0.466675	0.712277	Neither	0.368126	0.516044	Neither	-2.75735	0.0099852	Down	-0.0706728	0.878926	Neither	-1.11857	0.04796	Down	0.389861	0.815344	Neither	-0.00472945	0.956454	Neither	0.206181	0.729843	Neither	0.417693	0.444671	Neither	-0.911728	0.0434812	Neither	-0.216643	0.513767	Neither
coagulation,	SERPINF2	ENSMMUG00000002382	-1.71478	0.0253951	Down	1.09334	0.399187	Neither	-3.09584	5.40879e-05	Down	1.45411	0.300517	Neither	0.196122	0.737139	Neither	-3.31511	5.56499e-06	Down	1.59551	0.132348	Neither	-2.402	2.69902e-05	Down	-0.0225619	0.907906	Neither	0.794073	0.52497	Neither	-1.60532	0.0843259	Neither	-0.536699	0.266062	Neither	1.36054	0.258875	Neither	-0.840836	0.0186207	Neither
fibrosis,coagulation,	F8	ENSMMUG00000010245	4.37943	7.51886e-09	Up	-1.09812	0.453016	Neither	-2.53392	0.000217385	Down	-0.432437	0.550765	Neither	-1.2916	0.416175	Neither	-3.72198	0.00229674	Down	-0.577937	0.627504	Neither	-1.7239	0.00401409	Down	-0.113343	0.805226	Neither	0.500988	0.374572	Neither	-0.102097	0.796021	Neither	0.010733	1	Neither	0.236782	0.6861	Neither	0.782506	0.388495	Neither
fibrosis,	ABCA1	ENSMMUG00000020608	2.72706	5.07065e-06	Up	-1.31339	0.224273	Neither	-1.45996	0.049789	Down	-0.38608	0.632139	Neither	-0.897907	0.155484	Neither	-3.43033	0.000374408	Down	-0.543891	0.594587	Neither	-1.4947	0.0221901	Down	0.326981	0.837539	Neither	-0.2263	0.446321	Neither	0.0729418	0.948424	Neither	-0.0969559	0.838575	Neither	-0.926211	0.0684435	Neither	0.195167	1	Neither
fibrosis,	IRAK3	ENSMMUG00000054816	3.12719	7.12948e-06	Up	-0.951141	0.35256	Neither	-1.6133	0.000994603	Down	0.0491511	1	Neither	0.321875	0.575702	Neither	-2.80911	1.40464e-05	Down	-0.0989001	0.774682	Neither	-1.73075	0.00400722	Down	0.0745096	0.971313	Neither	0.412318	0.478636	Neither	-0.895668	0.112235	Neither	-0.230577	0.585476	Neither	-0.209718	0.617896	Neither	0.778785	0.0599238	Neither
angiogenesis,	EPHB4	ENSMMUG00000007375	2.74457	1.73364e-05	Up	-0.654278	0.458171	Neither	-2.60147	5.12434e-06	Down	0.0992066	1	Neither	-0.380641	0.393448	Neither	-4.12163	0.00211592	Down	0.0238073	1	Neither	-1.38666	0.00974746	Down	-0.290852	0.702116	Neither	-0.331692	0.424468	Neither	0.0693109	0.952172	Neither	-0.28798	0.508929	Neither	1.60542	0.0711772	Neither	0.481485	0.243882	Neither
fibrosis,cytokine,	PDGFRB	ENSMMUG00000011557	1.79212	0.00527433	Up	-0.280455	0.710095	Neither	-1.9618	4.80221e-05	Down	-0.914616	0.276297	Neither	-0.751535	0.171843	Neither	-3.17489	1.80436e-06	Down	-0.943449	0.0365865	Neither	-1.18491	0.0332463	Down	0.289185	0.728758	Neither	-0.109443	0.754635	Neither	-0.590865	0.560549	Neither	0.114467	1	Neither	-0.196031	0.623413	Neither	0.826331	0.0412928	Neither
cytokine,	TNFSF8	ENSMMUG00000041301	2.72674	0.0300763	Up	-1.04199	0.413971	Neither	-1.81227	4.73181e-05	Down	1.54608	0.324641	Neither	-0.290246	0.511857	Neither	-1.78813	0.011214	Down	-0.800339	0.0367927	Neither	-2.2114	2.05247e-05	Down	-0.315617	0.576758	Neither	0.394919	0.269573	Neither	0.514138	0.414491	Neither	-0.104733	0.795134	Neither	-0.481227	0.42714	Neither	6.27028	0.100542	Neither
fibrosis,	GSK3B	ENSMMUG00000001980	-0.512838	0.250783	Neither	0.483768	0.724096	Neither	-1.56315	0.0276115	Down	-1.20837	0.387832	Neither	-0.288455	0.626847	Neither	-5.19407	0.000111008	Down	0.586831	0.242009	Neither	-1.10013	0.04818	Down	-0.196776	0.714298	Neither	0.59082	0.301872	Neither	0.408955	0.476884	Neither	-0.0272515	0.914591	Neither	-0.688889	0.139904	Neither	1.16164	0.0749204	Neither
fibrosis,angiogenesis,	ANGPTL4	ENSMMUG00000000698	1.24009	0.332881	Neither	0.771225	0.641888	Neither	-3.2216	5.79402e-13	Down	-0.122073	0.84985	Neither	-0.473124	0.310943	Neither	-2.08563	0.00763399	Down	0.451819	0.266007	Neither	-2.20524	0.000188601	Down	-0.0543816	0.877859	Neither	-0.303192	0.340461	Neither	0.624241	0.366152	Neither	-0.159223	0.707607	Neither	-0.486729	0.246541	Neither	1.41361	0.0741499	Neither
angiogenesis,	VHL	ENSMMUG00000056789	-3.90729	1.8257e-18	Down	6.30157	0.0405858	Up	2.37791	0.000399012	Up	0.778797	0.525969	Neither	0.173187	0.956979	Neither	-2.73286	8.58532e-06	Down	0.0337514	0.966668	Neither	-1.42886	0.0417035	Down	-0.476713	0.452385	Neither	0.0647444	0.852395	Neither	-0.1271	0.815561	Neither	-0.116673	0.790275	Neither	-0.0956393	0.82018	Neither	-0.289628	0.524855	Neither
fibrosis,	NR1H2	ENSMMUG00000023418	-1.3914	0.00697087	Down	-0.824039	0.442852	Neither	1.36879	0.0134252	Up	-0.142672	0.811679	Neither	0.0363284	0.988952	Neither	-3.02183	0.0321655	Down	0.0118479	1	Neither	-1.11152	0.032237	Down	-0.965052	0.118108	Neither	0.0908262	0.829993	Neither	-0.0952537	0.811302	Neither	0.613961	0.67614	Neither	-0.487092	0.629926	Neither	0.8216	0.0441489	Neither
fibrosis,	IFI27	ENSMMUG00000023780	4.75239	3.3707e-09	Up	-0.464361	0.564612	Neither	2.62172	0.000192975	Up	-0.481959	0.523333	Neither	0.060653	0.95601	Neither	-1.92166	0.00146367	Down	0.831266	0.0859369	Neither	-1.82092	0.00450662	Down	-0.13267	0.791885	Neither	-0.0692533	0.79951	Neither	0.440362	1	Neither	0.390973	0.662302	Neither	-0.1939	0.655114	Neither	-0.0606479	0.896041	Neither
fibrosis,	LOXL4	ENSMMUG00000051439	1.76196	0.0294174	Up	-1.06022	0.278208	Neither	1.56573	0.00615374	Up	0.136014	0.956327	Neither	-0.012374	0.939354	Neither	-2.52969	0.000478438	Down	-0.302819	0.441181	Neither	-1.14095	0.0286463	Down	-4.28961	0.218397	Neither	0.744703	0.372867	Neither	0.653876	0.303637	Neither	0.53214	0.321105	Neither	-0.170754	0.717537	Neither	-0.556976	0.172669	Neither
fibrosis,angiogenesis,	FAP	ENSMMUG00000003200	1.5164	0.313851	Neither	-1.41688	0.318507	Neither	1.40385	0.0167321	Up	0.0664635	1	Neither	-0.160532	0.740365	Neither	-2.80628	1.30739e-05	Down	0.548768	1	Neither	-2.42284	0.00337703	Down	0.110291	0.945028	Neither	-0.111194	0.664037	Neither	-0.0266128	0.911365	Neither	0.403268	0.67434	Neither	0.546883	0.452958	Neither	0.290596	0.603506	Neither
angiogenesis,	NDP	ENSMMUG00000018001	-5.34535	1.85753e-09	Down	-1.27245	0.187628	Neither	-0.840912	0.264401	Neither	-0.0312336	0.892397	Neither	0.184133	0.816611	Neither	-2.75816	0.0457553	Down	0.327965	0.568644	Neither	-1.14731	0.0471545	Down	0.0067053	1	Neither	-0.0485077	0.921705	Neither	0.51919	0.498969	Neither	-0.0135359	0.934913	Neither	-0.774322	0.386714	Neither	-0.651944	0.124997	Neither
fibrosis,	CSNK2A1	ENSMMUG00000031224	2.27127	0.000154334	Up	0.964819	0.651946	Neither	0.386906	0.462644	Neither	0.0160997	1	Neither	-0.222345	0.729983	Neither	-2.24179	0.00116691	Down	-0.218515	0.54707	Neither	-1.59023	0.00476905	Down	0.0290603	1	Neither	-0.00797463	0.948574	Neither	-0.273939	0.571319	Neither	-0.0850006	0.816701	Neither	-0.617233	0.192461	Neither	-0.324245	0.429583	Neither
fibrosis,	PRF1	ENSMMUG00000064708	7.24125	0.00826507	Up	-2.54816	0.121885	Neither	1.22353	0.416124	Neither	0.19861	0.957946	Neither	2.2546	0.514386	Neither	-2.82447	0.00221251	Down	0.0168107	1	Neither	-1.89924	0.0285607	Down	-1.76204	0.14968	Neither	0.447149	0.430323	Neither	-1.13297	0.176019	Neither	-0.154635	0.723101	Neither	0.441106	0.489026	Neither	0.746235	0.100853	Neither
fibrosis,	SUFU	ENSMMUG00000004396	0.587711	0.34518	Neither	-0.366558	0.647153	Neither	0.793927	0.125663	Neither	0.0447882	1	Neither	-0.653299	0.225508	Neither	-2.33173	0.000380632	Down	-0.0152148	1	Neither	-1.59436	0.00953759	Down	-0.545059	0.528066	Neither	-0.106651	0.714765	Neither	-0.285476	0.54646	Neither	-0.471262	0.376864	Neither	0.443528	0.814531	Neither	0.428717	0.253964	Neither
angiogenesis,	GTF2I	ENSMMUG00000006823	-0.0555848	0.863501	Neither	0.139399	0.978225	Neither	5.50242	0.277339	Neither	0	1	Neither	-0.351849	0.432801	Neither	-3.07503	5.4823e-05	Down	0.299575	0.56477	Neither	-1.34761	0.0100283	Down	4.28834	0.756327	Neither	-0.00755167	0.954536	Neither	0.276459	0.726784	Neither	0	1	Neither	-0.927447	0.0304592	Neither	0.54244	0.239194	Neither
fibrosis,	CTNND1	ENSMMUG00000012366	1.78566	0.00136858	Up	-1.61019	0.117435	Neither	2.19818	0.0198925	Up	1.30829	0.578948	Neither	-1.25059	0.0346528	Down	5.25365	5.83756e-07	Up	-0.482488	0.181951	Neither	-2.19005	0.000249869	Down	-0.550533	0.383316	Neither	-0.328404	0.23859	Neither	0.822312	0.253843	Neither	-0.645651	0.326851	Neither	-0.809272	0.160051	Neither	-0.341878	0.541483	Neither
fibrosis,	FGF21	ENSMMUG00000028737	5.0677	0.264633	Neither	0	1	Neither	0.492661	0.308186	Neither	2.80276	1	Neither	-1.19642	0.0370629	Down	5.51171	1.07452e-08	Up	-0.527747	0.14495	Neither	-1.25203	0.0170369	Down	-0.945937	0.266066	Neither	-0.375329	0.909224	Neither	0.267582	0.648978	Neither	-0.659899	0.419729	Neither	1.40738	0.166752	Neither	0.456961	0.532954	Neither
angiogenesis,	SPINT1	ENSMMUG00000063461	-1.28373	0.0772639	Neither	0.244884	1	Neither	-2.98961	9.21314e-09	Down	-2.64056	0.0502539	Neither	-1.02689	0.283431	Neither	4.08626	2.78403e-06	Up	0.226175	0.756404	Neither	-1.50926	0.00570243	Down	-0.551241	0.467254	Neither	1.1717	0.198808	Neither	-0.378332	0.46038	Neither	1.62731	0.0414392	Up	1.27677	0.184136	Neither	0.129547	0.729487	Neither
angiogenesis,	TMEM100	ENSMMUG00000006068	1.08449	0.104239	Neither	-0.705771	0.499153	Neither	-1.46742	0.00482939	Down	0.59823	0.745529	Neither	-0.705743	0.314152	Neither	2.63257	0.00093208	Up	-0.0268247	0.919219	Neither	-1.48272	0.0123673	Down	-0.261581	0.678257	Neither	0.535635	0.416483	Neither	-0.683441	0.150762	Neither	0.056719	0.962621	Neither	0.00955218	1	Neither	0.697829	0.293783	Neither
fibrosis,	ADIPOQ	ENSMMUG00000002684	10.6834	0.0011522	Up	4.88116	0.0973533	Neither	0.475697	0.471166	Neither	0.918802	0.566682	Neither	-0.969628	0.351835	Neither	3.40873	0.00331087	Up	0.485048	0.394671	Neither	-1.90016	0.0382783	Down	-0.602353	0.343701	Neither	0.357357	0.48429	Neither	-0.351082	0.509294	Neither	0.322953	0.67278	Neither	0.591783	0.695966	Neither	0.249344	0.500012	Neither
angiogenesis,cytokine,	PDGFC	ENSMMUG00000022900	2.24462	0.0018973	Up	-0.725673	0.418469	Neither	0.936481	0.122851	Neither	-0.214905	0.734568	Neither	0.168366	0.798578	Neither	1.90673	0.0146915	Up	-0.0550003	0.858392	Neither	-1.57223	0.00227156	Down	-0.36245	0.533252	Neither	-0.112742	0.76163	Neither	-0.267827	0.56644	Neither	0.252088	0.755332	Neither	1.71503	0.218475	Neither	-0.680971	0.129834	Neither
fibrosis,	CKAP4	ENSMMUG00000055446	0.357276	0.535948	Neither	1.03255	0.426925	Neither	-0.0310727	0.867493	Neither	-0.411308	0.685734	Neither	0.395973	0.586632	Neither	3.55689	0.0218007	Up	-0.0343624	0.917055	Neither	-1.6433	0.000970892	Down	0.0224247	1	Neither	0.020241	1	Neither	-0.778521	0.378956	Neither	0.537382	0.486384	Neither	-0.00181482	1	Neither	-0.849327	0.0202544	Neither
fibrosis,	SLC2A2	ENSMMUG00000014385	0.808252	0.643981	Neither	1.51321	0.681472	Neither	0.150625	0.965682	Neither	-1.43463	0.481549	Neither	1.15023	0.334817	Neither	2.04385	0.0168845	Up	0.964871	0.30327	Neither	-2.15645	0.0172129	Down	0.316509	0.696108	Neither	0.142532	0.685165	Neither	0.146119	0.822214	Neither	-0.305287	0.600856	Neither	-0.904114	0.116735	Neither	0.52761	0.33482	Neither
cytokine,	IFNLR1	ENSMMUG00000023057	8.69505	8.38018e-06	Up	-0.496632	0.548201	Neither	-1.32787	0.00608802	Down	0.835882	0.569711	Neither	0.382955	0.512775	Neither	-0.547292	0.410335	Neither	-0.545686	0.18017	Neither	-1.48683	0.0167677	Down	-0.113012	0.823556	Neither	-0.436545	0.166968	Neither	0.00782807	1	Neither	0.167619	0.829357	Neither	0.314566	0.791173	Neither	0.366072	0.298826	Neither
fibrosis,	NLRC4	ENSMMUG00000021754	5.19775	0.20952	Neither	-3.21331	0.109923	Neither	-1.29109	0.00432017	Down	0.0274757	1	Neither	-0.251903	0.609978	Neither	1.16552	0.439112	Neither	-0.215393	0.55796	Neither	-4.3957	3.89904e-06	Down	-0.439465	0.594763	Neither	0.0661436	0.861297	Neither	0.644046	0.32934	Neither	-0.218244	0.681052	Neither	0.26798	0.583151	Neither	0.0752463	0.907859	Neither
fibrosis,cytokine,	IL12RB2	ENSMMUG00000000651	0.365542	0.739578	Neither	-0.968931	0.453354	Neither	-2.90625	0.00813498	Down	-1.44602	0.332069	Neither	-0.92084	0.0980522	Neither	-1.16524	0.135732	Neither	0.309374	0.456809	Neither	-1.59545	0.0176836	Down	0.125702	0.988233	Neither	-0.252901	0.494237	Neither	-0.982671	0.196242	Neither	1.09018	0.21463	Neither	0.347361	0.488959	Neither	-0.310109	0.75091	Neither
fibrosis,	COX7C	ENSMMUG00000040409	2.90472	2.17847e-06	Up	3.41199	0.046585	Up	2.9862	0.0148629	Up	0.268784	0.977552	Neither	0.284012	0.643145	Neither	-1.0335	0.157033	Neither	0.0858749	0.868755	Neither	-2.73721	6.04665e-05	Down	-0.00250227	0.935843	Neither	-0.20587	0.870581	Neither	0.0727246	0.934369	Neither	-0.207015	0.64154	Neither	-0.8074	0.0536522	Neither	0.618079	0.116008	Neither
fibrosis,	EEF2K	ENSMMUG00000017725	1.83857	0.000990589	Up	-0.107034	0.824995	Neither	2.86179	0.0240984	Up	0.226909	0.911271	Neither	-0.0550225	0.869608	Neither	-1.99025	0.0603835	Neither	-0.55606	0.191209	Neither	-3.38814	1.76509e-07	Down	-0.449674	0.563223	Neither	-0.204095	0.543524	Neither	-0.08638	0.824301	Neither	-0.377819	0.470312	Neither	-0.795696	0.0826038	Neither	-0.82534	0.0386308	Neither
fibrosis,	SEC24C	ENSMMUG00000008780	1.0832	0.0459743	Up	-1.26946	0.29893	Neither	2.17374	0.00181546	Up	0.137541	1	Neither	-0.0094269	1	Neither	0.362803	0.65608	Neither	0.00348857	1	Neither	-2.61104	2.3791e-05	Down	-0.681199	0.596388	Neither	0.627171	0.320615	Neither	-0.361151	0.437855	Neither	-0.216942	0.637643	Neither	-0.00136454	0.957538	Neither	0.623866	0.41988	Neither
angiogenesis,	RTN4	ENSMMUG00000021299	-4.0425	2.47302e-17	Down	-1.98023	0.127665	Neither	0.881134	0.45873	Neither	-0.654367	0.538789	Neither	-0.141573	0.734389	Neither	0.269462	0.789365	Neither	-0.0510738	0.858099	Neither	-3.45355	0.000837661	Down	-0.113758	0.804368	Neither	0.0240851	0.960889	Neither	-0.352721	0.515841	Neither	0.0522927	0.971413	Neither	0.907878	0.656455	Neither	-0.834543	0.0506275	Neither
fibrosis,	CYP2J2	ENSMMUG00000015972	-2.89207	1.29231e-10	Down	3.87942	0.851492	Neither	-2.142	0.130066	Neither	-1.25232	0.586803	Neither	-0.17322	0.734506	Neither	1.45073	0.109343	Neither	0.0255937	0.985382	Neither	-3.13283	4.39516e-05	Down	-0.824262	0.200128	Neither	0.264829	0.642593	Neither	0.123622	0.85538	Neither	-0.089243	0.823249	Neither	0.850259	0.17532	Neither	-0.506202	0.127354	Neither
fibrosis,	NOL7	ENSMMUG00000008681	-2.28758	3.23048e-07	Down	0.641357	0.644642	Neither	0.226095	0.896501	Neither	1.39722	0.854658	Neither	-0.379968	0.488641	Neither	-1.17401	0.132751	Neither	0.398586	1	Neither	-1.65117	0.0236776	Down	0.0204012	1	Neither	-0.142662	0.74555	Neither	-0.202937	0.664149	Neither	-0.692009	0.332912	Neither	-0.850321	0.0517207	Neither	0.528985	0.161996	Neither
fibrosis,	ERO1A	ENSMMUG00000029350	-1.2562	0.0134248	Down	0.298714	1	Neither	1.00918	0.0578823	Neither	-0.392141	0.580274	Neither	-0.959136	0.100994	Neither	-1.01318	0.530331	Neither	-0.47668	0.262717	Neither	-1.80277	0.00209122	Down	-0.082784	0.845241	Neither	-1.32108	0.32998	Neither	0.0462267	0.999313	Neither	-0.00316395	0.952445	Neither	0.215652	0.679318	Neither	0.543138	0.433247	Neither
fibrosis,	CARD9	ENSMMUG00000003084	-1.6533	0.0472263	Down	-1.18208	0.359677	Neither	-0.679403	0.140826	Neither	0	1	Neither	-0.985052	0.175911	Neither	-2.14802	0.393655	Neither	0.17048	0.757206	Neither	-2.1756	0.00439985	Down	0.0719671	0.977396	Neither	2.68712	0.065494	Neither	0.0913923	1	Neither	-0.326174	0.745734	Neither	0.205174	0.755334	Neither	1.94821	1	Neither
cytokine,	TNFRSF19	ENSMMUG00000004237	3.37732	1.10246e-07	Up	-0.239149	0.731913	Neither	-0.0833781	0.848781	Neither	-0.321592	0.655415	Neither	0.12326	0.850983	Neither	0.559073	0.708496	Neither	0.223017	0.590035	Neither	-2.53657	0.00942268	Down	0.145507	0.888748	Neither	0.364377	0.262923	Neither	0.404632	0.487374	Neither	-0.296811	0.500271	Neither	0.738488	0.267847	Neither	-0.295134	0.726605	Neither
fibrosis,	PPARA	ENSMMUG00000016258	3.4324	4.09657e-07	Up	-1.81401	0.074248	Neither	0.710642	0.682882	Neither	-1.42045	0.316782	Neither	-0.980597	0.100753	Neither	-1.13177	0.278781	Neither	0.727651	0.133004	Neither	-2.1324	0.000403124	Down	0.484106	0.576604	Neither	-0.197285	0.702184	Neither	0.0105917	0.970733	Neither	-0.14066	0.742703	Neither	-0.00111753	1	Neither	-0.60696	1	Neither
fibrosis,	LOXL1	ENSMMUG00000003638	3.55762	1.7075e-05	Up	-0.835742	0.443456	Neither	-0.627668	0.164255	Neither	-0.699628	0.602344	Neither	0.335884	0.529954	Neither	0.604424	0.450773	Neither	-0.13579	0.733683	Neither	-1.65456	0.0388128	Down	-0.0497759	0.883885	Neither	-0.133422	0.739122	Neither	-0.18823	0.698461	Neither	0.0222945	1	Neither	0.580108	0.286586	Neither	0.674799	0.244562	Neither
fibrosis,	TLR6	ENSMMUG00000002418	3.60933	0.000676143	Up	-2.04835	0.178321	Neither	1.23495	0.271898	Neither	-0.846066	0.437133	Neither	-0.000302851	0.939756	Neither	4.60701	0.707846	Neither	0.3011	0.471978	Neither	-1.13915	0.0392903	Down	0.338207	0.778864	Neither	1.08337	0.82282	Neither	-0.405161	0.418663	Neither	-0.22855	0.641197	Neither	-0.687718	0.103778	Neither	0.689742	0.0712993	Neither
fibrosis,	LGALS3	ENSMMUG00000003565	2.96035	0.000738292	Up	-0.546445	0.539843	Neither	-1.11863	0.274304	Neither	-0.249621	0.736883	Neither	0.710664	0.716752	Neither	-4.77864	0.0996067	Neither	-0.687646	0.0549934	Neither	-1.63481	0.00374017	Down	-0.451249	0.442142	Neither	-0.662795	0.324019	Neither	0.180679	0.775635	Neither	-0.0591537	0.870798	Neither	0.128175	0.865486	Neither	0.459062	0.287004	Neither
angiogenesis,	ZC3H12A	ENSMMUG00000010323	3.35027	0.00119121	Up	-0.627033	0.506878	Neither	-1.07064	0.0869254	Neither	0.536641	0.69037	Neither	-1.67476	0.113504	Neither	-1.11939	0.162126	Neither	0.342993	0.563616	Neither	-2.69882	0.000398682	Down	1.01256	0.349261	Neither	-0.152201	0.703682	Neither	-0.392083	0.69744	Neither	-0.0295607	0.909011	Neither	-0.219424	0.604504	Neither	0.851801	0.0317897	Neither
fibrosis,	HIKESHI	ENSMMUG00000017730	1.75344	0.00804675	Up	-0.804154	0.659327	Neither	0.0422764	1	Neither	-0.224804	0.753473	Neither	0.836068	0.445451	Neither	-0.331037	0.652962	Neither	0.081372	0.905345	Neither	-4.22579	7.43846e-06	Down	-0.28877	0.633197	Neither	-0.307784	0.709929	Neither	0.487676	0.417861	Neither	-0.0597228	0.870111	Neither	-0.752926	0.291455	Neither	0	1	Neither
fibrosis,	CUL3	ENSMMUG00000022259	1.2435	0.0338362	Up	-0.549627	0.556176	Neither	0.515421	0.616957	Neither	-0.172431	0.771606	Neither	-0.0189462	1	Neither	-0.920592	0.347115	Neither	0.218577	0.620488	Neither	-1.13495	0.0364275	Down	-0.0383271	0.893681	Neither	0.103582	0.947749	Neither	-0.664423	0.161069	Neither	0.182801	0.756048	Neither	-0.176598	0.649004	Neither	-0.835729	0.0448507	Neither
angiogenesis,cytokine,	BMP7	ENSMMUG00000004074	1.17339	0.0471105	Up	0.557173	0.724664	Neither	-0.0548131	0.959687	Neither	0.0341639	1	Neither	-0.462084	0.480784	Neither	3.08306	0.124799	Neither	0.0376624	0.990838	Neither	-1.19133	0.0374903	Down	-0.16133	0.765051	Neither	0.000576112	0.971352	Neither	-0.576914	0.587945	Neither	0.431127	0.420298	Neither	0.793142	0.2676	Neither	0.322882	0.444901	Neither
fibrosis,	PHYKPL	ENSMMUG00000003997	1.1234	0.0832233	Neither	-0.6284	0.511744	Neither	-0.534026	0.303964	Neither	-1.16589	0.501236	Neither	-0.287596	0.620855	Neither	-4.77864	0.099585	Neither	0.120682	0.808935	Neither	-1.7122	0.00824709	Down	-0.213472	0.745714	Neither	0.014113	1	Neither	0.54316	0.69847	Neither	-0.327813	0.494654	Neither	-0.266009	0.543373	Neither	1.62035	0.172842	Neither
angiogenesis,	UTS2	ENSMMUG00000000625	5.86888	0.0871766	Neither	-5.01487	0.115301	Neither	-0.587562	0.234235	Neither	0.302752	0.857275	Neither	0.718994	0.233	Neither	2.03547	0.0951428	Neither	0.548297	0.203609	Neither	-1.75279	0.0220922	Down	-1.44641	0.357804	Neither	0.176106	0.681222	Neither	0.170878	0.789301	Neither	0.122849	0.90744	Neither	-0.748546	0.0722462	Neither	0.310855	0.493311	Neither
fibrosis,	CFHR5	ENSMMUG00000000243	5.03576	0.188883	Neither	5.60528	0.572069	Neither	0.934886	0.142542	Neither	-0.330578	0.699966	Neither	-2.05425	0.10817	Neither	1.65327	0.534088	Neither	0.597157	0.294493	Neither	-1.49103	0.00963915	Down	1.94744	0.0983376	Neither	-0.0286915	0.903009	Neither	0.217596	0.850981	Neither	-0.305647	0.648318	Neither	-0.152135	0.712107	Neither	0.531078	0.215856	Neither
fibrosis,	LYN	ENSMMUG00000014149	0.879312	0.211981	Neither	-1.40865	0.198909	Neither	-1.75883	0.109436	Neither	0.155046	0.962973	Neither	-0.237854	0.80727	Neither	0.259508	0.882969	Neither	-0.670165	0.168432	Neither	-1.62001	0.00431902	Down	-0.251321	0.648439	Neither	0.423287	0.944845	Neither	0.501189	1	Neither	-0.100176	0.798174	Neither	0.192872	0.843362	Neither	-0.751043	0.0308883	Neither
cytokine,	IL24	ENSMMUG00000023572	5.11839	0.243916	Neither	0	1	Neither	-0.0388654	0.892689	Neither	0.196879	0.990979	Neither	0.349284	0.997123	Neither	-1.00942	0.343627	Neither	0.252592	0.78203	Neither	-1.66948	0.0157818	Down	0.209574	0.857949	Neither	-0.281471	0.436627	Neither	-0.58851	0.215362	Neither	-0.299194	0.645105	Neither	1.13001	0.570878	Neither	0.461268	0.224541	Neither
angiogenesis,	PLA2G2D	ENSMMUG00000045550	1.29779	0.330687	Neither	0.407996	1	Neither	-0.975105	0.048524	Neither	-1.15574	0.311888	Neither	-0.170827	0.7601	Neither	-0.808737	0.327733	Neither	0.00824182	1	Neither	-2.02251	0.000585803	Down	-0.191871	0.713651	Neither	-0.786279	0.0933903	Neither	0.181258	0.932936	Neither	-0.34221	0.48766	Neither	-0.930455	0.166351	Neither	-0.769183	0.298338	Neither
fibrosis,	WAS	ENSMMUG00000019767	-0.618918	0.38355	Neither	-0.342644	0.687776	Neither	2.10397	0.292301	Neither	-0.298482	0.670849	Neither	-1.72919	0.558527	Neither	0.772764	0.314084	Neither	0.037291	0.995982	Neither	-1.69244	0.0187411	Down	0.434148	0.654044	Neither	0.269249	0.618361	Neither	0.192642	0.750679	Neither	-0.179603	0.672178	Neither	-0.482195	0.354175	Neither	-0.390903	0.308807	Neither
fibrosis,cytokine,	CCR4	ENSMMUG00000022661	4.30799	0.416628	Neither	-1.73719	0.375977	Neither	4.25147	0.695592	Neither	0.00296338	1	Neither	-0.144414	0.80653	Neither	-2.93693	0.082952	Neither	-0.00021259	1	Neither	-1.64066	0.0010813	Down	-1.67407	0.305609	Neither	-0.00269165	0.967148	Neither	-0.0328123	0.894385	Neither	-0.355272	0.447067	Neither	0.406506	0.540518	Neither	-0.596701	0.070181	Neither
fibrosis,	TBX21	ENSMMUG00000057231	1.44851	0.453027	Neither	2.44842	0.555257	Neither	0	1	Neither	-0.101779	0.836074	Neither	-0.00974669	0.942789	Neither	-0.578719	1	Neither	0.500149	0.257726	Neither	-1.46188	0.0067462	Down	0.123526	0.943703	Neither	0.640613	0.185224	Neither	0.150007	1	Neither	-0.0865262	0.813185	Neither	0.0296987	1	Neither	-0.778011	0.0985928	Neither
fibrosis,	CCNA2	ENSMMUG00000009817	-0.41517	0.509134	Neither	0.26312	1	Neither	0.893569	0.458367	Neither	-0.449511	0.565701	Neither	-0.12186	0.765096	Neither	-0.492787	0.58255	Neither	0.283338	0.787044	Neither	-1.66117	0.0213588	Down	-0.166887	0.799823	Neither	-0.449919	0.381949	Neither	-0.435402	0.433665	Neither	-0.0418197	0.890015	Neither	-0.672098	0.104623	Neither	0.60082	0.0978777	Neither
cytokine,	BMP2	ENSMMUG00000064170	-0.365476	0.538336	Neither	-0.00588254	0.883552	Neither	0.138779	0.879588	Neither	-0.636742	0.583335	Neither	-0.395757	0.643155	Neither	2.37807	0.583909	Neither	-0.038095	0.917406	Neither	-2.08737	0.00129116	Down	-1.70843	0.354944	Neither	0.391465	0.276273	Neither	-0.0432836	0.942569	Neither	-0.0592065	0.885065	Neither	-0.603939	0.191314	Neither	-0.249581	0.485153	Neither
fibrosis,	GZMA	ENSMMUG00000001597	3.87299	0.547631	Neither	-3.85078	0.5	Neither	-2.20197	0.0532196	Neither	1.16917	0.419578	Neither	-0.00125838	1	Neither	0.947759	0.960095	Neither	-0.798022	0.0592003	Neither	-1.20855	0.0485699	Down	-0.646471	0.391596	Neither	-0.146225	0.654393	Neither	-0.0608196	0.864206	Neither	-0.409966	0.36575	Neither	-0.0256206	0.916604	Neither	0.614108	0.465491	Neither
fibrosis,angiogenesis,	MAPK1	ENSMMUG00000012524	0.29649	0.590561	Neither	-1.2488	0.251734	Neither	1.33793	0.176801	Neither	2.23849	0.154825	Neither	-0.629027	0.438281	Neither	2.97737	0.278294	Neither	0.658528	0.193775	Neither	-3.60096	2.27781e-08	Down	-0.224969	0.848068	Neither	-0.107163	0.736985	Neither	0.118633	0.912001	Neither	-0.183352	0.710317	Neither	-0.26442	0.525935	Neither	-0.0841457	0.808705	Neither
fibrosis,cytokine,	CXCL16	ENSMMUG00000004891	-0.148657	0.763423	Neither	0.51553	0.729465	Neither	-0.00397448	1	Neither	-0.291515	0.716567	Neither	0.0742112	0.920495	Neither	-2.43511	1	Neither	-0.360907	0.554184	Neither	-1.10787	0.038019	Down	0	1	Neither	0.604598	0.535384	Neither	3.41515	0.202518	Neither	-0.80245	0.113779	Neither	-0.265221	0.509774	Neither	-0.0815472	0.871619	Neither
fibrosis,	FCRL2	ENSMMUG00000019830	2.9751	1	Neither	0.552698	1	Neither	0	1	Neither	0	1	Neither	1.89408	1	Neither	2.54549	1	Neither	-1.33222	0.259951	Neither	-1.19576	0.0276861	Down	0	1	Neither	0.400475	0.314093	Neither	3.13699	0.35932	Neither	-0.590107	0.457167	Neither	-0.44254	0.663744	Neither	-0.521938	0.218821	Neither
cytokine,	TNFSF18	ENSMMUG00000059499	1.70572	1	Neither	0	1	Neither	0	1	Neither	0	1	Neither	-1.9664	0.365544	Neither	0	1	Neither	0.330052	0.448808	Neither	-1.63244	0.00809754	Down	0	1	Neither	0.0946491	0.847003	Neither	-0.611682	0.272908	Neither	0.506014	0.775113	Neither	-0.828556	0.138104	Neither	-0.807179	0.247167	Neither
cytokine,	CXCL3	ENSMMUG00000051444	4.87008	1.81349e-05	Up	-1.88535	0.116012	Neither	1.35251	0.00929122	Up	0.847206	0.903328	Neither	-0.461389	0.365823	Neither	2.47249	0.00214858	Up	-0.310188	0.415049	Neither	1.42919	0.0440549	Up	-0.687177	0.497424	Neither	0.343915	0.24977	Neither	1.73896	0.0200447	Up	-0.519448	0.341693	Neither	-0.0518092	0.873691	Neither	0.575556	0.126082	Neither
angiogenesis,	THY1	ENSMMUG00000008923	-5.55671	6.94746e-24	Down	-0.654674	0.448403	Neither	-2.79672	1.32516e-09	Down	-0.287157	0.806011	Neither	0.224938	0.763643	Neither	-6.16244	2.77028e-14	Down	0.4654	0.310606	Neither	1.4683	0.0471041	Up	-0.458287	0.437367	Neither	0.174673	0.583746	Neither	0.86552	0.449361	Neither	0.0338558	0.999469	Neither	-0.0246203	0.916762	Neither	1.15559	0.0850511	Neither
angiogenesis,	ELK3	ENSMMUG00000018145	4.00954	1.62167e-08	Up	-1.48304	0.131429	Neither	-1.90318	0.0392002	Down	1.50212	0.782006	Neither	-0.0249568	0.91476	Neither	-2.62035	9.98719e-06	Down	0.00718882	1	Neither	1.76265	0.0071065	Up	-0.456804	0.564389	Neither	0.00591097	1	Neither	-0.188441	0.671587	Neither	0.302243	0.72498	Neither	-0.41281	0.324376	Neither	0.488518	0.476841	Neither
angiogenesis,	ADM2	ENSMMUG00000062822	0	1	Neither	0.94677	0.971488	Neither	3.56169	0.000160389	Up	-0.232206	0.718333	Neither	0.0169545	0.984894	Neither	-6.01258	4.35549e-06	Down	-0.442133	0.214983	Neither	1.47544	0.0368325	Up	-0.0167659	0.901935	Neither	-0.257452	0.370404	Neither	0.160042	0.902807	Neither	-0.200283	0.628918	Neither	0.0453755	0.969465	Neither	0.0610811	1	Neither
cytokine,	CXCL14	ENSMMUG00000004771	-4.27333	2.15025e-16	Down	2.29015	0.128646	Neither	-1.23554	0.222692	Neither	0.557233	0.692697	Neither	-0.420183	0.373469	Neither	-4.47424	0.000271234	Down	-0.265745	0.488053	Neither	1.62369	0.0160042	Up	-0.366089	0.537862	Neither	-0.163135	0.673505	Neither	-0.560498	0.285763	Neither	-0.47298	0.42808	Neither	-0.994575	0.0247159	Neither	0.727688	0.217849	Neither
fibrosis,	P3H3	ENSMMUG00000005189	-0.760798	0.170222	Neither	0.811225	0.572667	Neither	2.94914	0.571968	Neither	-0.452899	0.555576	Neither	-0.596724	0.304271	Neither	-1.99953	0.0018684	Down	-0.756324	0.0396003	Neither	1.74822	0.0249342	Up	-0.276906	0.722117	Neither	0.416813	0.263911	Neither	-0.2433	0.595042	Neither	-0.152671	0.709418	Neither	0.838887	0.13235	Neither	0.643709	0.45905	Neither
fibrosis,	PTPRC	ENSMMUG00000000009	1.96789	0.0128634	Up	5.93979	0.0384998	Up	2.31642	0.343328	Neither	-0.0129982	0.885956	Neither	1.83663	0.645102	Neither	7.75419	9.72707e-12	Up	-0.893222	0.227317	Neither	1.28756	0.0461626	Up	-2.71766	0.00139246	Down	-0.275399	0.504713	Neither	-0.109782	0.852171	Neither	-0.00495189	0.937732	Neither	-0.374368	0.365052	Neither	0.847118	0.0182351	Neither
angiogenesis,	ZFPM2	ENSMMUG00000007721	2.86176	1.83568e-06	Up	6.02248	0.398711	Neither	1.21944	0.0135823	Up	1.07513	0.856692	Neither	-0.0464995	0.881883	Neither	2.29752	0.00905526	Up	0.506109	0.273756	Neither	1.39577	0.0357183	Up	-0.277657	0.616032	Neither	-0.0904672	0.835174	Neither	0.0688344	0.955495	Neither	-0.109552	0.849286	Neither	1.05883	0.116191	Neither	0.480756	0.376892	Neither
fibrosis,	HSP90AA1	ENSMMUG00000054990	0.175199	0.773984	Neither	-0.5723	0.501082	Neither	1.88802	0.00691824	Up	0.862665	0.563979	Neither	-0.44551	0.532313	Neither	2.64644	0.00176909	Up	-0.466042	0.214002	Neither	1.92188	0.00583794	Up	0.0619759	1	Neither	-0.203465	0.676222	Neither	0.2263	0.802765	Neither	-0.707666	0.14082	Neither	-0.472951	0.312334	Neither	-0.12467	0.807447	Neither
fibrosis,	HCK	ENSMMUG00000000117	-0.482302	0.544785	Neither	0.0766387	1	Neither	0	1	Neither	0.928112	0.507929	Neither	-0.416152	0.344043	Neither	2.13065	0.0081434	Up	-0.312328	0.37818	Neither	1.56337	0.0207719	Up	0.728713	0.57197	Neither	0.0933042	0.819346	Neither	0.0130582	1	Neither	0.513304	0.563145	Neither	-0.596151	0.155114	Neither	-1.03744	0.386878	Neither
fibrosis,	PPM1A	ENSMMUG00000010464	-0.707757	0.125362	Neither	0.924715	0.482473	Neither	-1.16877	0.00810069	Down	-0.675614	0.566976	Neither	0.633759	0.413967	Neither	-1.63184	0.20101	Neither	-0.922064	0.0797516	Neither	1.48842	0.0270232	Up	-0.0505316	0.881243	Neither	-0.0269757	0.910514	Neither	0.235711	0.720629	Neither	-0.132352	0.746284	Neither	-0.590053	0.225159	Neither	0.131612	0.739955	Neither
fibrosis,	MAF	ENSMMUG00000037756	-0.785942	0.147488	Neither	0.460931	0.763258	Neither	-4.15541	9.01408e-09	Down	0.185677	0.997606	Neither	0.242177	0.678006	Neither	-3.77584	0.0998858	Neither	0.46209	0.4687	Neither	6.60639	0.038843	Up	0.411513	0.868166	Neither	0.100514	0.756089	Neither	-0.2105	0.641885	Neither	2.38521	0.387153	Neither	-0.542417	0.217334	Neither	0.636105	0.330029	Neither
fibrosis,	PSMB1	ENSMMUG00000019919	0.62531	0.260714	Neither	-0.885241	0.394455	Neither	-1.48793	0.00335476	Down	1.2735	0.366947	Neither	-0.0379209	0.902788	Neither	-1.12347	0.409962	Neither	-0.420319	0.424543	Neither	1.60288	0.0200622	Up	0.709231	0.86545	Neither	-0.172646	0.750299	Neither	0.0413266	1	Neither	0.131364	0.843241	Neither	-0.207691	0.616136	Neither	0.345321	0.355838	Neither
angiogenesis,	PIK3CG	ENSMMUG00000011385	0.758405	0.328043	Neither	-1.07773	0.371911	Neither	-1.43736	0.00174606	Down	0.434403	0.897638	Neither	0.107334	0.916988	Neither	-2.3907	0.0669386	Neither	-0.241366	0.540794	Neither	2.61767	0.0158041	Up	-0.449898	0.564095	Neither	-0.290418	0.395083	Neither	0.0586141	0.975234	Neither	-0.426059	0.350819	Neither	0.520823	0.296388	Neither	0.258455	0.537123	Neither
fibrosis,	MS4A1	ENSMMUG00000001260	4.99111	0.265186	Neither	-4.2406	0.21723	Neither	1.23544	0.0322747	Up	0.330297	0.921422	Neither	0.321977	0.954564	Neither	1.27585	0.113115	Neither	-0.125514	0.727032	Neither	5.30071	0.0187097	Up	-0.248323	0.653884	Neither	0.709304	0.0711042	Neither	-0.175262	0.734303	Neither	0.08589	0.922028	Neither	0.48875	0.512245	Neither	-0.400443	0.307549	Neither
angiogenesis,	OVOL2	ENSMMUG00000053412	-11.1633	1.26713e-24	Down	2.06048	0.534375	Neither	-0.501606	0.291944	Neither	0.456206	0.68564	Neither	0.063785	0.961714	Neither	-0.903473	0.169758	Neither	-0.432074	0.228954	Neither	1.62053	0.0134757	Up	1.16005	0.174846	Neither	0.768498	0.463775	Neither	0.258466	0.855748	Neither	-0.100918	0.796576	Neither	-1.00064	0.246984	Neither	-0.897931	0.393581	Neither
fibrosis,angiogenesis,	HSPG2	ENSMMUG00000014828	4.65121	3.06452e-07	Up	0.16005	0.985683	Neither	0.165881	0.757866	Neither	0.21621	1	Neither	0.0957844	0.890831	Neither	2.5141	0.438716	Neither	-0.17555	0.672975	Neither	2.11311	0.0244685	Up	-0.150501	0.790345	Neither	0.212963	0.495474	Neither	0.563147	0.504577	Neither	-0.318239	0.591497	Neither	-0.0911018	0.839172	Neither	-0.17006	0.764464	Neither
fibrosis,	SMAD4	ENSMMUG00000018334	1.96961	0.00103009	Up	-2.2299	0.0792718	Neither	2.1771	0.143793	Neither	0.0748544	1	Neither	-0.314265	0.490656	Neither	-2.96935	0.242969	Neither	-0.032127	0.902838	Neither	1.60341	0.0152201	Up	2.08907	0.617811	Neither	0.194028	0.76843	Neither	-0.434148	0.452954	Neither	0.320677	0.723371	Neither	0.220201	0.693653	Neither	0.0695425	0.881446	Neither
angiogenesis,	CDC42	ENSMMUG00000022009	1.63835	0.0035095	Up	-0.0627843	0.859689	Neither	5.77648	0.244888	Neither	0.899227	1	Neither	-1.88437	0.106198	Neither	0.00257547	0.94528	Neither	0.267501	0.580833	Neither	2.13385	0.00380658	Up	-0.242708	0.722979	Neither	-0.0537907	0.836987	Neither	-0.0906867	0.813931	Neither	0.236541	0.781609	Neither	-0.148787	0.699779	Neither	-0.632992	0.0508234	Neither
fibrosis,	TBL1XR1	ENSMMUG00000019597	1.43604	0.0246701	Up	-0.684077	0.544619	Neither	-3.03988	0.5	Neither	0.699723	0.541526	Neither	-0.0159614	0.928612	Neither	1.61142	0.133585	Neither	-0.144116	0.727332	Neither	1.45879	0.0306946	Up	-0.305796	0.589829	Neither	-0.012934	0.938526	Neither	-0.0798581	0.833885	Neither	0.164344	0.786176	Neither	-0.218976	0.58915	Neither	0.0490992	0.945283	Neither
fibrosis,	E2F4	ENSMMUG00000020258	-0.190089	0.714519	Neither	0.598587	0.680158	Neither	0	1	Neither	-0.603345	0.452378	Neither	0.206237	0.757071	Neither	1.99765	0.106762	Neither	-0.900572	0.270559	Neither	3.40987	0.0224668	Up	-0.670323	0.401249	Neither	-0.125395	0.641364	Neither	0	1	Neither	-0.266499	0.544206	Neither	-0.396292	0.619928	Neither	-0.620894	0.156256	Neither
fibrosis,	COL16A1	ENSMMUG00000023398	-0.144429	0.774246	Neither	0.936856	0.482045	Neither	1.13032	0.162857	Neither	0.212967	0.928036	Neither	0.27536	0.741431	Neither	1.13532	0.225393	Neither	0.408863	0.370896	Neither	2.73094	0.0466896	Up	-0.764405	0.297903	Neither	-0.0193224	0.923994	Neither	0.160892	0.799546	Neither	-0.0509847	0.874381	Neither	-0.639078	0.231946	Neither	-0.505758	0.133832	Neither
fibrosis,	OCLN	ENSMMUG00000006216	3.55494	0.0119375	Up	-0.0984416	0.830779	Neither	-0.0428473	0.885446	Neither	-2.63206	0.5	Neither	0.834928	0.113163	Neither	-4.44374	1.29707e-10	Down	-0.0846553	0.807968	Neither	-0.400035	0.519411	Neither	0.284998	0.735395	Neither	-0.0846187	0.77118	Neither	-1.59784	0.00629516	Down	-1.91753	0.0443691	Down	0.103136	0.91359	Neither	-0.565959	0.090922	Neither
cytokine,	CXCL6	ENSMMUG00000062421	2.94327	1	Neither	-0.847029	1	Neither	0	1	Neither	4.57643	0.594834	Neither	0.135313	0.83071	Neither	-3.60339	2.24481e-07	Down	-0.172136	0.644869	Neither	1.06749	0.912196	Neither	0.263517	0.757265	Neither	0.00712589	1	Neither	-1.38354	0.0214775	Down	-2.07332	0.00958747	Down	-0.797624	0.0668175	Neither	0.573305	0.110776	Neither
fibrosis,	MAPK11	ENSMMUG00000014107	-2.96395	4.54711e-10	Down	1.13561	0.404942	Neither	-1.38332	0.00461402	Down	-0.464885	0.518365	Neither	0.106132	0.948311	Neither	-5.05469	4.85671e-05	Down	-0.457528	0.422017	Neither	0.54397	0.70826	Neither	-0.263024	0.686136	Neither	0.0795313	0.861481	Neither	-1.1716	0.0123681	Down	5.35232	7.76241e-06	Up	-0.45115	0.578734	Neither	-0.944068	0.857293	Neither
cytokine,	PDGFRA	ENSMMUG00000017395	1.77037	0.00109874	Up	-0.69158	0.629828	Neither	-1.92056	0.000131975	Down	0.643211	0.917633	Neither	0.234535	0.700987	Neither	-3.96359	0.000653856	Down	0.675535	0.128746	Neither	-0.65579	0.209934	Neither	0.219054	0.801564	Neither	-0.145947	0.577291	Neither	-2.32463	0.0105049	Down	-0.258886	0.626033	Neither	0.22838	0.689857	Neither	0.278476	0.634098	Neither
angiogenesis,	WNT5A	ENSMMUG00000061281	-0.152865	0.823069	Neither	-1.14113	0.293275	Neither	-1.49593	0.00144221	Down	0.194242	0.988621	Neither	-0.223772	0.707395	Neither	-1.88327	0.0041162	Down	-0.542794	0.174365	Neither	3.3398	1	Neither	-0.28554	0.771513	Neither	0.475152	0.434424	Neither	-1.05725	0.0259895	Down	-0.37167	0.425727	Neither	-0.225045	0.585565	Neither	-0.894644	0.0276725	Neither
angiogenesis,	DICER1	ENSMMUG00000023305	0.831591	0.140303	Neither	-0.637701	0.449215	Neither	1.69966	0.00736105	Up	-0.114438	0.837058	Neither	0.420479	0.511462	Neither	-2.98352	0.000502037	Down	-0.284878	0.437023	Neither	-1.79514	0.257808	Neither	-0.332399	0.557317	Neither	0.183591	0.601497	Neither	-2.51321	0.00557327	Down	-0.284229	0.569005	Neither	-0.343916	0.415885	Neither	0.732444	0.0403288	Neither
angiogenesis,	AKT3	ENSMMUG00000019995	-1.59403	0.000475096	Down	0.366309	0.80433	Neither	-0.875605	0.541509	Neither	-0.131174	0.818453	Neither	-0.064722	0.864529	Neither	-2.40758	0.00155796	Down	-0.259486	0.5125	Neither	-0.301428	0.649915	Neither	0.844514	0.440956	Neither	-0.159792	0.583535	Neither	-1.27726	0.0136294	Down	-0.266093	0.540655	Neither	-0.19526	0.614093	Neither	0.5116	0.262488	Neither
coagulation,	F10	ENSMMUG00000001038	3.19712	6.68475e-05	Up	-0.196301	0.803331	Neither	0.7265	0.434651	Neither	0.0131958	1	Neither	1.37279	0.360486	Neither	-2.6835	0.00142061	Down	-0.239264	0.495009	Neither	-0.137426	0.777391	Neither	-0.364431	0.523262	Neither	0.146875	0.722722	Neither	-1.97524	0.0208554	Down	-0.203381	0.63452	Neither	-0.800716	0.312927	Neither	0.293787	0.44147	Neither
cytokine,	EDA2R	ENSMMUG00000015031	3.98644	0.000608762	Up	-1.07716	0.234991	Neither	-1.15371	0.147799	Neither	2.49586	0.799053	Neither	-0.444877	0.388066	Neither	-2.08647	0.00181404	Down	-1.11927	0.127253	Neither	0.617176	0.789106	Neither	0.827382	0.528469	Neither	-0.457459	0.0984496	Neither	-1.71629	0.0186107	Down	1.11189	0.113253	Neither	0.829665	0.442766	Neither	0.438269	0.212598	Neither
fibrosis,cytokine,	CCL2	ENSMMUG00000000288	7.68902	0.0019672	Up	0.299961	0.869385	Neither	-1.93778	0.565004	Neither	2.42646	1	Neither	0.159005	1	Neither	-2.26809	0.0109775	Down	3.20311	0.899973	Neither	-0.662479	0.291763	Neither	0.0240925	1	Neither	-0.0107731	0.945529	Neither	-2.02477	0.0345905	Down	0.355708	0.987753	Neither	-0.808407	0.0565156	Neither	0.986818	0.0296683	Neither
angiogenesis,	SEMA3E	ENSMMUG00000001979	-0.576418	0.428386	Neither	-1.69001	0.13559	Neither	0.947648	0.0718665	Neither	-0.39669	0.700688	Neither	-0.456109	0.436599	Neither	-1.53017	0.00947879	Down	-0.292129	0.536167	Neither	-0.365513	0.4938	Neither	-0.818438	0.397148	Neither	-0.72303	0.0269765	Neither	-2.07604	0.000748961	Down	-0.392407	0.639342	Neither	-0.314284	0.474414	Neither	-0.799007	0.162741	Neither
fibrosis,angiogenesis,	DLL4	ENSMMUG00000014541	4.87855	4.4418e-07	Up	-1.57878	0.131845	Neither	-1.5836	0.0156923	Down	0.930808	0.594349	Neither	-0.321927	0.482752	Neither	0.958739	0.183661	Neither	0.33665	0.56484	Neither	0.231856	0.724806	Neither	-0.486055	0.410152	Neither	-0.0730055	0.772899	Neither	-5.72559	3.11967e-07	Down	-0.530201	0.400658	Neither	-0.527067	0.202184	Neither	-0.789159	0.0130997	Neither
fibrosis,cytokine,	CCR7	ENSMMUG00000002102	6.00693	0.038031	Up	4.93829	0.0254639	Up	0.010469	1	Neither	-2.63206	0.5	Neither	-0.427897	0.480443	Neither	-0.730111	0.341681	Neither	-0.0953921	0.770368	Neither	-1.08872	0.066686	Neither	0.0370311	0.982407	Neither	-0.117711	0.66632	Neither	-1.39562	0.0421453	Down	0.00960177	1	Neither	0.386194	0.714256	Neither	0.8424	0.0151275	Neither
fibrosis,	ACAA2	ENSMMUG00000003040	4.15133	2.08923e-10	Up	-1.52585	0.12642	Neither	0.781414	0.363665	Neither	-0.3915	0.67019	Neither	-0.0123111	0.934469	Neither	1.14166	0.175757	Neither	-0.408485	0.373426	Neither	1.06948	0.0950695	Neither	-3.74107	0.22819	Neither	-0.224062	0.47507	Neither	-1.18874	0.0135749	Down	-1.16803	0.0646742	Neither	0.389709	0.638843	Neither	3.68446	0.931423	Neither
fibrosis,	ERN1	ENSMMUG00000015185	3.71436	2.51748e-07	Up	-2.06648	0.138214	Neither	-2.22845	0.32044	Neither	-0.249503	0.70987	Neither	-0.605005	0.460851	Neither	0.666323	0.362936	Neither	-0.110367	0.816323	Neither	0.404399	0.90964	Neither	-0.367677	0.565717	Neither	-0.805369	0.033194	Neither	-2.07515	0.0189945	Down	0.356684	0.53833	Neither	0.535749	0.372849	Neither	0.339275	0.408231	Neither
fibrosis,	ADAM9	ENSMMUG00000006033	2.39293	0.000932792	Up	0.795145	0.775714	Neither	0.990444	0.116693	Neither	0.587838	0.735751	Neither	0.866564	0.145819	Neither	-2.92125	0.217591	Neither	-0.985912	0.0207945	Neither	0.923647	0.603234	Neither	-0.216747	0.699989	Neither	0.504848	0.113558	Neither	-2.0802	0.0328426	Down	0.908366	0.26244	Neither	-0.821325	0.198495	Neither	-0.617027	0.0839209	Neither
fibrosis,angiogenesis,	LOX	ENSMMUG00000056626	2.02461	0.0187267	Up	0.183872	1	Neither	-0.290449	0.696079	Neither	-0.759943	0.828573	Neither	0.413096	0.462067	Neither	0.771041	0.533945	Neither	-0.840651	0.09083	Neither	0.319489	0.677654	Neither	-0.0208184	0.914441	Neither	0.141753	0.702075	Neither	-3.8101	0.00402701	Down	-0.405775	0.482078	Neither	0.175273	0.854504	Neither	-0.277485	0.592406	Neither
fibrosis,	GNB4	ENSMMUG00000004083	0.767862	0.173708	Neither	0.346753	0.870909	Neither	0.339025	0.735016	Neither	-0.405089	0.592928	Neither	-0.16927	0.76205	Neither	0.488755	0.617358	Neither	0.723741	0.115856	Neither	0.109853	0.896193	Neither	-0.437057	0.668277	Neither	0.162528	0.795684	Neither	-2.40704	3.04287e-06	Down	-0.303089	0.493532	Neither	0.302039	0.643658	Neither	5.24626	0.471876	Neither
fibrosis,	PCK1	ENSMMUG00000022586	-0.828808	0.484172	Neither	0.078874	1	Neither	0.823576	0.500682	Neither	-0.136482	0.800948	Neither	-0.446813	0.484088	Neither	0.630042	0.477053	Neither	-6.73397e-05	1	Neither	-0.962588	0.304083	Neither	-0.336257	0.600963	Neither	0.393766	0.481318	Neither	-5.17094	3.84326e-07	Down	0.0878594	0.906223	Neither	0.134496	0.885944	Neither	0.307944	0.388901	Neither
fibrosis,	ADH4	ENSMMUG00000011059	-0.45079	0.716331	Neither	3.70446	0.321635	Neither	0.141005	0.86355	Neither	3.32102	1	Neither	-0.30998	0.538908	Neither	-1.16166	0.116226	Neither	0.311107	0.501292	Neither	0.600866	0.831454	Neither	-0.105086	0.831319	Neither	-0.175135	0.668972	Neither	-2.18426	4.6976e-06	Down	-1.52929	0.0816549	Neither	-1.05287	0.058271	Neither	-0.188774	0.663998	Neither
angiogenesis,cytokine,	IL1A	ENSMMUG00000052787	1.73104	1	Neither	0.285674	1	Neither	0	1	Neither	0	1	Neither	-1.66863	0.285112	Neither	2.09655	1	Neither	-0.412105	0.364448	Neither	-0.592913	0.273514	Neither	0	1	Neither	0.28447	0.402212	Neither	-3.47727	0.00212694	Down	-1.16302	0.148557	Neither	0.872682	0.170576	Neither	0.187504	0.751684	Neither
fibrosis,angiogenesis,cytokine,	IFNG	ENSMMUG00000056408	0	1	Neither	-2.4531	1	Neither	0	1	Neither	0	1	Neither	0	1	Neither	0	1	Neither	0.118177	0.829659	Neither	-0.251671	0.615574	Neither	0	1	Neither	0.911633	0.513773	Neither	-3.00134	0.0186335	Down	3.73861	0.677511	Neither	0.574049	0.453309	Neither	0.734908	0.0603199	Neither
cytokine,	IL22	ENSMMUG00000018724	0	1	Neither	0	1	Neither	0	1	Neither	0	1	Neither	0	1	Neither	0	1	Neither	0.163532	0.79036	Neither	-0.266576	0.577638	Neither	0	1	Neither	0.505874	0.568942	Neither	-7.27151	8.22261e-11	Down	-1.09356	0.128655	Neither	0.125427	0.997922	Neither	3.23339	0.919396	Neither
cytokine,	CCL20	ENSMMUG00000013250	0	1	Neither	0	1	Neither	0	1	Neither	0	1	Neither	-3.89268	0.171393	Neither	0	1	Neither	-0.124823	0.773614	Neither	-0.810343	0.121345	Neither	1.96886	1	Neither	0.0901018	0.927897	Neither	-5.91125	0.00346123	Down	-0.273064	1	Neither	-0.280102	0.718832	Neither	-0.496389	0.192683	Neither
fibrosis,	FGF19	ENSMMUG00000053386	0	1	Neither	0	1	Neither	2.36715	1	Neither	0	1	Neither	0	1	Neither	0	1	Neither	0.201367	0.703693	Neither	-0.655573	0.214127	Neither	-1.39813	0.491701	Neither	-0.143012	0.715974	Neither	-3.56304	0.0252429	Down	0.477821	0.994826	Neither	-0.598972	0.245611	Neither	0.711166	0.0458587	Neither
angiogenesis,	SCG2	ENSMMUG00000018918	-8.8667	1.43962e-29	Down	0.393456	0.922429	Neither	-3.63646	1.73906e-15	Down	-0.57084	0.499029	Neither	0.228236	0.676578	Neither	-4.39445	2.17899e-06	Down	0.351069	1	Neither	-1.3453	0.0995204	Neither	-0.0906862	0.832747	Neither	0.195672	0.611512	Neither	1.42912	0.0248604	Up	-0.242636	0.59478	Neither	-1.03733	0.142312	Neither	0.382526	0.503598	Neither
angiogenesis,	THBS4	ENSMMUG00000003143	3.56534	1.32035e-06	Up	-0.907771	0.461431	Neither	-1.91628	6.83395e-06	Down	0.323046	0.860157	Neither	0.219306	0.689431	Neither	-2.35269	0.000263296	Down	-0.52961	0.201106	Neither	0.213931	0.817439	Neither	-0.85605	0.29816	Neither	0.486247	0.3106	Neither	2.00975	0.000597963	Up	0.359274	0.600311	Neither	-0.0629723	0.866029	Neither	0.325129	0.366347	Neither
fibrosis,	DERL1	ENSMMUG00000013516	1.79596	0.00331026	Up	-0.0764646	0.846162	Neither	-2.8413	3.08591e-07	Down	-1.76691	0.354622	Neither	0.263289	0.63872	Neither	-2.95567	0.00167412	Down	-0.380489	0.658571	Neither	-0.65509	0.361343	Neither	-0.0980527	0.830295	Neither	-0.261936	0.496647	Neither	2.10689	0.0028932	Up	1.2461	0.136169	Neither	-0.415374	0.33391	Neither	-0.902037	0.0551204	Neither
fibrosis,	NOTCH2	ENSMMUG00000018375	0.883692	0.0862553	Neither	-1.05207	0.231536	Neither	1.67954	0.178183	Neither	-0.667565	0.457204	Neither	0.228619	0.735354	Neither	-4.21972	0.200481	Neither	0.736509	0.221764	Neither	0.00208336	0.947169	Neither	-0.498055	0.444429	Neither	0.21855	0.595405	Neither	1.80684	0.0264477	Up	0.170754	0.858569	Neither	-0.147046	0.77654	Neither	-0.4784	0.14378	Neither
fibrosis,	HSBP1	ENSMMUG00000020115	0.8141	0.189461	Neither	-0.10465	0.820421	Neither	-0.584188	0.581277	Neither	-0.644763	0.443533	Neither	0.318576	0.584943	Neither	0.553811	0.562662	Neither	-0.677925	0.147851	Neither	-0.882684	0.103484	Neither	-0.379323	0.525922	Neither	0.0696978	0.929098	Neither	2.32951	0.0345515	Up	-0.391145	0.389486	Neither	-0.803845	0.0469138	Neither	0.766	0.266555	Neither
fibrosis,	KDM5D	ENSMMUG00000045017	2.33041	0.214577	Neither	-1.97352	0.157799	Neither	-0.0516182	1	Neither	0	1	Neither	1.53751	0.211653	Neither	-1.14401	0.370012	Neither	0.0446543	0.964125	Neither	-0.468447	0.356077	Neither	-0.364732	0.543141	Neither	0.00231942	0.980656	Neither	1.55384	0.0467558	Up	0	1	Neither	0.0288457	1	Neither	2.23588	0.124268	Neither
fibrosis,	TRAT1	ENSMMUG00000002746	5.05675	0.284135	Neither	-2.4531	1	Neither	2.63794	1	Neither	0.555517	0.682791	Neither	-0.843799	0.493476	Neither	-0.947184	0.490148	Neither	0.419562	0.549431	Neither	-0.638425	0.327532	Neither	-0.0512102	0.878383	Neither	0.141831	0.64159	Neither	2.30245	0.00489042	Up	-0.239411	0.594531	Neither	0.0719274	0.990758	Neither	1.74879	0.143148	Neither
fibrosis,	ERC1	ENSMMUG00000010933	0.0870606	0.905476	Neither	-1.17913	0.212323	Neither	0.0531989	0.991922	Neither	-0.0883093	0.847201	Neither	-0.976776	0.370646	Neither	-0.959485	0.71631	Neither	-0.377674	0.566466	Neither	-1.06247	0.0545681	Neither	1.97535	1	Neither	0.118168	0.780843	Neither	1.27748	0.0421823	Up	0.302273	0.595038	Neither	-0.802299	0.208292	Neither	0.51805	0.150154	Neither
fibrosis,	ITPR2	ENSMMUG00000023128	2.89197	8.30908e-06	Up	0.734538	0.593866	Neither	-0.528347	1	Neither	0.574456	0.754037	Neither	-2.08768	0.0446356	Down	-5.7699	7.85238e-10	Down	-0.270676	0.582936	Neither	-0.57244	0.328268	Neither	-0.0197843	0.924635	Neither	-0.0265506	0.906583	Neither	-0.367137	1	Neither	-0.451666	0.309031	Neither	0.851986	0.268745	Neither	0.177384	0.654016	Neither
fibrosis,	CYP8B1	ENSMMUG00000031683	5.69497	0.0667888	Neither	3.01958	0.482016	Neither	-1.89747	0.143928	Neither	-0.278527	0.708001	Neither	-1.39122	0.0489519	Down	-5.21058	8.49311e-13	Down	0.429572	0.284156	Neither	-0.251547	0.841021	Neither	0.217565	0.814075	Neither	-0.193891	0.516625	Neither	2.73337	1	Neither	-0.151306	0.715938	Neither	0.665485	0.516343	Neither	-1.00713	0.111596	Neither
fibrosis,	MARCO	ENSMMUG00000002610	2.96695	1	Neither	1.49522	0.476937	Neither	4.33138	0.735344	Neither	0	1	Neither	-2.81531	0.0194026	Down	-5.86858	3.03696e-12	Down	-0.563348	0.46157	Neither	-0.71022	0.165435	Neither	-2.84512	0.5	Neither	0.157563	0.671947	Neither	0.361322	0.578684	Neither	-0.981227	0.28618	Neither	-0.392623	0.511667	Neither	0.770956	0.0484549	Neither
angiogenesis,	RUNX1	ENSMMUG00000001649	2.71188	0.00211969	Up	1.03021	0.693491	Neither	1.02326	0.0434564	Up	-0.220367	0.738644	Neither	1.14876	0.0403601	Up	-4.85685	6.14091e-12	Down	-0.119749	0.740971	Neither	-1.30406	0.156389	Neither	-0.241037	0.656971	Neither	0.0885845	0.853984	Neither	4.04596	0.570308	Neither	0.068827	0.934638	Neither	0.698432	0.194046	Neither	0.308569	0.502141	Neither
fibrosis,angiogenesis,	HIF1A	ENSMMUG00000021002	1.03187	0.0619818	Neither	-0.250848	0.727101	Neither	0.717771	0.313343	Neither	0.458145	0.841661	Neither	3.70032	0.00497345	Up	-6.06965	2.43235e-08	Down	0.942394	0.186862	Neither	0.231443	0.758593	Neither	-0.0433102	0.875284	Neither	0.115279	0.815696	Neither	0.576139	0.61306	Neither	-0.125793	0.77426	Neither	-0.437265	0.307313	Neither	0.42889	0.243515	Neither
cytokine,	TNFRSF13C	ENSMMUG00000052011	3.29845	0.91713	Neither	1.4768	0.616603	Neither	4.37622	0.612889	Neither	3.29545	1	Neither	3.2119	4.81974e-06	Up	-4.73171	4.57287e-13	Down	0.0347764	1	Neither	-0.691051	0.193754	Neither	3.99763	0.598722	Neither	0.181954	0.598781	Neither	-1.22088	0.0673875	Neither	0	1	Neither	-0.543578	0.387959	Neither	-2.12955	0.259362	Neither
cytokine,	IL17RA	ENSMMUG00000022222	0.183085	0.818845	Neither	0.744671	0.598943	Neither	1.59669	0.0245086	Up	1.08298	0.632914	Neither	1.23915	0.826455	Neither	-3.64376	1.27924e-07	Down	-0.217007	0.585043	Neither	-0.188733	0.691595	Neither	-2.51642	0.000728867	Down	0.408221	0.719048	Neither	0.101769	0.906149	Neither	-0.259273	0.608647	Neither	0.13475	0.938806	Neither	-0.967634	0.0277038	Neither
fibrosis,angiogenesis,	IGF1	ENSMMUG00000002235	3.70973	1.70319e-05	Up	-0.881623	0.467999	Neither	-0.941008	0.0367946	Neither	4.74268	0.583293	Neither	-0.0946089	0.855333	Neither	-4.18615	1.95442e-09	Down	-0.807262	0.154684	Neither	-0.935156	0.206387	Neither	-3.40645	0.0190698	Down	0.141149	0.698641	Neither	1.33705	0.544723	Neither	-1.07642	0.441027	Neither	-0.632219	0.611898	Neither	0.869485	0.162969	Neither
cytokine,	CTF1	ENSMMUG00000047302	1.75273	0.0326615	Up	-0.763639	0.406162	Neither	-0.570328	1	Neither	-0.220839	0.747683	Neither	0.619549	0.556382	Neither	-3.18129	3.44755e-05	Down	-0.209878	0.667583	Neither	0.406438	0.590121	Neither	-1.6962	0.0185002	Down	-0.0670806	0.814105	Neither	-0.147031	0.72741	Neither	-0.325922	0.467345	Neither	-0.475407	0.345691	Neither	-0.0268275	0.915657	Neither
fibrosis,	ADIPOR1	ENSMMUG00000007046	2.06041	0.000251649	Up	-0.704684	0.448999	Neither	-2.6226	0.000113179	Down	2.49165	0.259974	Neither	-0.0535548	0.872343	Neither	-3.06456	2.57609e-06	Down	-0.265591	0.540388	Neither	-0.53899	0.319788	Neither	-0.565237	0.678397	Neither	0.069873	0.868015	Neither	-0.298785	0.566669	Neither	-1.01773	0.0420452	Down	0.571821	0.251858	Neither	0.389778	0.467404	Neither
fibrosis,coagulation,	CFH	ENSMMUG00000045497	2.14561	0.000600762	Up	0.611537	0.651445	Neither	-1.79618	0.000192304	Down	0.298792	0.91658	Neither	-0.10086	0.795438	Neither	-2.91647	5.12712e-07	Down	0.0454476	0.960518	Neither	-0.300691	0.566344	Neither	1.53401	0.202272	Neither	0.278372	0.538317	Neither	-0.608468	0.524702	Neither	-1.02153	0.0338557	Down	-0.00448976	0.950873	Neither	0.193064	0.733224	Neither
fibrosis,	FLI1	ENSMMUG00000003141	3.98429	4.60487e-08	Up	-1.03938	0.316825	Neither	1.33001	0.935261	Neither	-2.63206	0.5	Neither	0.377443	0.719861	Neither	-4.37111	2.451e-05	Down	-0.183376	0.60277	Neither	0.259792	0.812853	Neither	0.845236	0.369417	Neither	-0.512317	0.152797	Neither	0.407912	0.55521	Neither	-2.48601	0.0386921	Down	0.593289	0.356569	Neither	0.600911	0.0893711	Neither
fibrosis,	TLR8	ENSMMUG00000014255	6.91086	0.0297136	Up	2.03939	0.2958	Neither	-2.25664	0.0827342	Neither	0.962548	0.613488	Neither	0.0329894	0.990935	Neither	-4.73509	1.95624e-12	Down	-0.417014	0.487108	Neither	-0.621005	0.258384	Neither	-0.814345	0.225836	Neither	-0.318508	0.520456	Neither	0.075156	0.934785	Neither	-1.04979	0.0489826	Down	0.709814	0.130751	Neither	-0.368483	0.685347	Neither
fibrosis,	PSENEN	ENSMMUG00000054066	-0.206479	0.704838	Neither	-1.08808	0.390456	Neither	-1.46111	0.325276	Neither	0.280733	0.903884	Neither	0.838746	0.150138	Neither	-4.73828	6.26469e-13	Down	-0.0803701	0.88171	Neither	0.49435	0.452555	Neither	0.201059	0.871089	Neither	-0.0233222	0.915015	Neither	0.888511	0.509765	Neither	-1.05708	0.0233883	Down	0.137679	0.81504	Neither	-0.509331	0.212566	Neither
angiogenesis,cytokine,	TGFB2	ENSMMUG00000004071	-0.234175	0.646012	Neither	-0.155238	0.796135	Neither	3.4348	2.13669e-06	Up	0	1	Neither	-2.67607	0.101902	Neither	-4.45855	4.96625e-13	Down	0.2271	0.67686	Neither	-0.192874	0.690773	Neither	-0.561231	0.370211	Neither	0.401862	0.268295	Neither	0.362948	0.664196	Neither	10.0529	0.00123511	Up	0.859745	0.130133	Neither	0.738148	0.0578082	Neither
fibrosis,angiogenesis,	NOS3	ENSMMUG00000020437	0.801232	0.201359	Neither	0.998612	0.464973	Neither	-0.17644	0.743013	Neither	-0.0761491	0.857098	Neither	0.283978	0.686462	Neither	-3.6933	7.55762e-08	Down	-1.24057	0.0665389	Neither	0.297376	0.68326	Neither	-0.263263	0.634294	Neither	0.317586	0.347749	Neither	-0.128231	0.816676	Neither	2.26649	0.0294256	Up	-0.387091	0.462817	Neither	-0.137992	0.669022	Neither
fibrosis,	PRKACB	ENSMMUG00000003457	-1.69822	0.00034805	Down	-2.29194	0.0407715	Down	-1.84875	1.59976e-05	Down	0.199538	0.99269	Neither	-0.457722	0.413321	Neither	-4.5411	1.14471e-11	Down	0.286382	0.771264	Neither	0.87472	0.159697	Neither	0.218789	1	Neither	0.285524	0.523747	Neither	0.518505	0.438845	Neither	0.367884	0.963211	Neither	-0.921004	0.0482572	Neither	0.176235	0.895037	Neither
fibrosis,	RGS7	ENSMMUG00000010729	-5.65128	5.04997e-16	Down	-0.736713	0.438595	Neither	-2.82026	3.0782e-08	Down	-0.162372	0.783538	Neither	0.589105	0.461699	Neither	-2.80602	0.000335721	Down	-0.512099	0.312531	Neither	-2.26277	0.0965768	Neither	0.467637	0.939313	Neither	-0.135738	0.746263	Neither	-0.031024	0.904402	Neither	1.00632	0.217761	Neither	0.793661	0.197509	Neither	-0.703221	0.136686	Neither
fibrosis,	MAPK10	ENSMMUG00000008342	-5.08628	5.81888e-15	Down	-1.13913	0.218785	Neither	-2.54454	0.023233	Down	0.581016	0.638518	Neither	-0.461302	0.659172	Neither	-3.96519	2.0447e-10	Down	0.00398862	0.943037	Neither	1.03876	0.11753	Neither	0.110275	0.978314	Neither	0.192928	0.686613	Neither	1.00341	0.290705	Neither	0.888321	0.356882	Neither	-0.566578	0.191391	Neither	5.20922	0.539207	Neither
fibrosis,angiogenesis,	GREM1	ENSMMUG00000001810	-7.66727	3.15935e-06	Down	-1.00856	0.462496	Neither	-3.77098	5.10112e-15	Down	0.802008	0.845295	Neither	-0.41073	0.3896	Neither	-3.45564	0.00314565	Down	-0.199844	0.652626	Neither	0.235124	0.788269	Neither	-0.00848694	0.923904	Neither	0.773963	0.274215	Neither	-0.0600316	0.86347	Neither	-0.179405	0.79136	Neither	-0.721607	0.19255	Neither	0.0835339	0.840318	Neither
fibrosis,	PLPP4	ENSMMUG00000008724	-4.19896	3.64067e-06	Down	0.0907621	1	Neither	-1.60967	0.0118665	Down	0.504556	0.953927	Neither	-0.518754	0.335116	Neither	-2.85819	6.99702e-05	Down	0.12844	0.775483	Neither	-0.109675	0.834347	Neither	0.0627731	0.989781	Neither	-0.0729991	0.81472	Neither	-1.03423	0.0620217	Neither	0.502988	0.360879	Neither	0.127223	1	Neither	-0.854047	0.0091871	Neither
fibrosis,	MUC5B	ENSMMUG00000010544	-4.82031	1.01857e-05	Down	-1.10141	0.262733	Neither	-1.4919	0.0145892	Down	0.561238	0.728456	Neither	-0.167669	0.706885	Neither	-6.76307	5.42187e-05	Down	0.892487	0.309317	Neither	-1.19584	0.309526	Neither	0.259795	0.872474	Neither	-3.20011	0.5	Neither	0.696635	0.214257	Neither	0.967071	0.0989386	Neither	-0.479101	0.266275	Neither	-0.7154	0.463963	Neither
fibrosis,	DUSP7	ENSMMUG00000005300	-2.69622	4.71476e-05	Down	0.781259	0.5929	Neither	-3.70993	2.22744e-05	Down	0.746179	0.57231	Neither	-0.116153	0.766775	Neither	-5.00016	2.86619e-06	Down	-1.3009	0.0637767	Neither	-0.708425	0.315566	Neither	-0.426112	0.504569	Neither	-0.272592	0.428421	Neither	0.180651	0.778127	Neither	0.994969	0.100957	Neither	-0.665332	0.11423	Neither	-0.68537	0.141614	Neither
angiogenesis,cytokine,	TNFSF12	ENSMMUG00000006327	-2.01826	8.89494e-05	Down	-1.24277	0.161393	Neither	-4.93448	3.39958e-07	Down	1.16527	0.409603	Neither	-0.974612	0.0300605	Neither	-5.29095	1.43119e-13	Down	-0.510506	0.476074	Neither	-0.846771	0.1278	Neither	-0.22389	0.679189	Neither	0.00202727	0.974111	Neither	0.59345	0.450366	Neither	0.929332	0.222609	Neither	-0.415099	0.325586	Neither	0.231377	0.561969	Neither
cytokine,	CNTFR	ENSMMUG00000020780	-2.42548	0.000167452	Down	-0.699702	0.469979	Neither	-2.08	0.000164705	Down	2.05203	0.121244	Neither	0.393417	0.510682	Neither	-4.32272	2.76283e-08	Down	-0.426703	0.238626	Neither	1.46381	0.0727898	Neither	-0.47894	0.471267	Neither	-0.166767	0.733212	Neither	0.394051	0.713089	Neither	-0.112643	0.77082	Neither	-0.312668	0.645878	Neither	-0.427302	0.459582	Neither
cytokine,	ACVR2B	ENSMMUG00000018790	-1.3755	0.00846672	Down	0.334522	1	Neither	-2.38872	2.32048e-06	Down	-1.43696	0.39557	Neither	-0.291472	0.514654	Neither	-3.41322	0.00186518	Down	-0.774748	0.283481	Neither	1.22467	0.0895272	Neither	-0.715195	0.265503	Neither	-0.799173	0.151985	Neither	-0.584918	0.260721	Neither	0.0456704	1	Neither	-0.462531	0.313828	Neither	-1.09247	0.123056	Neither
fibrosis,	BRPF3	ENSMMUG00000015416	-1.04403	0.0250114	Down	-1.92044	0.0805935	Neither	-2.55896	0.000968665	Down	-0.241729	0.710027	Neither	1.92602	1	Neither	-3.45572	7.21592e-06	Down	-0.254335	0.503799	Neither	-0.779119	0.246604	Neither	0.207352	0.933733	Neither	0.172009	0.598916	Neither	0.110093	0.900229	Neither	-0.500913	0.320942	Neither	-0.908798	0.0265857	Neither	0.0701111	0.893988	Neither
fibrosis,	PPARD	ENSMMUG00000015904	-1.10595	0.0273253	Down	-1.89378	0.169448	Neither	-2.7499	0.00179617	Down	1.02278	0.48339	Neither	0.00035438	1	Neither	-5.54521	2.34972e-06	Down	-0.15424	0.799469	Neither	0.846659	0.425536	Neither	-1.12015	0.0639184	Neither	-0.162264	0.572381	Neither	0.461353	0.415996	Neither	-0.220889	0.617303	Neither	-0.928088	0.0291807	Neither	-0.561689	0.0869444	Neither
cytokine,	CD70	ENSMMUG00000011042	-3.23126	0.0313853	Down	-2.31461	0.0586902	Neither	-1.26469	0.00585267	Down	-0.20852	0.736438	Neither	-0.125041	0.784126	Neither	-3.32394	2.63175e-06	Down	5.12548e-15	1	Neither	0.468858	0.635165	Neither	-0.244092	0.69949	Neither	-0.939826	0.0609167	Neither	-0.011956	0.935578	Neither	-0.419304	0.38099	Neither	1.65827	0.269048	Neither	0.351218	0.532126	Neither
fibrosis,angiogenesis,cytokine,	TGFBR2	ENSMMUG00000010031	5.39845	3.1447e-15	Up	-0.574207	0.534887	Neither	-1.81832	0.000358437	Down	1.19022	0.371953	Neither	0.323253	0.683325	Neither	-3.04748	0.00691217	Down	0.14378	1	Neither	-0.566699	0.286651	Neither	0.318949	0.742101	Neither	-0.00853406	0.951291	Neither	0.352573	0.567922	Neither	-0.27519	0.589353	Neither	-1.11087	0.204183	Neither	0.10676	0.787227	Neither
fibrosis,angiogenesis,	CD34	ENSMMUG00000015133	4.97923	8.52761e-13	Up	0.220175	0.966974	Neither	-2.22462	0.0009461	Down	0.608732	0.606212	Neither	-0.304458	0.543885	Neither	-2.89679	0.000212824	Down	-0.25444	0.50378	Neither	-0.353036	0.553828	Neither	-0.387259	0.511907	Neither	0.558166	0.107984	Neither	0.654113	0.249484	Neither	1.11345	0.198531	Neither	-0.901112	0.0600794	Neither	0.40521	0.297737	Neither
fibrosis,	COL6A3	ENSMMUG00000014049	5.10124	2.43813e-10	Up	-0.159781	0.783769	Neither	-1.66723	0.00411534	Down	0.632157	0.598274	Neither	-0.279274	0.600406	Neither	-4.97701	0.000475216	Down	0.115173	0.800627	Neither	-1.03447	0.0541068	Neither	0.231518	1	Neither	-0.540612	0.681224	Neither	0.167872	0.871961	Neither	0.172588	0.789955	Neither	-0.27133	0.659917	Neither	0.601471	0.40163	Neither
angiogenesis,	PTPRM	ENSMMUG00000000768	3.82441	1.6122e-09	Up	-0.804051	0.369579	Neither	-2.09161	0.00124917	Down	2.14038	0.227834	Neither	-0.145029	0.856325	Neither	-3.34226	0.000129009	Down	0.135597	0.815334	Neither	-0.76712	0.321469	Neither	0.289408	0.968086	Neither	0.142942	0.720965	Neither	-0.596442	0.232159	Neither	-0.497837	0.352108	Neither	-1.25296	0.193421	Neither	-0.494518	0.177651	Neither
fibrosis,cytokine,	IL1R1	ENSMMUG00000020737	4.54903	2.51872e-08	Up	-0.556243	0.613757	Neither	-1.35567	0.00814352	Down	0.656247	0.638069	Neither	0.31751	0.627495	Neither	-3.36693	1.07599e-05	Down	-0.743848	0.180262	Neither	-0.894858	0.133863	Neither	0.240972	1	Neither	-0.200659	0.640701	Neither	0	1	Neither	0.210734	0.719054	Neither	-0.731445	0.182523	Neither	-1.74237	0.16471	Neither
angiogenesis,coagulation,	PLAU	ENSMMUG00000009906	4.89662	6.37733e-08	Up	-0.24958	0.719482	Neither	-1.11479	0.0107524	Down	-0.935048	0.821867	Neither	0.640894	0.557679	Neither	-2.33005	0.0222987	Down	0.266185	0.725367	Neither	0.233424	0.726187	Neither	-1.09522	0.0730287	Neither	-0.046541	0.879238	Neither	1.43792	0.228812	Neither	0.569373	0.459301	Neither	-0.0875108	0.808944	Neither	0.293808	0.655564	Neither
angiogenesis,	SRPX2	ENSMMUG00000008210	9.44009	8.5156e-07	Up	-1.56866	0.0877523	Neither	-1.9938	0.000252034	Down	1.79126	0.22399	Neither	-0.0182369	0.92363	Neither	-1.46355	0.0128602	Down	-0.12994	0.725543	Neither	-0.0879511	0.837393	Neither	-0.602286	0.343108	Neither	-0.305385	0.398232	Neither	0.0387894	0.988464	Neither	-0.0861755	0.826922	Neither	0.213452	0.69157	Neither	1.34591	0.474764	Neither
cytokine,	CCL21	ENSMMUG00000063081	5.82726	3.28642e-06	Up	-0.827764	0.418221	Neither	-2.62488	0.0429234	Down	-0.358926	0.808552	Neither	-1.26089	0.112264	Neither	-4.31502	5.30787e-05	Down	-0.412073	0.272733	Neither	-0.0137714	0.923863	Neither	-0.420288	0.476091	Neither	-0.405122	0.350993	Neither	-0.345602	0.475661	Neither	0.17783	0.846352	Neither	-0.0778767	0.820961	Neither	0.537063	0.143252	Neither
fibrosis,	HSD17B4	ENSMMUG00000017685	2.80786	5.8195e-06	Up	-0.141571	0.798746	Neither	-2.3451	9.11115e-08	Down	-0.276948	0.679867	Neither	-0.715102	0.111562	Neither	-2.28824	0.00124732	Down	-0.574286	0.3221	Neither	-1.005	0.0688678	Neither	-0.205965	0.727357	Neither	-0.271973	0.414308	Neither	-0.428976	0.37216	Neither	0.182734	0.771915	Neither	0.580362	0.380574	Neither	0.90249	0.0167834	Neither
angiogenesis,coagulation,	F3	ENSMMUG00000056548	2.51479	1.94916e-05	Up	2.03605	0.740987	Neither	-2.83542	1.01124e-06	Down	-0.19639	0.80049	Neither	-0.11989	0.7787	Neither	-3.56637	0.000954575	Down	0.131926	0.762799	Neither	-0.123207	0.819063	Neither	-0.348952	0.597481	Neither	-0.0620285	0.821118	Neither	-0.0673481	0.855749	Neither	-0.239771	0.887381	Neither	-0.725455	0.0868206	Neither	0.902511	0.0231294	Neither
angiogenesis,	ANGPT1	ENSMMUG00000017745	3.11311	3.05193e-05	Up	-1.38764	0.366929	Neither	-3.12052	4.41153e-07	Down	-1.01284	0.375077	Neither	0.254611	0.705694	Neither	-3.15994	1.46824e-06	Down	-0.442563	0.24503	Neither	0.0790512	0.936399	Neither	-0.0430117	0.888103	Neither	0.141846	0.658345	Neither	0.149404	0.854946	Neither	0.380594	0.792851	Neither	-0.370098	0.372642	Neither	-0.022013	0.938724	Neither
fibrosis,angiogenesis,cytokine,	ACVRL1	ENSMMUG00000004982	2.59225	5.22164e-05	Up	-1.49937	0.181069	Neither	-2.01712	4.6036e-05	Down	0.11053	1	Neither	0.186947	0.856753	Neither	-2.76403	6.73113e-05	Down	1.54527	0.365144	Neither	-0.704289	0.16897	Neither	-0.13116	0.793216	Neither	0.644736	0.326065	Neither	-0.549451	0.319955	Neither	0.47247	0.596033	Neither	0.133013	0.835876	Neither	0.191719	0.578999	Neither
angiogenesis,	ID1	ENSMMUG00000004403	2.3237	0.000184743	Up	0.818633	0.531812	Neither	-5.68844	0.00884793	Down	0.601968	1	Neither	0.373731	0.552207	Neither	-2.65695	0.00662988	Down	-0.243927	0.536697	Neither	-1.21838	0.0625295	Neither	-1.95902	0.0802256	Neither	-4.11941	0.167628	Neither	0.328468	0.662294	Neither	-0.141391	0.767463	Neither	-0.627796	0.158201	Neither	-1.03744	0.386844	Neither
fibrosis,angiogenesis,	JAG1	ENSMMUG00000018116	2.03872	0.000368356	Up	0.338599	0.825672	Neither	-2.47528	4.33291e-07	Down	0.0658505	1	Neither	-0.217886	0.606923	Neither	-2.23937	0.00139146	Down	0.33016	0.699526	Neither	-0.987729	0.0769823	Neither	-0.068323	0.861582	Neither	0.116816	0.832216	Neither	0.0357345	0.999098	Neither	1.77758	0.176048	Neither	-0.726841	0.221847	Neither	-0.991056	0.00351307	Neither
fibrosis,	POSTN	ENSMMUG00000012307	2.92763	0.000483169	Up	0.355503	0.820555	Neither	-3.77792	0.00224589	Down	-0.470807	0.539393	Neither	0.260967	0.645654	Neither	-3.91005	3.46581e-10	Down	0.748968	0.217678	Neither	-0.0628653	0.879885	Neither	-0.513645	0.483743	Neither	0.0580945	0.896544	Neither	-0.2502	0.638845	Neither	-0.0316447	0.905684	Neither	-0.741703	0.0798254	Neither	-0.84147	0.112405	Neither
angiogenesis,	MED1	ENSMMUG00000009132	1.85157	0.00109464	Up	0.0899744	0.980181	Neither	-1.8851	1.0309e-05	Down	2.80304	1	Neither	-0.400879	0.500172	Neither	-2.03987	0.00344587	Down	-0.638485	0.46802	Neither	-0.864741	0.516366	Neither	-2.22009	0.215559	Neither	0.00488947	0.987183	Neither	0.155989	0.84122	Neither	-0.638867	0.184536	Neither	-0.818235	0.0496032	Neither	1.02244	0.0500254	Neither
fibrosis,coagulation,	PROS1	ENSMMUG00000020334	2.14268	0.00125386	Up	-0.276379	0.737453	Neither	-2.54816	0.0030399	Down	3.99763	0.176556	Neither	0.536546	0.330739	Neither	-4.49827	0.000520617	Down	0.077051	0.915914	Neither	-0.765496	0.276051	Neither	-0.218699	0.697034	Neither	0.861718	0.0413834	Neither	-0.956267	0.238267	Neither	0.263758	0.647681	Neither	-0.713976	0.0870983	Neither	-0.413411	0.383641	Neither
fibrosis,angiogenesis,	COL1A1	ENSMMUG00000001467	3.26924	0.00178761	Up	0.677522	0.638657	Neither	-4.63267	9.6861e-06	Down	2.13242	0.272803	Neither	-0.463802	0.486306	Neither	-3.07894	3.28638e-06	Down	-0.0151807	0.934033	Neither	-0.940174	0.116692	Neither	0.204812	0.849972	Neither	-0.544085	0.349446	Neither	0.363903	0.620353	Neither	-0.440619	0.327513	Neither	0.34517	0.537969	Neither	-0.61492	0.468939	Neither
fibrosis,angiogenesis,	TIMP1	ENSMMUG00000011426	2.85909	0.00190021	Up	-2.19639	0.114824	Neither	-1.02215	0.0220194	Down	-0.867524	0.331959	Neither	0.423506	0.420258	Neither	-5.40246	1.20123e-05	Down	0.526028	0.574248	Neither	0.728727	0.261829	Neither	0.0489624	1	Neither	-0.0765529	0.793221	Neither	-0.648898	0.194084	Neither	-0.268353	0.696021	Neither	0.298869	0.555861	Neither	-0.523492	0.227245	Neither
angiogenesis,	ROBO4	ENSMMUG00000021578	2.02719	0.00233504	Up	1.52624	0.30887	Neither	-2.07502	0.000166183	Down	-0.0572806	0.860628	Neither	-0.196548	0.673406	Neither	-2.13528	0.0143693	Down	-0.850878	0.0769833	Neither	-0.0417779	0.885201	Neither	0.279719	0.861306	Neither	-0.267891	0.414156	Neither	0.000653069	0.943854	Neither	1.62699	0.176511	Neither	-0.296734	0.460629	Neither	0.52308	0.160475	Neither
fibrosis,angiogenesis,coagulation,	C3	ENSMMUG00000008693	2.31885	0.0027247	Up	1.63171	0.274227	Neither	-1.68435	0.000495973	Down	-0.241135	1	Neither	0.184096	0.797499	Neither	-4.08116	7.85427e-10	Down	0.345413	0.803076	Neither	-1.20606	0.0960928	Neither	-0.202929	0.765201	Neither	-0.202171	0.539397	Neither	-0.29023	0.555312	Neither	-0.8469	0.160668	Neither	1.23204	0.633044	Neither	-0.30533	0.390628	Neither
fibrosis,	TLN1	ENSMMUG00000031856	1.7303	0.00297226	Up	0.479884	0.771195	Neither	-2.06856	4.84683e-05	Down	-0.0276585	0.8832	Neither	0.210224	0.726631	Neither	-3.66964	0.00088337	Down	0.978078	0.176063	Neither	-0.199819	0.709634	Neither	0.283248	0.761566	Neither	-0.0713158	0.794147	Neither	-0.330929	0.502751	Neither	-0.300661	0.617796	Neither	-0.0397651	0.890405	Neither	0.766703	0.447997	Neither
fibrosis,coagulation,	C5	ENSMMUG00000020124	2.49566	0.00396781	Up	0.657788	0.87245	Neither	-1.52394	0.00445412	Down	0.841156	0.493193	Neither	-0.364668	0.436059	Neither	-3.08225	2.0001e-06	Down	0.605633	0.522063	Neither	0.300328	0.778933	Neither	-0.250126	0.668283	Neither	-0.0623571	0.860312	Neither	0.608534	0.418905	Neither	0.0719697	0.937519	Neither	-0.576373	0.244708	Neither	0.705596	0.0463455	Neither
fibrosis,	GAB1	ENSMMUG00000000828	1.56704	0.00405611	Up	-0.686015	0.46251	Neither	-2.57608	8.68337e-07	Down	1.02141	0.483395	Neither	-0.084354	0.823904	Neither	-1.9875	0.00779613	Down	-0.32528	0.369162	Neither	-0.588865	0.354729	Neither	0.623248	0.429442	Neither	0.10981	0.773193	Neither	0.167661	0.876409	Neither	0.123568	0.846913	Neither	1.33142	0.115817	Neither	1.07813	0.146599	Neither
fibrosis,	NR1H3	ENSMMUG00000015598	2.53886	0.00597559	Up	-1.37619	0.370458	Neither	-2.69611	2.73411e-07	Down	-0.738723	0.414903	Neither	0.468991	0.656936	Neither	-3.56281	1.10011e-05	Down	-0.546346	0.568495	Neither	0.34131	0.608923	Neither	-0.453278	0.442075	Neither	-0.461956	0.125444	Neither	-0.251247	0.653259	Neither	0.515958	0.480723	Neither	-1.47401	0.0620038	Neither	0.0800981	0.869629	Neither
fibrosis,	TCF7L2	ENSMMUG00000022799	1.55611	0.012081	Up	0.334769	0.850753	Neither	-1.32434	0.00475791	Down	0.89424	0.897763	Neither	-0.559623	0.318935	Neither	-2.70595	2.75867e-05	Down	-0.599106	0.151589	Neither	1.42634	0.144468	Neither	-0.368113	0.543715	Neither	0.467972	0.189599	Neither	-0.0695816	0.851241	Neither	0.268893	0.655959	Neither	-0.601046	0.204126	Neither	0.297095	0.446829	Neither
angiogenesis,cytokine,	TNFRSF1A	ENSMMUG00000000377	1.43037	0.0159667	Up	-0.489725	0.566061	Neither	-1.74103	3.62164e-05	Down	-0.433602	0.610713	Neither	-0.119363	0.762164	Neither	-1.82733	0.00873163	Down	1.44005	0.305971	Neither	0.0771095	0.944671	Neither	-0.389247	0.497887	Neither	0.228163	0.506309	Neither	0.743361	0.29617	Neither	-0.544297	0.215917	Neither	1.1219	0.20232	Neither	-0.217451	0.879465	Neither
cytokine,	CSF2RB	ENSMMUG00000012351	1.95399	0.0188774	Up	-1.06854	0.236293	Neither	-1.23994	0.0148067	Down	-2.01957	0.419136	Neither	0.209167	0.702438	Neither	-2.54074	0.0101413	Down	-0.204028	0.598115	Neither	0.387588	0.704901	Neither	-0.64423	0.340247	Neither	0.168202	0.705772	Neither	0.439673	0.753352	Neither	-0.258806	0.575244	Neither	-0.599535	0.342952	Neither	-0.120469	0.735207	Neither
fibrosis,	PRKDC	ENSMMUG00000015347	1.15511	0.0267905	Up	1.03071	0.421746	Neither	-3.1087	1.59649e-11	Down	0.741686	0.56057	Neither	-0.169978	0.688828	Neither	-2.98337	0.000101759	Down	-0.00663202	0.952012	Neither	0.223708	0.750718	Neither	-0.087335	1	Neither	-0.199737	0.465101	Neither	-0.0121329	0.930979	Neither	0.708973	0.23996	Neither	0.85023	0.46574	Neither	-0.0134443	0.991004	Neither
angiogenesis,	CCBE1	ENSMMUG00000010402	1.97074	0.027428	Up	-0.117991	0.81576	Neither	-1.07944	0.0495328	Down	0.117237	1	Neither	-0.105136	0.843082	Neither	-3.64147	8.32684e-07	Down	-0.3938	0.277044	Neither	-0.225702	0.6502	Neither	0.126694	0.944782	Neither	-0.46047	0.118798	Neither	0.238592	0.692706	Neither	-0.0868997	0.816087	Neither	0.277544	0.684008	Neither	5.44882	0.374108	Neither
fibrosis,	LGMN	ENSMMUG00000013966	1.17428	0.027997	Up	-1.66755	0.331912	Neither	-1.70085	0.00148688	Down	0.178135	0.9225	Neither	1.92606	1	Neither	-3.67747	4.0936e-05	Down	0.00504798	0.977363	Neither	-0.685326	0.188857	Neither	-0.653783	0.2839	Neither	0.0381003	0.938374	Neither	-0.259832	0.714319	Neither	0.398336	0.498341	Neither	-0.0609508	0.850266	Neither	-0.0762807	0.820366	Neither
angiogenesis,	COL18A1	ENSMMUG00000004472	1.40537	0.0296403	Up	-0.663681	0.461935	Neither	-1.54728	0.00127821	Down	0.112331	0.993142	Neither	-0.0239778	0.91602	Neither	-1.6401	0.00729235	Down	-0.00522051	1	Neither	0.874167	0.185558	Neither	0.831356	0.274724	Neither	0.438907	0.167601	Neither	-0.222496	0.617914	Neither	-0.089493	0.812585	Neither	0.288311	0.562997	Neither	-0.389272	0.543897	Neither
angiogenesis,	CAMP	ENSMMUG00000010655	6.57228	0.0314719	Up	-0.1268	0.813107	Neither	-3.98796	4.00486e-08	Down	0.0572407	1	Neither	-0.209046	0.628353	Neither	-3.15453	0.00299251	Down	-0.243836	0.498455	Neither	0.638366	0.385882	Neither	-0.982054	0.202907	Neither	-0.394996	0.1769	Neither	1.36652	0.0637738	Neither	1.20028	0.0521787	Neither	0.0583193	0.933531	Neither	0.142117	0.75475	Neither
fibrosis,	UBE2N	ENSMMUG00000020634	1.17924	0.0356569	Up	-1.28736	0.241114	Neither	-3.60855	7.24353e-11	Down	0.0905743	1	Neither	-0.345789	0.494803	Neither	-4.27388	1.26986e-12	Down	0.253442	0.61914	Neither	-0.76767	0.179661	Neither	-0.750268	0.211833	Neither	0.0788028	0.836572	Neither	0.241376	0.785488	Neither	0.150374	0.91505	Neither	0.0950371	0.868632	Neither	0.637197	0.248217	Neither
cytokine,	TNFRSF14	ENSMMUG00000016329	1.4569	0.111428	Neither	-0.0409969	0.86209	Neither	-1.46946	0.000672949	Down	-0.0878971	0.844755	Neither	-0.18894	0.672261	Neither	-1.60867	0.0354732	Down	0.344618	0.655411	Neither	0.277959	0.772281	Neither	0.87347	0.433099	Neither	0.048253	0.944836	Neither	1.08944	0.0974531	Neither	-0.0732181	0.875115	Neither	-0.467598	0.29711	Neither	-0.164955	0.617937	Neither
fibrosis,	CDKN1A	ENSMMUG00000055964	-0.878315	0.116768	Neither	-1.78347	0.131515	Neither	-2.43702	6.51245e-07	Down	0.0458935	1	Neither	-0.573485	0.370655	Neither	-2.53771	0.000383307	Down	0.2351	0.568898	Neither	0.370105	0.817571	Neither	-0.120328	0.798787	Neither	0.601291	0.302373	Neither	-0.587642	0.23394	Neither	-0.520315	0.262359	Neither	0.209401	0.695268	Neither	-0.34303	0.372309	Neither
fibrosis,	FGD2	ENSMMUG00000022193	1.10544	0.143244	Neither	0.28511	0.895008	Neither	-2.74886	1.84078e-07	Down	-0.226243	0.739698	Neither	0.0419341	1	Neither	-2.45643	0.0358357	Down	-0.728148	0.0633848	Neither	-0.658317	0.242265	Neither	-0.193368	0.750728	Neither	-0.0278109	0.919323	Neither	0.170749	0.803575	Neither	-0.470293	0.291076	Neither	-0.086929	0.823017	Neither	1.81676	0.276761	Neither
angiogenesis,	SPARC	ENSMMUG00000053367	0.748908	0.171431	Neither	-1.04733	0.266251	Neither	-2.76986	1.55551e-05	Down	-0.0198184	0.901333	Neither	0.302854	0.642257	Neither	-2.82228	0.0050617	Down	-0.264953	0.599418	Neither	-0.427402	0.400679	Neither	-0.0865852	0.837568	Neither	0.532359	0.352402	Neither	0.885877	0.138574	Neither	0.322852	0.573002	Neither	-0.586602	0.145921	Neither	0.944354	0.0415448	Neither
fibrosis,angiogenesis,cytokine,	IL1B	ENSMMUG00000061716	5.02892	0.176071	Neither	-2.07017	0.141287	Neither	-1.72298	0.00032667	Down	-0.360498	0.796028	Neither	0.145057	0.932402	Neither	-3.12438	0.0129613	Down	-0.225016	0.545217	Neither	0.923962	0.148059	Neither	-0.848983	0.213268	Neither	0.202597	0.608882	Neither	0.4448	0.536243	Neither	-0.0997041	0.802215	Neither	0.214635	0.663176	Neither	0.24224	0.795012	Neither
cytokine,	CCR6	ENSMMUG00000005676	5.20639	0.177975	Neither	-0.925996	0.464253	Neither	-4.55152	0.000561122	Down	-0.189282	0.770736	Neither	0.348975	0.596497	Neither	-3.06388	7.42154e-06	Down	0.154491	0.718862	Neither	1.2876	0.222851	Neither	0.148626	0.954266	Neither	0.355655	0.244313	Neither	0.211478	0.848931	Neither	-0.306172	0.512002	Neither	-0.0182094	0.927115	Neither	-0.587051	0.0732005	Neither
fibrosis,	NKG7	ENSMMUG00000015369	2.30017	0.221717	Neither	-0.63848	0.597949	Neither	-2.51263	0.00244876	Down	-0.133894	0.80678	Neither	-0.199179	0.716726	Neither	-3.3228	4.30833e-07	Down	-0.161402	0.658784	Neither	-0.35195	0.548331	Neither	-0.147024	0.765404	Neither	0.0428854	0.929089	Neither	-0.800183	0.209315	Neither	-0.307596	0.475026	Neither	0.634789	0.477587	Neither	0.894698	0.792907	Neither
cytokine,	TNFSF11	ENSMMUG00000017876	4.24403	0.457883	Neither	-3.85078	0.5	Neither	-1.09846	0.03235	Down	1.27544	0.443973	Neither	-0.359749	0.425975	Neither	-2.65881	0.000112666	Down	0.188594	0.92443	Neither	0.490166	0.442559	Neither	-0.139568	0.814563	Neither	0.088585	0.798289	Neither	0.0493721	1	Neither	-0.10793	0.801182	Neither	-0.142274	0.70094	Neither	-0.0189019	0.969852	Neither
fibrosis,	RAPGEF1	ENSMMUG00000006479	0.288578	0.587297	Neither	0.330215	0.833215	Neither	-2.3717	2.06509e-06	Down	0.827201	0.562356	Neither	0.177157	0.867626	Neither	-2.28145	0.00173069	Down	-0.549771	0.357433	Neither	-0.716689	0.404326	Neither	-0.748187	0.261169	Neither	-0.0626102	0.841591	Neither	-0.121775	0.782804	Neither	-0.320314	0.490164	Neither	0.768537	0.315538	Neither	-0.713543	0.0452791	Neither
cytokine,	IL12B	ENSMMUG00000021701	2.46092	1	Neither	-2.4531	1	Neither	-5.47071	0.0174028	Down	1.57691	0.312748	Neither	0.143285	0.910615	Neither	-1.94636	0.00614715	Down	0.698679	0.320156	Neither	1.0617	0.133336	Neither	0.195519	0.900575	Neither	-0.1141	0.721943	Neither	-0.0126194	0.933802	Neither	1.19974	0.11509	Neither	0.249397	0.76024	Neither	-0.8813	0.157956	Neither
fibrosis,angiogenesis,	MAP2K1	ENSMMUG00000016840	-2.73022	7.16957e-10	Down	-1.9928	0.0399674	Down	1.35638	0.0347174	Up	-0.33316	0.63954	Neither	-0.434039	0.324144	Neither	-2.59174	0.00266969	Down	0.335361	0.628682	Neither	-0.859917	0.23216	Neither	-0.435876	0.467282	Neither	-0.187186	0.506858	Neither	0.442827	0.534553	Neither	0.184334	0.83021	Neither	0.734013	0.490059	Neither	6.81406	0.053874	Neither
cytokine,	PRL	ENSMMUG00000020646	3.65096	0.733557	Neither	-5.77376	0.0315145	Down	1.59585	0.00326591	Up	-0.0945296	0.836115	Neither	-1.38516	0.203127	Neither	-2.19553	0.00993265	Down	-0.988401	0.0457952	Neither	-0.165274	0.742126	Neither	-0.51519	0.46908	Neither	0.114011	0.801624	Neither	-0.293589	0.538295	Neither	0.0203608	1	Neither	-0.552145	0.193468	Neither	-1.20358	0.0866594	Neither
fibrosis,	CYP27A1	ENSMMUG00000006758	-1.26045	0.00622583	Down	-0.85425	0.475962	Neither	3.42421	1.25932e-06	Up	0.0429519	1	Neither	0.315808	0.597791	Neither	-2.90148	0.0158019	Down	-0.0584571	0.842541	Neither	-0.954152	0.186863	Neither	0.441674	0.823182	Neither	0.521874	0.0841442	Neither	-0.329096	0.731063	Neither	0.468342	0.574185	Neither	-0.779373	0.220373	Neither	0.63356	0.461024	Neither
fibrosis,	ISG15	ENSMMUG00000050757	-1.75174	0.0156839	Down	-1.78188	0.176089	Neither	2.0193	0.00762222	Up	0.517233	0.677871	Neither	0.15072	0.828676	Neither	-6.02918	8.37339e-06	Down	-0.656175	0.0699168	Neither	-0.292183	0.641552	Neither	0	1	Neither	1.87565	1	Neither	-0.0851513	0.834731	Neither	0.240276	0.682521	Neither	0.431662	0.378127	Neither	-0.75628	0.151272	Neither
cytokine,	PF4V1	ENSMMUG00000001295	-3.61365	0.0159572	Down	0.386277	0.797276	Neither	2.88827	0.000245853	Up	-0.384481	0.703001	Neither	0.230034	0.714103	Neither	-1.99727	0.0067602	Down	-0.886141	0.0212664	Neither	-0.848769	0.0933582	Neither	0.0436998	1	Neither	0.873886	0.204951	Neither	0.084402	0.945875	Neither	-0.546816	0.293957	Neither	0.0201627	0.998149	Neither	1.64017	0.156172	Neither
fibrosis,	PTPN11	ENSMMUG00000013253	-1.06287	0.0268045	Down	0.189776	0.944112	Neither	1.11491	0.0468862	Up	-0.162584	0.793124	Neither	-0.0507514	0.875357	Neither	-4.03423	1.39913e-08	Down	-0.681016	0.328686	Neither	-1.24031	0.0797539	Neither	1.01501	0.722474	Neither	-0.329595	0.234617	Neither	-0.651355	0.254692	Neither	-0.185438	0.655439	Neither	-0.111526	0.775536	Neither	-1.29177	0.0692705	Neither
coagulation,	F12	ENSMMUG00000019816	-3.09805	0.0314237	Down	0.319208	0.937486	Neither	1.31189	0.0186817	Up	1.15651	0.784954	Neither	-1.05517	0.145966	Neither	-1.55249	0.0138677	Down	0.209606	0.831752	Neither	0.753831	0.277827	Neither	-0.411251	0.544297	Neither	0.425252	0.577385	Neither	0.0949318	0.948079	Neither	0.0183851	1	Neither	-0.26378	0.522124	Neither	0.335049	0.575448	Neither
coagulation,	VWF	ENSMMUG00000022893	4.48966	1.3297e-11	Up	-1.77302	0.139991	Neither	2.18339	0.00172296	Up	-0.465601	0.638032	Neither	0.445194	0.595346	Neither	-2.73194	0.000257371	Down	0.02407	0.993345	Neither	0.51331	0.401187	Neither	0.29723	0.714896	Neither	-0.059308	0.807836	Neither	-0.344321	0.506916	Neither	0.299944	0.625694	Neither	-0.430393	0.548064	Neither	1.94821	1	Neither
angiogenesis,	EMCN	ENSMMUG00000038085	5.8701	4.3253e-11	Up	-0.0166875	0.887341	Neither	2.62354	0.0283831	Up	0.409673	0.764534	Neither	0.157596	0.817211	Neither	-3.27535	6.10353e-07	Down	0.221771	0.672803	Neither	-0.276808	0.66152	Neither	0.114484	0.926647	Neither	-0.0604464	0.818123	Neither	0.50942	0.496406	Neither	-0.406618	0.352613	Neither	0.171195	0.758138	Neither	-0.604116	0.0889125	Neither
angiogenesis,	HEG1	ENSMMUG00000032005	4.03391	1.15141e-09	Up	0.488484	0.79379	Neither	1.96646	0.00166257	Up	-0.198605	0.765362	Neither	-0.134911	0.745898	Neither	-2.04263	0.00194383	Down	-0.374782	0.422054	Neither	-0.597726	0.377817	Neither	-0.151591	0.760361	Neither	0.181664	0.571193	Neither	-0.425809	0.397125	Neither	-0.331035	0.515055	Neither	0.69745	0.237104	Neither	3.62548	0.90946	Neither
fibrosis,cytokine,	TNFSF10	ENSMMUG00000019302	4.42483	5.88962e-08	Up	-1.00369	0.332329	Neither	1.73233	0.00230549	Up	2.59168	0.385072	Neither	-0.2028	0.701793	Neither	-4.48773	5.34406e-08	Down	-0.0970916	0.806574	Neither	-0.409296	0.48297	Neither	0.30006	0.776036	Neither	-0.0737266	0.79066	Neither	-0.671098	0.194661	Neither	-0.860719	0.0821583	Neither	-1.03137	0.063445	Neither	-0.899195	0.00637615	Neither
fibrosis,	ICAM1	ENSMMUG00000014896	2.77275	4.93204e-05	Up	0.58197	0.691399	Neither	1.97866	0.0016662	Up	1.16529	0.422956	Neither	0.201939	0.722519	Neither	-2.57299	0.000781505	Down	-0.291674	0.403937	Neither	-0.783958	0.179997	Neither	0.756843	0.403306	Neither	0.126301	0.706923	Neither	-0.724605	0.171426	Neither	-0.622844	0.184606	Neither	-0.875221	0.0365405	Neither	0.965105	0.0140323	Neither
fibrosis,	NOTCH4	ENSMMUG00000018461	2.23328	0.000474392	Up	-1.71026	0.20721	Neither	1.57026	0.0100671	Up	-0.038231	0.894658	Neither	-0.0968859	0.820287	Neither	-7.43391	0.000588201	Down	0.228666	0.896425	Neither	0.207191	0.929714	Neither	-0.0619384	0.867089	Neither	-0.12838	0.629358	Neither	0.225553	0.745966	Neither	0.120207	0.900049	Neither	0.379815	0.700558	Neither	-0.286987	0.449823	Neither
fibrosis,	MS4A4A	ENSMMUG00000020177	3.68524	0.00092488	Up	1.86981	0.637265	Neither	1.40064	0.0140111	Up	0.223298	1	Neither	-0.13366	0.799925	Neither	-3.25215	1.1831e-05	Down	5.12548e-15	1	Neither	0.0192994	1	Neither	-0.387644	0.550223	Neither	-0.179959	0.553097	Neither	-0.0226822	0.917233	Neither	0.0818872	1	Neither	0.167388	0.869707	Neither	-0.666599	0.0569113	Neither
angiogenesis,	NAA15	ENSMMUG00000018184	2.02941	0.00129579	Up	-0.53862	0.521744	Neither	1.26824	0.0189333	Up	-0.530372	0.526196	Neither	-0.985415	0.3043	Neither	-3.19816	6.314e-06	Down	-0.188091	0.754862	Neither	1.33578	0.0991335	Neither	-0.0965049	0.834837	Neither	-0.726313	0.617356	Neither	0.102819	0.98491	Neither	0.0409941	0.980568	Neither	-0.456624	0.531228	Neither	-0.468788	0.345269	Neither
fibrosis,	CD86	ENSMMUG00000000912	3.52128	0.00226423	Up	-2.4531	1	Neither	1.27965	0.0377014	Up	0.184487	1	Neither	0.415213	0.47282	Neither	-2.02576	0.00058182	Down	0.480781	0.464453	Neither	-1.23929	0.0761545	Neither	-0.119568	0.806317	Neither	0.216737	0.821039	Neither	-0.0945636	0.812379	Neither	0.279838	0.613317	Neither	-0.261612	0.526714	Neither	0.325102	0.618066	Neither
fibrosis,	CPA3	ENSMMUG00000005519	7.33312	0.00623379	Up	-1.09483	0.263979	Neither	1.78759	0.0242391	Up	-0.302922	0.737946	Neither	-0.216532	0.735275	Neither	-2.04348	0.00209457	Down	-0.133841	0.687003	Neither	-0.57133	0.406726	Neither	0.40143	0.76222	Neither	0.416925	0.321345	Neither	0.288746	0.712428	Neither	0.742878	0.254222	Neither	-0.417499	0.311056	Neither	0.462281	0.481861	Neither
fibrosis,angiogenesis,	PIK3CA	ENSMMUG00000005188	1.61961	0.00846523	Up	-2.54885	0.159185	Neither	1.37075	0.0153498	Up	-0.820508	0.338925	Neither	-0.489701	0.2716	Neither	-2.60485	0.000134564	Down	0.209267	0.61671	Neither	2.14494	0.093819	Neither	0.908887	0.405061	Neither	-0.299918	0.341802	Neither	-0.513326	0.332789	Neither	0.16892	0.789577	Neither	-0.239209	0.597383	Neither	-1.04045	0.114897	Neither
angiogenesis,	ITGA2	ENSMMUG00000020448	1.90243	0.0157079	Up	3.70402	1	Neither	3.36376	0.012291	Up	0.584319	0.719699	Neither	0.197335	0.756103	Neither	-1.92551	0.00341208	Down	-0.415083	0.445107	Neither	0.777827	0.354485	Neither	0.485799	0.822221	Neither	0.939744	0.595173	Neither	0.850485	0.429241	Neither	-0.120602	0.797807	Neither	-0.0489029	0.889245	Neither	-0.718891	0.243289	Neither
fibrosis,	FBP1	ENSMMUG00000022536	-2.1702	0.062166	Neither	1.15846	0.814618	Neither	1.4571	0.00866527	Up	1.288	0.352825	Neither	0.878566	0.154039	Neither	-1.56027	0.0475505	Down	0.402968	0.347985	Neither	1.17996	0.0638527	Neither	-0.0379995	0.893908	Neither	-0.330084	0.314413	Neither	0.0122684	1	Neither	0.284034	0.652977	Neither	-0.767871	0.0919762	Neither	-0.0560185	0.853536	Neither
fibrosis,	PTPN6	ENSMMUG00000010203	1.00166	0.161354	Neither	-0.544093	0.565932	Neither	1.87118	0.000313605	Up	1.33833	1	Neither	-0.631832	0.507063	Neither	-4.20112	1.62271e-08	Down	-0.135714	0.809225	Neither	-0.439477	0.431075	Neither	-0.0308246	0.932473	Neither	-0.360507	0.351165	Neither	0.0650817	0.9519	Neither	-0.608947	0.185066	Neither	-0.105595	0.782809	Neither	-0.127719	0.892019	Neither
cytokine,	CCL17	ENSMMUG00000058419	4.98212	0.229153	Neither	1.70955	0.813682	Neither	7.29136	0.0151992	Up	-0.0883432	0.841925	Neither	-0.20329	0.650586	Neither	-2.06668	0.0203068	Down	-0.107975	0.81014	Neither	0.947555	0.173734	Neither	-0.115279	0.813965	Neither	0.0799998	0.806916	Neither	-0.490579	0.395358	Neither	-0.0102608	0.931472	Neither	-0.721854	0.102738	Neither	-0.339246	0.333716	Neither
fibrosis,	GLI1	ENSMMUG00000022058	1.37155	0.352148	Neither	-0.746432	0.474718	Neither	6.23158	0.000169477	Up	-0.259709	0.71553	Neither	-0.195844	0.704821	Neither	-2.92173	1.9914e-06	Down	-0.0829145	0.796043	Neither	-0.55357	0.287065	Neither	0.0885763	0.956602	Neither	-0.215519	0.471637	Neither	2.08467	0.411551	Neither	-0.0535136	0.876692	Neither	0.985259	0.187397	Neither	0.267418	0.545416	Neither
fibrosis,	MAPK9	ENSMMUG00000001728	-0.318457	0.500803	Neither	0.90201	0.609006	Neither	3.05976	0.000541869	Up	0.801601	0.643397	Neither	0.275441	0.617901	Neither	-2.3538	0.00269705	Down	-0.0635277	0.866203	Neither	-0.643117	0.245686	Neither	-0.16584	0.754885	Neither	-0.209226	0.530011	Neither	-0.0697129	0.863761	Neither	0.0895827	0.902877	Neither	0.194368	0.723974	Neither	1.43505	0.448461	Neither
cytokine,	AMH	ENSMMUG00000058911	-0.754957	0.510678	Neither	2.31496	0.502713	Neither	3.44934	0.0422151	Up	0.522574	0.659069	Neither	-0.357538	0.550685	Neither	-4.08437	0.00140234	Down	0.374264	1	Neither	0.59841	0.479478	Neither	0.15097	0.980902	Neither	-0.564191	0.119052	Neither	-0.404674	0.491522	Neither	0.337999	0.607508	Neither	3.30269	0.918331	Neither	0.210902	0.718443	Neither
angiogenesis,cytokine,	EGF	ENSMMUG00000010043	-0.765248	0.543867	Neither	-2.59562	0.0754938	Neither	1.41652	0.0450945	Up	0.343172	0.885905	Neither	-0.228523	0.605565	Neither	-2.97987	0.000199551	Down	-0.0770761	0.859247	Neither	0.493639	0.677171	Neither	-0.0692153	0.937957	Neither	-0.250506	0.483396	Neither	0.989909	0.327592	Neither	-0.3187	0.477681	Neither	-0.112481	0.816936	Neither	-0.280573	0.484708	Neither
angiogenesis,	HPSE	ENSMMUG00000013342	0.638956	0.592865	Neither	1.07836	0.685797	Neither	6.29946	0.00117541	Up	0.509175	0.695927	Neither	0.0731401	0.925129	Neither	-2.69913	4.13939e-05	Down	-0.13954	0.737598	Neither	1.18314	0.412908	Neither	0.124467	0.914433	Neither	0.011025	1	Neither	-0.999838	0.110037	Neither	-0.217562	0.616471	Neither	-0.352453	0.400888	Neither	0.228555	0.66232	Neither
fibrosis,	APCS	ENSMMUG00000006685	-0.465008	0.87353	Neither	6.34093	0.453726	Neither	4.65854	0.0154453	Up	0.0501268	1	Neither	-0.23892	0.585603	Neither	-1.63934	0.0166548	Down	1.0449	0.499353	Neither	0.0118056	0.96288	Neither	0.172016	0.876353	Neither	-0.273484	0.624228	Neither	0.265369	0.745073	Neither	-0.175947	0.670985	Neither	-0.0852217	0.816764	Neither	-0.280966	0.404075	Neither
fibrosis,	SPOPL	ENSMMUG00000002560	0.106649	0.911741	Neither	-0.0635017	0.856826	Neither	1.18339	0.0250928	Up	-0.225903	0.746361	Neither	-0.0985734	0.803379	Neither	-1.9341	0.0411068	Down	-0.454357	0.198841	Neither	-0.33145	0.623552	Neither	0.387118	0.794096	Neither	0.0677795	0.837197	Neither	-0.236786	0.696663	Neither	-0.232606	0.612036	Neither	0.7036	0.158625	Neither	-1.21967	0.117016	Neither
angiogenesis,cytokine,	CX3CL1	ENSMMUG00000059578	-2.68936	8.26946e-08	Down	-2.62977	0.0219274	Down	-0.818619	0.0667883	Neither	-0.118711	0.82217	Neither	-0.921979	0.0551948	Neither	-1.25107	0.0368266	Down	-1.74992	0.18152	Neither	0	1	Neither	-0.834246	0.294799	Neither	-0.159488	0.584404	Neither	0.367446	0.681888	Neither	0.209077	0.730589	Neither	0.759535	0.566547	Neither	0.475279	0.239441	Neither
fibrosis,	AP1S1	ENSMMUG00000010162	-5.29393	1.40409e-26	Down	0.586212	0.678845	Neither	0.0627393	1	Neither	-0.36098	0.642725	Neither	0.0151935	1	Neither	-4.19901	1.25886e-07	Down	-0.59899	0.163299	Neither	0.114479	0.948163	Neither	0.00372651	0.942969	Neither	0.0737546	0.91895	Neither	0.208875	0.769455	Neither	0.507683	0.658648	Neither	-0.419499	0.34602	Neither	-0.229061	0.502294	Neither
cytokine,	TNFRSF25	ENSMMUG00000023677	-3.32069	7.87491e-12	Down	-1.68348	0.0729165	Neither	1.77102	0.364403	Neither	2.0218	1	Neither	-0.557002	0.264278	Neither	-5.62902	0.0333884	Down	-0.558424	0.196349	Neither	-0.42639	0.41252	Neither	-0.589534	0.364482	Neither	0.00451119	1	Neither	-0.343975	0.50359	Neither	0	1	Neither	0.155528	0.786913	Neither	-0.821343	0.0273502	Neither
angiogenesis,	PPP1R16B	ENSMMUG00000043701	-3.40686	4.04418e-11	Down	-1.16863	0.393874	Neither	0.17676	0.826334	Neither	0.587775	0.657645	Neither	-0.0744373	0.855886	Neither	-1.7775	0.0256202	Down	0.423488	0.533778	Neither	-0.831122	0.12242	Neither	-0.372494	0.518836	Neither	-0.0539045	0.843269	Neither	-0.135797	0.756883	Neither	0.359787	0.672457	Neither	0.321017	0.890323	Neither	0.552929	0.699953	Neither
fibrosis,	NRIP3	ENSMMUG00000006689	-4.70371	4.63668e-11	Down	-1.10821	0.311065	Neither	0.519187	0.318325	Neither	-0.476271	0.55018	Neither	0.15089	0.849749	Neither	-1.7805	0.00498553	Down	0.0369809	1	Neither	-0.415399	0.435722	Neither	0.961925	0.474305	Neither	-0.0534099	0.8501	Neither	0.0568704	0.959375	Neither	-0.214475	0.616798	Neither	-0.317777	0.426244	Neither	-0.27024	0.750119	Neither
fibrosis,	ATG101	ENSMMUG00000015392	-2.28847	1.42821e-06	Down	-2.06206	0.0584637	Neither	-0.521503	0.46604	Neither	-0.344135	0.621042	Neither	0.033907	1	Neither	-3.21819	2.44071e-07	Down	-0.112326	0.768123	Neither	1.19619	0.105513	Neither	-0.160837	0.750975	Neither	-0.278758	0.408515	Neither	0.260911	0.792533	Neither	0.127557	0.838296	Neither	-0.0839891	0.82495	Neither	0.230031	0.50679	Neither
angiogenesis,	HRAS	ENSMMUG00000021659	-2.45376	2.09716e-06	Down	-1.60709	0.0766592	Neither	-0.141332	0.786374	Neither	-0.482993	0.668405	Neither	5.34692	0.195721	Neither	-5.67485	1.27087e-06	Down	-0.0842495	0.868829	Neither	1.2216	0.253625	Neither	-0.373884	0.521355	Neither	0.0121093	0.995221	Neither	0.0212458	1	Neither	-0.574003	0.195106	Neither	-0.583098	0.257287	Neither	0.166359	0.671755	Neither
angiogenesis,	MAPK3	ENSMMUG00000017758	-2.06872	2.2032e-05	Down	-1.47522	0.305592	Neither	-0.11791	0.755457	Neither	4.9914	0.490346	Neither	0.230686	0.683206	Neither	-1.70885	0.0321344	Down	-0.804574	0.31403	Neither	-0.109477	0.794662	Neither	0.637299	0.469531	Neither	0.237269	0.529015	Neither	-0.0519167	0.885083	Neither	0.229169	0.810834	Neither	-0.378236	0.400221	Neither	-0.00980317	0.958273	Neither
fibrosis,	PIDD1	ENSMMUG00000016715	-2.60034	3.45269e-05	Down	-1.32117	0.205588	Neither	-0.609388	0.237627	Neither	-0.119207	0.817247	Neither	0.0484124	1	Neither	-1.98102	0.011223	Down	0.000848101	0.967315	Neither	0.543006	0.547406	Neither	-0.584838	0.330488	Neither	0.281896	0.393011	Neither	0.995709	0.21961	Neither	-0.448965	0.331378	Neither	-0.110554	0.86149	Neither	-0.348057	0.323938	Neither
fibrosis,	TRADD	ENSMMUG00000060314	-2.25078	4.91969e-05	Down	0.331252	0.833359	Neither	0.433735	0.858199	Neither	2.8891	0.240956	Neither	0.135532	0.827304	Neither	-2.04954	0.01747	Down	-0.0577877	0.860248	Neither	-0.696006	0.254406	Neither	-0.478848	0.527568	Neither	-1.91559	0.230518	Neither	-0.564161	0.367664	Neither	0.519286	0.925539	Neither	0.24931	0.839693	Neither	1.04376	0.131862	Neither
fibrosis,	PNOC	ENSMMUG00000007479	-2.8966	0.000219786	Down	-0.510442	0.564002	Neither	-2.20542	1	Neither	0.354406	0.844623	Neither	0.280065	0.61319	Neither	-2.78065	6.49696e-06	Down	0.0594097	0.932109	Neither	0.337657	0.687794	Neither	-0.0725284	0.855662	Neither	-0.104258	0.84103	Neither	-0.0998397	0.814344	Neither	0.11732	0.862223	Neither	-0.867758	0.0541588	Neither	-0.250007	0.715854	Neither
angiogenesis,	HDAC5	ENSMMUG00000006806	-1.73921	0.000430957	Down	0.267834	0.976558	Neither	-0.609714	0.575916	Neither	-0.346501	0.638241	Neither	-1.07783	0.175993	Neither	-2.05834	0.00308165	Down	-0.444737	0.280549	Neither	0.945484	0.263686	Neither	-0.297537	0.625124	Neither	-0.465982	0.302895	Neither	-0.435458	0.393577	Neither	-0.384382	0.377568	Neither	0.940376	0.127419	Neither	0.335601	0.672587	Neither
fibrosis,	PRKCA	ENSMMUG00000018378	-1.37615	0.00233443	Down	-0.357436	0.663167	Neither	1.52151	0.283586	Neither	-0.177936	0.766824	Neither	-0.166455	0.853227	Neither	-4.31001	5.83469e-13	Down	-0.080241	0.805025	Neither	-0.291328	0.666234	Neither	-0.0104642	0.928153	Neither	0.298745	0.35302	Neither	0.0232811	1	Neither	-0.154704	0.718445	Neither	0.190989	0.867366	Neither	-0.100593	0.764571	Neither
fibrosis,	CYP2C8	ENSMMUG00000045340	-3.12772	0.00394919	Down	-1.23561	0.33141	Neither	0.299839	1	Neither	0.176614	0.947512	Neither	-0.168482	0.687096	Neither	-3.16032	0.00112787	Down	0.224046	0.634018	Neither	0.045142	1	Neither	0.0870639	1	Neither	0.233818	0.463584	Neither	-0.0589611	0.863807	Neither	0.321487	0.561193	Neither	-0.556373	0.204452	Neither	0.318642	0.377412	Neither
fibrosis,	APOA2	ENSMMUG00000004516	-2.7604	0.00442164	Down	0.291336	0.968683	Neither	-0.409024	0.401986	Neither	0.62491	0.6062	Neither	-0.771995	0.329635	Neither	-2.34833	0.00101006	Down	-0.423421	0.315333	Neither	1.08721	0.176542	Neither	-0.0856723	0.839759	Neither	-0.165913	0.716958	Neither	-0.124709	0.795067	Neither	1.41928	0.128698	Neither	0.250939	0.632495	Neither	-0.562955	0.112849	Neither
fibrosis,	FLNB	ENSMMUG00000000706	-1.19364	0.00739539	Down	-0.235602	0.754941	Neither	-0.302323	0.514528	Neither	0.342013	0.812713	Neither	-0.856194	0.400979	Neither	-2.50602	0.00049741	Down	-0.545917	0.361317	Neither	-0.672226	0.347703	Neither	0.141506	0.910109	Neither	-0.169772	0.623316	Neither	-0.542195	0.349702	Neither	-0.293996	0.519907	Neither	0.209292	0.796075	Neither	-0.0636222	0.827487	Neither
fibrosis,	MYL2	ENSMMUG00000002347	7.35157	3.51243e-20	Up	-1.24188	0.174745	Neither	0.536673	1	Neither	-0.0932116	0.841657	Neither	-0.137863	0.742501	Neither	-2.42945	0.0186878	Down	-0.114619	0.726429	Neither	0.436888	0.520548	Neither	-0.11427	0.810535	Neither	0.336601	0.310255	Neither	-0.0052445	1	Neither	0.400971	0.511441	Neither	4.07036	0.614578	Neither	-0.258589	0.590502	Neither
fibrosis,angiogenesis,	THBS1	ENSMMUG00000006035	5.62826	1.66339e-14	Up	0.719992	0.582834	Neither	1.53953	0.103429	Neither	2.82825	1	Neither	-0.196003	0.734711	Neither	-1.8675	0.00202227	Down	0.198235	0.821524	Neither	-0.033615	0.903089	Neither	0.262608	0.930216	Neither	-0.114457	0.671536	Neither	0.242073	0.857222	Neither	-0.757182	0.416082	Neither	-0.430095	0.317013	Neither	5.37112	0.379255	Neither
angiogenesis,	FBLN5	ENSMMUG00000008447	5.59096	1.08995e-13	Up	-1.13405	0.223946	Neither	4.37617	0.612693	Neither	-0.0674878	0.858978	Neither	-0.437814	1	Neither	-2.26691	0.000921139	Down	-0.0942189	0.784905	Neither	-0.0711894	0.911958	Neither	-0.824809	0.418459	Neither	0.498114	0.328775	Neither	-0.527564	0.353313	Neither	-0.0154606	0.930152	Neither	-1.83197	0.110066	Neither	-0.0767612	0.803241	Neither
fibrosis,	CDH5	ENSMMUG00000023525	5.43495	2.30051e-10	Up	-0.503331	0.785749	Neither	-0.792139	0.192693	Neither	-0.286375	0.716427	Neither	0.25676	0.886997	Neither	-1.80439	0.00506504	Down	0.761936	0.504008	Neither	-1.06367	0.0650621	Neither	-0.267687	0.631382	Neither	0.319261	0.504012	Neither	0.323471	0.623388	Neither	0.0396941	0.985541	Neither	-1.63167	0.182986	Neither	6.85619	0.0548066	Neither
fibrosis,	CIITA	ENSMMUG00000007777	4.51813	1.06173e-09	Up	-1.24005	0.253179	Neither	-0.809996	0.149833	Neither	0	1	Neither	0.115138	0.855372	Neither	-1.78806	0.00819189	Down	0.11824	0.83131	Neither	-1.13567	0.145987	Neither	-0.00457654	0.932489	Neither	0.331144	0.430499	Neither	-0.289539	0.551579	Neither	-0.115919	0.78633	Neither	-0.00747398	0.946043	Neither	-0.195824	0.54912	Neither
fibrosis,	OGT	ENSMMUG00000015238	3.65282	1.64993e-09	Up	-1.73367	0.0979166	Neither	-0.132446	0.892956	Neither	0.136839	1	Neither	2.63069	1	Neither	-1.22494	0.0403416	Down	-0.472436	0.23234	Neither	-0.750295	0.147022	Neither	0.666083	0.522675	Neither	0.639885	0.0680621	Neither	0.290747	0.729774	Neither	-0.164095	0.691968	Neither	0.0885572	0.91002	Neither	5.18115	0.525786	Neither
angiogenesis,	ENPEP	ENSMMUG00000005517	4.74467	4.36819e-08	Up	1.28094	0.347385	Neither	1.96578	0.0676931	Neither	1.11216	0.528556	Neither	-0.0661292	0.886056	Neither	-6.54796	0.00620479	Down	0.404261	0.659424	Neither	1.1204	0.0662291	Neither	0.688207	0.666895	Neither	-0.669462	0.361682	Neither	0	1	Neither	-0.0292773	0.910997	Neither	0.265465	0.61492	Neither	-0.454308	0.780137	Neither
angiogenesis,	VEZF1	ENSMMUG00000004723	3.3063	9.53108e-08	Up	-0.67193	0.480166	Neither	-0.795854	0.44943	Neither	0.924135	0.822501	Neither	-0.871931	0.192302	Neither	-3.05084	1.80802e-05	Down	-0.241523	0.488679	Neither	0.598283	0.703455	Neither	0.800686	0.786836	Neither	-0.00443345	0.965431	Neither	5.19176	0.178517	Neither	-0.688394	0.229626	Neither	-0.245511	0.54713	Neither	3.62619	0.907793	Neither
fibrosis,	CYCS	ENSMMUG00000051205	3.53922	2.78384e-07	Up	-0.122911	0.795533	Neither	-1.76293	0.56425	Neither	0.769493	0.741484	Neither	0.323645	0.930654	Neither	-6.06869	0.0136307	Down	0.155982	0.863859	Neither	-0.818096	0.22038	Neither	0.671757	0.784136	Neither	0.0137496	1	Neither	-0.286747	0.547056	Neither	-0.151699	0.750769	Neither	-0.503664	0.228691	Neither	0.959598	0.010285	Neither
fibrosis,	CASP4	ENSMMUG00000009850	5.48672	2.92098e-07	Up	1.49768	0.563201	Neither	0.651479	0.745532	Neither	2.73284	0.214205	Neither	0.0165423	0.984469	Neither	-2.15722	0.000755032	Down	-0.465672	0.208047	Neither	0.68912	0.321066	Neither	0.0998887	0.94318	Neither	0.942687	0.0783241	Neither	0.136972	0.834936	Neither	-1.8656	0.200732	Neither	-0.115819	0.749668	Neither	0.32699	0.419376	Neither
fibrosis,	CFLAR	ENSMMUG00000012310	2.99899	3.76057e-07	Up	-1.27591	0.299087	Neither	-0.989809	0.0738736	Neither	-0.273941	0.69623	Neither	-0.931589	0.12222	Neither	-2.31693	0.00187868	Down	-0.6535	0.356437	Neither	-0.0556983	0.871234	Neither	0.294951	0.769817	Neither	-0.0736705	0.866383	Neither	0.304164	0.617076	Neither	-0.170343	0.685743	Neither	-0.680039	0.495718	Neither	0.802205	0.308724	Neither
fibrosis,	SORBS1	ENSMMUG00000004818	2.77577	8.76345e-07	Up	-1.20909	0.193397	Neither	0.492429	0.802051	Neither	3.72284	0.924288	Neither	0.109079	0.877653	Neither	-1.94478	0.00290521	Down	0.514582	0.246217	Neither	-0.285413	0.64079	Neither	-0.0239112	0.909429	Neither	0.163793	0.607407	Neither	0.0728148	0.932262	Neither	-1.21102	0.0557363	Neither	0.77577	0.222479	Neither	-0.0707983	0.827526	Neither
angiogenesis,	STAB1	ENSMMUG00000017351	3.01621	1.03838e-06	Up	-1.0536	0.41337	Neither	-0.555738	0.463734	Neither	0.324974	0.829954	Neither	0.353737	1	Neither	-3.23676	0.0158539	Down	-0.11444	0.739535	Neither	-0.240958	0.628841	Neither	0.843632	0.562216	Neither	0.0116775	1	Neither	0.26047	0.919837	Neither	-0.215327	0.622816	Neither	0	1	Neither	6.15171	0.13864	Neither
fibrosis,	ARHGEF6	ENSMMUG00000013768	3.14447	1.57345e-06	Up	-0.650618	0.549	Neither	-0.284157	0.524811	Neither	-0.0267872	0.899993	Neither	2.98199	0.288818	Neither	-2.78376	0.000240768	Down	0.00100167	1	Neither	-0.520571	0.439403	Neither	-0.215718	0.693416	Neither	-0.135668	0.618157	Neither	-0.16697	0.708025	Neither	0.323176	0.627799	Neither	-0.0201157	0.925379	Neither	0.311961	0.391474	Neither
angiogenesis,	ANG	ENSMMUG00000057652	3.85105	2.14254e-06	Up	-0.663771	0.568259	Neither	1.05858	0.149412	Neither	0.697601	0.823849	Neither	0.143406	0.807904	Neither	-2.39576	0.00567175	Down	-0.303788	0.52113	Neither	0.120653	0.909069	Neither	1.23887	0.15538	Neither	0	1	Neither	0.660988	0.327684	Neither	-0.346313	0.706654	Neither	-0.59684	0.182575	Neither	2.43732	0.058678	Neither
fibrosis,	GOT2	ENSMMUG00000006000	2.6571	2.37388e-06	Up	-1.19183	0.227968	Neither	-0.361815	0.469076	Neither	-0.148445	0.789419	Neither	0.139232	0.93769	Neither	-2.34134	0.000580599	Down	-0.169074	0.713143	Neither	-0.989122	0.0951712	Neither	0.773375	0.851753	Neither	-0.16812	0.648733	Neither	0.496495	0.382592	Neither	-0.258086	0.548099	Neither	-0.499821	0.222448	Neither	0.341579	0.348879	Neither
fibrosis,	LRRC32	ENSMMUG00000022403	3.10981	7.41332e-06	Up	-0.165068	0.782377	Neither	0.785298	1	Neither	5.92037	0.484299	Neither	-0.911973	0.187944	Neither	-1.85902	0.00450889	Down	-0.837145	0.173733	Neither	0.853632	0.189003	Neither	0.050135	0.999833	Neither	0.217879	0.611748	Neither	0.734556	0.313156	Neither	-1.30985	0.0779622	Neither	-0.536645	0.219029	Neither	3.26685	0.906016	Neither
fibrosis,	MEF2A	ENSMMUG00000018122	2.67217	8.68532e-06	Up	-1.07048	0.443742	Neither	-0.672281	0.390101	Neither	-0.0632684	0.864276	Neither	0.000367396	1	Neither	-3.79093	0.00138325	Down	5.31985	0.112817	Neither	-0.0303535	0.905387	Neither	-0.998993	0.195955	Neither	0.0123631	1	Neither	0.0807037	0.94434	Neither	0.00585936	0.966778	Neither	-0.537965	0.420303	Neither	0.81508	0.0383399	Neither
fibrosis,	CD163	ENSMMUG00000005150	2.91231	6.1657e-05	Up	-1.206	0.172659	Neither	2.16117	0.148594	Neither	1.47568	0.313592	Neither	-0.813441	0.143197	Neither	-5.75212	0.0326697	Down	-0.245517	0.534826	Neither	0.143893	0.863072	Neither	0.344051	0.687129	Neither	-0.0470994	0.850806	Neither	-0.163761	0.717707	Neither	-0.0591283	0.861	Neither	-0.107986	0.769887	Neither	0.641122	0.0881398	Neither
fibrosis,	CASP7	ENSMMUG00000001217	3.22646	0.000690097	Up	-0.444761	0.580515	Neither	2.23259	0.310116	Neither	-0.28906	0.677537	Neither	0.170548	0.785227	Neither	-1.59457	0.0143315	Down	-0.0916957	0.77943	Neither	-0.658695	0.254294	Neither	-0.218531	0.685404	Neither	-0.159335	0.729941	Neither	0.0487645	0.973694	Neither	-0.0405457	0.928027	Neither	-0.712656	0.0910503	Neither	0.173339	0.880327	Neither
fibrosis,	SEM1	ENSMMUG00000004127	2.17801	0.00219007	Up	-1.57	0.166267	Neither	0.405214	0.510353	Neither	-0.168238	0.799887	Neither	0.00230724	0.952482	Neither	-2.53585	0.000194186	Down	5.12548e-15	1	Neither	-0.583089	0.395463	Neither	0.31561	0.847743	Neither	0.230795	0.527148	Neither	-0.581529	0.271028	Neither	-0.828638	0.113531	Neither	1.21813	0.065563	Neither	-0.580718	0.146248	Neither
fibrosis,	MMUT	ENSMMUG00000002458	1.78171	0.00515709	Up	-1.01845	0.387319	Neither	-0.807251	0.340699	Neither	0.690538	1	Neither	-0.307104	0.483065	Neither	-2.86679	0.0151496	Down	-0.00787782	0.945677	Neither	1.21845	0.0542437	Neither	-0.762289	0.209734	Neither	0.0703396	0.836646	Neither	0.2805	0.749103	Neither	-0.687171	0.30916	Neither	1.30446	0.439531	Neither	-0.657951	0.0999889	Neither
fibrosis,	CPT1A	ENSMMUG00000001780	1.52281	0.00647678	Up	-0.821454	0.441199	Neither	-1.50164	0.361942	Neither	1.54498	0.399602	Neither	-0.0808449	0.830366	Neither	-5.41135	0.0016171	Down	0.0500408	0.935577	Neither	-0.789942	0.128969	Neither	0.0904737	0.954525	Neither	0.480553	0.266251	Neither	-0.178448	0.691594	Neither	0.148241	0.851718	Neither	-1.69201	0.0647175	Neither	-0.518666	0.126387	Neither
fibrosis,angiogenesis,	RORA	ENSMMUG00000018192	1.63952	0.00919967	Up	-1.35499	0.474717	Neither	1.5526	0.258191	Neither	-0.496306	0.591304	Neither	-0.459566	0.444769	Neither	-3.1157	0.000439032	Down	0.124945	0.793243	Neither	-0.530523	0.463525	Neither	0.840588	0.39926	Neither	-0.145761	0.62153	Neither	-0.189038	0.666031	Neither	0.18216	0.774157	Neither	-0.276813	0.596735	Neither	1.068	0.724873	Neither
angiogenesis,	NFAT5	ENSMMUG00000018255	1.39194	0.00977656	Up	-0.274973	0.709173	Neither	1.36097	0.230128	Neither	1.56997	1	Neither	0.767435	0.850835	Neither	-2.32817	0.0231467	Down	0.668214	0.589924	Neither	0.061034	1	Neither	5.82612	0.14846	Neither	0.234216	0.458273	Neither	0.234672	0.705852	Neither	0.0139671	1	Neither	3.12493	1	Neither	0.740021	0.0530251	Neither
cytokine,	LIFR	ENSMMUG00000007386	1.44632	0.0107865	Up	-2.38208	0.119319	Neither	1.20306	0.470422	Neither	0.0389405	1	Neither	-0.71992	0.328864	Neither	-2.32359	0.00315868	Down	-0.207884	0.611212	Neither	0.295373	0.864064	Neither	1.28812	0.451365	Neither	0.179349	0.602966	Neither	0.0896421	0.919026	Neither	0.0849953	0.932064	Neither	0.0112919	1	Neither	0.270452	0.449141	Neither
fibrosis,coagulation,	C6	ENSMMUG00000021034	2.65652	0.0135093	Up	-0.743178	0.416496	Neither	-0.472023	0.321566	Neither	-0.667581	0.579422	Neither	0.339499	0.564542	Neither	-1.7967	0.00718245	Down	1.71986	0.558555	Neither	-0.517519	0.377375	Neither	-0.639853	0.313441	Neither	0.311601	0.531503	Neither	-0.0325316	0.902706	Neither	0.172539	1	Neither	-1.16404	0.0540076	Neither	0.832759	0.0407855	Neither
fibrosis,	DOCK1	ENSMMUG00000018547	1.10681	0.036298	Up	-0.320472	0.664187	Neither	-0.190321	0.714744	Neither	1.30026	0.779784	Neither	-0.0362326	0.896286	Neither	-1.79919	0.0168206	Down	0.168787	0.739235	Neither	-0.462811	0.35643	Neither	0.0963699	0.951949	Neither	0.146792	0.949053	Neither	0.00597039	1	Neither	1.80199	0.236706	Neither	0.759216	0.204896	Neither	1.3218	0.297104	Neither
fibrosis,	EOMES	ENSMMUG00000064030	5.9459	0.0392659	Up	-1.43394	0.249587	Neither	-3.56515	0.5	Neither	0.618174	0.609833	Neither	-0.0902338	0.833416	Neither	-1.84532	0.00445339	Down	0.313946	0.703803	Neither	0.241641	0.813572	Neither	-0.20109	0.751919	Neither	-0.137036	0.616419	Neither	-0.0768895	0.834793	Neither	-0.0710399	0.844321	Neither	-0.367448	0.432076	Neither	-0.44451	0.444614	Neither
angiogenesis,	PLA2G10	ENSMMUG00000054410	1.49274	0.0488958	Up	-0.159287	0.787509	Neither	-0.230758	0.630322	Neither	0.831058	0.955795	Neither	-0.0276757	0.918344	Neither	-4.14855	0.000177674	Down	-0.474199	0.366235	Neither	-0.906198	0.164802	Neither	0.00652246	1	Neither	-0.223337	0.741706	Neither	0.258517	0.763503	Neither	-2.17281	0.159732	Neither	-0.555053	0.216004	Neither	1.3228	0.470805	Neither
fibrosis,	AMOTL1	ENSMMUG00000001730	1.03103	0.0522048	Neither	-0.630103	0.469948	Neither	-2.20542	1	Neither	1.01532	0.588707	Neither	-0.101672	0.80142	Neither	-3.25621	1.76429e-06	Down	-1.21256	0.194452	Neither	-0.0846258	0.852811	Neither	0.0871346	0.959577	Neither	-0.100392	0.76966	Neither	0.266852	0.6726	Neither	0.0204733	1	Neither	0.643558	0.200429	Neither	0.891466	0.377917	Neither
angiogenesis,	RAMP2	ENSMMUG00000002150	1.17511	0.0669452	Neither	0.274673	0.914627	Neither	-0.251431	0.903255	Neither	-1.09067	0.449247	Neither	1.009	0.634885	Neither	-2.27881	0.000252959	Down	0.714671	0.124519	Neither	0.11258	1	Neither	-0.112801	0.809185	Neither	0.0118597	1	Neither	-0.22544	0.623221	Neither	-0.182205	0.687933	Neither	0.0865263	0.93478	Neither	4.58047	0.444839	Neither
receptor,	ACE2	ENSMMUG00000014048	6.30735	0.0669681	Neither	-0.439837	0.63496	Neither	-0.960192	0.0255212	Neither	2.60243	0.764586	Neither	-0.139482	0.754295	Neither	-2.62668	0.00778989	Down	-0.533157	0.1563	Neither	0.0316327	1	Neither	-0.16092	0.750808	Neither	-0.495193	0.0640031	Neither	-0.109644	0.783912	Neither	-0.582287	0.515127	Neither	6.58152	0.0595631	Neither	2.46614	0.0518258	Neither
angiogenesis,	S1PR1	ENSMMUG00000042059	1.0462	0.0815666	Neither	-0.340908	0.671261	Neither	0.566795	0.27317	Neither	1.23599	0.400827	Neither	-0.177879	0.687157	Neither	-2.16084	0.0224131	Down	0.262485	0.928043	Neither	-0.596329	0.243407	Neither	0.327504	0.684135	Neither	0.408432	0.839294	Neither	1.96011	1	Neither	0.0826832	0.918993	Neither	-0.204409	0.63933	Neither	0.166355	0.669073	Neither
fibrosis,	RPS27A	ENSMMUG00000013907	1.34316	0.11356	Neither	-0.0295179	0.857419	Neither	0.534034	0.55828	Neither	-0.566109	0.59953	Neither	1.04879	1	Neither	-2.72777	0.0105501	Down	-0.127359	0.861813	Neither	0.909071	0.135385	Neither	0.168428	0.875376	Neither	0.318645	0.54694	Neither	-0.116557	0.782844	Neither	-0.113387	0.793047	Neither	-0.913793	0.166883	Neither	6.77876	0.0659138	Neither
angiogenesis,	BAD	ENSMMUG00000060596	-0.889679	0.149117	Neither	1.14105	0.403453	Neither	-1.97364	0.142799	Neither	0.142259	0.956025	Neither	-1.07797	0.444593	Neither	-3.87989	0.00476284	Down	-0.0355688	0.978301	Neither	-0.728001	0.275815	Neither	0.212229	1	Neither	-0.354594	0.540561	Neither	-0.64296	0.307767	Neither	-0.0609406	0.856019	Neither	-0.252548	0.548202	Neither	0.776557	0.297878	Neither
angiogenesis,cytokine,	HGF	ENSMMUG00000018652	1.36923	0.162822	Neither	-2.29317	0.120242	Neither	-0.17821	0.666796	Neither	0.922736	0.537536	Neither	0.304662	0.595212	Neither	-2.23118	0.00586589	Down	-0.616229	0.592606	Neither	-0.574181	0.37615	Neither	0.399574	0.635968	Neither	0.0944187	0.779156	Neither	0.480809	0.49171	Neither	0.524225	0.418023	Neither	5.04965	0.337577	Neither	-0.840391	0.0524487	Neither
fibrosis,	SH2D1A	ENSMMUG00000007585	4.9527	0.188808	Neither	-2.88543	0.12357	Neither	0.0433689	0.9973	Neither	5.51717	0.328029	Neither	0.183645	0.76487	Neither	-1.30379	0.0433937	Down	-0.208099	0.560805	Neither	-0.943071	0.070123	Neither	0.817571	1	Neither	-0.106004	0.712146	Neither	-0.174475	0.693199	Neither	0.466704	0.495702	Neither	0.0121266	1	Neither	-1.87866	0.147298	Neither
fibrosis,	CD6	ENSMMUG00000044417	1.70026	0.19312	Neither	0.422857	0.929192	Neither	-0.217524	0.596324	Neither	2.49421	0.779702	Neither	-1.6939	0.153563	Neither	-5.62902	0.0333383	Down	1.60247	0.79653	Neither	0.918936	0.136223	Neither	-0.242054	0.655334	Neither	0.239599	0.867799	Neither	0.985368	0.993628	Neither	-0.473414	0.522617	Neither	0.798364	0.428037	Neither	0.350733	0.556303	Neither
angiogenesis,	RAMP1	ENSMMUG00000052071	0.798922	0.202273	Neither	-0.45366	0.58797	Neither	-0.194012	0.69705	Neither	0.547529	0.65775	Neither	-0.0329207	0.901973	Neither	-1.75926	0.0383717	Down	0.448669	0.268777	Neither	-0.557216	0.421075	Neither	-0.36719	0.814141	Neither	0.629342	0.0740367	Neither	0.0660857	0.97387	Neither	-0.243642	0.58393	Neither	-0.454517	0.282805	Neither	-0.503587	0.290053	Neither
fibrosis,cytokine,	CXCL11	ENSMMUG00000053130	5.00374	0.253453	Neither	-2.4531	1	Neither	1.30478	0.153064	Neither	-1.48647	0.773547	Neither	-1.19275	0.068124	Neither	-2.12393	0.00518955	Down	-0.191392	0.797742	Neither	0.736454	0.238933	Neither	-0.379513	0.808467	Neither	0.220904	0.464712	Neither	0.39293	0.58783	Neither	0.160207	0.934461	Neither	-1.34935	0.0691703	Neither	0.513537	0.717323	Neither
fibrosis,	APC	ENSMMUG00000000330	-0.417737	0.341643	Neither	-1.50396	0.146128	Neither	3.09542	0.489398	Neither	1.57064	1	Neither	1.20931	1	Neither	-1.88691	0.00279989	Down	0.255583	0.668534	Neither	0.383664	0.563494	Neither	-0.43332	0.479715	Neither	-0.550433	1	Neither	0.407336	0.546536	Neither	-0.484873	0.455368	Neither	-0.435708	0.457748	Neither	4.72844	0.326461	Neither
angiogenesis,	CMA1	ENSMMUG00000019294	4.64737	0.373463	Neither	0	1	Neither	-1.36782	0.253452	Neither	-2.41194	0.418032	Neither	0.282995	0.695409	Neither	-1.34144	0.0362596	Down	-1.33495	0.178785	Neither	0.272808	0.805758	Neither	-0.0441753	0.889514	Neither	-0.184433	0.652786	Neither	-3.07	0.5	Neither	0.376543	0.807794	Neither	0.257529	0.631499	Neither	-0.153673	0.687903	Neither
fibrosis,	IRF8	ENSMMUG00000008125	0.727688	0.417024	Neither	-0.357023	0.684933	Neither	1.08743	0.0549358	Neither	0.280675	0.870353	Neither	0.275516	0.615911	Neither	-2.25366	0.000936379	Down	0.0475707	1	Neither	-0.419143	0.408594	Neither	-0.43465	0.861816	Neither	0.565252	0.0890893	Neither	-0.0783978	0.838961	Neither	0.174168	0.809946	Neither	-1.82945	0.121267	Neither	-0.773667	0.0310121	Neither
fibrosis,	LPCAT1	ENSMMUG00000005199	-0.363238	0.433615	Neither	0.595575	0.667465	Neither	-0.544533	0.808196	Neither	-0.0473195	0.887051	Neither	-0.435355	0.722843	Neither	-1.45534	0.0366099	Down	0.138511	0.863759	Neither	0.158234	0.836481	Neither	0.894171	0.54781	Neither	-0.314111	0.369798	Neither	0.312213	0.79096	Neither	0.0510455	1	Neither	0.037676	0.98009	Neither	0.24421	0.596608	Neither
fibrosis,cytokine,	IL10	ENSMMUG00000023569	4.27309	0.458496	Neither	4.12092	0.850564	Neither	1.56749	0.50439	Neither	0.339744	0.82897	Neither	-0.0353954	0.897975	Neither	-1.37019	0.0388022	Down	-0.142221	0.688915	Neither	1.83825	0.659666	Neither	0.142094	0.910476	Neither	0.0413285	1	Neither	-0.203943	0.684314	Neither	0.316699	0.782841	Neither	-0.339892	0.450215	Neither	-0.236721	0.605678	Neither
fibrosis,	CCS	ENSMMUG00000005513	0.127728	0.890197	Neither	0.799638	0.596267	Neither	-3.03988	0.5	Neither	-0.199843	0.753398	Neither	-0.349948	1	Neither	-5.80194	0.000545074	Down	0.864046	0.444767	Neither	0.747701	0.246331	Neither	0.36436	0.687895	Neither	0.155564	0.648334	Neither	-0.14124	0.737279	Neither	-0.194893	0.650975	Neither	-0.4501	0.283167	Neither	0.545817	0.122863	Neither
angiogenesis,	CXADR	ENSMMUG00000010755	2.23741	0.00052807	Up	-0.928888	0.286837	Neither	-1.84178	0.00181439	Down	2.40941	0.279781	Neither	-1.52592	0.0213686	Down	9.97306	2.74335e-13	Up	0.199954	0.638037	Neither	1.70794	0.187734	Neither	-3.37649	1.70976e-07	Down	0.353559	0.636105	Neither	-0.0993376	0.807156	Neither	0.0691681	0.94803	Neither	0.59836	0.231785	Neither	0.117728	0.770548	Neither
fibrosis,	PELI2	ENSMMUG00000059984	2.02461	0.00401883	Up	-0.574443	0.591919	Neither	-1.3081	0.00941997	Down	-0.0669533	0.841793	Neither	-1.0815	0.042879	Down	8.83523	2.35501e-08	Up	-0.33388	0.373986	Neither	1.08026	0.172953	Neither	-0.11273	0.831026	Neither	-0.125762	0.676662	Neither	-0.52083	0.443144	Neither	0.56131	0.363279	Neither	0.370222	0.545156	Neither	-0.393146	0.539201	Neither
fibrosis,	SSR2	ENSMMUG00000013495	1.25889	0.031571	Up	2.26216	0.166629	Neither	-2.50557	7.74915e-06	Down	-0.921463	0.350749	Neither	-1.19349	0.0354168	Down	3.91298	6.27472e-06	Up	-0.0726662	1	Neither	-0.908584	0.132431	Neither	0.220199	0.87297	Neither	1.45778	0.703319	Neither	-1.15332	0.151093	Neither	0.165201	0.835297	Neither	1.01507	0.462741	Neither	-0.413726	0.375872	Neither
cytokine,	KIT	ENSMMUG00000060342	-0.383003	0.464735	Neither	0.502054	0.824873	Neither	-3.59526	0.000757659	Down	0.436711	0.975659	Neither	-1.63781	0.0269938	Down	5.6752	0.0457578	Up	0.554705	0.249313	Neither	0.23961	1	Neither	-0.808114	0.226448	Neither	0.0475051	0.902735	Neither	0.499906	0.704462	Neither	0.104198	0.927786	Neither	0.612526	0.559353	Neither	0.367412	0.553107	Neither
fibrosis,	HADH	ENSMMUG00000023254	3.93876	1.85754e-09	Up	-1.81098	0.0862549	Neither	3.00422	0.00137076	Up	0.0641217	1	Neither	-1.62315	0.0424397	Down	4.29405	1.76783e-06	Up	0.3047	0.63616	Neither	-0.994642	0.0479572	Neither	-0.0102343	0.925505	Neither	-0.103653	0.744294	Neither	-0.143646	0.757695	Neither	-0.0907534	0.831349	Neither	-0.235813	0.561673	Neither	6.33637	0.0733427	Neither
fibrosis,	MMP16	ENSMMUG00000013193	-3.23867	3.7328e-12	Down	-0.98596	0.275445	Neither	-0.939926	0.198361	Neither	0.238159	0.886597	Neither	-1.90025	0.0259188	Down	5.11398	6.34846e-06	Up	-0.822671	0.159173	Neither	-0.234525	0.648454	Neither	0.338914	0.669274	Neither	0.143658	0.776687	Neither	-0.00246324	0.948016	Neither	0.162545	0.823328	Neither	0.587214	0.339794	Neither	-0.443136	0.167441	Neither
fibrosis,	CDON	ENSMMUG00000007628	3.14636	4.35334e-07	Up	-1.74588	0.168032	Neither	1.83726	0.69489	Neither	-0.520847	0.532826	Neither	-2.52672	0.00579558	Down	4.43745	0.00209	Up	-0.703928	0.129234	Neither	-1.14354	0.177981	Neither	-0.00515698	0.899896	Neither	0.0203351	1	Neither	-0.223539	0.615895	Neither	-0.144162	0.733705	Neither	0.19705	0.921215	Neither	0.279497	0.701993	Neither
fibrosis,	AP1G1	ENSMMUG00000010878	0.860628	0.119442	Neither	-1.36831	0.176441	Neither	0	1	Neither	0.516829	0.725942	Neither	-1.94041	0.0326972	Down	4.7354	9.90047e-05	Up	0.591813	0.575765	Neither	0.72989	0.243251	Neither	0.28236	0.87524	Neither	0.759109	0.257307	Neither	0.127882	0.852081	Neither	-0.411761	0.360137	Neither	0.794556	0.304587	Neither	6.09622	0.165103	Neither
fibrosis,	CREBBP	ENSMMUG00000002286	0.772935	0.171009	Neither	-0.217859	0.73766	Neither	0	1	Neither	-0.184438	0.766699	Neither	-1.63217	0.0246947	Down	4.11012	0.00013937	Up	-0.634358	0.0884992	Neither	1.26281	0.0604107	Neither	0.717176	0.663239	Neither	-0.130388	0.632992	Neither	0.627205	0.445604	Neither	-0.408048	0.371519	Neither	0.818473	0.733667	Neither	0.0217367	0.982857	Neither
fibrosis,	PTAFR	ENSMMUG00000063261	1.81832	0.0446113	Up	-1.05239	0.345587	Neither	1.42062	0.00589728	Up	-0.126747	0.834365	Neither	6.26135	0.0340967	Up	3.22836	0.0135652	Up	6.02067	0.0713876	Neither	-0.705311	0.356416	Neither	0.105967	0.957529	Neither	0.264102	0.42397	Neither	-0.0709753	0.845711	Neither	-0.0181441	0.925256	Neither	-0.0520466	0.86746	Neither	-0.888672	0.0171486	Neither
fibrosis,	PRKACA	ENSMMUG00000014132	1.46454	0.02395	Up	-0.353685	0.638208	Neither	2.04474	0.427879	Neither	0.218786	0.952945	Neither	0	1	Neither	10.265	9.78524e-06	Up	-0.133039	0.694471	Neither	1.06975	0.10558	Neither	-2.25156	0.01926	Down	-0.214613	0.480812	Neither	-0.182361	0.68652	Neither	-0.0572311	0.863128	Neither	0.0126623	0.982531	Neither	0.865602	0.0300959	Neither
cytokine,	PPBP	ENSMMUG00000042371	0.0980242	0.983473	Neither	-0.713022	0.568892	Neither	2.57064	0.292793	Neither	0	1	Neither	0.474416	0.77339	Neither	4.54697	9.00791e-05	Up	0.580057	0.634553	Neither	-0.480809	0.382046	Neither	-3.87003	0.0187425	Down	0.201437	0.51645	Neither	-0.316455	0.602678	Neither	-0.295172	0.594122	Neither	0.238359	0.804129	Neither	2.32154	0.131894	Neither
fibrosis,	AP2S1	ENSMMUG00000000833	-1.83927	0.000231188	Down	-0.795865	0.351191	Neither	-3.73309	0.000786353	Down	-0.379447	0.672376	Neither	0.503536	0.363098	Neither	5.40957	3.77988e-08	Up	-0.190135	0.709971	Neither	-0.198799	0.726578	Neither	3.98583	0.667886	Neither	0.413278	0.504158	Neither	-0.418159	0.58772	Neither	-1.54364	0.00350883	Down	0.967474	0.059733	Neither	0.622625	0.227268	Neither
fibrosis,	S100A4	ENSMMUG00000010979	0.806164	0.431174	Neither	-1.54917	0.199174	Neither	-1.07218	0.81321	Neither	-0.695677	0.48888	Neither	0.116686	1	Neither	3.55877	1.71227e-05	Up	0.227973	0.957274	Neither	-0.879274	0.146156	Neither	-0.477914	0.526521	Neither	0.0576048	0.862232	Neither	-0.312645	0.537715	Neither	-1.26143	0.0361113	Down	-0.23673	0.546882	Neither	0.0485311	0.980783	Neither
cytokine,	IL6R	ENSMMUG00000022978	0.754445	0.281908	Neither	0.712047	0.659322	Neither	-3.1707	1.18048e-11	Down	0	1	Neither	0.0262726	0.983259	Neither	2.41576	0.00278719	Up	-0.0792696	0.802352	Neither	0.215002	0.872494	Neither	0.442701	0.603956	Neither	0.0672093	0.85774	Neither	0.316694	0.622363	Neither	2.68343	0.0476413	Up	-1.50009	0.0750259	Neither	-0.896321	0.0586034	Neither
cytokine,	IL20RA	ENSMMUG00000013566	4.0926	1.44888e-07	Up	-2.07233	0.0331524	Down	-3.48262	9.53142e-05	Down	0.0102466	1	Neither	-0.563469	0.3175	Neither	4.24945	0.00648667	Up	-0.111222	0.750925	Neither	0.112658	0.889209	Neither	-0.790821	0.193104	Neither	-0.0226647	0.91762	Neither	-0.852649	0.150356	Neither	0.340706	0.564155	Neither	2.84217	1	Neither	0.627512	0.35107	Neither
fibrosis,	COX4I2	ENSMMUG00000052749	4.10728	7.04469e-05	Up	-3.22969	0.00102735	Down	-1.16832	0.0236499	Down	0.244537	0.961744	Neither	0.405164	0.526464	Neither	2.95683	0.000434408	Up	0.556953	0.194308	Neither	-1.15336	0.0999827	Neither	-0.0603241	0.868683	Neither	1.50324	0.178712	Neither	-0.150011	0.728031	Neither	1.41754	0.233765	Neither	-0.390547	0.996349	Neither	-0.824152	0.0115793	Neither
angiogenesis,	SPHK2	ENSMMUG00000022159	-2.27592	5.16214e-05	Down	-0.812446	0.396156	Neither	-4.56257	3.50378e-06	Down	0.0994152	0.993609	Neither	0.701541	0.278972	Neither	6.31601	0.0013299	Up	0.0890014	0.849536	Neither	1.94341	0.0603148	Neither	-0.223437	0.693812	Neither	0.182284	0.894875	Neither	0.910549	0.207987	Neither	0.429667	0.710335	Neither	-0.103356	1	Neither	0.784031	0.0633581	Neither
angiogenesis,	VAV2	ENSMMUG00000017214	-1.20335	0.0136643	Down	-1.30731	0.243826	Neither	-1.23423	0.0177785	Down	-0.116237	0.824674	Neither	0.0764016	0.936059	Neither	2.6834	0.00138852	Up	0.225839	0.690076	Neither	-0.403595	0.443465	Neither	-0.397359	0.555598	Neither	0.0196486	1	Neither	-0.228835	0.612671	Neither	0.599635	0.460564	Neither	-0.582893	0.196673	Neither	-1.33985	0.280667	Neither
cytokine,	ACVR1	ENSMMUG00000018497	2.72008	1.11641e-05	Up	-0.598421	0.520904	Neither	-1.7785	0.00618238	Down	0.288236	0.872286	Neither	-0.594273	0.301641	Neither	4.26358	1.0684e-06	Up	-0.33869	0.427767	Neither	-1.12739	0.078679	Neither	-0.596502	0.51234	Neither	0.386421	0.503731	Neither	0.126436	0.900899	Neither	-0.265305	0.569692	Neither	0.798124	0.887664	Neither	-0.238481	0.46731	Neither
angiogenesis,	ANGPT2	ENSMMUG00000010139	4.51771	6.82147e-05	Up	-1.65696	0.147351	Neither	-2.26013	5.11436e-05	Down	-4.05288	0.23273	Neither	0.192037	0.797265	Neither	2.1918	0.0139142	Up	-0.315705	0.415294	Neither	1.0223	0.112164	Neither	1.62744	0.28586	Neither	-0.284072	0.355685	Neither	0.508756	0.536835	Neither	-0.170642	0.71609	Neither	-0.0847398	0.814246	Neither	1.31265	0.176315	Neither
fibrosis,	MAML2	ENSMMUG00000014806	2.33564	0.000665298	Up	0.91419	0.606549	Neither	-1.33131	0.030694	Down	-0.337155	0.67988	Neither	-0.506633	0.290662	Neither	7.25362	0.0314809	Up	0.864877	0.385455	Neither	-0.0725598	0.871163	Neither	0.0998424	0.942602	Neither	0.265543	0.714867	Neither	-0.24548	0.586324	Neither	-0.299453	0.558078	Neither	-0.423499	0.310451	Neither	-0.142926	0.869018	Neither
coagulation,	MASP2	ENSMMUG00000007459	2.61446	0.00716514	Up	-0.995785	0.319876	Neither	-2.13606	0.00109331	Down	-1.04423	0.460169	Neither	0.447987	0.560688	Neither	7.60556	0.0167057	Up	-0.338787	0.340037	Neither	0.972345	0.141333	Neither	-1.48822	0.134291	Neither	0.0496611	0.943218	Neither	-0.203099	0.681992	Neither	-0.665631	0.287309	Neither	-0.479762	0.24118	Neither	0.554587	0.305213	Neither
fibrosis,	MMP11	ENSMMUG00000009097	3.21049	0.0195878	Up	0.0393889	0.927489	Neither	-2.79417	3.89216e-07	Down	1.22993	0.366479	Neither	0.0666923	0.942734	Neither	3.59339	0.000423155	Up	-0.122721	0.715814	Neither	1.76681	0.262567	Neither	-0.0831106	0.846721	Neither	-0.0964967	0.713497	Neither	0.190631	0.810636	Neither	0.491095	0.491834	Neither	-0.466436	0.732202	Neither	0.802869	0.0310731	Neither
fibrosis,	NDUFB8	ENSMMUG00000006636	1.12665	0.0366284	Up	0.383946	0.942597	Neither	-3.44868	0.000198402	Down	0.235074	0.868744	Neither	-0.172959	0.681634	Neither	2.78446	0.000540252	Up	0.311811	0.442205	Neither	-0.144686	0.749365	Neither	0.0468068	1	Neither	0.495191	0.68222	Neither	0.369502	0.634892	Neither	0.270825	0.646035	Neither	-0.320497	0.449426	Neither	-0.269127	0.688305	Neither
angiogenesis,coagulation,	PLAUR	ENSMMUG00000004616	2.34838	0.0926767	Neither	-0.925116	0.44244	Neither	-3.85797	6.06123e-07	Down	0.917109	0.51979	Neither	-0.759713	0.12957	Neither	3.39574	0.000337797	Up	0.157133	0.765276	Neither	-2.25535	0.213186	Neither	0.217597	0.824824	Neither	-0.445444	0.0986405	Neither	0.251543	0.701571	Neither	-0.276064	0.579769	Neither	-0.187224	0.629408	Neither	0.386937	0.988805	Neither
fibrosis,	GATA3	ENSMMUG00000006944	1.8705	0.109785	Neither	1.22505	0.527863	Neither	-5.68844	0.00884534	Down	-0.643819	0.524749	Neither	-0.0934796	0.80976	Neither	3.88537	2.07724e-05	Up	1.42373	0.466352	Neither	0.497644	0.446046	Neither	-0.382209	0.51337	Neither	0.188967	0.577332	Neither	0.0885488	0.916562	Neither	0.525697	0.507726	Neither	-0.178467	0.671538	Neither	-2.09122	0.257013	Neither
coagulation,	C1QB	ENSMMUG00000058486	-0.549712	0.296747	Neither	0.211464	0.941967	Neither	-1.24875	0.0220163	Down	0.46098	0.839412	Neither	0.509995	0.461964	Neither	4.01584	3.99499e-06	Up	0.583422	0.653883	Neither	-0.189759	0.839627	Neither	0.387365	0.816676	Neither	0.624267	0.470523	Neither	0.0951615	0.916658	Neither	-0.0501154	0.881528	Neither	-0.433695	0.334267	Neither	0.269081	0.738954	Neither
cytokine,	IL20	ENSMMUG00000023571	4.77611	0.348806	Neither	0	1	Neither	-1.87838	2.63382e-05	Down	0.408852	0.810006	Neither	-0.965393	0.0408975	Neither	2.46391	0.0016521	Up	-0.136766	0.694792	Neither	0.815036	0.262352	Neither	-0.123574	0.796242	Neither	-0.00740504	0.959264	Neither	-0.104304	0.796417	Neither	-0.37573	0.472968	Neither	0.549815	0.363801	Neither	0.0992205	0.892001	Neither
fibrosis,	DOCK2	ENSMMUG00000009366	0.590721	0.433239	Neither	-1.44859	0.17868	Neither	-1.39376	0.0488909	Down	0.346074	0.809949	Neither	0.12662	0.919542	Neither	4.6903	0.0078016	Up	1.20285	0.763741	Neither	-0.141096	0.79191	Neither	-0.903174	0.155923	Neither	0.0640286	0.889151	Neither	-0.17738	0.718882	Neither	-0.423156	0.349042	Neither	0.0381212	0.971817	Neither	-0.856746	0.0139373	Neither
fibrosis,	HDC	ENSMMUG00000002877	4.07971	0.441491	Neither	4.168	0.201703	Neither	-4.08877	0.00973145	Down	-0.401566	0.661071	Neither	0.428983	0.461145	Neither	1.85116	0.0260013	Up	2.75423	1	Neither	-0.388697	0.521254	Neither	-0.0869385	0.855405	Neither	0.226136	0.863419	Neither	-0.275379	0.553204	Neither	0.0326779	0.99649	Neither	0.42665	0.387474	Neither	0.360469	0.919644	Neither
fibrosis,	AQP8	ENSMMUG00000010472	3.31076	0.901827	Neither	-0.984182	0.416433	Neither	-1.55495	0.000680986	Down	-0.0104031	0.907252	Neither	-0.648628	0.303318	Neither	2.75754	0.000578787	Up	1.45642	0.922639	Neither	-0.215147	0.652362	Neither	-0.185145	0.725587	Neither	0.140773	0.706581	Neither	-0.804209	0.484968	Neither	0.140722	0.897017	Neither	0.20075	0.790957	Neither	0.701563	0.200351	Neither
fibrosis,receptor,	NPC1	ENSMMUG00000021484	1.52639	0.00907641	Up	-1.65635	0.175598	Neither	5.68028	0.00156843	Up	0.189633	0.958155	Neither	-0.0475978	0.879167	Neither	3.24117	0.0432201	Up	-0.36299	0.34495	Neither	0.275432	0.699444	Neither	-0.397781	0.562974	Neither	-0.502556	0.230548	Neither	0.185095	0.798857	Neither	-0.179632	0.688653	Neither	-0.845595	0.0558895	Neither	0.721155	0.0371386	Neither
receptor,	SCAP	ENSMMUG00000014046	-0.874966	0.0806825	Neither	0.20554	0.934453	Neither	1.99882	0.000283529	Up	0.424966	0.863913	Neither	-0.251422	0.563588	Neither	2.74591	0.00184362	Up	-0.277834	0.644394	Neither	-1.56693	0.0565378	Neither	-0.317255	0.57476	Neither	0.251913	0.501117	Neither	-0.131577	0.75124	Neither	-0.469846	0.308166	Neither	-0.241853	0.545376	Neither	0.284149	0.418289	Neither
fibrosis,	ISG20	ENSMMUG00000007669	1.57265	0.134278	Neither	-0.0271587	1	Neither	3.11323	0.0395508	Up	1.11511	0.66073	Neither	-0.219254	0.691831	Neither	1.53316	0.037276	Up	0.117672	0.800502	Neither	-0.342142	0.533547	Neither	-0.0646397	0.864783	Neither	-0.191645	0.525934	Neither	-0.0872508	0.817635	Neither	0.367298	0.65351	Neither	0.630766	0.272816	Neither	1.64723	0.396749	Neither
fibrosis,angiogenesis,	SOD1	ENSMMUG00000001711	0.299948	0.583314	Neither	-1.13423	0.244857	Neither	1.63839	0.031353	Up	0.0284338	1	Neither	0.369727	0.525247	Neither	2.52237	0.0196068	Up	0.0610144	0.912825	Neither	-0.180721	0.750865	Neither	0.160409	0.873896	Neither	0.170825	0.608264	Neither	0.17107	0.811846	Neither	0.228689	0.695668	Neither	-0.334651	0.723857	Neither	-0.231572	0.909526	Neither
angiogenesis,	CHRNA7	ENSMMUG00000022577	-3.8597	2.12588e-09	Down	-1.84033	0.100041	Neither	-0.870338	0.561661	Neither	-0.350888	0.692645	Neither	-0.0296075	0.911061	Neither	1.93547	0.0330598	Up	0.147946	0.958263	Neither	-0.297587	0.675342	Neither	-0.094778	0.831656	Neither	-0.254648	0.632113	Neither	0.636834	0.500568	Neither	0.454412	0.58812	Neither	-0.705478	0.788551	Neither	-0.392433	0.409457	Neither
angiogenesis,	PIK3CD	ENSMMUG00000006224	-1.69751	0.00201387	Down	-1.60888	0.0739958	Neither	-0.974086	0.22591	Neither	0.0165118	1	Neither	-0.78745	0.218528	Neither	3.40819	6.13523e-05	Up	-0.426011	0.872457	Neither	0.962255	0.135153	Neither	-0.411138	0.518989	Neither	-0.0314892	0.901485	Neither	0.375288	0.574353	Neither	0.278003	0.637996	Neither	0.611902	0.417077	Neither	-0.581877	0.0797106	Neither
fibrosis,cytokine,	IL11	ENSMMUG00000048355	-3.94387	0.00280773	Down	-1.59299	0.231643	Neither	0.245223	0.8474	Neither	0.102775	1	Neither	0.105922	0.91179	Neither	3.40147	0.00123254	Up	0.170019	0.723842	Neither	-0.979983	0.0698385	Neither	-0.331353	0.696549	Neither	-0.0513817	0.830592	Neither	0.930479	0.427053	Neither	-0.152696	0.754842	Neither	-1.21633	0.152482	Neither	-0.837626	0.0152091	Neither
cytokine,	ACVR1B	ENSMMUG00000046877	-1.3387	0.00493193	Down	0.289303	0.90092	Neither	-2.15504	0.325901	Neither	-0.0643476	0.863026	Neither	0.186115	0.744215	Neither	2.58137	0.00243663	Up	0.410557	0.32804	Neither	0.312862	0.851649	Neither	0.193196	0.835716	Neither	0.102653	0.807755	Neither	-0.266831	0.572038	Neither	0.315683	0.62966	Neither	0.0540239	0.992663	Neither	1.50641	0.115916	Neither
fibrosis,	DAXX	ENSMMUG00000004287	-1.24	0.00967285	Down	-2.1292	0.0743722	Neither	-2.10928	0.0637831	Neither	0.1863	0.912016	Neither	0.509976	0.607588	Neither	3.13416	0.000414852	Up	-0.286985	0.676218	Neither	-0.755647	0.315108	Neither	0.0773118	1	Neither	-0.354827	0.259357	Neither	-0.498224	0.314729	Neither	0.0431346	0.97183	Neither	0.304045	0.599223	Neither	-0.0216941	0.936755	Neither
fibrosis,cytokine,	CCR1	ENSMMUG00000056769	-1.71853	0.0134524	Down	-0.526548	0.559683	Neither	-4.50288	0.0796679	Neither	0.680754	1	Neither	0.180967	0.921985	Neither	3.04101	0.00562772	Up	0.655074	0.109278	Neither	0.54701	0.416487	Neither	-0.0124327	0.925293	Neither	0.619903	0.202665	Neither	-0.0529688	0.875212	Neither	-0.0179127	0.912055	Neither	-0.407947	0.526629	Neither	0.0871907	0.83665	Neither
fibrosis,	LATS2	ENSMMUG00000019006	3.32428	1.00327e-06	Up	-1.00232	0.277532	Neither	-0.906195	0.0817138	Neither	-0.593375	0.434633	Neither	-0.237271	0.648614	Neither	1.89128	0.0419822	Up	0.402482	0.413683	Neither	0.977772	0.452625	Neither	0.219171	0.814232	Neither	0.0657637	1	Neither	2.24061	0.408885	Neither	0.0685264	0.940783	Neither	-0.389742	0.569699	Neither	0.349943	0.368639	Neither
cytokine,	MPL	ENSMMUG00000003148	3.48859	2.72748e-05	Up	-0.526324	0.548717	Neither	0.388629	0.758131	Neither	0.215385	0.972534	Neither	-0.233159	0.606221	Neither	4.22152	2.95373e-05	Up	0.395296	0.363639	Neither	1.80967	0.236112	Neither	-0.0029517	0.937012	Neither	-0.272727	0.415941	Neither	-0.0700903	0.845918	Neither	0.934059	0.503871	Neither	-0.0205681	0.925684	Neither	0.222021	0.623955	Neither
fibrosis,angiogenesis,	COL1A2	ENSMMUG00000039654	3.02406	3.74777e-05	Up	-0.0589284	0.86199	Neither	-0.717104	0.105508	Neither	0.0885449	1	Neither	-0.509581	0.498948	Neither	3.8975	0.000885954	Up	-0.110988	0.751715	Neither	0.919888	0.170841	Neither	-0.382012	0.54227	Neither	-0.258201	0.344372	Neither	0.0533383	0.985266	Neither	0.0053222	0.96576	Neither	-0.769772	0.323483	Neither	0.131099	0.745698	Neither
fibrosis,cytokine,	TGFBR1	ENSMMUG00000001304	2.83003	6.66226e-05	Up	-2.4531	1	Neither	-0.430182	0.319118	Neither	0.299134	1	Neither	0.112675	1	Neither	2.24779	0.00507334	Up	-0.105941	0.816928	Neither	-0.386756	0.69131	Neither	-0.234243	0.773218	Neither	0.864492	0.689514	Neither	0.157293	0.807055	Neither	-1.05856	0.138593	Neither	-1.39414	0.0892283	Neither	-0.00300847	0.982085	Neither
cytokine,	CD40	ENSMMUG00000003683	4.93865	6.96296e-05	Up	-1.18907	0.251028	Neither	0.16569	1	Neither	2.02911	1	Neither	1.8701	0.689157	Neither	3.28574	0.00122692	Up	1.8136	0.60791	Neither	-0.740689	0.159367	Neither	-0.154497	0.757443	Neither	0.130749	0.741552	Neither	-0.0980178	0.804698	Neither	-0.322727	0.990865	Neither	-0.414643	0.80717	Neither	1.21806	0.10869	Neither
fibrosis,	IQGAP1	ENSMMUG00000011882	2.25079	0.000124889	Up	-1.73342	0.0585892	Neither	0.666362	0.359568	Neither	-0.427926	0.598977	Neither	-0.454713	0.535398	Neither	4.59448	0.00130038	Up	0.0270899	0.986462	Neither	-0.156155	0.783533	Neither	-0.445711	0.508286	Neither	2.87301	0.0803884	Neither	-0.234208	0.625304	Neither	-0.307651	0.473586	Neither	-0.168089	0.729587	Neither	0.871245	0.0154526	Neither
fibrosis,	GPX2	ENSMMUG00000021987	7.44722	0.00226563	Up	-1.32799	0.178205	Neither	1.60042	1	Neither	0.779389	0.510204	Neither	-0.204177	0.983576	Neither	1.57938	0.0324636	Up	-0.0928825	0.795141	Neither	-0.049169	0.882381	Neither	-1.17383	0.184603	Neither	0.605376	0.166851	Neither	0.00728709	1	Neither	-0.564376	0.325042	Neither	-0.297622	0.488852	Neither	-0.447857	0.190589	Neither
fibrosis,	CNOT10	ENSMMUG00000006596	1.95638	0.0023282	Up	0.100792	1	Neither	0.477277	0.695729	Neither	0.328383	0.892948	Neither	-0.888413	0.16384	Neither	2.19024	0.00502924	Up	2.38559	0.196293	Neither	-0.521732	0.398909	Neither	0.0466154	1	Neither	0.0246358	0.960519	Neither	0.610944	0.348464	Neither	0.17202	0.77536	Neither	0.176296	0.911107	Neither	0.267188	0.435051	Neither
fibrosis,	COL6A5	ENSMMUG00000020377	7.05132	0.0229586	Up	-0.917059	0.323782	Neither	-2.22846	0.320424	Neither	0.563953	0.877508	Neither	-0.297629	0.623168	Neither	1.85299	0.0335214	Up	-1.71339	0.251247	Neither	-0.972772	0.0948702	Neither	-0.137069	0.776715	Neither	-1.0198	0.0592602	Neither	0.400167	0.730427	Neither	0.187628	0.858668	Neither	0.0444371	0.961843	Neither	0.406642	0.321018	Neither
angiogenesis,	ERBB2	ENSMMUG00000001348	1.26041	0.0371836	Up	-0.264474	0.711088	Neither	0	1	Neither	-0.474802	0.580829	Neither	-0.0346531	0.900947	Neither	2.37067	0.00448542	Up	-0.241416	0.666883	Neither	1.00423	0.227384	Neither	-0.306475	0.591254	Neither	-0.236797	0.996922	Neither	0	1	Neither	0.224459	0.948002	Neither	-0.394804	0.527065	Neither	5.25441	0.468067	Neither
fibrosis,coagulation,	C9	ENSMMUG00000019878	-2.36162	0.0508796	Neither	2.73406	0.357883	Neither	1.06547	0.206144	Neither	0.70581	0.593129	Neither	-0.911894	0.344598	Neither	1.9206	0.0216631	Up	0.533267	0.638406	Neither	0.124992	0.921672	Neither	0.169459	0.890329	Neither	0.320762	0.384104	Neither	-1.37385	0.137208	Neither	-0.546231	0.269968	Neither	0.310475	0.829869	Neither	1.56379	0.189412	Neither
fibrosis,	RELA	ENSMMUG00000007418	1.24269	0.0532442	Neither	0.661661	0.629434	Neither	0.27132	0.599838	Neither	0.148129	0.998272	Neither	-1.00865	0.400894	Neither	3.91379	0.00121775	Up	4.49988	0.316755	Neither	-0.675657	0.263253	Neither	-0.520682	0.518072	Neither	0.0133132	1	Neither	-0.359636	0.467991	Neither	-0.17494	0.68745	Neither	-0.992939	0.206942	Neither	0.111674	0.86983	Neither
fibrosis,	FOXP3	ENSMMUG00000008624	-1.31622	0.0588866	Neither	0.306206	0.953214	Neither	4.33138	0.735422	Neither	0.294377	0.832947	Neither	-0.0815562	0.846761	Neither	1.99802	0.016997	Up	4.35483	0.415487	Neither	-0.248527	0.6741	Neither	0.284208	0.935762	Neither	0.421573	0.266887	Neither	-0.626891	0.1935	Neither	0.369353	0.595005	Neither	-0.219973	0.602183	Neither	0.320783	0.50309	Neither
fibrosis,	OASL	ENSMMUG00000006441	5.92628	0.0842972	Neither	-4.01842	0.0566667	Neither	-0.246977	0.689399	Neither	0.113998	0.978119	Neither	-0.0994878	0.792146	Neither	3.25695	0.0305393	Up	0.155341	0.976661	Neither	1.01364	0.715712	Neither	0.471121	0.571316	Neither	0.122326	0.740096	Neither	0.0896726	0.934955	Neither	0.299618	0.602934	Neither	-0.510263	0.223268	Neither	0.0024579	1	Neither
fibrosis,cytokine,	TNF	ENSMMUG00000045654	5.56087	0.110823	Neither	-0.80008	0.765555	Neither	0.425159	0.431329	Neither	-0.115154	0.819219	Neither	0.336096	0.802791	Neither	2.07573	0.00871996	Up	-0.286879	0.764208	Neither	0.725288	0.961223	Neither	0	1	Neither	-0.577038	1	Neither	-0.113501	0.794765	Neither	0.210264	0.706772	Neither	-0.638168	0.112001	Neither	-0.601259	0.122882	Neither
fibrosis,cytokine,	IL21R	ENSMMUG00000008252	5.493	0.137456	Neither	1.42447	0.560335	Neither	1.58824	0.16769	Neither	0.358101	0.788615	Neither	0.0341656	1	Neither	2.1962	0.0227273	Up	0.238401	1	Neither	0.106898	0.905967	Neither	0.175487	0.864473	Neither	0.405647	0.252152	Neither	-0.186076	0.702783	Neither	-0.559741	0.218123	Neither	-0.483694	0.271598	Neither	0.91685	0.165633	Neither
fibrosis,angiogenesis,cytokine,	IL6	ENSMMUG00000019983	2.35673	0.156096	Neither	-1.27449	0.386003	Neither	1.10679	0.377652	Neither	0.18369	1	Neither	-0.0682056	0.854784	Neither	2.01816	0.0121968	Up	0.313168	0.653951	Neither	-0.519015	0.332605	Neither	-0.197929	0.70717	Neither	-0.0227804	0.922819	Neither	-0.193075	0.681984	Neither	-0.306902	0.578556	Neither	-0.109211	0.782479	Neither	-1.79826	0.107623	Neither
fibrosis,	MLXIPL	ENSMMUG00000030377	1.10798	0.158251	Neither	0.0491945	1	Neither	0.440858	0.467995	Neither	-0.498632	0.566774	Neither	-0.530726	0.413105	Neither	2.02024	0.0433066	Up	-1.37364	0.271674	Neither	0.728296	0.48533	Neither	3.28326	1	Neither	0.244052	0.48062	Neither	0.818236	0.41791	Neither	-0.394474	0.465233	Neither	0.0914017	0.890819	Neither	4.18465	0.626582	Neither
fibrosis,	ACSL4	ENSMMUG00000004188	0.829772	0.173109	Neither	-1.29434	0.267431	Neither	-0.286125	0.98773	Neither	-0.599731	0.532706	Neither	-0.916436	0.10092	Neither	2.58491	0.00113865	Up	-0.0640317	0.880147	Neither	-0.511654	0.418559	Neither	-0.909188	0.256825	Neither	-0.0567892	0.816256	Neither	-0.176103	0.758738	Neither	0.422948	0.431239	Neither	-0.743865	0.145705	Neither	0.274763	0.448765	Neither
fibrosis,	FZD5	ENSMMUG00000057651	0.85072	0.283563	Neither	1.02176	0.591125	Neither	2.17871	0.443731	Neither	1.31885	0.611294	Neither	0	1	Neither	1.56105	0.038807	Up	1.89269	0.511152	Neither	-0.161752	0.728978	Neither	-0.598359	0.679076	Neither	0.0359588	0.971931	Neither	0.993381	0.442815	Neither	-0.692675	0.385082	Neither	0.0506801	0.99209	Neither	-1.06713	0.155501	Neither
fibrosis,	GNPTAB	ENSMMUG00000012562	0.522708	0.341171	Neither	-0.0644082	0.857415	Neither	-0.361492	0.429071	Neither	-0.284268	0.677189	Neither	-0.618411	0.276608	Neither	4.35903	0.0175625	Up	0.142384	0.799038	Neither	0.437968	0.550178	Neither	0.0724423	0.949912	Neither	0.197184	0.685962	Neither	-0.0260006	0.912123	Neither	0.137983	0.881937	Neither	3.851	0.67769	Neither	-0.809332	0.854623	Neither
fibrosis,	CD19	ENSMMUG00000006880	4.23955	0.456003	Neither	-1.2912	0.467564	Neither	0	1	Neither	-0.0188003	0.897908	Neither	-0.772889	0.497937	Neither	2.64727	0.0322783	Up	0.0328046	0.971326	Neither	-0.71947	0.253257	Neither	-0.125344	0.80275	Neither	0.0361785	1	Neither	-0.18135	0.684024	Neither	0.149246	0.805481	Neither	-0.170379	0.668224	Neither	-0.30513	0.574148	Neither
angiogenesis,	ITGB8	ENSMMUG00000006898	-0.135071	0.760342	Neither	-0.270301	0.698719	Neither	1.99953	0.19914	Neither	-0.271136	0.703367	Neither	0.0404302	0.982596	Neither	2.55039	0.0332735	Up	0.490591	0.648655	Neither	-1.81129	0.0585403	Neither	-0.43521	0.630966	Neither	0.136174	0.811098	Neither	-0.4109	0.458478	Neither	-0.0316336	0.908817	Neither	0.768837	0.120666	Neither	-0.763559	0.254828	Neither
fibrosis,	SPOP	ENSMMUG00000018752	0.242475	0.667892	Neither	-0.737356	0.431688	Neither	-1.79646	0.127085	Neither	0.520183	0.675914	Neither	-1.20982	0.0146303	Down	0.672858	0.393902	Neither	-0.146758	0.832751	Neither	0.867084	0.159679	Neither	-0.260604	0.686562	Neither	0.573456	0.309686	Neither	-0.0790054	0.85071	Neither	0.0085019	1	Neither	0.545449	0.528053	Neither	-0.953712	0.00848292	Neither
fibrosis,angiogenesis,	AKT1	ENSMMUG00000001044	0.203454	0.729455	Neither	0.438828	0.760848	Neither	1.27279	0.0635894	Neither	1.3866	0.519673	Neither	-1.98321	6.36706e-05	Down	3.29555	0.068069	Neither	0.0925501	0.880023	Neither	-0.0776685	0.854928	Neither	0.363671	0.675705	Neither	0.711811	0.771072	Neither	0.0623944	0.961258	Neither	0.227536	0.852276	Neither	1.84649	0.117336	Neither	-0.149224	0.892211	Neither
fibrosis,	MYD88	ENSMMUG00000000995	1.66036	0.043478	Up	0.373364	0.84935	Neither	-2.12261	0.00368054	Down	0.114572	0.985038	Neither	-0.102024	0.983163	Neither	1.31433	0.234981	Neither	-0.0298441	0.956265	Neither	-1.6639	0.0703258	Neither	-2.14323	0.0138061	Down	-0.0740247	0.810325	Neither	0.172869	0.782304	Neither	0.291322	0.618302	Neither	-0.555979	0.203373	Neither	4.1847	0.627414	Neither
angiogenesis,	NR3C1	ENSMMUG00000000421	2.01701	0.000628224	Up	-0.143701	0.795892	Neither	2.41717	0.286124	Neither	0.0757578	1	Neither	0.193857	0.793753	Neither	3.46204	0.127589	Neither	0.217142	0.856536	Neither	-0.660429	0.269077	Neither	-0.242171	0.716532	Neither	0.00893711	0.990276	Neither	0.340628	0.591434	Neither	-1.31253	0.02506	Down	-0.713093	0.125924	Neither	0.242428	1	Neither
fibrosis,coagulation,	F5	ENSMMUG00000042510	3.75159	0.000259015	Up	-3.601	0.0337734	Down	-1.29878	0.00687842	Down	0.292073	0.873521	Neither	0.336966	0.620272	Neither	-1.35295	0.163131	Neither	0.0601961	1	Neither	-0.87149	0.191034	Neither	-0.256321	0.669091	Neither	0.150059	0.774299	Neither	0.170474	0.857566	Neither	-0.127252	0.787772	Neither	-0.426867	0.784762	Neither	3.96335	0.653666	Neither
fibrosis,	NUBP1	ENSMMUG00000020614	1.95408	0.00548869	Up	-0.61342	0.678584	Neither	-2.30847	7.80077e-05	Down	-0.700153	0.935946	Neither	-0.246973	0.6761	Neither	-1.58889	0.291199	Neither	0.657064	0.127668	Neither	1.07649	0.327699	Neither	-1.03338	0.26874	Neither	0.559568	0.524471	Neither	0.615622	0.594352	Neither	1.91797	0.0959623	Neither	1.22867	0.67465	Neither	0.136922	0.731703	Neither
fibrosis,	ITCH	ENSMMUG00000012912	1.21391	0.0281853	Up	2.60769	0.416318	Neither	-1.01424	0.0370906	Down	2.74953	0.449591	Neither	0.0687648	0.956588	Neither	-0.523003	0.486573	Neither	0.135332	0.800472	Neither	-0.764746	0.145593	Neither	-0.856302	0.250712	Neither	0.0135267	0.99966	Neither	-0.23297	0.629998	Neither	0.412486	0.484324	Neither	0.284385	0.771601	Neither	0.949182	0.00949985	Neither
fibrosis,	GPR65	ENSMMUG00000017260	6.3363	0.0499886	Up	0.810147	0.646708	Neither	-1.25798	0.00559333	Down	-1.08272	0.453469	Neither	-0.244726	0.59056	Neither	-1.03459	0.330224	Neither	-0.529627	0.161677	Neither	-0.529672	0.294153	Neither	-0.256164	0.757086	Neither	0.396178	0.670501	Neither	-0.152418	0.806059	Neither	-0.755461	0.146176	Neither	0.57673	0.621261	Neither	0.519648	0.346547	Neither
cytokine,	TNFRSF6B	ENSMMUG00000045470	-1.25423	0.0686502	Neither	1.03669	0.510225	Neither	-1.63822	0.000121929	Down	-0.115179	0.816503	Neither	0.394388	0.533225	Neither	-1.4351	0.104328	Neither	-0.139762	0.724858	Neither	0.405533	0.867078	Neither	-0.00805965	0.918873	Neither	0.922373	0.174576	Neither	-0.262377	0.568803	Neither	-0.0622852	0.859652	Neither	1.0922	0.59443	Neither	0.479648	0.171591	Neither
cytokine,	IFNK	ENSMMUG00000064869	-1.6632	0.0744396	Neither	-3.13868	0.0675677	Neither	-1.7543	0.00157976	Down	1.63168	0.760555	Neither	0.050572	0.970002	Neither	-1.43644	0.129965	Neither	-0.182528	0.741551	Neither	0.668598	0.291401	Neither	-0.0717783	0.854058	Neither	0.0129354	1	Neither	-0.396185	0.555381	Neither	-0.519508	0.41961	Neither	-0.145347	0.772541	Neither	0.557633	0.128188	Neither
fibrosis,	RBX1	ENSMMUG00000047625	0.956804	0.117099	Neither	-0.976575	0.390743	Neither	-1.22556	0.00589346	Down	0.433962	0.742645	Neither	0.306232	0.606161	Neither	-0.34346	0.593512	Neither	-0.329258	0.408225	Neither	-1.51074	0.0811464	Neither	-0.0625097	0.874431	Neither	0.144578	0.753534	Neither	0.10702	0.883787	Neither	-0.30331	0.488985	Neither	-0.0932304	0.861625	Neither	0.130527	0.72245	Neither
cytokine,	TNFRSF21	ENSMMUG00000011905	-0.669747	0.144133	Neither	-0.0134989	0.896776	Neither	-1.43322	0.00137208	Down	4.60933	0.619595	Neither	0.473907	0.386795	Neither	0.507354	0.578405	Neither	2.13264	0.144564	Neither	-0.186273	0.699628	Neither	0.110476	0.932574	Neither	0.118884	0.709988	Neither	-0.165374	0.74828	Neither	-0.0266355	0.919487	Neither	-0.627601	0.164394	Neither	-0.683913	0.0478504	Neither
fibrosis,angiogenesis,	SYK	ENSMMUG00000001748	1.15269	0.158228	Neither	-0.857707	0.433424	Neither	-1.16251	0.0307166	Down	-1.46179	0.353829	Neither	0.0931676	0.917194	Neither	0.438895	0.596909	Neither	0.00938513	1	Neither	1.00109	0.144579	Neither	-0.282854	0.631766	Neither	1.10392	0.417136	Neither	0.648502	0.257649	Neither	-0.101773	0.823824	Neither	0.959955	0.377951	Neither	0.930154	0.796382	Neither
cytokine,	IL18RAP	ENSMMUG00000009246	5.3984	0.188531	Neither	3.26272	1	Neither	-1.81884	0.00123893	Down	0.68055	0.692099	Neither	-0.222322	0.710098	Neither	-0.036099	0.908658	Neither	0.830256	0.88465	Neither	-1.10279	0.0943048	Neither	-0.405351	0.489565	Neither	0.0646326	0.960596	Neither	0.0627248	0.950564	Neither	-0.354909	0.482743	Neither	-0.0386329	0.889604	Neither	1.91855	0.206877	Neither
cytokine,	TGFB3	ENSMMUG00000012069	-0.626562	0.207494	Neither	0.0849401	1	Neither	-1.79465	3.50766e-05	Down	0.01396	1	Neither	-0.0392713	0.894012	Neither	-1.48613	0.0978138	Neither	0.847174	0.656859	Neither	0.493633	0.440298	Neither	-1.06823	0.223325	Neither	-0.0152976	0.935893	Neither	0.58684	0.688774	Neither	-0.206967	0.6509	Neither	-0.505846	0.221716	Neither	4.59229	0.454442	Neither
fibrosis,	KANSL1	ENSMMUG00000004129	0.649758	0.21329	Neither	0.614143	0.675841	Neither	-1.76853	0.0442055	Down	-0.761389	0.822689	Neither	-0.498798	0.304807	Neither	-0.976535	0.202962	Neither	-0.323488	0.389864	Neither	0.0998636	0.931954	Neither	-0.270244	0.667743	Neither	0.645249	0.19469	Neither	-0.04338	0.885919	Neither	-0.161737	0.741893	Neither	-0.222841	0.744911	Neither	0.0700443	0.869676	Neither
fibrosis,	CD3E	ENSMMUG00000017593	-0.719746	0.389388	Neither	-1.64711	0.248672	Neither	-1.21289	0.0146326	Down	0.894916	0.600903	Neither	-0.196512	0.672695	Neither	7.40386	0.0938761	Neither	-1.02978	0.46815	Neither	0.0238776	0.977839	Neither	-0.292166	0.630258	Neither	0.262403	0.419997	Neither	-1.17844	0.169293	Neither	-0.0513623	0.875409	Neither	-1.17484	0.196769	Neither	1.77727	0.0943763	Neither
angiogenesis,	KRIT1	ENSMMUG00000014907	0.477726	0.411022	Neither	-0.790208	0.388517	Neither	-3.69632	2.91524e-11	Down	-0.334143	0.66608	Neither	0.439068	0.707962	Neither	3.54082	0.221744	Neither	0.108957	0.839464	Neither	0.718167	0.264679	Neither	-0.807686	0.214039	Neither	1.10423	0.361907	Neither	0.140785	0.840458	Neither	0.0431011	1	Neither	0.614052	0.233672	Neither	0.0900151	0.877454	Neither
fibrosis,	IRF4	ENSMMUG00000018513	0.565426	0.636848	Neither	-1.76452	0.201197	Neither	-2.0725	0.00331919	Down	-0.269189	0.73943	Neither	-0.514897	0.321764	Neither	-0.533566	0.53258	Neither	5.12548e-15	1	Neither	-0.520444	0.371961	Neither	-0.149619	0.763136	Neither	-0.166266	0.630173	Neither	0.649404	0.276612	Neither	0.335856	0.567004	Neither	0.746105	0.139622	Neither	0.954864	0.00591498	Neither
cytokine,	INHBA	ENSMMUG00000061466	0.31319	0.732782	Neither	0.554285	0.799448	Neither	-1.01298	0.04113	Down	1.78733	1	Neither	-0.873148	0.130976	Neither	-0.809569	0.262709	Neither	0.0643676	0.90414	Neither	-0.661742	0.196998	Neither	-0.0931081	0.839068	Neither	-0.0427372	0.879495	Neither	0.89276	0.207731	Neither	0.461207	0.702209	Neither	-0.559993	0.199161	Neither	6.03034	0.175364	Neither
fibrosis,	EGR1	ENSMMUG00000055069	-0.0834106	0.840101	Neither	-1.5595	0.17599	Neither	-3.27686	0.00291753	Down	0.19138	1	Neither	0.206744	0.730339	Neither	2.36838	0.0590858	Neither	0.702984	0.406973	Neither	-0.843374	0.340892	Neither	-0.691707	0.301852	Neither	-0.152089	0.619835	Neither	0.0451184	0.977663	Neither	0.130047	0.90559	Neither	0.397299	0.445033	Neither	1.0382	0.704923	Neither
angiogenesis,	KDM1A	ENSMMUG00000009773	-0.0482577	0.877832	Neither	-0.133996	0.80543	Neither	-3.01288	4.95487e-07	Down	0.0127477	1	Neither	0.314714	0.567501	Neither	-1.04874	0.127153	Neither	0.592368	0.168754	Neither	0.524525	0.483542	Neither	-0.425815	0.555484	Neither	0.353916	0.92075	Neither	-0.7697	0.324821	Neither	-0.202228	0.643118	Neither	-0.230644	0.563759	Neither	0	1	Neither
fibrosis,	ICOS	ENSMMUG00000002648	2.95149	1	Neither	-0.37794	1	Neither	-4.19516	0.00625949	Down	0.266743	1	Neither	-0.549468	0.47652	Neither	0.566853	0.464657	Neither	-1.10513	0.0832857	Neither	0.570955	0.380005	Neither	0.543664	0.660256	Neither	-0.322572	0.330883	Neither	-0.230282	0.609942	Neither	0.0263351	0.997789	Neither	0.308482	0.565672	Neither	0.150778	0.684627	Neither
fibrosis,	ATOX1	ENSMMUG00000054302	0.00235447	1	Neither	-0.934031	0.384721	Neither	-1.64984	0.00937808	Down	0.302471	0.892221	Neither	0.0315453	1	Neither	-2.48075	0.056643	Neither	0.523576	0.673651	Neither	-0.835735	0.125239	Neither	-0.471027	0.461084	Neither	0.122701	0.686044	Neither	3.16236	0.922526	Neither	-0.0953185	0.847957	Neither	0.346622	0.5663	Neither	-0.754331	0.0952775	Neither
fibrosis,	ACACA	ENSMMUG00000009349	-0.00042855	1	Neither	-1.23828	0.216509	Neither	-2.73439	7.96507e-09	Down	-0.430787	0.580659	Neither	-0.290676	0.520601	Neither	-1.01807	0.140859	Neither	-0.230034	0.640228	Neither	-1.64638	0.140366	Neither	-0.106291	0.836195	Neither	-0.153591	0.567999	Neither	0.288229	0.656581	Neither	-0.0810125	0.85623	Neither	0.362674	0.455806	Neither	-1.05764	0.17842	Neither
angiogenesis,	ITGB1BP1	ENSMMUG00000018036	-1.58787	0.0010399	Down	-2.34115	0.0148473	Down	1.31013	0.0149113	Up	0.771549	0.700571	Neither	0.106254	0.898889	Neither	-1.804	0.0621157	Neither	1.96322	0.377028	Neither	-1.05315	0.157287	Neither	0.000136428	0.925104	Neither	-0.868427	0.15762	Neither	3.65248	0.0924187	Neither	-0.770993	0.21686	Neither	0.73974	0.188326	Neither	-0.283279	0.515566	Neither
fibrosis,coagulation,	MASP1	ENSMMUG00000013004	1.63867	0.0274006	Up	-3.212	0.0381852	Down	8.95103	7.46402e-05	Up	0.431187	0.948371	Neither	-0.252244	0.657139	Neither	-0.527082	0.526778	Neither	0.00174773	1	Neither	0.062544	0.989829	Neither	-0.0798265	0.847895	Neither	-0.429064	0.812509	Neither	0.145937	0.825764	Neither	0.0365445	1	Neither	-0.249335	0.610511	Neither	-0.866108	0.0366028	Neither
fibrosis,	DUSP8	ENSMMUG00000023132	-4.21771	5.31616e-17	Down	2.29511	0.164058	Neither	1.78225	0.00665256	Up	-0.196164	0.787585	Neither	0.390284	0.470468	Neither	-1.44188	0.111711	Neither	0.0419254	0.958174	Neither	0.295369	0.816068	Neither	-0.748584	0.352749	Neither	0.0887268	0.897311	Neither	2.23688	0.170246	Neither	-0.277626	0.520584	Neither	-0.089225	0.835248	Neither	0.104753	0.778221	Neither
angiogenesis,	PTPRB	ENSMMUG00000011072	4.28512	5.98289e-11	Up	-1.55037	0.232517	Neither	1.08917	0.0370929	Up	-0.00742213	0.91389	Neither	0.23687	0.697993	Neither	-0.911841	0.563421	Neither	-0.438431	0.532174	Neither	0.877978	0.546915	Neither	-0.0495427	0.88296	Neither	0.178337	0.556728	Neither	0.0422126	0.992794	Neither	-0.192453	0.720775	Neither	-0.288712	0.492551	Neither	0.77031	0.0599304	Neither
angiogenesis,	PLA2G2A	ENSMMUG00000021862	5.01374	0.000760525	Up	-1.35381	0.206949	Neither	1.60519	0.00245454	Up	2.51913	0.554503	Neither	0.0403931	1	Neither	-0.99215	0.32611	Neither	0.13036	0.76914	Neither	-0.953476	0.0639943	Neither	-0.250244	0.650374	Neither	0.296903	0.437218	Neither	-1.30403	0.0763653	Neither	0	1	Neither	-1.17259	0.222498	Neither	-0.538948	0.108242	Neither
fibrosis,	STAT5A	ENSMMUG00000010705	1.97946	0.00451324	Up	-0.715203	0.401624	Neither	1.40645	0.00816465	Up	-0.474272	0.632846	Neither	-0.425347	0.385451	Neither	-1.86385	0.137667	Neither	-0.940428	0.206453	Neither	-1.05442	0.329422	Neither	-1.32858	0.050598	Neither	0.105037	0.782928	Neither	-0.0746219	0.842032	Neither	0.0658533	0.964281	Neither	0.495871	0.660634	Neither	-0.142215	0.788569	Neither
fibrosis,	PIK3R4	ENSMMUG00000020294	1.39572	0.0140174	Up	-0.043543	0.845637	Neither	1.92745	0.000742618	Up	-0.0268492	0.896395	Neither	0.145532	0.806446	Neither	1.54154	0.0609492	Neither	4.35152	0.412933	Neither	-1.02349	0.0618766	Neither	-0.253013	0.644826	Neither	-0.0124542	0.940363	Neither	-1.23649	0.0683022	Neither	0.0149877	1	Neither	0.732453	0.299347	Neither	3.62602	0.908196	Neither
fibrosis,	NCKAP1L	ENSMMUG00000000108	1.33111	0.0396146	Up	-4.54718	0.216544	Neither	3.98637	0.00159721	Up	0.272281	0.850574	Neither	0.131112	0.847775	Neither	-0.857269	0.165821	Neither	0.224935	0.623458	Neither	-0.455041	0.461189	Neither	-0.224625	0.702201	Neither	0.0471522	0.904168	Neither	-0.223852	0.628261	Neither	0.449656	0.429467	Neither	0.303666	0.726471	Neither	0.728686	0.471554	Neither
fibrosis,	SLC25A13	ENSMMUG00000005250	-1.00572	0.058092	Neither	-1.53834	0.149958	Neither	2.93183	0.0108625	Up	0.0963614	1	Neither	-0.094502	0.82561	Neither	0.33295	0.834444	Neither	-0.372635	0.301207	Neither	-1.22567	0.0775396	Neither	-1.13967	0.189927	Neither	-0.0417005	0.899575	Neither	-0.312972	0.550115	Neither	0.38092	0.505413	Neither	-0.837282	0.806012	Neither	5.55898	0.300584	Neither
fibrosis,	MMP7	ENSMMUG00000003405	-1.58719	0.121995	Neither	-2.4531	1	Neither	1.50576	0.00493964	Up	0.765526	0.756587	Neither	0.00603471	0.965029	Neither	-1.42908	0.248118	Neither	-0.0220247	0.919988	Neither	0.966491	0.169755	Neither	0.72353	0.438748	Neither	-0.143187	0.58602	Neither	0.185074	0.789012	Neither	-0.253868	0.581155	Neither	0.471006	0.325949	Neither	0.895696	0.0498123	Neither
cytokine,	CCL24	ENSMMUG00000058798	1.2226	0.187808	Neither	0.0676887	1	Neither	1.23143	0.0198633	Up	-0.140674	0.817156	Neither	0.0668379	0.943639	Neither	-1.70437	0.237204	Neither	0.120941	0.79207	Neither	-0.102513	0.803144	Neither	-0.422317	0.51831	Neither	-2.68752	0.0620431	Neither	-0.372009	0.426612	Neither	-0.304304	0.480898	Neither	-0.125062	0.804615	Neither	0.137845	0.765208	Neither
fibrosis,	DAPK1	ENSMMUG00000017053	-0.59812	0.189589	Neither	-0.0656362	0.857473	Neither	1.60494	0.0447051	Up	0.715002	0.890255	Neither	0.412386	0.448494	Neither	-0.997664	0.429993	Neither	-0.245613	0.60726	Neither	-0.124644	0.83402	Neither	-0.0845228	0.844658	Neither	-0.0257587	1	Neither	0.0407705	0.989784	Neither	1.2219	0.180939	Neither	-1.29719	0.168483	Neither	-0.410135	0.267888	Neither
fibrosis,	CD8A	ENSMMUG00000003524	-0.706908	0.305152	Neither	-0.00441383	0.868358	Neither	1.49115	0.00388708	Up	0.494474	0.746989	Neither	-0.037935	0.894515	Neither	0.485362	0.591839	Neither	1.90486	0.500807	Neither	-0.870215	0.32229	Neither	-0.407437	0.481213	Neither	1.26648	0.234181	Neither	0.0394379	1	Neither	0.117257	0.847415	Neither	-0.75946	0.144175	Neither	2.74814	1	Neither
cytokine,	CXCL1	ENSMMUG00000008367	4.06773	0.461989	Neither	0.552713	1	Neither	1.24858	0.0222234	Up	0.152288	0.95482	Neither	0.587961	0.68942	Neither	2.81755	1	Neither	0.111206	0.899185	Neither	-0.46622	0.499351	Neither	0.916924	0.846738	Neither	0.179995	0.661254	Neither	-0.094155	0.813761	Neither	-0.0684262	0.842944	Neither	0.00453671	1	Neither	-0.499412	0.17078	Neither
fibrosis,	KMT2D	ENSMMUG00000015718	-0.0252879	0.913485	Neither	0.384112	0.81524	Neither	1.0828	0.0411358	Up	-0.124877	0.809904	Neither	0.199738	0.745344	Neither	0.401064	1	Neither	-0.243831	0.630172	Neither	0.788653	0.498561	Neither	0.159623	0.888406	Neither	-0.0979116	0.702339	Neither	0.676459	0.274422	Neither	0.481648	0.480822	Neither	0.0964007	0.88721	Neither	-0.358183	0.354289	Neither
cytokine,	INHBE	ENSMMUG00000001124	0.555446	0.995297	Neither	3.00818	1	Neither	1.66462	0.00161951	Up	0.830308	0.482932	Neither	0.45097	0.597532	Neither	-1.45322	0.11461	Neither	-0.521731	0.554737	Neither	-0.076817	0.840309	Neither	-0.183351	0.741343	Neither	-0.234753	0.815811	Neither	0.4295	0.680344	Neither	-0.131731	0.74176	Neither	1.36231	0.483689	Neither	0.835344	0.386739	Neither
fibrosis,	ALDH3A2	ENSMMUG00000014130	2.82225	3.26805e-06	Up	-2.95441	0.0132588	Down	1.31745	0.065349	Neither	-0.155124	0.783607	Neither	0.249036	0.657079	Neither	-1.157	0.438701	Neither	0.800937	0.426437	Neither	-0.753864	0.65332	Neither	-0.591112	0.595558	Neither	-0.590783	0.0550624	Neither	4.16774	0.679348	Neither	0.518536	0.477603	Neither	-1.02361	0.201407	Neither	-0.617748	0.0722575	Neither
coagulation,	CD46	ENSMMUG00000007129	2.89774	1.56042e-05	Up	-2.48144	0.0251001	Down	2.36713	1	Neither	-0.142429	0.817965	Neither	0.804168	0.392818	Neither	-3.11296	0.104239	Neither	-0.05852	0.846959	Neither	-0.649835	0.312595	Neither	-0.367535	0.523118	Neither	0.104022	0.77127	Neither	0.91924	0.306889	Neither	-0.122903	0.76747	Neither	0.950255	0.123606	Neither	0.366593	0.288878	Neither
fibrosis,	CD84	ENSMMUG00000015470	2.11603	0.0160343	Up	-2.24899	0.0439702	Down	-1.15261	0.0580614	Neither	-0.0431099	0.881471	Neither	0.821946	0.325453	Neither	-2.07194	0.211612	Neither	-0.4154	0.519931	Neither	-0.938245	0.0934411	Neither	-0.147337	0.7635	Neither	-0.491567	0.437438	Neither	0.536013	0.659846	Neither	0.233286	0.748378	Neither	-1.30186	0.0883998	Neither	0.886734	0.0168505	Neither
fibrosis,	RAPGEF2	ENSMMUG00000010581	1.21534	0.03151	Up	-6.42698	0.0122231	Down	2.56605	0.128289	Neither	0.321105	0.838306	Neither	0.0858935	0.90563	Neither	-0.972377	0.201102	Neither	-2.62798	0.177798	Neither	-1.08642	0.0791764	Neither	-0.604549	0.346806	Neither	0.253155	0.778732	Neither	0.208925	0.766116	Neither	0.870979	0.213572	Neither	-0.875909	0.0383915	Neither	-0.234502	0.816193	Neither
angiogenesis,	MT3	ENSMMUG00000060235	-10.6886	5.09519e-64	Down	0.0999308	0.989377	Neither	0.431481	0.444451	Neither	-0.0491643	0.868351	Neither	-0.421318	0.421054	Neither	1.50263	0.0722752	Neither	-0.55426	0.121068	Neither	0.300709	0.736067	Neither	-0.032096	1	Neither	-0.0821415	0.789724	Neither	0.0463444	1	Neither	0.216656	0.765643	Neither	-0.595124	0.210042	Neither	1.94812	1	Neither
angiogenesis,	NRXN3	ENSMMUG00000013842	-7.14241	2.41459e-33	Down	-0.705113	0.413591	Neither	0.14052	1	Neither	0.253497	0.969074	Neither	-0.278911	0.534064	Neither	0.164072	1	Neither	-0.584513	0.471086	Neither	0.297654	0.736563	Neither	-0.498549	0.452833	Neither	0.304086	0.857596	Neither	1.06626	0.093707	Neither	-0.135271	0.774559	Neither	-0.0664903	0.85541	Neither	0.762629	0.0940915	Neither
angiogenesis,	CLU	ENSMMUG00000021516	-4.1893	3.81832e-17	Down	-2.08438	0.0526707	Neither	-0.115702	0.766108	Neither	0.0959951	1	Neither	1.08561	0.353229	Neither	-0.987564	0.134823	Neither	-0.295393	0.669772	Neither	-0.00143469	1	Neither	-0.0916256	0.831848	Neither	0.254213	0.619916	Neither	-0.0413819	0.892765	Neither	0.285592	0.605961	Neither	-0.388825	0.330746	Neither	-0.274731	0.484447	Neither
fibrosis,cytokine,	LTB	ENSMMUG00000008849	-5.32495	5.29809e-15	Down	1.5509	0.2366	Neither	0.877265	0.154381	Neither	-0.030294	0.897157	Neither	-0.408852	0.426582	Neither	1.2626	0.962937	Neither	-0.693157	0.254492	Neither	-0.61399	0.268214	Neither	-0.328913	0.584838	Neither	0.331676	0.563146	Neither	0.0707718	0.942341	Neither	-0.154109	0.707866	Neither	-0.468704	0.273722	Neither	0.910956	0.515149	Neither
fibrosis,	WWC1	ENSMMUG00000007457	-5.17229	6.37493e-13	Down	1.08094	0.457295	Neither	0.787082	0.385637	Neither	0.22488	0.907199	Neither	0.254495	0.653349	Neither	0.095646	1	Neither	1.61139	0.481134	Neither	-0.0691786	0.849861	Neither	0.075788	0.973027	Neither	-0.289017	0.332025	Neither	0.508993	0.405406	Neither	-0.460342	0.332163	Neither	-0.0743978	0.825095	Neither	-0.0908927	0.905904	Neither
angiogenesis,	NRXN1	ENSMMUG00000038179	-3.07535	1.37399e-10	Down	-1.31584	0.138582	Neither	-1.22922	0.240483	Neither	0.0455137	0.950332	Neither	0.0717703	0.938302	Neither	1.45399	0.054969	Neither	0.85783	0.541267	Neither	0.561807	0.466041	Neither	1.75893	0.803016	Neither	0.479579	0.594294	Neither	3.54097	0.762178	Neither	0.150606	0.809069	Neither	0.632156	0.190629	Neither	4.40171	0.447043	Neither
fibrosis,	SDC3	ENSMMUG00000013519	-2.64444	1.59892e-08	Down	1.06799	0.383827	Neither	1.01828	0.208387	Neither	-0.609365	0.488676	Neither	0.397461	0.526825	Neither	-0.537121	0.615512	Neither	4.63972	0.550675	Neither	0.753248	0.239079	Neither	-0.860666	0.543102	Neither	-0.27938	0.347293	Neither	0.397832	0.728609	Neither	-0.690155	0.166373	Neither	-0.220133	0.603128	Neither	0.900052	0.407172	Neither
fibrosis,	PNPLA3	ENSMMUG00000016698	-4.87107	4.30586e-08	Down	-1.00863	0.305174	Neither	0.0719598	0.925758	Neither	-0.371951	0.613401	Neither	-0.0411832	0.888937	Neither	-0.648934	0.287089	Neither	5.12548e-15	1	Neither	-0.382406	0.576646	Neither	-0.680042	0.278972	Neither	0.101055	0.765963	Neither	-0.0443907	0.889059	Neither	0.215214	0.78945	Neither	1.83952	0.302998	Neither	0.825236	0.0262586	Neither
angiogenesis,	SLIT2	ENSMMUG00000002614	-2.38791	5.02467e-07	Down	-0.126703	0.817062	Neither	-0.114955	0.874717	Neither	2.79833	0.458995	Neither	0.563677	0.909991	Neither	1.46559	0.0694479	Neither	3.61545	0.756175	Neither	-0.364539	0.494399	Neither	-0.377456	0.513549	Neither	-0.31271	0.48813	Neither	-0.278288	0.699262	Neither	0.290056	0.72077	Neither	0.0866899	0.889444	Neither	0.739054	0.231001	Neither
fibrosis,	JAG2	ENSMMUG00000001276	-2.24421	6.93477e-07	Down	0.0881322	0.962745	Neither	0.920633	0.073456	Neither	-0.291176	0.711207	Neither	0.274096	0.7327	Neither	-1.30132	0.22304	Neither	-0.647348	0.366829	Neither	0.898709	0.510304	Neither	-0.320722	0.648625	Neither	0.115149	0.781349	Neither	0.0495319	0.974584	Neither	0.216095	0.705459	Neither	1.09967	0.407462	Neither	5.01051	0.598987	Neither
angiogenesis,	EPHB3	ENSMMUG00000003304	-2.90303	1.24726e-05	Down	-1.21239	0.225406	Neither	-0.133321	0.890515	Neither	-0.323286	0.635828	Neither	0.185519	0.766654	Neither	-0.129013	0.910835	Neither	0.0915316	0.914617	Neither	-0.619533	0.234199	Neither	0.036282	1	Neither	0.286876	0.475128	Neither	0.815137	0.195679	Neither	0.256259	0.701837	Neither	-0.586645	0.350951	Neither	-1.39238	0.148032	Neither
fibrosis,	ELOVL6	ENSMMUG00000050694	-2.70517	0.000104669	Down	-0.620215	0.471652	Neither	1.2085	0.0959255	Neither	0.0613284	1	Neither	0.500858	0.355011	Neither	1.62383	0.0716768	Neither	-0.0201931	0.932242	Neither	-0.695803	0.554232	Neither	-1.2204	0.426797	Neither	0.116226	0.713462	Neither	-0.408939	0.413426	Neither	0.398166	0.495716	Neither	0.0523342	0.946059	Neither	-0.631051	0.856489	Neither
cytokine,	IFNA8	ENSMMUG00000063809	-6.89473	0.000208846	Down	0.602822	0.643624	Neither	2.30163	0.167047	Neither	0.37856	1	Neither	-0.314199	0.650241	Neither	0.814628	1	Neither	0.354352	0.515386	Neither	1.09871	0.323074	Neither	-0.00497513	0.934999	Neither	0.162718	0.593842	Neither	-0.4313	0.410263	Neither	-0.948823	0.320903	Neither	0.285729	0.657185	Neither	4.98393	0.270046	Neither
cytokine,	XCL1	ENSMMUG00000060218	-2.14663	0.00148226	Down	0.0600163	1	Neither	-1.17606	0.314465	Neither	0.0262423	1	Neither	0.239333	0.753698	Neither	-1.34807	0.136317	Neither	-0.527657	0.239582	Neither	0.825154	0.37833	Neither	-0.257914	0.639851	Neither	-1.49652	0.442512	Neither	0.0629435	0.949418	Neither	-0.209864	0.640094	Neither	-0.597174	0.14248	Neither	0.508515	0.194205	Neither
fibrosis,	ARHGAP35	ENSMMUG00000011332	-1.34185	0.00221219	Down	-1.00467	0.331099	Neither	-0.318683	0.594576	Neither	0.381828	0.816513	Neither	0.162942	0.786434	Neither	0.111324	0.956562	Neither	0.0125541	1	Neither	-0.0536611	0.873816	Neither	-0.412474	0.744239	Neither	0.0676433	0.86302	Neither	0.474694	0.404721	Neither	-0.043051	0.887893	Neither	-0.887918	0.117015	Neither	-0.0903731	0.779497	Neither
fibrosis,	CEBPA	ENSMMUG00000006124	-1.88843	0.00282991	Down	0.289961	0.897856	Neither	-1.44926	0.0630774	Neither	0.0031857	0.924416	Neither	4.03818	0.54422	Neither	3.09401	0.118247	Neither	1.58129	0.718622	Neither	-0.357368	0.539106	Neither	-0.475253	0.419994	Neither	0.484456	0.33129	Neither	-0.0707184	0.848435	Neither	0.244344	0.689643	Neither	1.15865	0.114976	Neither	-0.173604	0.782699	Neither
coagulation,	C8G	ENSMMUG00000032142	-3.01049	0.00608796	Down	0.513263	0.744517	Neither	-2.20542	1	Neither	5.96584	0.350839	Neither	0.0854742	0.912894	Neither	-1.56111	0.404548	Neither	0.23095	0.654843	Neither	-1.10646	0.0529453	Neither	-0.0360672	0.895914	Neither	0.145462	0.636744	Neither	0.109948	0.888886	Neither	-0.397848	0.519219	Neither	0.666317	0.155561	Neither	0.859494	0.90278	Neither
fibrosis,	CHMP4B	ENSMMUG00000008084	-1.27247	0.00719496	Down	-0.820331	0.406971	Neither	-1.06298	0.564666	Neither	1.12003	0.342413	Neither	-0.0801618	0.829657	Neither	-2.59762	0.1072	Neither	5.12548e-15	1	Neither	-0.904949	0.100594	Neither	-1.73478	0.414662	Neither	0.937173	0.635359	Neither	-0.00343861	0.948066	Neither	-0.309454	0.517312	Neither	-0.189083	0.640588	Neither	-0.224273	0.744881	Neither
fibrosis,	RPS6KA2	ENSMMUG00000005670	-1.23898	0.00810906	Down	-0.855337	0.36398	Neither	0.577289	0.545019	Neither	1.39581	0.779493	Neither	-0.240242	0.62309	Neither	-1.99473	0.571652	Neither	-1.66097	0.22884	Neither	0.222772	0.757718	Neither	-0.481744	0.433586	Neither	0.257868	0.508714	Neither	0.245784	0.875868	Neither	0.0319516	1	Neither	-0.127048	0.767881	Neither	-0.0971368	0.828991	Neither
cytokine,	FLT3	ENSMMUG00000016139	-1.86489	0.015251	Down	3.064	0.0765016	Neither	-0.469485	0.315426	Neither	0.334378	0.834306	Neither	-0.999843	0.276809	Neither	-3.29515	0.5	Neither	-0.887365	0.0262968	Neither	-0.434121	0.467901	Neither	0.150493	0.901381	Neither	-0.146712	0.592441	Neither	0.181651	0.836776	Neither	0.557457	0.418289	Neither	0.877111	0.0813551	Neither	-0.155933	0.635942	Neither
fibrosis,	PKHD1	ENSMMUG00000016993	-2.37334	0.0169924	Down	-2.02042	0.176307	Neither	0.761221	0.125034	Neither	0.307847	0.952191	Neither	0.222663	0.684603	Neither	-0.974146	0.202637	Neither	-0.331995	0.367255	Neither	-0.689015	0.179332	Neither	-0.467074	0.453	Neither	0.940197	0.0373294	Neither	-0.138821	0.882749	Neither	0.313873	0.643367	Neither	0.145777	0.892332	Neither	0.523351	0.13805	Neither
fibrosis,	HKDC1	ENSMMUG00000003849	-3.65142	0.0207862	Down	-1.23157	0.25795	Neither	-3.03988	0.5	Neither	-0.156769	0.784524	Neither	-0.232308	0.591464	Neither	-1.85598	0.19227	Neither	-0.0127235	0.939636	Neither	-0.445807	0.476615	Neither	0.205962	0.835026	Neither	-0.215673	0.427212	Neither	-0.736772	0.206731	Neither	-0.319979	0.466585	Neither	2.04826	1	Neither	-0.547769	0.346596	Neither
cytokine,	INHBB	ENSMMUG00000060196	-1.43143	0.0268677	Down	-0.251501	0.713311	Neither	1.46794	0.301818	Neither	0.344096	0.884664	Neither	-0.943947	0.267969	Neither	0.0694269	0.981827	Neither	0.158154	0.97149	Neither	0.301611	0.667067	Neither	0.0208218	1	Neither	0.462337	0.187755	Neither	0.0938753	0.954306	Neither	-0.268058	0.543391	Neither	-0.578069	0.253429	Neither	-1.43607	0.0716938	Neither
fibrosis,	PTPA	ENSMMUG00000002515	-1.06322	0.0283166	Down	-1.26302	0.19297	Neither	-0.735121	0.197209	Neither	-0.678766	0.473255	Neither	0.10548	0.899259	Neither	-0.241837	0.685963	Neither	0.637485	0.846105	Neither	-0.439605	0.381805	Neither	0.383037	0.659244	Neither	-0.0533726	0.832831	Neither	0.44336	0.489692	Neither	-0.280229	0.520363	Neither	-0.18499	0.683018	Neither	-0.0649643	0.854244	Neither
cytokine,	RELT	ENSMMUG00000003140	-1.30528	0.0439137	Down	1.17678	0.365717	Neither	-0.306886	0.639311	Neither	0.585533	0.631034	Neither	-1.0534	0.227794	Neither	-1.84832	0.115943	Neither	-0.121881	0.822961	Neither	0.442109	0.748381	Neither	-0.535555	0.550926	Neither	0.488495	0.202823	Neither	-0.695107	0.265498	Neither	-0.415306	0.348612	Neither	-0.18048	0.674089	Neither	0.912239	0.0601739	Neither
coagulation,	SERPINA5	ENSMMUG00000011217	7.43249	2.59895e-19	Up	-1.97405	0.245533	Neither	0.915536	0.505566	Neither	-0.114233	0.926325	Neither	-0.273699	1	Neither	-0.468123	0.578385	Neither	0.556192	0.358155	Neither	-0.98962	0.0826306	Neither	0.385376	0.66545	Neither	0.206328	0.499061	Neither	-0.290056	0.564148	Neither	0.306748	0.578251	Neither	3.1094	0.160656	Neither	-0.611576	0.0635084	Neither
fibrosis,	COL14A1	ENSMMUG00000002595	5.8196	4.53394e-17	Up	-1.36817	0.226363	Neither	-0.0724603	1	Neither	-0.259643	0.716536	Neither	-0.495706	0.326774	Neither	0.331414	0.875287	Neither	-0.534141	0.16492	Neither	-0.444678	0.377746	Neither	-1.53331	0.0951337	Neither	0.13425	0.836822	Neither	-0.430499	0.728979	Neither	-0.205298	0.639926	Neither	-0.303155	0.516694	Neither	1.53351	0.080763	Neither
coagulation,	C7	ENSMMUG00000014171	5.79752	6.01111e-17	Up	-1.3225	0.177332	Neither	0.192574	0.993737	Neither	-0.280066	0.701216	Neither	0.175662	1	Neither	-2.08453	0.108584	Neither	-0.0525055	0.855166	Neither	0.169433	0.913355	Neither	-0.0173224	0.919108	Neither	0.0296497	1	Neither	0.581173	0.32265	Neither	-0.189418	0.651185	Neither	0	1	Neither	-0.0314947	0.916234	Neither
fibrosis,	LPL	ENSMMUG00000004712	5.54059	9.07957e-16	Up	-0.350995	0.694076	Neither	0.478814	0.693806	Neither	1.65031	0.504828	Neither	-1.50279	0.162773	Neither	3.60298	0.29313	Neither	-0.15149	0.680364	Neither	0.536442	0.388977	Neither	0.235658	0.782846	Neither	-0.11592	0.76121	Neither	-0.108359	0.785499	Neither	-0.441151	0.362771	Neither	-0.189177	0.645646	Neither	-0.166983	0.595822	Neither
fibrosis,	FABP4	ENSMMUG00000020987	6.03002	7.56081e-15	Up	-0.0405193	0.870403	Neither	1.94845	0.141096	Neither	-0.57161	0.536217	Neither	0.189416	0.868552	Neither	0.159893	0.929717	Neither	0.252436	0.641123	Neither	-0.0752999	0.886201	Neither	0.41844	0.596584	Neither	0.121315	0.776606	Neither	-0.182164	0.676456	Neither	-0.0649123	0.853033	Neither	-0.0303278	0.90836	Neither	0.747048	0.259895	Neither
cytokine,	OSMR	ENSMMUG00000001609	5.58727	1.1068e-13	Up	2.12713	0.717864	Neither	1.12811	0.160305	Neither	0.243266	0.890601	Neither	0.0536552	0.963073	Neither	-1.44563	0.484275	Neither	-0.606449	0.186497	Neither	2.26714	0.0658858	Neither	-0.306085	0.584804	Neither	-0.223763	0.706337	Neither	-1.0214	0.269077	Neither	0.217993	0.755131	Neither	-1.82404	0.0574364	Neither	0.637127	0.0726332	Neither
fibrosis,angiogenesis,	TEK	ENSMMUG00000006080	5.3507	1.31314e-11	Up	-1.24805	0.397683	Neither	-0.933951	0.203465	Neither	-0.393413	0.648421	Neither	0.207761	0.719512	Neither	-1.99484	0.571643	Neither	-0.236898	0.622069	Neither	2.26727	0.0821389	Neither	0.106914	1	Neither	0.0300579	0.95204	Neither	-0.526728	0.469054	Neither	0.909299	0.161689	Neither	0.0142249	1	Neither	-0.967547	0.667229	Neither
fibrosis,	ACSM3	ENSMMUG00000016745	5.72174	1.00104e-10	Up	0.437636	0.958647	Neither	-0.64043	0.65907	Neither	1.06811	0.390699	Neither	0.563274	0.336682	Neither	-2.50351	0.0546018	Neither	-1.04128	0.473551	Neither	-1.27996	0.0809812	Neither	-0.655621	0.484358	Neither	-0.0533021	0.827957	Neither	-0.217895	0.643393	Neither	0.0907434	0.937622	Neither	0.59084	0.419453	Neither	-0.568551	0.0765211	Neither
fibrosis,angiogenesis,	MMP2	ENSMMUG00000004475	5.28184	1.15837e-10	Up	-0.499383	0.557396	Neither	1.45007	0.99735	Neither	1.38516	0.260264	Neither	0.536487	0.404835	Neither	-1.18193	0.0719418	Neither	0.109386	0.858513	Neither	-0.0436336	0.910712	Neither	0.194781	0.839621	Neither	0.450985	0.851709	Neither	-0.818959	0.168409	Neither	0.102749	0.882286	Neither	0.220583	0.659508	Neither	0.00549556	0.994397	Neither
angiogenesis,	CDH13	ENSMMUG00000020114	3.69836	2.98653e-09	Up	0.463106	0.816834	Neither	0.224226	0.799354	Neither	-2.63206	0.5	Neither	-0.139938	0.736925	Neither	-0.109451	0.842716	Neither	-1.28367	0.229323	Neither	0.530647	0.892608	Neither	0.362695	0.659477	Neither	0.301518	0.364406	Neither	-0.148785	0.738219	Neither	-0.395292	0.588364	Neither	2.51153	0.139673	Neither	0.699261	0.991618	Neither
angiogenesis,	TIE1	ENSMMUG00000010660	4.16352	2.5538e-08	Up	-0.460078	0.640307	Neither	0.361833	0.56067	Neither	0.709836	0.761723	Neither	-1.98005	0.151868	Neither	-1.65622	0.0682105	Neither	0.839107	0.237169	Neither	-0.718939	0.354656	Neither	-1.30638	0.185018	Neither	0.0491598	0.900316	Neither	0.0539215	0.974122	Neither	-0.347231	0.579543	Neither	-0.00805443	0.939475	Neither	-0.939365	0.0596514	Neither
angiogenesis,	CALCRL	ENSMMUG00000009447	4.083	3.8645e-08	Up	-1.47712	0.221484	Neither	-0.345754	0.606998	Neither	-0.307896	0.771304	Neither	0.116671	0.887216	Neither	1.19314	0.482094	Neither	0.576516	0.573722	Neither	-0.279391	0.628783	Neither	-0.446703	0.539993	Neither	0.600771	0.252069	Neither	-0.0172715	0.926757	Neither	0.364982	0.80429	Neither	-0.282555	0.806116	Neither	0.587682	0.868935	Neither
fibrosis,	FST	ENSMMUG00000004860	6.22255	1.01069e-07	Up	0.454113	0.759325	Neither	0.465583	0.830467	Neither	-1.25104	0.577112	Neither	0.646022	0.215417	Neither	0.474274	0.540837	Neither	-0.0244413	0.926039	Neither	1.19901	0.407947	Neither	-0.0762664	0.849969	Neither	0.233956	0.439587	Neither	1.46194	0.107715	Neither	-0.229695	0.868575	Neither	-0.743021	0.143167	Neither	-0.64976	0.0847629	Neither
angiogenesis,	MEOX2	ENSMMUG00000062962	4.67617	3.08534e-07	Up	-0.848958	0.465956	Neither	-2.89928	0.0542442	Neither	0.431589	0.842108	Neither	0.566316	0.623154	Neither	3.03627	0.216129	Neither	1.69622	0.287599	Neither	1.21108	0.112968	Neither	-0.0451791	0.889286	Neither	1.42067	0.0756949	Neither	0.0604819	1	Neither	0.146233	0.879261	Neither	1.82921	0.256701	Neither	-0.345433	0.329259	Neither
fibrosis,	RAP1B	ENSMMUG00000011442	3.75904	3.45395e-07	Up	0.871054	0.503597	Neither	-0.0574354	0.877041	Neither	-0.11868	0.827723	Neither	-0.220386	0.613139	Neither	1.41735	0.862286	Neither	0.936656	0.0338831	Neither	0.794638	0.23146	Neither	0.0746455	0.984748	Neither	-0.18989	0.720423	Neither	0.131951	0.868062	Neither	-0.0943415	0.830243	Neither	-0.474092	0.26833	Neither	0.767918	0.728197	Neither
fibrosis,	ANAPC10	ENSMMUG00000004432	3.78066	4.79987e-06	Up	-0.791192	0.391286	Neither	-1.39499	0.169816	Neither	-0.107803	0.826695	Neither	0.2741	0.872037	Neither	-1.31875	0.194696	Neither	0.664918	0.423156	Neither	0.389609	0.543868	Neither	-0.295467	0.610233	Neither	-0.321345	0.48064	Neither	0.570052	0.335646	Neither	-0.0108799	0.938308	Neither	-1.04357	0.362682	Neither	-0.953507	0.320556	Neither
fibrosis,angiogenesis,	F11R	ENSMMUG00000001996	3.0492	5.04653e-06	Up	-0.268083	0.724023	Neither	-0.14191	0.810804	Neither	-0.453015	0.593171	Neither	-0.0418243	0.889839	Neither	-0.935683	0.12745	Neither	-0.304665	0.639138	Neither	-0.374097	0.456094	Neither	-0.502319	0.615843	Neither	-0.100538	0.728004	Neither	-0.394007	1	Neither	0.891303	0.7239	Neither	-0.180804	0.85446	Neither	4.37868	0.45398	Neither
fibrosis,	CFTR	ENSMMUG00000011269	4.0675	5.55714e-06	Up	-1.54753	0.238947	Neither	-3.94939	0.18751	Neither	-0.0698822	0.85857	Neither	0.298831	0.584178	Neither	-0.830368	0.242191	Neither	2.00119	0.172487	Neither	-0.930305	0.0708032	Neither	-0.21285	0.69225	Neither	-0.4916	0.442143	Neither	1.13014	0.173909	Neither	-0.094243	0.813399	Neither	2.01645	1	Neither	-0.795557	0.0235317	Neither
fibrosis,angiogenesis,cytokine,	KDR	ENSMMUG00000012669	3.05719	5.81502e-06	Up	-0.851977	0.427916	Neither	-0.292592	0.617045	Neither	0.563704	0.721275	Neither	-0.201586	0.87769	Neither	1.40254	0.196612	Neither	-0.559026	0.17016	Neither	1.0361	0.631662	Neither	2.77527	1	Neither	-0.113125	0.679926	Neither	1.73793	0.261162	Neither	-0.732976	0.128023	Neither	0.720718	0.252504	Neither	0.299693	0.702502	Neither
coagulation,	F2R	ENSMMUG00000039522	3.25047	5.83242e-06	Up	-0.513262	0.540964	Neither	-0.201175	0.807642	Neither	0.285861	1	Neither	0.262097	0.674566	Neither	0.194424	1	Neither	-0.0824054	0.840115	Neither	-0.369017	0.457894	Neither	0.499239	0.821951	Neither	-0.143425	0.683892	Neither	-0.973197	0.292759	Neither	-1.00126	0.136106	Neither	-0.948549	0.0287978	Neither	-0.684982	0.0395617	Neither
fibrosis,	CASP12	ENSMMUG00000016548	4.79966	7.53646e-06	Up	0.918402	0.464106	Neither	-1.69753	0.255397	Neither	-0.45869	0.554984	Neither	0.225278	0.705661	Neither	0.647855	0.473072	Neither	0.0315217	1	Neither	6.42416	0.147048	Neither	-0.21861	0.692391	Neither	0.0984708	0.985103	Neither	0.359881	0.687022	Neither	-0.538193	0.242875	Neither	-0.564004	0.188723	Neither	0.0391288	0.93254	Neither
angiogenesis,	RRAS	ENSMMUG00000028733	3.59432	1.01857e-05	Up	-1.29598	0.167738	Neither	2.50328	1	Neither	-0.257206	0.699672	Neither	0.25578	0.70701	Neither	-0.640537	0.679575	Neither	0.00645778	1	Neither	2.11998	0.127866	Neither	0.102989	0.948439	Neither	-0.376443	0.537473	Neither	2.60534	0.302137	Neither	0.22851	0.700441	Neither	-0.506871	0.489937	Neither	0.254935	0.732729	Neither
fibrosis,cytokine,	IFNGR1	ENSMMUG00000062426	2.83034	1.07376e-05	Up	0.105396	1	Neither	0.438289	0.629252	Neither	-0.280011	0.742779	Neither	0.687536	0.675338	Neither	-2.42113	0.0631405	Neither	3.20311	0.900036	Neither	-0.0908083	0.822728	Neither	-0.150919	0.760588	Neither	0.624396	0.237836	Neither	-0.728924	0.216943	Neither	-0.0489042	0.883632	Neither	-0.582263	0.656766	Neither	3.91686	0.640217	Neither
fibrosis,	ACOX2	ENSMMUG00000006229	3.58271	1.21844e-05	Up	-1.48845	0.136409	Neither	1.20898	0.0851884	Neither	0.0056992	0.92519	Neither	-0.766964	0.346176	Neither	-3.29515	0.5	Neither	-0.0218489	0.92306	Neither	-0.302299	0.592472	Neither	-0.115328	0.802314	Neither	-0.0528792	0.870914	Neither	0.531328	0.522684	Neither	-0.0944112	0.803291	Neither	0.910865	0.0753887	Neither	-0.0516945	0.868934	Neither
fibrosis,	STAT3	ENSMMUG00000010707	2.57896	1.27845e-05	Up	0.115402	1	Neither	-1.42494	0.400644	Neither	-0.603029	0.945956	Neither	0.229237	0.676181	Neither	-4.77864	0.0995707	Neither	0.0376811	1	Neither	-0.436834	0.378771	Neither	-0.809224	0.408448	Neither	1.8764	1	Neither	0.0316709	1	Neither	-0.330471	0.62956	Neither	-0.459889	0.261253	Neither	-0.960988	0.00469735	Neither
fibrosis,	TBC1D4	ENSMMUG00000021197	2.59917	1.72067e-05	Up	-1.12722	0.389593	Neither	-0.0913471	0.805777	Neither	0	1	Neither	0.0997993	0.906788	Neither	-0.598495	0.53136	Neither	-1.41908	0.453903	Neither	0.74432	0.71534	Neither	-0.293043	0.609353	Neither	0.0492298	0.936302	Neither	0.292378	0.698734	Neither	2.77907	1	Neither	0.42842	0.372796	Neither	0.223329	0.62697	Neither
fibrosis,angiogenesis,	ITGB1	ENSMMUG00000017767	2.88711	2.07488e-05	Up	-0.593471	0.556703	Neither	0.719041	0.190316	Neither	-0.253373	0.713924	Neither	0.187559	0.822024	Neither	2.95431	0.112481	Neither	1.98939	0.274187	Neither	1.95897	1	Neither	-0.895706	0.378892	Neither	0.294938	0.338603	Neither	-0.0984324	0.833916	Neither	-0.0581244	0.8614	Neither	0.773704	0.467058	Neither	-0.475311	1	Neither
fibrosis,cytokine,	IL20RB	ENSMMUG00000007390	4.43511	2.67097e-05	Up	-0.470836	0.557327	Neither	-3.56515	0.5	Neither	0.439583	0.790735	Neither	-0.533933	0.633797	Neither	-1.31268	0.342067	Neither	3.22705	0.929668	Neither	0.966412	0.129282	Neither	-0.368559	0.522845	Neither	1.78991	0.595283	Neither	-0.326902	0.513066	Neither	-0.734972	0.135585	Neither	-0.653198	0.336997	Neither	-0.214198	0.85588	Neither
fibrosis,	PPARG	ENSMMUG00000007191	3.66391	2.9877e-05	Up	0.852825	0.579297	Neither	-1.39715	0.119944	Neither	0.76834	1	Neither	-0.131367	0.747751	Neither	2.10545	1	Neither	-0.442804	0.681567	Neither	0.676889	0.806677	Neither	-1.3264	0.140962	Neither	-0.0696867	0.862477	Neither	-0.208505	0.63487	Neither	-0.290705	0.659515	Neither	0.302299	0.561164	Neither	-0.881412	0.0100088	Neither
fibrosis,	TRAF6	ENSMMUG00000018266	2.62163	3.22378e-05	Up	-0.994372	0.287472	Neither	-0.196497	0.805799	Neither	0.0165037	1	Neither	-0.592003	0.248552	Neither	-0.590357	0.550378	Neither	0.840506	1	Neither	-0.0191132	0.904156	Neither	-0.245229	0.663311	Neither	0.61918	0.0921892	Neither	0.276758	0.705427	Neither	0.0333215	0.999608	Neither	0.331517	0.681903	Neither	0.102647	0.787757	Neither
coagulation,	THBD	ENSMMUG00000016814	2.5415	4.13954e-05	Up	-1.39128	0.303086	Neither	0.049028	1	Neither	0	1	Neither	-0.235746	0.842106	Neither	0.23278	1	Neither	0.184578	0.780048	Neither	-0.251336	0.623589	Neither	0.277116	0.836382	Neither	1.07309	0.460224	Neither	0.549968	0.348313	Neither	0.0415922	1	Neither	-0.631867	0.293745	Neither	-0.0455656	0.904165	Neither
fibrosis,angiogenesis,	CASP8	ENSMMUG00000031296	3.19128	0.000115241	Up	-0.666486	0.548787	Neither	1.02248	0.0613769	Neither	0.269261	0.940792	Neither	0.205445	0.754323	Neither	-1.1472	0.0788577	Neither	-0.237903	0.510114	Neither	-0.415243	0.407172	Neither	1.101	0.426926	Neither	0.263543	0.423997	Neither	-0.48285	0.323836	Neither	-0.0631823	0.853978	Neither	-0.671735	0.128605	Neither	0.140674	0.723379	Neither
fibrosis,coagulation,	C1S	ENSMMUG00000012786	2.84602	0.000129679	Up	0.5355	1	Neither	0.888285	0.144352	Neither	-1.6843	0.341682	Neither	0.435107	0.651834	Neither	0.240197	0.911343	Neither	4.14509	0.693628	Neither	-0.397909	0.538314	Neither	-0.601369	0.625271	Neither	0.106325	0.753286	Neither	-0.308992	0.501926	Neither	-0.106984	0.872722	Neither	-0.0968941	0.791119	Neither	0.233931	0.610805	Neither
angiogenesis,	CYP1B1	ENSMMUG00000013945	2.77186	0.000135036	Up	0.112065	1	Neither	-0.354173	0.410218	Neither	-0.825624	0.41105	Neither	-0.91405	0.398459	Neither	-0.00342644	1	Neither	0.386021	0.771186	Neither	-0.392466	0.463259	Neither	-2.37853	0.191888	Neither	-0.622136	0.228054	Neither	0.0974807	0.915075	Neither	-0.410201	0.376258	Neither	-0.611294	0.152156	Neither	0.236646	0.70086	Neither
angiogenesis,	MMRN2	ENSMMUG00000011851	2.55092	0.000150706	Up	0.449401	0.757194	Neither	1.14405	0.12969	Neither	0.312954	0.896832	Neither	-0.160346	0.759222	Neither	-4.21972	0.200445	Neither	0.851357	0.437826	Neither	-0.323901	0.628797	Neither	0.696727	0.817462	Neither	-0.208965	0.47926	Neither	-0.0236554	0.91669	Neither	0.253502	0.674542	Neither	-0.0125069	0.937323	Neither	-0.109251	0.813555	Neither
fibrosis,	OAS1	ENSMMUG00000012782	2.99564	0.000155059	Up	-1.02462	0.319874	Neither	-0.574778	0.343201	Neither	0.445793	0.805505	Neither	-0.997939	0.160385	Neither	-0.891234	0.256674	Neither	0.0065956	1	Neither	-0.795834	0.338607	Neither	-0.210994	0.703926	Neither	0.258446	0.574054	Neither	-0.0309681	0.908934	Neither	0.146473	0.834679	Neither	4.47807	0.386495	Neither	-0.650961	0.854393	Neither
cytokine,	IL7R	ENSMMUG00000001676	4.19286	0.000164954	Up	2.08358	1	Neither	0.612766	0.293081	Neither	-0.585626	0.48848	Neither	-0.129266	1	Neither	1.20916	0.980747	Neither	0.836764	0.105464	Neither	1.19338	0.126425	Neither	-1.02403	0.233688	Neither	-0.355941	0.463904	Neither	-0.308788	0.584747	Neither	-0.335088	0.507769	Neither	0.0355126	0.975871	Neither	-0.724025	0.230076	Neither
cytokine,	IL2RG	ENSMMUG00000017795	4.67065	0.000179732	Up	-0.187312	0.768953	Neither	-0.817198	0.294975	Neither	-0.708923	0.517809	Neither	0.382875	0.568275	Neither	0.684346	0.365004	Neither	-0.174189	0.611832	Neither	-0.737131	0.22404	Neither	-0.623336	0.402684	Neither	0.113803	0.763782	Neither	0.884562	0.73017	Neither	-0.150613	0.720696	Neither	-0.136077	0.795157	Neither	-0.597105	1	Neither
fibrosis,	PDHA1	ENSMMUG00000017336	2.20388	0.000274681	Up	0.200473	0.933001	Neither	1.19452	0.200889	Neither	2.02902	1	Neither	0.285907	0.618041	Neither	-1.96899	0.218536	Neither	-0.202063	0.595013	Neither	0.583425	0.406062	Neither	-0.619968	0.477268	Neither	-0.202516	0.470168	Neither	0.238994	0.805218	Neither	0.228439	0.948105	Neither	-0.346272	0.482081	Neither	-0.991498	0.0855864	Neither
angiogenesis,	BTG1	ENSMMUG00000050631	2.16195	0.000275624	Up	-0.873603	0.406113	Neither	1.0934	0.0508943	Neither	-0.280088	0.706289	Neither	0.468209	0.549621	Neither	-1.77666	0.101315	Neither	0.0628822	0.963414	Neither	-0.213898	0.702168	Neither	-0.165226	0.819054	Neither	-0.0971419	0.719597	Neither	-0.0469934	0.880999	Neither	-0.507314	0.287003	Neither	3.76141	0.689076	Neither	4.35805	0.48812	Neither
angiogenesis,	EPHA2	ENSMMUG00000018245	2.68006	0.00033616	Up	0.313828	0.855335	Neither	-0.0143775	0.924846	Neither	0.988772	0.863018	Neither	-0.448308	0.47282	Neither	-1.246	0.157626	Neither	0.880139	0.329369	Neither	-1.28824	0.116309	Neither	-0.293758	0.696226	Neither	0.0376089	0.933825	Neither	-0.334223	0.562754	Neither	-1.37025	0.103402	Neither	0.824251	0.0935704	Neither	0.029439	1	Neither
fibrosis,	MTMR14	ENSMMUG00000007808	2.05952	0.000369782	Up	-1.22004	0.211913	Neither	3.09516	0.0780139	Neither	0	1	Neither	0.307283	0.741455	Neither	-0.980508	0.203981	Neither	-0.545305	0.13672	Neither	1.34298	0.0504763	Neither	0.700891	0.359618	Neither	-0.0693949	0.887207	Neither	0.489243	0.839992	Neither	-0.396861	0.395487	Neither	-0.339857	0.491013	Neither	0.0337249	0.961472	Neither
fibrosis,	CHUK	ENSMMUG00000018476	2.27626	0.000476062	Up	-1.02177	0.452527	Neither	0.273486	0.736551	Neither	0	1	Neither	-0.280581	0.559677	Neither	1.68409	0.156553	Neither	0.320812	0.809443	Neither	-0.296003	0.859566	Neither	0.0207053	1	Neither	-0.0175901	0.926387	Neither	0	1	Neither	-0.573129	0.485652	Neither	0.708624	0.156201	Neither	-0.197474	0.644695	Neither
fibrosis,	LAMA3	ENSMMUG00000004321	2.06773	0.000486964	Up	-1.66191	0.212778	Neither	-0.0906338	0.812498	Neither	2.02198	1	Neither	0.422902	1	Neither	0.216584	1	Neither	-0.132101	0.701386	Neither	-0.223685	0.660989	Neither	0.250354	0.777045	Neither	-0.670889	0.548571	Neither	0.170724	0.793584	Neither	-0.198614	0.682404	Neither	-0.996437	0.343618	Neither	0.393384	0.922671	Neither
fibrosis,	SP3	ENSMMUG00000021818	1.9251	0.00069745	Up	-1.2984	0.210045	Neither	-1.01453	0.0965301	Neither	0.143051	1	Neither	-0.342127	0.480005	Neither	5.57234	0.346034	Neither	-0.256539	0.54298	Neither	-0.418519	0.422018	Neither	0.334812	1	Neither	0.418394	0.363743	Neither	-0.0116432	0.933464	Neither	-0.846171	0.233345	Neither	0.271165	0.772327	Neither	-0.157206	0.788414	Neither
fibrosis,angiogenesis,coagulation,	SERPING1	ENSMMUG00000012618	2.73927	0.00079316	Up	0.679451	0.640625	Neither	0	1	Neither	0.0952133	1	Neither	-0.541338	0.315489	Neither	0.0457797	1	Neither	0.0389236	1	Neither	-0.924502	0.0696851	Neither	0.2815	0.759679	Neither	2.24231	0.240592	Neither	-0.36625	0.435717	Neither	0.39592	0.493118	Neither	-0.329578	0.593998	Neither	0.0145613	1	Neither
fibrosis,	NDUFA1	ENSMMUG00000032359	2.01291	0.000796453	Up	1.0839	0.570392	Neither	0.182538	0.846766	Neither	-0.833115	0.431686	Neither	-0.790527	0.139965	Neither	-1.18116	0.0987054	Neither	-0.0495328	0.862028	Neither	-0.538528	0.326912	Neither	-0.352775	0.755001	Neither	0.0546016	0.882084	Neither	0.227791	0.810115	Neither	-0.0990011	0.798545	Neither	-3.11007	0.1004	Neither	4.35809	0.487943	Neither
cytokine,	IL13RA1	ENSMMUG00000053844	2.07592	0.000866288	Up	-0.803565	0.351266	Neither	-0.718443	0.173399	Neither	-0.578582	0.48637	Neither	0.0138344	1	Neither	-0.0648342	0.860473	Neither	-0.986376	0.418842	Neither	-1.25641	0.570811	Neither	0.000517742	1	Neither	0.118636	0.835918	Neither	0.240718	0.703058	Neither	0.49813	0.458924	Neither	0.606582	0.205596	Neither	0.0828346	0.845392	Neither
angiogenesis,	PLXDC1	ENSMMUG00000004917	2.35787	0.000931764	Up	0.989238	0.573356	Neither	0.493306	0.97747	Neither	0.377567	0.790464	Neither	-0.60206	0.353038	Neither	-1.52292	0.351374	Neither	0.722449	0.847218	Neither	1.81754	0.188717	Neither	0.285799	0.813092	Neither	0.58675	0.836307	Neither	0.537847	0.53491	Neither	0.163374	0.991879	Neither	0.0790133	0.899489	Neither	0.691027	0.535757	Neither
fibrosis,	LRP6	ENSMMUG00000023317	1.80787	0.000977686	Up	-1.11178	0.27301	Neither	-0.180057	0.693417	Neither	-0.140882	0.803303	Neither	0.0131137	1	Neither	-0.245514	0.716535	Neither	-0.246181	0.548803	Neither	0.558088	0.388763	Neither	-0.142881	0.779531	Neither	0.18974	0.766639	Neither	-0.130337	0.773781	Neither	-0.113467	0.836811	Neither	0.0124644	0.981933	Neither	0.147653	1	Neither
fibrosis,	UBA52	ENSMMUG00000064485	1.96661	0.00124842	Up	0.337495	0.865796	Neither	0.199383	0.7752	Neither	0	1	Neither	0.228883	0.705238	Neither	0.00477596	1	Neither	-0.253256	0.723068	Neither	-0.500186	0.457936	Neither	0.540132	0.565194	Neither	-0.00477306	0.961989	Neither	3.61101	0.72312	Neither	0.196843	0.930148	Neither	-1.04943	0.112721	Neither	-0.0949918	0.758678	Neither
fibrosis,	TPR	ENSMMUG00000009081	1.80181	0.00132412	Up	-0.37689	0.637871	Neither	0.828828	0.365635	Neither	-0.286144	0.692336	Neither	-1.96643	0.365702	Neither	-1.09094	0.32652	Neither	-0.0125203	0.940603	Neither	1.44052	0.246509	Neither	0.375077	0.643035	Neither	-0.301346	0.588426	Neither	0.186059	0.841689	Neither	-0.193007	0.638598	Neither	-0.249667	0.763491	Neither	0.0256475	0.994437	Neither
angiogenesis,	PIK3R1	ENSMMUG00000011532	1.77312	0.00132971	Up	1.03916	0.501997	Neither	1.94604	0.770157	Neither	1.65336	0.270122	Neither	-0.421154	0.376656	Neither	-0.491278	0.400573	Neither	0.704323	0.192831	Neither	-0.984228	0.25186	Neither	-0.152333	0.794276	Neither	-0.168246	0.672458	Neither	0.170936	0.88706	Neither	0.0836597	0.946493	Neither	-0.637928	0.144208	Neither	0.160212	1	Neither
fibrosis,	TJP1	ENSMMUG00000017878	1.77525	0.00143702	Up	-1.52172	0.1382	Neither	-1.37761	0.100576	Neither	-0.225142	0.732175	Neither	0.45735	0.803788	Neither	-2.68219	0.131028	Neither	-0.272784	0.476039	Neither	0.436583	0.496843	Neither	-0.364408	0.532201	Neither	0.0631445	0.983772	Neither	-0.28787	0.533587	Neither	0.402802	0.523985	Neither	-0.402733	0.335005	Neither	-0.957089	0.0101407	Neither
angiogenesis,	TMPRSS6	ENSMMUG00000000151	7.87649	0.00160892	Up	-0.437956	0.593719	Neither	-2.20542	1	Neither	0.0242199	1	Neither	0.239244	0.750319	Neither	-1.21964	0.808913	Neither	4.90451	0.309779	Neither	1.04308	0.166142	Neither	0.370534	0.801811	Neither	0.186344	0.549062	Neither	0.241424	0.763517	Neither	-0.0567228	0.868607	Neither	0.676204	0.217395	Neither	1.03844	0.0842435	Neither
fibrosis,cytokine,	CCL13	ENSMMUG00000009785	7.84918	0.00162051	Up	-1.42366	0.187943	Neither	0.267563	0.764198	Neither	-0.555428	0.621859	Neither	-0.0708543	0.843673	Neither	1.62746	0.402702	Neither	-0.181717	0.7222	Neither	0.89259	0.464429	Neither	-0.833366	0.507748	Neither	0.614842	0.200706	Neither	-3.98143	0.174592	Neither	0.0328406	1	Neither	0.418942	0.594313	Neither	-1.758	0.366129	Neither
fibrosis,	CSNK1A1	ENSMMUG00000001758	1.75593	0.00246371	Up	0.516512	0.716424	Neither	0.912392	0.101733	Neither	-0.241936	0.744247	Neither	0.0596577	0.959216	Neither	-0.606172	0.445519	Neither	-0.753456	0.208474	Neither	-1.1968	0.22021	Neither	-0.0844352	0.846109	Neither	0.0647985	0.846691	Neither	0.00746258	1	Neither	0.165724	0.894211	Neither	0.2098	0.975856	Neither	-0.493573	0.353695	Neither
coagulation,	CD59	ENSMMUG00000055602	1.66396	0.00279024	Up	-1.00942	0.274392	Neither	3.17946	0.0838471	Neither	0.269584	0.906795	Neither	-0.00146846	1	Neither	-0.267204	0.723315	Neither	5.12548e-15	1	Neither	0.840524	0.35674	Neither	-0.239496	0.659521	Neither	0.175605	0.967627	Neither	-0.0227182	0.92128	Neither	-0.445964	0.333316	Neither	-0.00656738	0.951409	Neither	0.298688	0.430665	Neither
cytokine,	KITLG	ENSMMUG00000051340	2.12108	0.00291423	Up	0.397405	0.784661	Neither	-0.431459	0.365185	Neither	0.657501	0.825766	Neither	-0.0740831	0.835818	Neither	-1.27573	0.0543961	Neither	-0.237584	0.762515	Neither	-0.853681	0.156696	Neither	-0.54729	0.595178	Neither	-0.165817	0.577216	Neither	0.931705	0.314382	Neither	0.967462	0.485778	Neither	-0.799161	0.0950441	Neither	0.857641	0.0203747	Neither
fibrosis,	KAT6A	ENSMMUG00000010891	1.56592	0.00367046	Up	-0.623631	0.503286	Neither	0.293381	1	Neither	-0.703875	0.414511	Neither	-0.363692	0.456424	Neither	0	1	Neither	-0.575267	0.692066	Neither	-1.559	0.149307	Neither	0.120431	0.921843	Neither	0.195225	0.629931	Neither	-0.4852	0.686702	Neither	-0.283056	0.518465	Neither	-0.419061	0.361909	Neither	-0.221204	0.547601	Neither
fibrosis,	NCOA2	ENSMMUG00000015978	1.56799	0.00367459	Up	0.384802	0.833793	Neither	-2.20542	1	Neither	1.6477	0.718826	Neither	0.269825	0.665057	Neither	1.57187	0.339931	Neither	-1.37364	0.271651	Neither	-0.275195	0.698	Neither	0.315876	0.938655	Neither	0	1	Neither	0.467426	1	Neither	-0.0724523	0.842279	Neither	0.765648	0.143464	Neither	-0.562733	0.514086	Neither
fibrosis,	PELI1	ENSMMUG00000059267	1.72919	0.00377142	Up	0.795139	0.748431	Neither	-0.663564	0.178527	Neither	2.42902	1	Neither	0.179708	0.858093	Neither	1.41025	0.501366	Neither	-0.491222	0.185689	Neither	-0.910253	0.15144	Neither	-0.368288	0.63553	Neither	0.0841037	0.799863	Neither	-0.451712	0.434411	Neither	1.21031	0.650618	Neither	-0.376398	0.439059	Neither	-2.59704	0.535418	Neither
fibrosis,angiogenesis,cytokine,	FLT4	ENSMMUG00000018693	2.40483	0.00396666	Up	-1.08553	0.249201	Neither	-0.323809	0.836685	Neither	-0.370076	0.682425	Neither	-0.680806	0.133951	Neither	-0.696934	0.407543	Neither	-0.123761	0.715549	Neither	-0.489945	0.361442	Neither	0.0390261	0.986358	Neither	-0.00389323	0.968081	Neither	-0.474011	0.38692	Neither	-0.0656787	0.865418	Neither	0.525834	0.415766	Neither	-0.247686	0.520837	Neither
fibrosis,	SCIN	ENSMMUG00000000880	7.37421	0.00412391	Up	-1.40713	0.126668	Neither	-0.328789	0.784699	Neither	-0.55418	0.502432	Neither	0.310783	0.561566	Neither	-0.38538	0.52774	Neither	0.00025198	1	Neither	-0.384367	0.450096	Neither	-0.26602	0.63048	Neither	-0.0656349	0.797638	Neither	-1.65467	0.0729514	Neither	-0.175819	0.685346	Neither	-1.55478	0.281281	Neither	-0.353035	0.283572	Neither
fibrosis,	KLRD1	ENSMMUG00000018298	7.43938	0.00424604	Up	5.76658	0.437412	Neither	0	1	Neither	-0.000786594	0.9193	Neither	0.0311274	0.994169	Neither	-1.40056	0.199251	Neither	-0.129949	0.701854	Neither	-0.8658	0.137672	Neither	-0.964472	0.576379	Neither	0.0897385	0.781121	Neither	1.6833	0.252683	Neither	-0.0331553	0.902677	Neither	-1.39739	0.220341	Neither	0.890516	0.016572	Neither
cytokine,	BMPR1A	ENSMMUG00000011852	1.81301	0.00473049	Up	0.702494	1	Neither	-1.65758	0.201968	Neither	3.65781	0.977891	Neither	-0.0548907	0.866154	Neither	-0.351448	1	Neither	5.12548e-15	1	Neither	-0.841155	0.197537	Neither	0.0628932	0.997976	Neither	0.157563	0.668334	Neither	0.28484	0.659511	Neither	0.209661	0.942343	Neither	-0.722857	0.0762038	Neither	-0.0207968	1	Neither
fibrosis,angiogenesis,	THBS2	ENSMMUG00000051514	2.11124	0.00478666	Up	-0.159097	0.785395	Neither	0.533274	0.302199	Neither	2.02961	1	Neither	-0.8052	0.549131	Neither	0.528867	0.904059	Neither	0.0587374	0.932327	Neither	-0.131299	0.805133	Neither	-0.445075	0.458541	Neither	0.460955	0.524692	Neither	-0.301239	0.58007	Neither	-0.114892	0.786636	Neither	1.46299	0.222617	Neither	0.742525	0.104702	Neither
fibrosis,	SMAD6	ENSMMUG00000019018	2.57731	0.00494197	Up	-1.09694	0.411503	Neither	-0.871602	0.295939	Neither	-0.809341	0.434281	Neither	1.12861	0.0656745	Neither	-1.72109	0.129313	Neither	-0.0788358	0.802179	Neither	-0.994252	0.0897099	Neither	-0.68226	0.260328	Neither	-0.498256	0.19599	Neither	0.680313	0.31932	Neither	0.276686	0.756376	Neither	1.7645	0.263079	Neither	-0.883334	0.0185603	Neither
fibrosis,angiogenesis,	NF1	ENSMMUG00000008605	1.50326	0.00512708	Up	-1.10003	0.251574	Neither	0.430054	0.606081	Neither	0.468177	0.776307	Neither	0.180699	0.768738	Neither	-3.10803	0.131379	Neither	-0.519621	0.210748	Neither	-1.01099	0.0573675	Neither	0.380788	0.648626	Neither	0.307839	0.382107	Neither	0.345287	0.872627	Neither	0.0504794	0.974783	Neither	0.0222245	1	Neither	-3.59592	0.136063	Neither
fibrosis,	JAK2	ENSMMUG00000014558	1.72706	0.00551753	Up	0.768367	0.575196	Neither	1.00928	0.0838149	Neither	1.63507	0.684984	Neither	0.194888	0.775728	Neither	-0.854856	0.441821	Neither	-0.110093	0.738436	Neither	-0.0263299	0.90334	Neither	0.0345758	1	Neither	-0.222107	0.645017	Neither	0.401976	0.633491	Neither	0.738601	0.419597	Neither	-0.273141	0.508611	Neither	0.73395	0.201294	Neither
fibrosis,angiogenesis,cytokine,	VEGFA	ENSMMUG00000004577	1.51334	0.00576813	Up	-1.06801	0.575774	Neither	-1.09402	0.319713	Neither	0.0614062	1	Neither	0.349286	0.997119	Neither	1.41814	1	Neither	0.260243	0.804564	Neither	-0.603714	0.315344	Neither	0.19178	0.858126	Neither	0.06326	0.968325	Neither	1.60245	0.635572	Neither	-0.220238	0.607411	Neither	0.253547	0.642886	Neither	-0.113538	0.720949	Neither
fibrosis,	ITGA9	ENSMMUG00000021927	1.52104	0.00581331	Up	0.0201821	1	Neither	0	1	Neither	0.089177	1	Neither	0.315466	0.819197	Neither	-1.80448	0.264295	Neither	0.152204	0.74309	Neither	0.459942	0.472622	Neither	-0.00221745	0.935626	Neither	0.535151	0.360574	Neither	0.942401	0.508544	Neither	-0.158568	0.69435	Neither	-0.427918	0.54328	Neither	-0.198242	0.612528	Neither
fibrosis,	ADAM17	ENSMMUG00000012921	1.73193	0.00630582	Up	3.02802	0.0990444	Neither	-0.320817	0.621806	Neither	1.94168	0.989831	Neither	0.283125	0.635288	Neither	2.03041	0.832392	Neither	0.460477	0.34641	Neither	0.296315	0.678168	Neither	0.876472	0.897021	Neither	0.0922901	0.783189	Neither	-0.450741	0.457693	Neither	1.10603	0.20396	Neither	1.60571	0.063809	Neither	0.508792	0.983949	Neither
fibrosis,	COX6B1	ENSMMUG00000055747	1.59636	0.00771634	Up	1.19932	0.355392	Neither	0	1	Neither	-0.0175812	0.899725	Neither	-0.850255	0.163619	Neither	0.103085	1	Neither	0.146921	0.793899	Neither	0.133395	0.868909	Neither	0.247538	0.774844	Neither	-0.302698	0.30375	Neither	-0.196127	0.681568	Neither	-0.0650391	0.852266	Neither	0.967979	0.507231	Neither	0.284409	0.554075	Neither
fibrosis,	ADH1B	ENSMMUG00000018738	2.72898	0.00860844	Up	-0.512677	0.601147	Neither	-0.26008	0.65239	Neither	-0.211404	0.737797	Neither	-1.04415	0.11587	Neither	-1.273	0.0647847	Neither	-0.289086	0.635942	Neither	-0.661864	0.548856	Neither	0.154937	0.90331	Neither	3.56803	0.847856	Neither	0.574874	0.333687	Neither	0.229264	0.710677	Neither	0.658001	0.196261	Neither	-0.109339	1	Neither
fibrosis,	VAMP8	ENSMMUG00000030785	2.97336	0.0111472	Up	-1.16408	0.380242	Neither	0.989178	0.448804	Neither	-0.220755	0.722795	Neither	0.0441276	0.982541	Neither	-0.359384	0.562699	Neither	0.191815	0.657209	Neither	-0.815465	0.327692	Neither	-0.216062	0.698832	Neither	-0.116659	0.66898	Neither	-0.40608	0.403253	Neither	0.0804973	0.912715	Neither	1.72958	0.401003	Neither	3.63784	0.902075	Neither
fibrosis,	NCSTN	ENSMMUG00000021856	1.40279	0.0118361	Up	-0.464355	0.57648	Neither	-0.253732	0.766247	Neither	-0.0518402	0.871942	Neither	0.897122	0.662167	Neither	-0.870843	0.172528	Neither	0.616708	0.525463	Neither	0.0675513	1	Neither	2.21035	0.43494	Neither	0.438538	0.309714	Neither	0.434751	0.458519	Neither	0.280433	0.638485	Neither	-0.0355006	0.898586	Neither	-0.529289	0.223525	Neither
fibrosis,	CREB1	ENSMMUG00000022601	1.62445	0.0118516	Up	-1.51933	0.255429	Neither	-0.389113	0.42732	Neither	-0.422196	0.612232	Neither	0.461535	0.720845	Neither	1.29081	0.100846	Neither	-1.15656	0.823204	Neither	-0.792721	0.222261	Neither	-0.429642	0.650835	Neither	0.407371	0.449716	Neither	0.1039	0.884452	Neither	-0.285046	0.529717	Neither	-0.500778	0.443135	Neither	1.28172	0.180918	Neither
angiogenesis,	NOS2	ENSMMUG00000010083	7.05316	0.013003	Up	0.248625	1	Neither	-0.881874	0.450219	Neither	0.181819	1	Neither	1.59525	0.448395	Neither	0.272876	0.860155	Neither	0.21995	0.923003	Neither	-0.960292	0.080252	Neither	-2.04801	0.124679	Neither	6.04905	0.12196	Neither	0.136392	0.896971	Neither	-0.293206	0.692911	Neither	0.0476788	1	Neither	1.49964	0.108053	Neither
angiogenesis,	QKI	ENSMMUG00000000428	1.61659	0.0132208	Up	0.0821594	1	Neither	-0.887157	0.0601902	Neither	-0.70708	0.560866	Neither	0.939733	0.40075	Neither	0.922041	0.250457	Neither	-1.01227	0.237048	Neither	-0.0113817	0.93126	Neither	-1.38486	0.218431	Neither	0.332542	0.481517	Neither	0.902002	0.218947	Neither	-0.605795	0.358367	Neither	-0.959394	0.266726	Neither	3.6263	0.907559	Neither
fibrosis,	ATG2B	ENSMMUG00000003658	1.41352	0.01364	Up	0.302018	0.861537	Neither	0.131905	0.812239	Neither	0	1	Neither	-0.821622	0.103542	Neither	0.166005	0.889498	Neither	1.68803	0.149428	Neither	-1.14494	0.135303	Neither	-1.04072	0.312539	Neither	0.0448109	0.952155	Neither	-0.455294	0.337471	Neither	0.502994	0.735079	Neither	-0.993182	0.0582918	Neither	5.10079	0.647903	Neither
fibrosis,	GZMB	ENSMMUG00000014381	3.67416	0.0138801	Up	-3.31497	0.5	Neither	0.687933	0.192447	Neither	0.50669	0.734009	Neither	-0.352434	0.535431	Neither	-0.126293	0.801332	Neither	-0.778973	0.719669	Neither	5.44327	0.180551	Neither	0.176278	0.876328	Neither	0.202396	0.534068	Neither	1.09806	0.456582	Neither	-0.216762	0.628493	Neither	-0.793703	0.0596535	Neither	0.89386	0.0226236	Neither
fibrosis,angiogenesis,	HMOX1	ENSMMUG00000007221	2.76778	0.0152045	Up	0.133812	0.988662	Neither	1.42097	0.389355	Neither	0.820563	1	Neither	-0.247407	0.602924	Neither	1.26406	0.772297	Neither	-0.567114	0.125196	Neither	-0.56628	0.322337	Neither	0.319183	1	Neither	0.442712	0.379734	Neither	0.0908042	0.917578	Neither	0.132553	0.952033	Neither	-0.102914	0.775881	Neither	-0.689309	0.360616	Neither
fibrosis,	FCAR	ENSMMUG00000008531	7.41683	0.0164198	Up	-0.111184	0.821989	Neither	-0.860988	0.0609249	Neither	2.5904	0.249636	Neither	0.0413441	1	Neither	-1.23642	0.348194	Neither	3.07525	0.107126	Neither	0.398168	0.617618	Neither	-0.194384	0.725872	Neither	-0.279496	0.597625	Neither	0.168717	0.796782	Neither	0.107706	0.957524	Neither	-0.72929	0.0778184	Neither	0.252688	0.737766	Neither
fibrosis,	ADCY7	ENSMMUG00000003118	1.4157	0.0167731	Up	-0.880812	0.356796	Neither	0.239992	0.653833	Neither	0.243108	1	Neither	-0.299921	0.534661	Neither	2.54617	1	Neither	-0.66716	0.108248	Neither	-0.254915	0.653802	Neither	0.42067	0.741251	Neither	0.782162	0.214535	Neither	-0.244299	0.586499	Neither	-0.176815	0.724981	Neither	0.453101	0.361206	Neither	0.255545	0.571788	Neither
angiogenesis,	NFATC2	ENSMMUG00000012657	1.52589	0.0187672	Up	1.23903	0.660959	Neither	-2.20542	1	Neither	-0.568515	0.481987	Neither	-0.268412	1	Neither	0.797447	0.588707	Neither	0.119488	0.843404	Neither	0.532315	0.518142	Neither	-0.454639	0.445544	Neither	0.5082	0.298698	Neither	-0.0600201	0.860547	Neither	-0.0093421	0.939065	Neither	0.362497	0.505717	Neither	0.0860201	1	Neither
fibrosis,	GRB10	ENSMMUG00000019992	1.22264	0.0206975	Up	1.08797	0.550773	Neither	0.0465655	0.970517	Neither	6.24632	0.190526	Neither	0.24543	0.772713	Neither	0.48242	0.557101	Neither	0.737714	0.499384	Neither	0.826273	0.844295	Neither	-0.715975	0.357978	Neither	0.183383	0.542327	Neither	-0.135587	0.790962	Neither	0.193284	0.925488	Neither	0.398383	0.839787	Neither	-0.798185	0.516451	Neither
fibrosis,	PYGM	ENSMMUG00000022604	1.30403	0.0209132	Up	-0.294368	0.711165	Neither	-0.10062	0.831862	Neither	0.619816	0.930621	Neither	-0.769553	0.67342	Neither	-0.475182	0.428787	Neither	-0.288443	0.533718	Neither	-0.240056	0.630054	Neither	-0.605962	0.409681	Neither	-0.128141	0.675572	Neither	2.10118	0.0519404	Neither	-0.016168	0.924902	Neither	0.136651	0.94734	Neither	0.640013	0.191064	Neither
fibrosis,	CYBB	ENSMMUG00000013220	1.89059	0.0238168	Up	0.348467	0.823424	Neither	-0.788943	0.472827	Neither	3.32102	1	Neither	0.455173	0.384103	Neither	0.344531	0.673221	Neither	2.47359	0.0588883	Neither	0.392645	0.914467	Neither	0.376168	0.657029	Neither	0.774928	0.261183	Neither	0.821222	1	Neither	-0.000623068	0.944911	Neither	-0.768065	0.147135	Neither	-0.346763	0.878697	Neither
fibrosis,	IGF1R	ENSMMUG00000012305	1.15869	0.0283763	Up	0.285512	1	Neither	-2.20542	1	Neither	0.456135	0.916603	Neither	-1.69952	0.110038	Neither	-0.290445	0.704714	Neither	0.289372	0.755954	Neither	2.27861	0.0612347	Neither	0.212853	0.812013	Neither	-0.0917661	0.738498	Neither	-0.365103	0.452703	Neither	0.0744784	0.93758	Neither	5.85556	0.0969943	Neither	-0.0372808	0.898068	Neither
fibrosis,	ILK	ENSMMUG00000007741	1.17767	0.0305114	Up	-0.582759	0.518157	Neither	0	1	Neither	0.23733	0.935026	Neither	-2.55647	0.171234	Neither	-1.17776	0.36343	Neither	0.104158	0.819445	Neither	-0.1018	0.813476	Neither	0.0670078	1	Neither	0.885804	0.207344	Neither	0.108875	0.904898	Neither	-0.173159	0.68087	Neither	0.0380228	1	Neither	-0.617242	1	Neither
fibrosis,	PGM1	ENSMMUG00000020049	1.12843	0.0334369	Up	-4.79989	0.116499	Neither	-0.478549	0.790449	Neither	0.236582	0.869147	Neither	0.0385991	0.980272	Neither	-2.2318	0.22666	Neither	0.0738018	0.891478	Neither	-0.788024	0.125564	Neither	-0.362579	0.581198	Neither	-2.22977	0.114362	Neither	-0.507171	0.460309	Neither	-0.176256	0.669282	Neither	-0.523285	0.259493	Neither	-0.324409	0.358012	Neither
fibrosis,	ATF7IP	ENSMMUG00000003664	1.11432	0.034276	Up	-1.15695	0.227118	Neither	0.710674	0.223448	Neither	0.0444926	1	Neither	-0.41342	0.364664	Neither	1.13428	0.199186	Neither	-0.257066	0.482854	Neither	-1.0823	0.111943	Neither	-0.26761	0.806314	Neither	-0.309189	0.527013	Neither	-0.576233	0.36455	Neither	0.208399	0.740378	Neither	-3.77379	0.196087	Neither	0.259687	1	Neither
fibrosis,	MKI67	ENSMMUG00000044121	3.0989	0.0359352	Up	-0.347613	0.67533	Neither	-0.675681	0.185181	Neither	-0.0895668	0.839556	Neither	-0.0344255	0.900146	Neither	6.06318	0.21263	Neither	-0.549864	0.158809	Neither	0.10729	0.915579	Neither	0	1	Neither	0.140902	0.707691	Neither	0.131174	0.858418	Neither	0.20869	0.702638	Neither	-0.892729	0.0315961	Neither	1.27026	0.200414	Neither
fibrosis,	IFI35	ENSMMUG00000015999	1.54271	0.0367468	Up	-1.6017	0.161123	Neither	2.8824	0.36358	Neither	-0.04748	0.876965	Neither	-0.0229581	0.915891	Neither	1.59456	0.214693	Neither	-0.257794	0.479144	Neither	-0.0958782	0.835338	Neither	0.224331	0.914255	Neither	0.0426918	0.906026	Neither	-1.18028	0.1211	Neither	0.0938647	0.935046	Neither	0.421044	0.65529	Neither	-1.03445	0.203926	Neither
angiogenesis,	SLC12A6	ENSMMUG00000020935	1.09982	0.0370218	Up	-1.03677	0.251789	Neither	-2.5967	0.0840774	Neither	-0.252416	0.706235	Neither	-0.0815594	0.850965	Neither	-1.12634	0.48733	Neither	-1.33651	0.376283	Neither	-0.876769	0.149912	Neither	-0.270057	0.62942	Neither	-0.839024	0.366933	Neither	-0.166387	0.705917	Neither	-0.114394	0.768179	Neither	-1.22998	0.385157	Neither	0.228333	1	Neither
fibrosis,	PIK3C3	ENSMMUG00000014553	1.20506	0.0386601	Up	-1.27616	0.450869	Neither	0	1	Neither	1.69998	0.414589	Neither	-0.167902	0.746313	Neither	0.66843	0.387123	Neither	1.93255	1	Neither	-1.15285	0.376512	Neither	-0.195466	0.708842	Neither	0.449836	0.225823	Neither	-0.787209	0.102009	Neither	-0.62551	0.242902	Neither	-0.633084	0.203574	Neither	3.23455	0.917692	Neither
fibrosis,	RETN	ENSMMUG00000050184	6.84612	0.0396796	Up	-2.4531	1	Neither	-1.29236	0.477874	Neither	1.33135	0.406637	Neither	0.549359	0.73089	Neither	-0.916592	0.427874	Neither	-0.452313	0.208665	Neither	-0.607195	0.46657	Neither	0.34471	0.667239	Neither	0	1	Neither	-0.340863	0.68882	Neither	-0.168203	0.767794	Neither	-0.719219	0.404276	Neither	5.4564	0.371346	Neither
cytokine,	IL22RA1	ENSMMUG00000063454	5.91165	0.0407124	Up	-0.278254	0.699693	Neither	0.410133	1	Neither	0.0705955	1	Neither	0.877791	0.739137	Neither	0.781224	0.715776	Neither	0.521948	0.615435	Neither	1.22455	0.0540726	Neither	-0.124328	0.818497	Neither	-0.778679	0.148157	Neither	-0.143756	0.744025	Neither	-0.370521	0.460501	Neither	-0.1645	0.775846	Neither	0	1	Neither
fibrosis,	FCER1A	ENSMMUG00000013428	6.46542	0.0407632	Up	-2.0676	0.160198	Neither	-0.964374	0.199116	Neither	0.0305079	1	Neither	-0.308758	0.5896	Neither	-4.99351	0.0982808	Neither	0.13464	0.758615	Neither	-0.978366	0.226846	Neither	-0.724825	0.67909	Neither	-0.249536	0.418293	Neither	0.191068	0.769533	Neither	-0.459752	0.301258	Neither	-1.81542	0.0627222	Neither	0.653932	0.192474	Neither
angiogenesis,	PLXND1	ENSMMUG00000012737	1.34703	0.0412361	Up	-1.67736	0.213408	Neither	-1.18079	0.267992	Neither	-0.406261	0.566467	Neither	-0.175143	0.74372	Neither	-0.889079	0.22907	Neither	1.44864	0.478138	Neither	2.52679	0.17602	Neither	-0.246973	0.684263	Neither	-0.519041	0.339471	Neither	0.342939	0.572531	Neither	0.0513718	0.959088	Neither	-0.68412	0.137704	Neither	-1.23314	0.161028	Neither
fibrosis,angiogenesis,	PTGS2	ENSMMUG00000016857	1.52389	0.0414677	Up	1.46423	0.356704	Neither	0	1	Neither	-0.97763	0.328565	Neither	0.0479981	0.990553	Neither	3.60003	0.834015	Neither	0.234763	0.62455	Neither	-0.431266	0.782558	Neither	-0.372759	0.740706	Neither	-0.422371	0.750194	Neither	2.20826	0.182599	Neither	-0.193777	0.652415	Neither	-0.108294	0.833906	Neither	0.0869701	0.835142	Neither
fibrosis,	MAML1	ENSMMUG00000012371	1.51031	0.0450602	Up	-0.197581	0.762956	Neither	0.42887	0.736962	Neither	0.616919	0.585679	Neither	0.337671	0.538862	Neither	-3.29515	0.5	Neither	0.254183	0.641254	Neither	1.00965	0.126662	Neither	-0.299927	0.629913	Neither	-0.00288641	0.967236	Neither	0.022451	1	Neither	-0.303016	0.56007	Neither	-1.00426	0.261854	Neither	-0.804028	0.0212926	Neither
angiogenesis,	RBPJ	ENSMMUG00000015828	1.10643	0.0495454	Up	-0.607293	0.548695	Neither	0	1	Neither	1.36208	0.885445	Neither	0.100267	0.883383	Neither	-1.84404	0.189293	Neither	5.12548e-15	1	Neither	0.515532	0.581811	Neither	-1.27012	0.442603	Neither	0.574346	0.153121	Neither	0.286782	0.656849	Neither	-0.475493	0.361718	Neither	-0.875583	0.200189	Neither	4.58048	0.444967	Neither
angiogenesis,	NCL	ENSMMUG00000018094	-0.986886	0.0241891	Neither	-0.593636	0.541214	Neither	0.37381	0.769699	Neither	0.133025	1	Neither	-0.467197	0.378613	Neither	-4.21972	0.200563	Neither	0.510098	1	Neither	-0.922767	0.171506	Neither	-0.0135734	0.922595	Neither	0.541326	0.517479	Neither	-0.195907	0.655416	Neither	0.125947	0.890649	Neither	0.0505563	1	Neither	-0.446741	0.636769	Neither
angiogenesis,	BMP4	ENSMMUG00000000429	1.33252	0.0506647	Neither	-0.0664691	0.852176	Neither	0.757577	0.178889	Neither	0.375614	0.896372	Neither	-1.17321	0.228521	Neither	-4.52608	0.199845	Neither	-0.0648913	0.917822	Neither	-0.526972	0.305808	Neither	-0.118441	0.801311	Neither	-0.0681987	0.839943	Neither	-0.0975074	0.81098	Neither	0.0825764	0.92736	Neither	-0.868203	0.0386666	Neither	-0.164123	0.699462	Neither
fibrosis,	RNF152	ENSMMUG00000041998	1.22269	0.0586679	Neither	0.181757	0.966445	Neither	-0.748848	0.249275	Neither	0.397951	0.764301	Neither	-0.187082	0.788469	Neither	-0.985189	0.429875	Neither	0.162032	0.829262	Neither	-0.780893	0.153345	Neither	-0.212772	0.693042	Neither	0.797857	0.529564	Neither	-0.0150503	0.928629	Neither	0.331087	0.55641	Neither	-0.740732	0.183754	Neither	-0.586316	0.080977	Neither
cytokine,	IFNAR1	ENSMMUG00000003961	1.17901	0.058868	Neither	0.200388	0.968628	Neither	-1.45842	0.565418	Neither	-0.386975	0.588604	Neither	-0.0408626	0.891256	Neither	1.45911	0.949942	Neither	-0.0658873	0.919048	Neither	-0.688133	0.332563	Neither	0.015306	1	Neither	0.516807	0.19426	Neither	-0.642564	0.846344	Neither	-0.0141176	0.934092	Neither	-0.766884	0.0593224	Neither	5.27198	0.482569	Neither
fibrosis,receptor,	CTSL	ENSMMUG00000017609	1.03004	0.0591854	Neither	-1.43744	0.118226	Neither	-0.453646	0.335844	Neither	-0.319715	0.652269	Neither	0.331757	1	Neither	1.07119	0.174093	Neither	-0.720504	0.526872	Neither	-1.06893	0.106935	Neither	0.234655	1	Neither	0.836827	0.547493	Neither	2.3083	0.331193	Neither	0.416076	0.554633	Neither	-0.263497	0.697888	Neither	0.598886	0.793948	Neither
fibrosis,	PSMB7	ENSMMUG00000060033	1.11995	0.0614179	Neither	-1.65618	0.210315	Neither	1.07173	0.215834	Neither	2.02965	1	Neither	-1.96872	0.0630138	Neither	0.965178	0.216365	Neither	0.817738	0.890077	Neither	-0.72527	0.259901	Neither	-0.0132243	0.924355	Neither	0.944162	0.214454	Neither	-1.42048	0.449315	Neither	-1.00846	0.278054	Neither	-0.0963107	0.827143	Neither	0.071756	0.871964	Neither
fibrosis,	TCF7L1	ENSMMUG00000020134	1.41698	0.0634703	Neither	0.123559	1	Neither	5.19695	0.281711	Neither	-1.35237	0.458912	Neither	-0.00878111	0.940687	Neither	-0.507298	0.513887	Neither	5.12548e-15	1	Neither	0.220927	0.744368	Neither	-0.723506	0.422342	Neither	0.120391	0.964313	Neither	0.571758	0.468623	Neither	0.335379	0.828347	Neither	0.954883	0.380948	Neither	-0.838746	0.0297865	Neither
cytokine,	CSF3	ENSMMUG00000002923	6.26561	0.0659675	Neither	1.94929	0.752628	Neither	-0.910747	0.0806242	Neither	1.52664	0.554127	Neither	-2.12349	0.112791	Neither	1.09305	0.176433	Neither	0.165328	0.709813	Neither	0.509621	0.731038	Neither	0	1	Neither	0.151931	0.650327	Neither	1.73627	0.202125	Neither	0.0850593	1	Neither	-0.526353	0.558063	Neither	-0.608196	0.352089	Neither
cytokine,	VEGFD	ENSMMUG00000015738	2.26256	0.0706576	Neither	-1.0805	0.47006	Neither	-1.30952	0.563698	Neither	0.562493	0.969163	Neither	0.116968	0.853456	Neither	4.92397	0.64541	Neither	0.924123	0.401253	Neither	-0.460537	0.395091	Neither	0.470117	1	Neither	0.0358053	0.9315	Neither	-0.228295	0.627206	Neither	0.0366986	0.989688	Neither	0.099842	0.864362	Neither	1.11525	0.143651	Neither
angiogenesis,	STAB2	ENSMMUG00000006347	1.67283	0.0724688	Neither	0.36321	1	Neither	1.46624	0.356766	Neither	-3.51074	0.5	Neither	0.302532	0.643482	Neither	0.314872	0.705043	Neither	0.227933	0.60091	Neither	-0.139986	0.805931	Neither	0.881349	0.398509	Neither	0.148971	0.637307	Neither	1.96506	0.29667	Neither	-0.809101	0.353449	Neither	0.104681	1	Neither	-0.0366271	0.998167	Neither
angiogenesis,	SETD2	ENSMMUG00000021117	0.942672	0.0737739	Neither	-1.04717	0.273557	Neither	0.711208	0.153374	Neither	4.24968	0.656136	Neither	0.191919	0.750497	Neither	0.223618	0.859988	Neither	-0.847452	0.37925	Neither	0	1	Neither	0.00571436	1	Neither	0.411747	0.211724	Neither	-0.154427	0.74275	Neither	0	1	Neither	-1.14081	0.0878697	Neither	-0.957317	0.052963	Neither
fibrosis,	SREBF1	ENSMMUG00000023375	-0.981014	0.0774707	Neither	0.560208	0.711432	Neither	0.379702	0.452168	Neither	0.192625	0.916359	Neither	0.24585	0.739369	Neither	1.17597	0.722106	Neither	0.368965	0.625214	Neither	-0.858041	0.260444	Neither	-0.142503	0.770682	Neither	2.46487	0.158591	Neither	0.176018	0.799869	Neither	0.506526	0.39515	Neither	-1.80038	0.0660372	Neither	0.947948	0.0303313	Neither
fibrosis,	CSNK1E	ENSMMUG00000010122	-0.906543	0.0821718	Neither	0.321013	0.845838	Neither	0.60856	0.346862	Neither	-0.451946	0.673236	Neither	1.71492	0.783893	Neither	-0.592965	0.34739	Neither	0.18022	0.750945	Neither	-0.914425	0.193697	Neither	-0.766735	0.309279	Neither	0.125382	0.734671	Neither	-2.37562	0.0512371	Neither	-0.0204788	0.929457	Neither	0.488677	1	Neither	0.370025	0.364699	Neither
fibrosis,	HCFC1	ENSMMUG00000000319	-0.906319	0.0831907	Neither	0.308646	0.859693	Neither	3.60993	1	Neither	0.228583	1	Neither	-0.11865	0.761339	Neither	0.30647	0.740477	Neither	0.0925305	0.92134	Neither	-1.00402	0.343316	Neither	0.235171	0.856076	Neither	0.117253	0.730062	Neither	-0.148525	0.783652	Neither	0.685919	0.344154	Neither	-1.88887	0.334091	Neither	5.27195	0.482273	Neither
angiogenesis,	CIB1	ENSMMUG00000004376	-0.918933	0.0838734	Neither	0.093396	1	Neither	-0.414991	0.446826	Neither	-0.0463863	0.886514	Neither	-2.49594	0.0615907	Neither	-0.731907	0.255188	Neither	0.787736	0.909666	Neither	0	1	Neither	0.453616	0.902883	Neither	-0.110381	0.694084	Neither	0.127231	0.956173	Neither	-0.0840451	0.819459	Neither	0.700016	0.157006	Neither	-0.584583	0.084882	Neither
fibrosis,	UQCRH	ENSMMUG00000002714	0.952934	0.0857714	Neither	0.224629	0.917701	Neither	0.427408	0.675154	Neither	0.788344	0.487973	Neither	-0.659428	0.553855	Neither	-0.443271	0.6716	Neither	-0.550989	0.137191	Neither	-1.82912	0.0535703	Neither	0.0818282	0.965453	Neither	-0.312079	0.247209	Neither	0.47453	0.598808	Neither	-0.0567739	0.887312	Neither	0.0462259	1	Neither	-0.219565	0.876255	Neither
cytokine,	LTBR	ENSMMUG00000020213	1.16432	0.0929179	Neither	-0.356484	0.662058	Neither	1.97407	0.108303	Neither	0.199496	0.91905	Neither	-0.0966666	0.801569	Neither	-1.01334	0.116527	Neither	-0.201234	0.559968	Neither	2.21233	0.232841	Neither	-0.773873	0.507448	Neither	0.843694	0.410697	Neither	-0.345914	0.5089	Neither	0.217919	0.762211	Neither	0.0972068	0.937032	Neither	-0.930006	0.00477073	Neither
fibrosis,	BCAP31	ENSMMUG00000012744	-0.759119	0.0937456	Neither	-0.52203	0.538111	Neither	0	1	Neither	0	1	Neither	-0.316325	0.550031	Neither	-3.15239	0.054617	Neither	5.16146	0.165222	Neither	-0.270103	0.648919	Neither	-0.165425	0.746659	Neither	1.4619	0.140906	Neither	-0.302783	0.515691	Neither	-0.290927	0.685011	Neither	-0.950634	0.328432	Neither	-1.80662	0.120512	Neither
fibrosis,cytokine,	IL2RB	ENSMMUG00000005417	2.11148	0.104157	Neither	-0.600465	0.58851	Neither	-1.23308	0.364648	Neither	0.697504	1	Neither	-1.17448	0.136136	Neither	3.21985	0.0845724	Neither	1.9315	1	Neither	-0.0395823	0.974287	Neither	-0.13584	0.798804	Neither	-0.142743	0.724793	Neither	0.66165	0.339006	Neither	0.234215	1	Neither	0.0187024	1	Neither	0.182768	0.666524	Neither
fibrosis,	FCER1G	ENSMMUG00000004512	1.77884	0.107159	Neither	-1.02121	0.433714	Neither	0.293372	1	Neither	-0.410323	0.589597	Neither	0.192512	0.80024	Neither	-2.43511	1	Neither	-2.67611	0.176277	Neither	-1.12491	0.160866	Neither	-0.098561	0.83835	Neither	0.593736	0.0557441	Neither	-0.557468	0.512528	Neither	-0.297491	0.500461	Neither	0.499425	0.309028	Neither	-0.478107	0.379289	Neither
fibrosis,	NDUFS3	ENSMMUG00000045281	0.870463	0.108094	Neither	-0.127997	0.811457	Neither	0.386094	1	Neither	-0.584383	0.617149	Neither	-0.787646	0.287465	Neither	0.702538	0.390613	Neither	-3.08439	0.5	Neither	3.56016	0.0803124	Neither	-0.449854	0.442851	Neither	-0.387823	0.421522	Neither	-0.0992025	0.802702	Neither	-0.241408	0.704894	Neither	-0.687104	0.872684	Neither	0.680207	0.557741	Neither
angiogenesis,	IL13RA2	ENSMMUG00000022224	1.9143	0.109208	Neither	0	1	Neither	-0.741627	0.43066	Neither	0.290946	1	Neither	-0.00807924	0.943532	Neither	1.02956	0.292959	Neither	-0.286676	0.762077	Neither	-1.09551	0.207739	Neither	-0.429543	0.655675	Neither	-0.124186	0.668331	Neither	-0.150505	0.725691	Neither	0.682966	0.807868	Neither	-0.464643	0.259476	Neither	-1.26147	0.0750836	Neither
angiogenesis,	HIPK1	ENSMMUG00000021535	0.825819	0.116617	Neither	-0.88604	0.331244	Neither	-0.862722	0.222133	Neither	3.43587	0.290644	Neither	0.0769042	0.923252	Neither	-1.22169	0.151127	Neither	-0.626189	0.149959	Neither	1.26773	0.401534	Neither	-0.0615484	0.867589	Neither	-0.417283	0.161083	Neither	-0.715412	0.265449	Neither	-1.13772	0.329667	Neither	-1.22338	0.072163	Neither	0.0936979	0.863832	Neither
fibrosis,	MTOR	ENSMMUG00000019325	0.808128	0.121194	Neither	-0.545987	0.501215	Neither	3.43079	0.954137	Neither	0.696841	0.805191	Neither	0.884709	0.674795	Neither	2.24689	0.680095	Neither	0.620674	0.478218	Neither	1.57747	0.250851	Neither	-0.286498	0.619303	Neither	0.561975	0.396522	Neither	2.61414	1	Neither	-0.479572	0.411495	Neither	-0.494412	0.41403	Neither	4.17393	0.62909	Neither
cytokine,	TNFRSF8	ENSMMUG00000008340	5.2014	0.125438	Neither	0.651873	0.971967	Neither	-0.425893	0.522935	Neither	-0.015298	0.906938	Neither	-0.108371	0.790002	Neither	0.963729	0.348516	Neither	-0.12704	0.762763	Neither	0.961313	0.184688	Neither	0.440516	0.612054	Neither	0.51038	0.571481	Neither	0.0256331	1	Neither	-0.1716	0.690488	Neither	-0.163371	0.776062	Neither	-2.33247	0.0635242	Neither
fibrosis,	NCAM1	ENSMMUG00000004688	-0.689001	0.128265	Neither	-0.642085	0.445151	Neither	2.21167	0.459765	Neither	0.610247	1	Neither	0.0720737	0.961355	Neither	-3.29515	0.5	Neither	0.202787	1	Neither	-0.20072	0.687285	Neither	1.74037	0.999243	Neither	0.136237	0.696476	Neither	-0.161171	0.745693	Neither	-0.199866	0.738853	Neither	0.143335	0.801534	Neither	0.669507	0.639378	Neither
cytokine,	IL19	ENSMMUG00000023570	5.27667	0.137718	Neither	0	1	Neither	-0.238928	0.576218	Neither	0.725655	0.517454	Neither	-0.653973	0.208647	Neither	-1.60752	0.211115	Neither	-0.105515	0.746321	Neither	-0.317754	0.598329	Neither	0.198322	0.8266	Neither	0.251127	0.430734	Neither	0.408349	0.500177	Neither	0.205653	0.746924	Neither	-0.519672	0.252185	Neither	0.0260012	0.960808	Neither
angiogenesis,	SFRP2	ENSMMUG00000015851	1.60045	0.142906	Neither	2.35811	0.235354	Neither	0.698013	0.180599	Neither	0.493539	0.759617	Neither	-0.28517	1	Neither	2.14038	0.0721867	Neither	0.331585	0.776425	Neither	-0.439288	0.397996	Neither	-0.604861	0.424687	Neither	0.0287119	0.949089	Neither	0.157548	0.992649	Neither	-0.0219443	0.918586	Neither	-0.774771	0.233133	Neither	0.381523	0.695246	Neither
fibrosis,	BRAF	ENSMMUG00000042793	0.791875	0.146913	Neither	-1.1052	0.297781	Neither	1.11029	0.0732299	Neither	0	1	Neither	1.89423	1	Neither	0	1	Neither	-0.545139	0.170917	Neither	-0.254205	0.718506	Neither	-0.275888	0.623239	Neither	-0.0360082	1	Neither	4.47901	0.406562	Neither	0	1	Neither	0.267002	1	Neither	-0.403024	0.232013	Neither
cytokine,	PF4	ENSMMUG00000058452	-1.39773	0.153259	Neither	2.25631	0.409716	Neither	-2.67537	0.0974474	Neither	-0.321774	0.640709	Neither	5.91406	0.0524204	Neither	-0.316651	0.696461	Neither	0.113958	0.962457	Neither	-0.414102	0.624605	Neither	0.518268	0.768639	Neither	0.287476	0.670938	Neither	-0.494405	0.382697	Neither	-0.295909	0.581588	Neither	-1.80297	0.215384	Neither	0.42495	0.444284	Neither
fibrosis,	MAML3	ENSMMUG00000021998	1.02657	0.155807	Neither	-0.470712	0.591184	Neither	-0.91571	0.396893	Neither	0.0695668	0.980755	Neither	0.0277275	1	Neither	-5.34598	0.0545204	Neither	-0.567375	0.310505	Neither	0.36195	0.590089	Neither	-0.0923525	1	Neither	-0.0502788	0.867914	Neither	0.304821	0.801826	Neither	0.135951	0.833043	Neither	-0.572501	0.180912	Neither	0.703252	0.359021	Neither
fibrosis,cytokine,	IL4	ENSMMUG00000003133	5.45862	0.15642	Neither	0.720601	1	Neither	0.130642	0.874083	Neither	0.363678	0.798936	Neither	-0.30794	0.54877	Neither	1.19845	0.644098	Neither	0.840501	1	Neither	0.511488	0.837146	Neither	-0.901848	0.187791	Neither	-0.685588	0.0784529	Neither	1.7707	0.605218	Neither	-0.197515	0.647982	Neither	0.0846133	0.996487	Neither	0.570999	0.121073	Neither
fibrosis,	GNG2	ENSMMUG00000010392	-0.695367	0.158155	Neither	-1.02359	0.343847	Neither	-1.13014	0.311049	Neither	-0.0425071	0.865686	Neither	-0.0933028	0.874156	Neither	-2.16196	0.321879	Neither	-0.145539	0.685737	Neither	-0.113523	0.791436	Neither	-0.789986	0.581151	Neither	0.61023	0.219229	Neither	1.07167	0.375285	Neither	0.4277	0.443033	Neither	-0.862013	0.558267	Neither	6.06327	0.144759	Neither
fibrosis,	UBE2D2	ENSMMUG00000020666	0.882257	0.158781	Neither	0.854484	0.595582	Neither	-1.77657	0.260226	Neither	0.673052	0.577803	Neither	1.64704	0.191248	Neither	-0.937828	0.452746	Neither	-0.133026	0.711642	Neither	-0.26943	0.700713	Neither	-0.0641547	0.874833	Neither	-0.330315	0.435307	Neither	0.282033	1	Neither	0.431011	0.576272	Neither	-0.480651	0.315758	Neither	0.11189	1	Neither
angiogenesis,	SH2B3	ENSMMUG00000002223	0.742395	0.169839	Neither	0.0831337	1	Neither	-1.83315	0.137107	Neither	0	1	Neither	1.40918	0.178767	Neither	0.602808	0.721559	Neither	-0.273425	0.715538	Neither	0.981544	0.582282	Neither	0.158421	1	Neither	0.0268527	0.965093	Neither	1.91085	1	Neither	0.00467368	1	Neither	-0.455893	0.286392	Neither	0.486587	0.210591	Neither
angiogenesis,	ADRA2B	ENSMMUG00000011842	1.43308	0.17151	Neither	-0.403757	1	Neither	1.19101	0.209615	Neither	-0.256569	0.736413	Neither	-0.164914	0.703024	Neither	-1.11183	0.0949057	Neither	-2.09085	0.37141	Neither	4.58933	0.461769	Neither	0	1	Neither	-0.172684	0.665206	Neither	0.142877	0.882379	Neither	-0.145741	0.861298	Neither	0.107918	0.847505	Neither	-0.776456	0.0159926	Neither
cytokine,	CD40LG	ENSMMUG00000013773	5.38641	0.172762	Neither	-1.78085	0.791379	Neither	-0.895969	0.497862	Neither	3.51929	0.185464	Neither	-1.16108	0.190381	Neither	-0.433288	0.842252	Neither	-0.0929005	0.776218	Neither	0.129988	1	Neither	0.319135	0.696615	Neither	-0.20636	0.735966	Neither	0.0629517	0.993983	Neither	0.471674	0.538201	Neither	1.57302	0.456099	Neither	0.788874	0.0293935	Neither
angiogenesis,	PDCD10	ENSMMUG00000005938	0.912389	0.18155	Neither	-1.07536	0.36914	Neither	3.7785	0.938994	Neither	3.21762	0.0704064	Neither	-0.403188	0.426942	Neither	1.10347	0.91097	Neither	-0.204445	0.691941	Neither	-0.115835	0.837681	Neither	-0.541263	0.58187	Neither	0.86635	0.110165	Neither	0.183214	0.796839	Neither	-0.409819	0.366711	Neither	0.244227	0.804384	Neither	-0.107839	0.731931	Neither
fibrosis,	KLRB1	ENSMMUG00000044047	5.07771	0.184231	Neither	0	1	Neither	0	1	Neither	0.150203	0.942095	Neither	0.276222	0.63432	Neither	1.04547	0.400869	Neither	0.461018	0.956607	Neither	-1.02043	0.124684	Neither	-0.100059	0.851191	Neither	0.120633	0.855088	Neither	-0.165701	0.737758	Neither	0.3015	0.667637	Neither	-0.183326	0.773209	Neither	-0.528066	0.388652	Neither
fibrosis,	SIL1	ENSMMUG00000001939	-0.685068	0.18911	Neither	0.319807	0.860561	Neither	0.409662	1	Neither	4.00386	0.94443	Neither	-0.961972	0.034794	Neither	1.01313	0.232952	Neither	0.308277	0.49056	Neither	2.141	0.122164	Neither	-0.406361	0.552109	Neither	0.498842	0.95405	Neither	0.07695	1	Neither	1.59362	0.18237	Neither	2.04852	1	Neither	-1.71268	0.0513306	Neither
fibrosis,cytokine,	CXCR1	ENSMMUG00000019351	5.55388	0.19284	Neither	-0.136643	1	Neither	-0.51879	0.255912	Neither	0.189228	1	Neither	-0.791942	0.367569	Neither	2.09639	1	Neither	-0.0467686	0.892895	Neither	0.3631	0.758187	Neither	-0.286418	0.633707	Neither	0.0344827	0.959579	Neither	-0.626909	0.19667	Neither	-0.240971	0.655991	Neither	0.83781	0.122855	Neither	5.14597	0.595502	Neither
fibrosis,	MECP2	ENSMMUG00000018704	-0.573255	0.198494	Neither	0.0492234	0.949803	Neither	0.589583	0.363272	Neither	0.906174	1	Neither	-0.604756	0.327629	Neither	-0.955279	0.659402	Neither	1.6728	0.163373	Neither	-0.932832	0.0822524	Neither	0.279266	0.738172	Neither	-0.371732	0.446004	Neither	0.760235	0.707632	Neither	-1.18769	0.0501922	Neither	-0.204262	0.779679	Neither	1.87225	0.0885328	Neither
fibrosis,	HTRA2	ENSMMUG00000002136	-0.729224	0.204849	Neither	0.498407	0.792679	Neither	0.713698	0.202019	Neither	-0.135324	0.801052	Neither	0.113046	1	Neither	-1.38478	0.182269	Neither	-0.191599	0.586344	Neither	0.0717581	1	Neither	-3.74107	0.228459	Neither	0.545397	1	Neither	1.07126	0.184718	Neither	-0.0996494	0.795231	Neither	0.525184	0.273103	Neither	0.144653	0.746696	Neither
fibrosis,receptor,	AXL	ENSMMUG00000009145	0.708069	0.209309	Neither	-0.414227	0.598001	Neither	0.0734415	0.992731	Neither	0.236481	0.929843	Neither	0.683883	0.20014	Neither	-3.15244	0.0546381	Neither	0.405714	0.658495	Neither	4.45143	0.466207	Neither	-0.90541	0.296982	Neither	-0.98983	0.518646	Neither	1.67186	0.233946	Neither	-0.172823	0.691198	Neither	0.845263	0.180221	Neither	0.100781	0.788771	Neither
fibrosis,	YWHAE	ENSMMUG00000019378	-0.602879	0.211522	Neither	-0.650437	0.507491	Neither	0.351007	0.511552	Neither	2.36745	0.453412	Neither	0	1	Neither	3.58507	1	Neither	1.07675	1	Neither	-0.986876	0.115908	Neither	-0.133793	0.797552	Neither	-0.0632542	0.82005	Neither	-0.553626	0.465708	Neither	0.0114161	1	Neither	0.114651	0.848371	Neither	-0.184804	0.566729	Neither
cytokine,	OSM	ENSMMUG00000005545	5.29325	0.212859	Neither	-1.45432	0.389768	Neither	0.463471	0.816416	Neither	3.84287	0.726739	Neither	0.598761	0.485795	Neither	0	1	Neither	-1.90793	0.0899607	Neither	-0.61861	0.367696	Neither	-0.380075	0.585434	Neither	0.454479	0.20181	Neither	-2.6642	0.173583	Neither	-0.716412	0.41951	Neither	-1.06566	0.122166	Neither	-1.07384	0.0643015	Neither
fibrosis,	CUL1	ENSMMUG00000017541	0.654641	0.219858	Neither	-0.639028	0.476167	Neither	0.472564	0.579292	Neither	0.072675	1	Neither	-0.0289869	0.909617	Neither	-3.29515	0.5	Neither	0.288933	0.88024	Neither	-0.764428	0.227149	Neither	0	1	Neither	0.0974933	0.754116	Neither	-0.527821	0.4664	Neither	-0.128394	0.803969	Neither	1.1903	0.678117	Neither	0.779181	0.518207	Neither
fibrosis,	DDIT3	ENSMMUG00000011286	0.764173	0.230917	Neither	-0.819181	0.46657	Neither	-0.897905	0.0586174	Neither	-0.172118	0.77381	Neither	-0.448129	0.511701	Neither	-0.954279	0.165921	Neither	0.0707139	0.889825	Neither	0.66357	0.353424	Neither	-0.640056	0.389433	Neither	0.161978	0.602957	Neither	-0.55597	0.333188	Neither	-0.364435	0.407038	Neither	-0.40113	0.319833	Neither	-0.142251	0.829431	Neither
fibrosis,	BCL2L1	ENSMMUG00000005985	-0.576465	0.230995	Neither	-0.235831	0.726908	Neither	1.0904	0.229087	Neither	2.6901	0.185615	Neither	4.3974	0.532385	Neither	0.300281	1	Neither	0.220365	0.678435	Neither	0.119033	0.911298	Neither	-0.755959	0.49833	Neither	0.745864	0.468749	Neither	0.357687	0.858947	Neither	2.38261	0.142996	Neither	0.197595	0.870971	Neither	0.0794158	0.86604	Neither
fibrosis,angiogenesis,	APOH	ENSMMUG00000015120	-1.41271	0.232644	Neither	4.86225	0.176682	Neither	-0.0930614	0.843291	Neither	0.0894772	1	Neither	0.238181	0.732986	Neither	-0.0731917	0.915935	Neither	0.118437	0.925895	Neither	0.496246	0.643311	Neither	-0.679985	0.308215	Neither	-1.32734	0.0779242	Neither	-0.000839112	0.951728	Neither	0.408771	0.549068	Neither	-0.527499	0.204742	Neither	-0.446689	0.188504	Neither
cytokine,	EPOR	ENSMMUG00000038989	-0.973351	0.236332	Neither	0.143599	1	Neither	0	1	Neither	0.107325	1	Neither	-1.09799	0.111525	Neither	1.26751	0.373788	Neither	0.243023	0.575128	Neither	-0.412531	0.548941	Neither	0.0261656	1	Neither	-0.0966693	0.761498	Neither	-0.602341	0.315404	Neither	-0.110207	0.78745	Neither	-0.430258	0.453853	Neither	-0.251237	0.464297	Neither
angiogenesis,	PTEN	ENSMMUG00000008431	0.660542	0.236804	Neither	-0.628648	0.470131	Neither	0.603616	0.283421	Neither	0	1	Neither	1.92629	1	Neither	-1.60715	0.192888	Neither	-0.0424507	0.907068	Neither	1.02725	1	Neither	-0.193658	0.829993	Neither	0.249716	0.533891	Neither	-0.52636	0.473057	Neither	-0.051397	1	Neither	0.511202	0.317899	Neither	-0.0361491	0.905325	Neither
coagulation,	PROC	ENSMMUG00000049035	-1.09384	0.24121	Neither	0.336689	0.953607	Neither	-0.392178	0.639615	Neither	0	1	Neither	-1.5324	0.0746529	Neither	-1.07408	0.358623	Neither	-1.353	0.176185	Neither	-0.183739	0.700757	Neither	-0.0267339	0.896014	Neither	-0.215098	0.423994	Neither	0.907503	0.741424	Neither	-1.68068	0.0689585	Neither	-0.329801	0.589159	Neither	-1.9907	0.212446	Neither
fibrosis,	IRF3	ENSMMUG00000022735	-0.548654	0.244251	Neither	0.505268	0.731031	Neither	0	1	Neither	-4.05288	0.233384	Neither	1.47016	0.765098	Neither	1.12209	0.142156	Neither	0.170848	0.711004	Neither	-0.463537	0.719517	Neither	-0.284086	0.782205	Neither	0.296977	0.391541	Neither	-0.833269	0.219623	Neither	0.768503	0.650415	Neither	6.57483	0.105243	Neither	0.508897	0.539242	Neither
fibrosis,	ATP6V1E1	ENSMMUG00000021477	-0.507043	0.261271	Neither	-0.908144	0.330617	Neither	0	1	Neither	-0.315408	0.714001	Neither	-0.407457	0.481418	Neither	-1.41232	0.394719	Neither	-0.194565	0.590718	Neither	0.534911	0.434496	Neither	-1.28358	0.170727	Neither	0.240579	0.485227	Neither	-0.236868	0.643882	Neither	-0.563587	0.347308	Neither	1.18748	0.267058	Neither	-0.585409	0.083076	Neither
fibrosis,	LPAR5	ENSMMUG00000017619	-1.26841	0.261789	Neither	-0.219128	0.755331	Neither	0.612656	0.27283	Neither	0.441804	0.795256	Neither	-1.26099	0.0765443	Neither	-0.952304	0.139239	Neither	-0.16248	0.64558	Neither	0.364671	0.62184	Neither	0.208229	0.842959	Neither	-0.150818	0.708246	Neither	0.0088539	0.951564	Neither	-0.346458	0.482288	Neither	-0.0362701	0.900143	Neither	-0.285411	0.59832	Neither
fibrosis,	CREB3	ENSMMUG00000016328	-0.510667	0.266449	Neither	-0.13205	0.805481	Neither	0.688439	0.904588	Neither	1.95318	0.941781	Neither	0.469602	0.434967	Neither	-1.19289	0.317112	Neither	-0.415382	0.720087	Neither	-0.0520291	0.909707	Neither	0.151407	0.959176	Neither	-1.21837	0.169135	Neither	-0.234335	0.617467	Neither	0.161951	0.863568	Neither	-0.0459565	0.87713	Neither	0.449044	0.643286	Neither
cytokine,	BMPR2	ENSMMUG00000009009	0.566319	0.269657	Neither	-0.319503	0.660121	Neither	-0.463406	0.38668	Neither	0	1	Neither	-0.694858	0.351714	Neither	-0.318762	0.828965	Neither	-0.480016	0.212626	Neither	-0.988609	0.187172	Neither	-0.193619	0.772111	Neither	-0.567012	0.89057	Neither	-0.836021	0.0787861	Neither	-0.108949	0.847464	Neither	0.373595	0.430932	Neither	0.190346	0.639307	Neither
fibrosis,	EHMT1	ENSMMUG00000019613	-0.533236	0.273533	Neither	0.543295	0.693676	Neither	-0.26746	0.629171	Neither	3.05356	1	Neither	0.289979	0.611833	Neither	-3.83027	0.5	Neither	0.42343	1	Neither	-0.657413	0.359071	Neither	-0.570095	0.381316	Neither	0.0113643	1	Neither	-0.140478	0.855377	Neither	1.1517	1	Neither	0.780587	0.652664	Neither	3.93196	0.623411	Neither
fibrosis,	BST2	ENSMMUG00000005829	0.760893	0.276449	Neither	-0.118146	0.805153	Neither	1.95649	0.0599088	Neither	0.0444628	1	Neither	-2.07476	0.0837214	Neither	-3.29515	0.5	Neither	0.457173	1	Neither	1.69273	0.1076	Neither	-0.604361	0.428091	Neither	0.131442	0.725572	Neither	4.14005	0.50866	Neither	-0.293492	0.503435	Neither	-1.08386	0.0955789	Neither	-0.143541	0.698798	Neither
fibrosis,	XBP1	ENSMMUG00000007215	0.593444	0.276867	Neither	-0.65274	0.475108	Neither	1.09806	0.097841	Neither	-1.47924	0.773261	Neither	-0.24437	0.56924	Neither	-3.29515	0.5	Neither	-0.37272	0.624977	Neither	1.93486	1	Neither	0.234678	0.802127	Neither	-0.12775	0.633326	Neither	0.0762178	0.933852	Neither	-0.302	0.711989	Neither	0.0702964	0.936559	Neither	1.67724	0.359421	Neither
fibrosis,	GPC4	ENSMMUG00000003456	0.663344	0.278899	Neither	0.526686	0.871967	Neither	0.591851	0.705083	Neither	0.872579	0.533018	Neither	-1.3277	0.173633	Neither	-0.476722	0.571679	Neither	-0.31132	0.640411	Neither	-0.200914	0.829894	Neither	1.20528	0.6494	Neither	-0.0773164	0.756137	Neither	0.841194	0.577474	Neither	-0.414097	0.367513	Neither	-0.836766	0.271992	Neither	-0.173307	0.798675	Neither
fibrosis,	ERP29	ENSMMUG00000054840	-0.585693	0.278952	Neither	-0.717519	0.459841	Neither	0	1	Neither	-0.559062	0.577853	Neither	-0.303073	0.65073	Neither	-0.393957	0.822606	Neither	-0.0444033	0.872928	Neither	0.441859	0.619039	Neither	-0.140107	0.846041	Neither	0.165117	0.600379	Neither	0.319758	0.620748	Neither	-0.820671	0.10302	Neither	-0.576542	0.275705	Neither	5.02859	0.598782	Neither
cytokine,	TNFSF9	ENSMMUG00000001985	-1.64832	0.282396	Neither	1.10596	0.672824	Neither	1.9264	0.103522	Neither	-0.771088	0.490958	Neither	-0.158151	1	Neither	1.6465	0.0732564	Neither	0.162944	0.700188	Neither	0.317217	0.65127	Neither	-0.523613	0.399473	Neither	1.75005	0.625026	Neither	0.659772	0.274105	Neither	-0.240926	0.603615	Neither	-0.108806	0.779075	Neither	-0.086471	0.804076	Neither
fibrosis,	SKP1	ENSMMUG00000013047	0.584941	0.29347	Neither	-0.830958	0.402556	Neither	-1.54422	0.137547	Neither	-0.0479832	0.898587	Neither	0	1	Neither	2.53423	0.223623	Neither	0.0251714	0.984049	Neither	-0.677838	0.403016	Neither	0.710784	0.962021	Neither	-0.0800294	0.836781	Neither	0.0397052	0.992552	Neither	-0.565701	0.251828	Neither	-0.08454	0.8194	Neither	4.6548	0.420945	Neither
cytokine,	TNFRSF18	ENSMMUG00000014205	-2.60356	0.297588	Neither	0.467324	0.966669	Neither	0.918875	0.089072	Neither	-0.58625	0.460847	Neither	-0.753124	0.421908	Neither	0.0655643	1	Neither	0.423705	0.731612	Neither	-0.766293	0.136007	Neither	-0.468354	0.63737	Neither	-0.419997	0.212072	Neither	0.534179	0.498212	Neither	0.388274	0.526264	Neither	-0.588729	0.231757	Neither	0.165955	0.692901	Neither
coagulation,	C4BPB	ENSMMUG00000022168	5.02218	0.298258	Neither	2.51281	0.511906	Neither	-0.370095	0.979516	Neither	0.460687	1	Neither	-0.044748	0.884189	Neither	-0.151307	0.827099	Neither	0.292152	1	Neither	-0.696234	0.346717	Neither	1.58667	0.905073	Neither	0.417191	0.321636	Neither	0.892222	0.289903	Neither	-0.461824	0.561635	Neither	0	1	Neither	0.867857	0.821944	Neither
fibrosis,	PPIA	ENSMMUG00000016638	0.901365	0.298721	Neither	-0.606258	0.576896	Neither	1.52448	0.0507661	Neither	0.174975	0.926472	Neither	0.515677	0.59281	Neither	0.987539	0.271629	Neither	0.91504	0.115622	Neither	0.0487828	1	Neither	-0.571499	0.608415	Neither	-0.417852	0.198031	Neither	-1.7355	0.0514548	Neither	-0.342108	0.680974	Neither	0.630961	0.722887	Neither	-0.380974	0.745929	Neither
fibrosis,	CD68	ENSMMUG00000013501	0.684843	0.30438	Neither	-0.463682	0.589914	Neither	0	1	Neither	0.0812495	1	Neither	-1.00295	0.0554408	Neither	-3.29515	0.5	Neither	-0.386528	0.568432	Neither	-0.326058	0.513313	Neither	-1.76456	0.414006	Neither	-0.0455054	0.864095	Neither	-0.21888	0.692504	Neither	-0.554871	0.242834	Neither	-0.0345221	0.902113	Neither	-0.9292	0.054927	Neither
fibrosis,	APOB	ENSMMUG00000007692	-1.01673	0.306251	Neither	2.31067	0.264544	Neither	-0.701383	0.3405	Neither	0.130545	0.97086	Neither	-1.29277	0.135756	Neither	-0.426752	0.498994	Neither	-0.0746087	0.816145	Neither	0.623949	0.794809	Neither	0	1	Neither	0.142027	0.758679	Neither	0.674923	0.461968	Neither	0.063616	0.943715	Neither	-0.273503	0.607421	Neither	-0.212602	0.910881	Neither
fibrosis,	NCOR2	ENSMMUG00000023107	-0.547857	0.309014	Neither	0.997553	0.446827	Neither	0.00789269	0.969657	Neither	-1.13529	0.487401	Neither	-0.447539	0.379248	Neither	0.519097	0.615579	Neither	0.0656972	0.900742	Neither	-0.580705	0.292111	Neither	0.320544	0.865908	Neither	-0.176624	0.681753	Neither	0.157252	0.819987	Neither	-1.04001	0.104813	Neither	-0.156112	0.69917	Neither	-0.767798	0.0231748	Neither
receptor,	TMPRSS2	ENSMMUG00000015332	1.21401	0.311628	Neither	-0.47033	0.639457	Neither	-0.11417	0.917773	Neither	-1.12344	0.710962	Neither	-0.178177	0.744895	Neither	1.60265	0.158248	Neither	-0.15223	0.728298	Neither	0.083813	0.930453	Neither	0.0818736	1	Neither	-0.0381146	0.8675	Neither	-0.728671	0.242897	Neither	-0.780362	0.280512	Neither	-0.134064	0.961464	Neither	5.92128	0.187865	Neither
fibrosis,	PTCH1	ENSMMUG00000002634	-0.496712	0.314103	Neither	-0.188476	0.763213	Neither	-0.291212	0.786189	Neither	0	1	Neither	5.23001	0.326812	Neither	-3.83027	0.5	Neither	0.405951	0.766725	Neither	0.80644	0.22848	Neither	-1.12579	0.235782	Neither	0.21887	0.654016	Neither	-0.282901	0.549548	Neither	-1.85805	0.294019	Neither	-1.20645	0.34823	Neither	0.621609	0.141646	Neither
fibrosis,	VAV1	ENSMMUG00000019314	0.905365	0.317227	Neither	-0.829571	0.442594	Neither	1.77066	0.348732	Neither	0	1	Neither	5.43281	0.169288	Neither	0.457126	0.644104	Neither	-0.0359635	0.898667	Neither	0.606392	0.562034	Neither	1.09938	0.640512	Neither	0.831407	0.645099	Neither	-0.166795	0.810902	Neither	-1.7742	0.174786	Neither	0.588867	0.710258	Neither	0.208214	0.808038	Neither
fibrosis,	PGK1	ENSMMUG00000012874	-0.454396	0.34021	Neither	-0.574961	0.52417	Neither	1.03326	0.112832	Neither	-0.31284	0.667596	Neither	-0.842566	0.188907	Neither	0.273746	1	Neither	-0.165607	0.702841	Neither	3.64506	0.895843	Neither	-0.836236	0.513011	Neither	0.026642	0.963136	Neither	-0.050395	0.876116	Neither	0.321979	0.587406	Neither	-0.377506	0.582104	Neither	1.49063	0.473912	Neither
fibrosis,	LRP1	ENSMMUG00000021782	-0.490253	0.352261	Neither	0.213822	0.941022	Neither	0.783939	0.175019	Neither	2.80295	1	Neither	-0.727123	0.547647	Neither	0.30135	0.736046	Neither	-0.290552	0.41199	Neither	-0.370079	0.454075	Neither	0.78778	0.823692	Neither	0.271027	1	Neither	0.236564	0.687196	Neither	-0.00545157	0.939345	Neither	0.239652	0.637748	Neither	-0.644994	0.174312	Neither
fibrosis,	YWHAB	ENSMMUG00000013206	-0.415751	0.353386	Neither	-0.697058	0.437634	Neither	-4.25252	0.182186	Neither	-0.067267	0.856834	Neither	-0.0249686	0.916272	Neither	1.066	0.331142	Neither	0.118143	0.823812	Neither	1.32033	0.201704	Neither	-0.119719	0.801834	Neither	1.00492	0.4611	Neither	0.0989016	0.950037	Neither	-0.848633	0.0581735	Neither	0.911707	0.715492	Neither	-0.479863	0.47476	Neither
fibrosis,coagulation,	FGG	ENSMMUG00000021304	-1.10641	0.353561	Neither	4.30394	0.147346	Neither	4.33138	0.73546	Neither	1.50247	0.294212	Neither	-1.02919	0.180039	Neither	-2.26458	0.1058	Neither	0.543841	1	Neither	1.32369	0.845321	Neither	0.42107	0.690782	Neither	-0.15491	0.643063	Neither	-0.320379	0.485583	Neither	-0.89728	0.166611	Neither	-3.77379	0.196154	Neither	-0.824673	0.283987	Neither
fibrosis,cytokine,	CSF1R	ENSMMUG00000011556	0.497315	0.356322	Neither	-0.541991	0.523315	Neither	0.35559	0.817448	Neither	0.0521919	1	Neither	0.342605	0.924189	Neither	0.0895809	1	Neither	1.61051	0.191609	Neither	-0.525744	0.418858	Neither	0.729563	0.585639	Neither	0.357452	1	Neither	-0.173905	0.822662	Neither	-0.074741	0.841653	Neither	0.276162	0.648496	Neither	-0.153261	0.620745	Neither
fibrosis,angiogenesis,	ROCK2	ENSMMUG00000016678	0.549807	0.360549	Neither	1.70461	0.211106	Neither	-1.31059	0.144331	Neither	0.816466	0.558757	Neither	0.431964	0.563731	Neither	-0.740397	0.37274	Neither	-1.51709	0.27564	Neither	0.690533	0.305471	Neither	-1.43668	0.220324	Neither	0.162771	0.607201	Neither	0.594038	0.309191	Neither	-0.300866	0.564727	Neither	-0.511639	0.586552	Neither	1.25521	0.500059	Neither
fibrosis,	ACTR1A	ENSMMUG00000011949	-0.437629	0.365368	Neither	-0.938357	0.423588	Neither	0	1	Neither	0.121518	1	Neither	0.0269094	1	Neither	-2.43511	1	Neither	0.392844	0.780795	Neither	-1.24167	0.06131	Neither	-0.0221236	1	Neither	-0.517231	0.671886	Neither	-0.545269	0.397502	Neither	1.51228	0.103516	Neither	0.0648063	1	Neither	0.0167944	1	Neither
fibrosis,	SEC61B	ENSMMUG00000010661	0.657867	0.365829	Neither	-1.1892	0.360628	Neither	0.231003	0.799453	Neither	1.25263	0.385578	Neither	-0.261648	0.644107	Neither	0.518107	1	Neither	-0.0545875	0.854424	Neither	0.318283	0.649691	Neither	1.09006	0.71889	Neither	-0.404027	0.378606	Neither	0.143032	1	Neither	-0.0576602	0.871964	Neither	-0.0460641	0.882022	Neither	-0.509933	0.32397	Neither
fibrosis,	RAB7B	ENSMMUG00000061872	0.734268	0.37164	Neither	-0.842508	0.453711	Neither	0	1	Neither	0.136144	1	Neither	-0.635082	0.492733	Neither	-1.56741	0.212849	Neither	-2.67636	0.177092	Neither	0.964358	0.138134	Neither	-0.707942	0.237281	Neither	-1.50137	0.410516	Neither	0.927229	0.386711	Neither	0.0548343	1	Neither	-0.934459	0.162302	Neither	-0.676413	0.334229	Neither
fibrosis,angiogenesis,	KRAS	ENSMMUG00000015381	0.585093	0.376042	Neither	-0.516579	0.583303	Neither	0	1	Neither	0.105296	1	Neither	0.274802	0.741418	Neither	1.09585	0.552079	Neither	-0.359712	0.494042	Neither	-1.96214	0.129487	Neither	-0.171895	0.749607	Neither	-0.782571	0.05949	Neither	0.0658899	0.954945	Neither	0.337527	0.907267	Neither	-0.269045	0.602061	Neither	0.584431	0.125468	Neither
cytokine,	IL23R	ENSMMUG00000000648	4.40373	0.385494	Neither	0	1	Neither	-2.20542	1	Neither	0.70086	0.843004	Neither	-1.61237	0.22367	Neither	0.39937	0.689481	Neither	-0.094756	0.924185	Neither	0.74351	0.221499	Neither	-0.425753	0.504071	Neither	0.0537696	0.907448	Neither	-0.0730382	0.841992	Neither	-0.00726915	0.928257	Neither	0.27767	0.688065	Neither	-0.561315	0.11248	Neither
fibrosis,	HMGCS2	ENSMMUG00000023097	-1.01558	0.397055	Neither	0.0561571	1	Neither	-0.226574	0.772406	Neither	0.695438	0.563211	Neither	-0.534687	0.441535	Neither	-0.457117	0.465758	Neither	-0.377645	0.39109	Neither	-0.367292	0.581997	Neither	0.138933	0.948358	Neither	-0.00672904	0.951151	Neither	0.205778	0.760229	Neither	-0.0781363	0.842596	Neither	-0.579755	0.212311	Neither	0.212239	0.55177	Neither
fibrosis,angiogenesis,	RAC2	ENSMMUG00000048761	0.973158	0.437588	Neither	0.0195007	1	Neither	-0.425886	0.316236	Neither	0	1	Neither	0.235495	0.927326	Neither	0.478393	0.893391	Neither	0.674105	0.58614	Neither	-1.79438	0.0695503	Neither	0.0624811	0.989196	Neither	0.0115681	1	Neither	0.371266	0.530445	Neither	-0.568472	0.212019	Neither	-0.994969	0.0317926	Neither	0.407757	0.283332	Neither
fibrosis,	PRDX1	ENSMMUG00000006221	0.427207	0.445883	Neither	-1.05218	0.315816	Neither	-2.17984	0.158124	Neither	3.81289	0.242509	Neither	0.0569601	0.951607	Neither	0.693085	0.369136	Neither	-0.280904	0.60839	Neither	-0.632993	0.419011	Neither	0.472091	0.669854	Neither	-0.658382	0.0286477	Neither	-0.154468	0.718981	Neither	0.595279	0.727157	Neither	-1.06501	0.287436	Neither	-0.0381664	0.927134	Neither
fibrosis,coagulation,	CR1	ENSMMUG00000013596	0.65172	0.453454	Neither	-1.5109	0.263126	Neither	0	1	Neither	0.41431	0.907758	Neither	0.15181	0.817767	Neither	-0.115697	0.848933	Neither	-0.223248	0.560273	Neither	0.100675	1	Neither	-0.522525	0.656937	Neither	0.0319644	1	Neither	-0.701204	0.296129	Neither	1.19244	0.270314	Neither	-0.259359	0.828171	Neither	0.389597	0.433099	Neither
angiogenesis,cytokine,	CCR3	ENSMMUG00000004576	4.06773	0.461938	Neither	-2.4531	1	Neither	0.0539688	1	Neither	1.89741	0.299529	Neither	-1.10372	0.0653096	Neither	-0.670059	0.278652	Neither	0.24932	0.835476	Neither	-0.0239288	0.914835	Neither	-0.00106199	0.936889	Neither	0.200061	0.50936	Neither	-0.133323	0.76088	Neither	0.0587922	1	Neither	-0.935785	0.0853475	Neither	-1.43125	0.0638101	Neither
angiogenesis,	TBXA2R	ENSMMUG00000011403	0.787669	0.467732	Neither	1.84223	0.45822	Neither	1.28777	0.267873	Neither	-0.133858	0.802274	Neither	0.802285	0.573318	Neither	0.556344	0.447127	Neither	-0.182645	0.883474	Neither	-0.605091	0.649906	Neither	0.433337	0.630764	Neither	0.161717	0.978719	Neither	0.141414	0.850356	Neither	0.20623	0.733506	Neither	0.4679	0.539064	Neither	0	1	Neither
fibrosis,	CAPN5	ENSMMUG00000018174	-0.411821	0.468058	Neither	-0.517069	0.553184	Neither	1.18457	0.0563356	Neither	-1.03283	0.232297	Neither	-0.273705	1	Neither	-1.81265	0.207477	Neither	-0.567274	0.562994	Neither	1.2227	0.872366	Neither	0.0796627	0.965951	Neither	-0.418573	0.359441	Neither	0.356284	0.654843	Neither	0.639887	0.448476	Neither	-0.834644	0.300812	Neither	-0.791507	0.676213	Neither
cytokine,	TNFRSF11B	ENSMMUG00000016485	0.764031	0.471937	Neither	-1.18101	0.358502	Neither	0.229556	0.680559	Neither	0.384189	0.784208	Neither	-0.648625	0.353742	Neither	0.168267	1	Neither	0.51139	0.340012	Neither	-1.082	0.0706305	Neither	-0.133025	0.787645	Neither	-0.149432	0.86661	Neither	0.174643	1	Neither	-0.460627	0.321912	Neither	0.77315	0.132295	Neither	-0.198025	0.563006	Neither
cytokine,	CXCR5	ENSMMUG00000009316	1.35513	0.473388	Neither	1.75684	0.647783	Neither	0	1	Neither	0.150094	0.951165	Neither	-0.165764	0.687629	Neither	-0.500362	0.523325	Neither	-0.708778	0.447622	Neither	-1.19319	0.14144	Neither	-0.429905	0.574163	Neither	0.0548022	0.879606	Neither	0.169962	0.805264	Neither	0.162895	0.79949	Neither	-0.131291	0.747293	Neither	0.0858757	0.861073	Neither
fibrosis,	ADPGK	ENSMMUG00000011309	-0.350562	0.475627	Neither	-0.193871	0.7695	Neither	6.30937	0.0874356	Neither	0.17522	0.9332	Neither	0.0577329	0.951233	Neither	2.82748	0.152555	Neither	-0.709565	0.0596503	Neither	1.37678	0.787329	Neither	-0.0517028	0.852838	Neither	1.05649	0.148802	Neither	0.0286433	0.982165	Neither	-0.171561	0.677548	Neither	-0.172442	0.669164	Neither	-0.185819	0.561752	Neither
angiogenesis,	ITGA3	ENSMMUG00000000153	0.502767	0.479584	Neither	0.183331	0.957558	Neither	0.593561	0.64895	Neither	-0.0246936	0.904507	Neither	-0.876451	0.355065	Neither	0.421893	0.707694	Neither	-0.329601	0.527538	Neither	-0.809808	0.16627	Neither	0.635443	0.69819	Neither	0.0133809	0.989108	Neither	0.0884402	0.917207	Neither	-0.233685	0.587126	Neither	-0.434945	0.471929	Neither	2.74069	1	Neither
fibrosis,coagulation,	C4BPA	ENSMMUG00000013738	-1.02468	0.497612	Neither	7.64903	0.275087	Neither	0.258438	0.839741	Neither	-0.609294	0.770983	Neither	0.478221	0.740741	Neither	-1.13224	0.398594	Neither	-0.186608	0.586432	Neither	1.11929	0.235418	Neither	0.162774	0.874691	Neither	0.416	0.288663	Neither	3.75786	0.77618	Neither	0.390211	0.807342	Neither	-0.284119	0.537664	Neither	-0.341783	0.294762	Neither
fibrosis,	GAS1	ENSMMUG00000062912	0.553066	0.499144	Neither	1.00497	0.52978	Neither	1.38882	1	Neither	-0.346411	0.690776	Neither	-0.663061	0.162063	Neither	-0.863602	0.186626	Neither	-0.0962875	0.787207	Neither	-0.482256	0.433423	Neither	0.433732	0.805074	Neither	0.680994	0.191092	Neither	0.350369	0.570291	Neither	-0.349603	0.567728	Neither	-0.436887	0.406334	Neither	0.0596848	0.880377	Neither
cytokine,	CCL3	ENSMMUG00000062832	4.12476	0.509151	Neither	-0.677795	0.703533	Neither	-0.762859	1	Neither	0.176041	0.919491	Neither	0.157347	0.856777	Neither	-0.492431	0.683532	Neither	-0.196169	0.670604	Neither	0.586041	0.386716	Neither	0.554091	0.598656	Neither	-0.145124	0.651742	Neither	-0.211325	0.841327	Neither	0.126067	0.832494	Neither	0.168549	1	Neither	-1.08549	0.446751	Neither
cytokine,	CCL5	ENSMMUG00000054796	1.09008	0.51802	Neither	-0.334116	0.777691	Neither	0.760362	0.160118	Neither	-0.633846	0.755406	Neither	-0.486222	0.537937	Neither	-3.10812	0.131449	Neither	-0.0353596	0.899432	Neither	0.460924	0.915747	Neither	-0.5174	0.421287	Neither	0.786538	0.19352	Neither	-3.07	0.5	Neither	-0.248686	0.655325	Neither	0	1	Neither	0.0514405	0.901519	Neither
fibrosis,	CD244	ENSMMUG00000017333	0.829582	0.527431	Neither	-1.16006	0.437393	Neither	1.17579	0.243477	Neither	5.05451	0.498125	Neither	0.232087	0.697893	Neither	1.41721	0.0815145	Neither	-0.0588417	0.869863	Neither	0.370694	0.622282	Neither	-0.055902	0.873843	Neither	-0.0747405	0.800624	Neither	0.521963	0.547188	Neither	-0.384242	0.441368	Neither	0.03023	0.992351	Neither	-0.20841	0.879822	Neither
fibrosis,	XIAP	ENSMMUG00000032353	-0.290435	0.532287	Neither	0.387154	0.820439	Neither	-4.25252	0.182931	Neither	-0.710261	0.397624	Neither	0.341055	0.546732	Neither	-4.99351	0.0983584	Neither	0.147592	0.907101	Neither	-1.52837	0.146674	Neither	-0.0426207	0.889322	Neither	0.368298	0.541806	Neither	0.234445	0.72359	Neither	0.628498	0.416835	Neither	0.338467	0.521844	Neither	-0.657823	0.489437	Neither
fibrosis,	SLC37A4	ENSMMUG00000016890	0.434596	0.546321	Neither	-0.254966	0.729723	Neither	3.6653	0.223494	Neither	0.475055	0.729003	Neither	1.77325	0.259024	Neither	6.33445	0.250011	Neither	0.664146	0.323257	Neither	0.963475	0.456012	Neither	0.0096736	1	Neither	3.37487	0.306024	Neither	-0.701614	0.350901	Neither	0.135311	0.84517	Neither	-0.0342127	0.897774	Neither	-0.0197605	0.961696	Neither
[truncated: 91 more rows]
