# Supplementary material for: Differential transcriptomic landscapes of multiple organs from SARS-CoV-2 early infected rhesus macaques
Source: Protein Cell. 2022 Apr 4;13(12):920–39. doi: 10.1007/s13238-022-00915-5 (PMC8978510; doi:10.1007/s13238-022-00915-5)
Supplement: Supplementary file 12 — Supplementary file12 (XLSX 66 kb) [file 13238_2022_915_MOESM12_ESM.xlsx]

## Sheet: Ligand-receptor pairs
Supplementary Table S11. Up-regulated ligand-receptor pairs among multiple organs in rhesus macaque post SARS-CoV-2 infection.
Ligand-receptor pairs	ligand_gene_symbol	receptor_gene_symbol	ligand_ensembl_gene_id_Macaca	receptor_ensembl_gene_id_Macaca	ligand_tissue	ligand_tissue_num	receptor_tissue	receptor_tissue_num
SEMA3F_PLXNA1	SEMA3F	PLXNA1	ENSMMUG00000010337	ENSMMUG00000016720	Cerebral Cortex;;;;;;;;;;;;;;	1	;;Cerebellum;;;;;RightVentricle;;;;;;;	2
SEMA3F_NRP1	SEMA3F	NRP1	ENSMMUG00000010337	ENSMMUG00000017588	Cerebral Cortex;;;;;;;;;;;;;;	1	Cerebral Cortex;;;;;;;;;;;;;;	1
SEMA3F_NRP2	SEMA3F	NRP2	ENSMMUG00000010337	ENSMMUG00000020052	Cerebral Cortex;;;;;;;;;;;;;;	1	;;;;;;;;;;;;;Testis;	1
DCN_MET	DCN	MET	ENSMMUG00000016997	ENSMMUG00000006779	Cerebral Cortex;;;;;;;;;;;;;;	1	Cerebral Cortex;;;;;;;;;;;;;;	1
DCN_ERBB4	DCN	ERBB4	ENSMMUG00000016997	ENSMMUG00000001674	Cerebral Cortex;;;;;;;;;;;;;;	1	;;;;;;;;;;;;Stomach;;	1
NTN1_UNC5D	NTN1	UNC5D	ENSMMUG00000055290	ENSMMUG00000010638	;;Cerebellum;;;;;;;;;;;;	1	;;;;;;;RightVentricle;;;;;;;	1
NTN1_UNC5B	NTN1	UNC5B	ENSMMUG00000055290	ENSMMUG00000005998	;;Cerebellum;;;;;;;;;;;;	1	;;Cerebellum;;;;;RightVentricle;;;;;;;	2
NTN1_DCC	NTN1	DCC	ENSMMUG00000055290	ENSMMUG00000013999	;;Cerebellum;;;;;;;;;;;;	1	;;;;;;;RightVentricle;;;;;;;	1
NTN1_UNC5A	NTN1	UNC5A	ENSMMUG00000055290	ENSMMUG00000002649	;;Cerebellum;;;;;;;;;;;;	1	;;;;;;;RightVentricle;;;;;;;	1
SCT_ADCYAP1R1	SCT	ADCYAP1R1	ENSMMUG00000057360	ENSMMUG00000005299	;;Cerebellum;;;;;;;;;;;;	1	;;;;;;;RightVentricle;;;;;;;	1
SCT_VIPR1	SCT	VIPR1	ENSMMUG00000057360	ENSMMUG00000019897	;;Cerebellum;;;;;;;;;;;;	1	;;;;;;;RightVentricle;;;;;;Testis;	2
SCT_RAMP3	SCT	RAMP3	ENSMMUG00000057360	ENSMMUG00000057810	;;Cerebellum;;;;;;;;;;;;	1	Cerebral Cortex;;;;;;;;;;;;;;	1
SCT_ADRB2	SCT	ADRB2	ENSMMUG00000057360	ENSMMUG00000002214	;;Cerebellum;;;;;;;;;;;;	1	Cerebral Cortex;;;;;;;;;;;;;;	1
SCT_VIPR2	SCT	VIPR2	ENSMMUG00000057360	ENSMMUG00000009611	;;Cerebellum;;;;;;;;;;;;	1	Cerebral Cortex;;Cerebellum;;;;;;;;;;;;	2
SCT_TSHR	SCT	TSHR	ENSMMUG00000057360	ENSMMUG00000019713	;;Cerebellum;;;;;;;;;;;;	1	;;;;;;;;;;;;;Testis;	1
EFNB1_EPHB6	EFNB1	EPHB6	ENSMMUG00000020965	ENSMMUG00000016218	;;Cerebellum;;;;;;;;;;;;	1	;;;;;;;RightVentricle;;;;;;;	1
EFNB1_EPHB4	EFNB1	EPHB4	ENSMMUG00000020965	ENSMMUG00000007375	;;Cerebellum;;;;;;;;;;;;	1	Cerebral Cortex;;Cerebellum;;;;;;;;;;;;	2
EFNB1_ERBB2	EFNB1	ERBB2	ENSMMUG00000020965	ENSMMUG00000001348	;;Cerebellum;;;;;;;;;;;;	1	Cerebral Cortex;;;;;;;;;;;;;;	1
EFNB1_EPHB1	EFNB1	EPHB1	ENSMMUG00000020965	ENSMMUG00000021334	;;Cerebellum;;;;;;;;;;;;	1	;;;;;;;RightVentricle;;;;;;;	1
EFNB1_EPHB3	EFNB1	EPHB3	ENSMMUG00000020965	ENSMMUG00000003304	;;Cerebellum;;;;;;;;;;;;	1	;;Cerebellum;;;;;RightVentricle;;;;;;;	2
EFNB1_EPHB2	EFNB1	EPHB2	ENSMMUG00000020965	ENSMMUG00000023382	;;Cerebellum;;;;;;;;;;;;	1	;;;;;;;RightVentricle;;;;;;Testis;	2
EFNB1_EPHA4	EFNB1	EPHA4	ENSMMUG00000020965	ENSMMUG00000012364	;;Cerebellum;;;;;;;;;;;;	1	;;;;;;;;;;;;;Testis;	1
EFNB1_EPHA6	EFNB1	EPHA6	ENSMMUG00000020965	ENSMMUG00000023330	;;Cerebellum;;;;;;;;;;;;	1	;;;;;;;RightVentricle;;;;;;Testis;	2
DLL3_NOTCH4	DLL3	NOTCH4	ENSMMUG00000019093	ENSMMUG00000018461	;;Cerebellum;;;;;RightVentricle;;;;;;;	2	Cerebral Cortex;;;;;;;;;;;;;;	1
DLL3_NOTCH3	DLL3	NOTCH3	ENSMMUG00000019093	ENSMMUG00000013637	;;Cerebellum;;;;;RightVentricle;;;;;;;	2	Cerebral Cortex;;Cerebellum;;;;;;;;;;;;	2
VCL_ITGB5	VCL	ITGB5	ENSMMUG00000020823	ENSMMUG00000014516	Cerebral Cortex;;;;;;;;;;;;;;	1	Cerebral Cortex;;;;;;;;;;;;;;	1
EFNA2_EPHA7	EFNA2	EPHA7	ENSMMUG00000051284	ENSMMUG00000014867	;;Cerebellum;;;;;RightVentricle;;;;;;;	2	Cerebral Cortex;;;;;;;;;;;;;;	1
EFNA2_EPHA10	EFNA2	EPHA10	ENSMMUG00000051284	ENSMMUG00000022038	;;Cerebellum;;;;;RightVentricle;;;;;;;	2	;;Cerebellum;;;;;RightVentricle;;;;;;;	2
EFNA2_EPHA3	EFNA2	EPHA3	ENSMMUG00000051284	ENSMMUG00000008242	;;Cerebellum;;;;;RightVentricle;;;;;;;	2	;;;;;;;;;;;;;Testis;	1
EFNA2_EPHA1	EFNA2	EPHA1	ENSMMUG00000051284	ENSMMUG00000055322	;;Cerebellum;;;;;RightVentricle;;;;;;;	2	;;Cerebellum;;;;;;;;;;;;	1
EFNA2_EPHA5	EFNA2	EPHA5	ENSMMUG00000051284	ENSMMUG00000014468	;;Cerebellum;;;;;RightVentricle;;;;;;;	2	;;;;;;;RightVentricle;;;;;;;	1
EFNA2_EPHA4	EFNA2	EPHA4	ENSMMUG00000051284	ENSMMUG00000012364	;;Cerebellum;;;;;RightVentricle;;;;;;;	2	;;;;;;;;;;;;;Testis;	1
EFNA2_EPHA6	EFNA2	EPHA6	ENSMMUG00000051284	ENSMMUG00000023330	;;Cerebellum;;;;;RightVentricle;;;;;;;	2	;;;;;;;RightVentricle;;;;;;Testis;	2
EFNA2_EPHA2	EFNA2	EPHA2	ENSMMUG00000051284	ENSMMUG00000018245	;;Cerebellum;;;;;RightVentricle;;;;;;;	2	Cerebral Cortex;;;;;;;;;;;;;;	1
FGF22_FGFR2	FGF22	FGFR2	ENSMMUG00000055423	ENSMMUG00000009594	;;Cerebellum;;;;;RightVentricle;;;;;;;	2	;;;;;;;RightVentricle;;;;;;;	1
FGF22_FGFR1	FGF22	FGFR1	ENSMMUG00000055423	ENSMMUG00000022478	;;Cerebellum;;;;;RightVentricle;;;;;;;	2	;;Cerebellum;;;;;;;;;;;;	1
MADCAM1_CD44	MADCAM1	CD44	ENSMMUG00000008589	ENSMMUG00000004327	;;Cerebellum;;;;;RightVentricle;;;;;;;	2	Cerebral Cortex;;;;;;;;;;;;;;	1
MADCAM1_ITGB7	MADCAM1	ITGB7	ENSMMUG00000008589	ENSMMUG00000005245	;;Cerebellum;;;;;RightVentricle;;;;;;;	2	Cerebral Cortex;;;;;;;;;;;;;;	1
NID2_COL13A1	NID2	COL13A1	ENSMMUG00000018201	ENSMMUG00000005716	Cerebral Cortex;;;;;;;;;;;;;;	1	;;Cerebellum;;;;;RightVentricle;;;;;;;	2
GZMB_CHRM3	GZMB	CHRM3	ENSMMUG00000014381	ENSMMUG00000021442	Cerebral Cortex;;;;;;;;;;;;;;	1	;;;;;;;RightVentricle;;;;;;;	1
GZMB_IGF2R	GZMB	IGF2R	ENSMMUG00000014381	ENSMMUG00000015658	Cerebral Cortex;;;;;;;;;;;;;;	1	Cerebral Cortex;;;;;;;;;;;;;;	1
PCSK1N_GPR171	PCSK1N	GPR171	ENSMMUG00000016469	ENSMMUG00000017244	;;Cerebellum;;;;;RightVentricle;;;;;;;	2	Cerebral Cortex;;;;;;;;;Lung;;;;;	2
TIMP1_FGFR2	TIMP1	FGFR2	ENSMMUG00000011426	ENSMMUG00000009594	Cerebral Cortex;;;;;;;;;;;;;;	1	;;;;;;;RightVentricle;;;;;;;	1
MMP2_PECAM1	MMP2	PECAM1	ENSMMUG00000004475	ENSMMUG00000011809	Cerebral Cortex;;;;;;;;;;;;;;	1	Cerebral Cortex;;;;;;;;;;;;;;	1
MMP2_FGFR1	MMP2	FGFR1	ENSMMUG00000004475	ENSMMUG00000022478	Cerebral Cortex;;;;;;;;;;;;;;	1	;;Cerebellum;;;;;;;;;;;;	1
SFRP1_FZD6	SFRP1	FZD6	ENSMMUG00000019082	ENSMMUG00000019399	;;Cerebellum;;;;;;;;;;;;	1	Cerebral Cortex;;;;;;;;;;;;;;	1
PLAT_ITGAM	PLAT	ITGAM	ENSMMUG00000014432	ENSMMUG00000044324	Cerebral Cortex;;;;;;;;;;;;;Testis;	2	Cerebral Cortex;;;;;;;;;;;;;;	1
PLAT_LRP1	PLAT	LRP1	ENSMMUG00000014432	ENSMMUG00000021782	Cerebral Cortex;;;;;;;;;;;;;Testis;	2	;;;;;;;RightVentricle;;;;;;;	1
AMH_ACVR1	AMH	ACVR1	ENSMMUG00000058911	ENSMMUG00000018497	;;Cerebellum;;;;;RightVentricle;;;;;;;	2	Cerebral Cortex;;;;;;;;;;;;;;	1
AMH_AMHR2	AMH	AMHR2	ENSMMUG00000058911	ENSMMUG00000020037	;;Cerebellum;;;;;RightVentricle;;;;;;;	2	Cerebral Cortex;;;;;;;;;;;;;;	1
TGFB1_ENG	TGFB1	ENG	ENSMMUG00000008142	ENSMMUG00000002248	;;Cerebellum;;;;;RightVentricle;;;;;;;	2	Cerebral Cortex;;Cerebellum;;;;;;;;;;;;	2
TGFB1_SMAD3	TGFB1	SMAD3	ENSMMUG00000008142	ENSMMUG00000015455	;;Cerebellum;;;;;RightVentricle;;;;;;;	2	;;;;;;;RightVentricle;;;;;;;	1
TGFB1_TGFBR2	TGFB1	TGFBR2	ENSMMUG00000008142	ENSMMUG00000010031	;;Cerebellum;;;;;RightVentricle;;;;;;;	2	Cerebral Cortex;;;;;;;;;;;;;;	1
TGFB1_ITGB3	TGFB1	ITGB3	ENSMMUG00000008142	ENSMMUG00000003289	;;Cerebellum;;;;;RightVentricle;;;;;;;	2	Cerebral Cortex;;;;;;;;;;;;;;	1
TGFB1_TGFBR1	TGFB1	TGFBR1	ENSMMUG00000008142	ENSMMUG00000001304	;;Cerebellum;;;;;RightVentricle;;;;;;;	2	Cerebral Cortex;;;;;;;;;;;;;;	1
TGFB1_ACVRL1	TGFB1	ACVRL1	ENSMMUG00000008142	ENSMMUG00000004982	;;Cerebellum;;;;;RightVentricle;;;;;;;	2	Cerebral Cortex;;;;;;;;;;;;;;	1
TGFB1_ITGB6	TGFB1	ITGB6	ENSMMUG00000008142	ENSMMUG00000002678	;;Cerebellum;;;;;RightVentricle;;;;;;;	2	Cerebral Cortex;;;;;;;;;;Muscle;;;;	2
TGFB1_ITGAV	TGFB1	ITGAV	ENSMMUG00000008142	ENSMMUG00000019462	;;Cerebellum;;;;;RightVentricle;;;;;;;	2	Cerebral Cortex;;;;;;;;;;;;;;	1
TGFB1_ITGB1	TGFB1	ITGB1	ENSMMUG00000008142	ENSMMUG00000017767	;;Cerebellum;;;;;RightVentricle;;;;;;;	2	Cerebral Cortex;;;;;;;;;;;;;Testis;	2
TGFB1_CAV1	TGFB1	CAV1	ENSMMUG00000008142	ENSMMUG00000014122	;;Cerebellum;;;;;RightVentricle;;;;;;;	2	Cerebral Cortex;;;;;;;;;Lung;;;;;	2
TGFB1_CXCR4	TGFB1	CXCR4	ENSMMUG00000008142	ENSMMUG00000011918	;;Cerebellum;;;;;RightVentricle;;;;;;;	2	Cerebral Cortex;;;;;;;;;;;;;;	1
TGFB1_ITGB5	TGFB1	ITGB5	ENSMMUG00000008142	ENSMMUG00000014516	;;Cerebellum;;;;;RightVentricle;;;;;;;	2	Cerebral Cortex;;;;;;;;;;;;;;	1
COMP_ITGB1	COMP	ITGB1	ENSMMUG00000006511	ENSMMUG00000017767	;;;;;;;;;;;;;Testis;	1	Cerebral Cortex;;;;;;;;;;;;;Testis;	2
COMP_ITGB3	COMP	ITGB3	ENSMMUG00000006511	ENSMMUG00000003289	;;;;;;;;;;;;;Testis;	1	Cerebral Cortex;;;;;;;;;;;;;;	1
COMP_CD36	COMP	CD36	ENSMMUG00000006511	ENSMMUG00000042946	;;;;;;;;;;;;;Testis;	1	Cerebral Cortex;;;;;;;;;;;;;;	1
LAMB1_ITGA7	LAMB1	ITGA7	ENSMMUG00000006567	ENSMMUG00000013226	Cerebral Cortex;;;;;;;;;;;;;;	1	Cerebral Cortex;;;;;;;;;;;;;;	1
LAMB1_ITGAV	LAMB1	ITGAV	ENSMMUG00000006567	ENSMMUG00000019462	Cerebral Cortex;;;;;;;;;;;;;;	1	Cerebral Cortex;;;;;;;;;;;;;;	1
LAMB1_ITGB1	LAMB1	ITGB1	ENSMMUG00000006567	ENSMMUG00000017767	Cerebral Cortex;;;;;;;;;;;;;;	1	Cerebral Cortex;;;;;;;;;;;;;Testis;	2
LAMB1_ITGA6	LAMB1	ITGA6	ENSMMUG00000006567	ENSMMUG00000002370	Cerebral Cortex;;;;;;;;;;;;;;	1	Cerebral Cortex;;;;;;;;;;;;;Testis;	2
LAMB1_ITGA1	LAMB1	ITGA1	ENSMMUG00000006567	ENSMMUG00000001753	Cerebral Cortex;;;;;;;;;;;;;;	1	Cerebral Cortex;;;;;;;;;;;;;;	1
LAMB1_ITGA2	LAMB1	ITGA2	ENSMMUG00000006567	ENSMMUG00000020448	Cerebral Cortex;;;;;;;;;;;;;;	1	Cerebral Cortex;;;;;;;;;;;;;;	1
SERPINE1_ITGAV	SERPINE1	ITGAV	ENSMMUG00000009926	ENSMMUG00000019462	Cerebral Cortex;;;;;;;;;;;;;;	1	Cerebral Cortex;;;;;;;;;;;;;;	1
SERPINE1_LRP1	SERPINE1	LRP1	ENSMMUG00000009926	ENSMMUG00000021782	Cerebral Cortex;;;;;;;;;;;;;;	1	;;;;;;;RightVentricle;;;;;;;	1
SERPINE1_ITGB5	SERPINE1	ITGB5	ENSMMUG00000009926	ENSMMUG00000014516	Cerebral Cortex;;;;;;;;;;;;;;	1	Cerebral Cortex;;;;;;;;;;;;;;	1
C5_ADRA2A	C5	ADRA2A	ENSMMUG00000020124	ENSMMUG00000041307	Cerebral Cortex;;;;;;;;;;;;;Testis;	2	;;Cerebellum;;;;;RightVentricle;;;;;;;	2
C5_C5AR1	C5	C5AR1	ENSMMUG00000020124	ENSMMUG00000009278	Cerebral Cortex;;;;;;;;;;;;;Testis;	2	;;;;;;;;;;;;;Testis;	1
C5_GRM7	C5	GRM7	ENSMMUG00000020124	ENSMMUG00000011231	Cerebral Cortex;;;;;;;;;;;;;Testis;	2	;;;;Intestine;;;RightVentricle;;;;;;Testis;	3
WNT3_RYK	WNT3	RYK	ENSMMUG00000020809	ENSMMUG00000011270	;;;;;;;;Liver;;Muscle;;Stomach;;	3	Cerebral Cortex;;;;;;;;;;;;;;	1
WNT3_LRP6	WNT3	LRP6	ENSMMUG00000020809	ENSMMUG00000023317	;;;;;;;;Liver;;Muscle;;Stomach;;	3	Cerebral Cortex;;;;;;;;;;;;;;	1
CCL2_ACKR1	CCL2	ACKR1	ENSMMUG00000000288	ENSMMUG00000001300	Cerebral Cortex;;;;;;;;;;;;;;	1	Cerebral Cortex;;;;;;;;;;;;;;	1
CCL2_ACKR4	CCL2	ACKR4	ENSMMUG00000000288	ENSMMUG00000051713	Cerebral Cortex;;;;;;;;;;;;;;	1	Cerebral Cortex;;;;;;;;;;;;;;	1
CCL13_ACKR1	CCL13	ACKR1	ENSMMUG00000009785	ENSMMUG00000001300	Cerebral Cortex;;;;;;;;;;;;;;	1	Cerebral Cortex;;;;;;;;;;;;;;	1
CCL13_ACKR4	CCL13	ACKR4	ENSMMUG00000009785	ENSMMUG00000051713	Cerebral Cortex;;;;;;;;;;;;;;	1	Cerebral Cortex;;;;;;;;;;;;;;	1
COL1A1_ITGA5	COL1A1	ITGA5	ENSMMUG00000001467	ENSMMUG00000003755	Cerebral Cortex;;Cerebellum;;;;;;;;;;;;	2	Cerebral Cortex;;;;;;;;;;;;;;	1
COL1A1_CD93	COL1A1	CD93	ENSMMUG00000001467	ENSMMUG00000016813	Cerebral Cortex;;Cerebellum;;;;;;;;;;;;	2	Cerebral Cortex;;;;;;;;;;;;;;	1
COL1A1_FLT4	COL1A1	FLT4	ENSMMUG00000001467	ENSMMUG00000018693	Cerebral Cortex;;Cerebellum;;;;;;;;;;;;	2	Cerebral Cortex;;;;;;;;;;;;;;	1
COL1A1_CD36	COL1A1	CD36	ENSMMUG00000001467	ENSMMUG00000042946	Cerebral Cortex;;Cerebellum;;;;;;;;;;;;	2	Cerebral Cortex;;;;;;;;;;;;;;	1
COL1A1_ITGA1	COL1A1	ITGA1	ENSMMUG00000001467	ENSMMUG00000001753	Cerebral Cortex;;Cerebellum;;;;;;;;;;;;	2	Cerebral Cortex;;;;;;;;;;;;;;	1
COL1A1_DDR2	COL1A1	DDR2	ENSMMUG00000001467	ENSMMUG00000009330	Cerebral Cortex;;Cerebellum;;;;;;;;;;;;	2	Cerebral Cortex;;;;;;;;;;;;;;	1
COL1A1_CD44	COL1A1	CD44	ENSMMUG00000001467	ENSMMUG00000004327	Cerebral Cortex;;Cerebellum;;;;;;;;;;;;	2	Cerebral Cortex;;;;;;;;;;;;;;	1
COL1A1_ITGAV	COL1A1	ITGAV	ENSMMUG00000001467	ENSMMUG00000019462	Cerebral Cortex;;Cerebellum;;;;;;;;;;;;	2	Cerebral Cortex;;;;;;;;;;;;;;	1
COL1A1_ITGB1	COL1A1	ITGB1	ENSMMUG00000001467	ENSMMUG00000017767	Cerebral Cortex;;Cerebellum;;;;;;;;;;;;	2	Cerebral Cortex;;;;;;;;;;;;;Testis;	2
COL1A1_TMPRSS6	COL1A1	TMPRSS6	ENSMMUG00000001467	ENSMMUG00000000151	Cerebral Cortex;;Cerebellum;;;;;;;;;;;;	2	Cerebral Cortex;;;;;;;;;;;;;;	1
COL1A1_ITGA2	COL1A1	ITGA2	ENSMMUG00000001467	ENSMMUG00000020448	Cerebral Cortex;;Cerebellum;;;;;;;;;;;;	2	Cerebral Cortex;;;;;;;;;;;;;;	1
COL1A1_DDR1	COL1A1	DDR1	ENSMMUG00000001467	ENSMMUG00000018601	Cerebral Cortex;;Cerebellum;;;;;;;;;;;;	2	;;Cerebellum;;;;;RightVentricle;;;;;;;	2
EFNB3_EPHB6	EFNB3	EPHB6	ENSMMUG00000048204	ENSMMUG00000016218	;;;;;;;RightVentricle;;;;;;;	1	;;;;;;;RightVentricle;;;;;;;	1
EFNB3_EPHB4	EFNB3	EPHB4	ENSMMUG00000048204	ENSMMUG00000007375	;;;;;;;RightVentricle;;;;;;;	1	Cerebral Cortex;;Cerebellum;;;;;;;;;;;;	2
EFNB3_EPHB1	EFNB3	EPHB1	ENSMMUG00000048204	ENSMMUG00000021334	;;;;;;;RightVentricle;;;;;;;	1	;;;;;;;RightVentricle;;;;;;;	1
EFNB3_EPHB3	EFNB3	EPHB3	ENSMMUG00000048204	ENSMMUG00000003304	;;;;;;;RightVentricle;;;;;;;	1	;;Cerebellum;;;;;RightVentricle;;;;;;;	2
EFNB3_EPHB2	EFNB3	EPHB2	ENSMMUG00000048204	ENSMMUG00000023382	;;;;;;;RightVentricle;;;;;;;	1	;;;;;;;RightVentricle;;;;;;Testis;	2
EFNB3_EPHA4	EFNB3	EPHA4	ENSMMUG00000048204	ENSMMUG00000012364	;;;;;;;RightVentricle;;;;;;;	1	;;;;;;;;;;;;;Testis;	1
VTN_ITGA5	VTN	ITGA5	ENSMMUG00000019148	ENSMMUG00000003755	Cerebral Cortex;;;;;;;;;;;;;;	1	Cerebral Cortex;;;;;;;;;;;;;;	1
VTN_ITGA8	VTN	ITGA8	ENSMMUG00000019148	ENSMMUG00000011661	Cerebral Cortex;;;;;;;;;;;;;;	1	Cerebral Cortex;;;;;;;;;;;;;;	1
VTN_CD47	VTN	CD47	ENSMMUG00000019148	ENSMMUG00000008791	Cerebral Cortex;;;;;;;;;;;;;;	1	;;;;;;;;;Lung;;;;Testis;	2
VTN_ITGAV	VTN	ITGAV	ENSMMUG00000019148	ENSMMUG00000019462	Cerebral Cortex;;;;;;;;;;;;;;	1	Cerebral Cortex;;;;;;;;;;;;;;	1
VTN_ITGB1	VTN	ITGB1	ENSMMUG00000019148	ENSMMUG00000017767	Cerebral Cortex;;;;;;;;;;;;;;	1	Cerebral Cortex;;;;;;;;;;;;;Testis;	2
VTN_KDR	VTN	KDR	ENSMMUG00000019148	ENSMMUG00000012669	Cerebral Cortex;;;;;;;;;;;;;;	1	Cerebral Cortex;;;;;;;;;;;;;;	1
VTN_ITGB3	VTN	ITGB3	ENSMMUG00000019148	ENSMMUG00000003289	Cerebral Cortex;;;;;;;;;;;;;;	1	Cerebral Cortex;;;;;;;;;;;;;;	1
VTN_ITGB6	VTN	ITGB6	ENSMMUG00000019148	ENSMMUG00000002678	Cerebral Cortex;;;;;;;;;;;;;;	1	Cerebral Cortex;;;;;;;;;;Muscle;;;;	2
VTN_ITGB5	VTN	ITGB5	ENSMMUG00000019148	ENSMMUG00000014516	Cerebral Cortex;;;;;;;;;;;;;;	1	Cerebral Cortex;;;;;;;;;;;;;;	1
CLEC2B_KLRF1	CLEC2B	KLRF1	ENSMMUG00000056557	ENSMMUG00000015299	Cerebral Cortex;;;;;;;;;;;;;;	1	Cerebral Cortex;;;;;;;;;Lung;;;;;	2
SELPLG_ITGAM	SELPLG	ITGAM	ENSMMUG00000031572	ENSMMUG00000044324	;;;;;;;RightVentricle;;;;;;;	1	Cerebral Cortex;;;;;;;;;;;;;;	1
SELPLG_ESAM	SELPLG	ESAM	ENSMMUG00000031572	ENSMMUG00000008486	;;;;;;;RightVentricle;;;;;;;	1	Cerebral Cortex;;;;;;;;;;;;;;	1
SELPLG_SELL	SELPLG	SELL	ENSMMUG00000031572	ENSMMUG00000016579	;;;;;;;RightVentricle;;;;;;;	1	Cerebral Cortex;;;;;;;;;;;;;;	1
SELPLG_SELP	SELPLG	SELP	ENSMMUG00000031572	ENSMMUG00000013044	;;;;;;;RightVentricle;;;;;;;	1	Cerebral Cortex;;;;;;;;;;;;;;	1
SELPLG_SELE	SELPLG	SELE	ENSMMUG00000031572	ENSMMUG00000016580	;;;;;;;RightVentricle;;;;;;;	1	Cerebral Cortex;;;;;;;;Liver;;;;;Testis;	3
IL23A_IL12RB1	IL23A	IL12RB1	ENSMMUG00000031831	ENSMMUG00000012096	Cerebral Cortex;;;;;;;;;;;;;;	1	Cerebral Cortex;;;;;;;;;;;;;;	1
IL23A_IL12RB2	IL23A	IL12RB2	ENSMMUG00000031831	ENSMMUG00000000651	Cerebral Cortex;;;;;;;;;;;;;;	1	;;;;;;;;;;;;;Testis;	1
IL23A_IL23R	IL23A	IL23R	ENSMMUG00000031831	ENSMMUG00000000648	Cerebral Cortex;;;;;;;;;;;;;;	1	;;;;;;;;;;;;;Testis;	1
GNB3_TGFBR1	GNB3	TGFBR1	ENSMMUG00000005190	ENSMMUG00000001304	;;;;;;;RightVentricle;;;;;;;	1	Cerebral Cortex;;;;;;;;;;;;;;	1
GNB3_GABBR2	GNB3	GABBR2	ENSMMUG00000005190	ENSMMUG00000009832	;;;;;;;RightVentricle;;;;;;;	1	;;;;;;;RightVentricle;;;;;;;	1
ULBP1_KLRK1	ULBP1	KLRK1	ENSMMUG00000063631	ENSMMUG00000018305	Cerebral Cortex;;;;;;;;;;;;;;	1	Cerebral Cortex;;;;;;;;;;;;;Testis;	2
LAMA4_ITGA6	LAMA4	ITGA6	ENSMMUG00000013782	ENSMMUG00000002370	Cerebral Cortex;;;;;;;;;;;;;;	1	Cerebral Cortex;;;;;;;;;;;;;Testis;	2
LAMA4_ITGAV	LAMA4	ITGAV	ENSMMUG00000013782	ENSMMUG00000019462	Cerebral Cortex;;;;;;;;;;;;;;	1	Cerebral Cortex;;;;;;;;;;;;;;	1
LAMA4_ITGB1	LAMA4	ITGB1	ENSMMUG00000013782	ENSMMUG00000017767	Cerebral Cortex;;;;;;;;;;;;;;	1	Cerebral Cortex;;;;;;;;;;;;;Testis;	2
IL12B_IL12RB1	IL12B	IL12RB1	ENSMMUG00000021701	ENSMMUG00000012096	;;;;;;;;;;;;;Testis;	1	Cerebral Cortex;;;;;;;;;;;;;;	1
IL12B_IL23R	IL12B	IL23R	ENSMMUG00000021701	ENSMMUG00000000648	;;;;;;;;;;;;;Testis;	1	;;;;;;;;;;;;;Testis;	1
IL12B_IL12RB2	IL12B	IL12RB2	ENSMMUG00000021701	ENSMMUG00000000651	;;;;;;;;;;;;;Testis;	1	;;;;;;;;;;;;;Testis;	1
SEMA3G_NRP2	SEMA3G	NRP2	ENSMMUG00000018872	ENSMMUG00000020052	Cerebral Cortex;;;;;;;;;;;;;;	1	;;;;;;;;;;;;;Testis;	1
LTF_LRP1	LTF	LRP1	ENSMMUG00000014261	ENSMMUG00000021782	Cerebral Cortex;;;;;;;;;;Muscle;;;;	2	;;;;;;;RightVentricle;;;;;;;	1
TFPI_VLDLR	TFPI	VLDLR	ENSMMUG00000009448	ENSMMUG00000015093	Cerebral Cortex;;;;;;;;;Lung;;;;Testis;	3	Cerebral Cortex;;;;;;;;;;Muscle;;;;	2
TFPI_LRP1	TFPI	LRP1	ENSMMUG00000009448	ENSMMUG00000021782	Cerebral Cortex;;;;;;;;;Lung;;;;Testis;	3	;;;;;;;RightVentricle;;;;;;;	1
TFPI_SDC4	TFPI	SDC4	ENSMMUG00000009448	ENSMMUG00000048424	Cerebral Cortex;;;;;;;;;Lung;;;;Testis;	3	;;;;;;;;;;;;Stomach;;	1
TFPI_F3	TFPI	F3	ENSMMUG00000009448	ENSMMUG00000056548	Cerebral Cortex;;;;;;;;;Lung;;;;Testis;	3	Cerebral Cortex;;;;;;;;;;;;;;	1
APOB_ITGAM	APOB	ITGAM	ENSMMUG00000007692	ENSMMUG00000044324	;;Cerebellum;;;;;;;;;;;;	1	Cerebral Cortex;;;;;;;;;;;;;;	1
APOB_LRP6	APOB	LRP6	ENSMMUG00000007692	ENSMMUG00000023317	;;Cerebellum;;;;;;;;;;;;	1	Cerebral Cortex;;;;;;;;;;;;;;	1
APOB_VLDLR	APOB	VLDLR	ENSMMUG00000007692	ENSMMUG00000015093	;;Cerebellum;;;;;;;;;;;;	1	Cerebral Cortex;;;;;;;;;;Muscle;;;;	2
APOB_LDLR	APOB	LDLR	ENSMMUG00000007692	ENSMMUG00000003611	;;Cerebellum;;;;;;;;;;;;	1	;;;;;;;RightVentricle;;;;;;;	1
APOB_LSR	APOB	LSR	ENSMMUG00000007692	ENSMMUG00000011294	;;Cerebellum;;;;;;;;;;;;	1	Cerebral Cortex;;;;;;;;;;;;;;	1
APOB_ADRB2	APOB	ADRB2	ENSMMUG00000007692	ENSMMUG00000002214	;;Cerebellum;;;;;;;;;;;;	1	Cerebral Cortex;;;;;;;;;;;;;;	1
APOB_TLR6	APOB	TLR6	ENSMMUG00000007692	ENSMMUG00000002418	;;Cerebellum;;;;;;;;;;;;	1	Cerebral Cortex;;;;;;;;;;;;;;	1
APOB_LRP1	APOB	LRP1	ENSMMUG00000007692	ENSMMUG00000021782	;;Cerebellum;;;;;;;;;;;;	1	;;;;;;;RightVentricle;;;;;;;	1
APOB_LRP8	APOB	LRP8	ENSMMUG00000007692	ENSMMUG00000007612	;;Cerebellum;;;;;;;;;;;;	1	;;;;;;;RightVentricle;;;;;;;	1
WNT6_FZD4	WNT6	FZD4	ENSMMUG00000052954	ENSMMUG00000004048	;;Cerebellum;;;;;;;;;;;;	1	Cerebral Cortex;;;;;;;;;;;;;;	1
PROC_ITGAM	PROC	ITGAM	ENSMMUG00000049035	ENSMMUG00000044324	;;;;;;;RightVentricle;;;;;;;	1	Cerebral Cortex;;;;;;;;;;;;;;	1
PROC_THBD	PROC	THBD	ENSMMUG00000049035	ENSMMUG00000016814	;;;;;;;RightVentricle;;;;;;;	1	Cerebral Cortex;;;;;;;;;;;;;;	1
ANGPTL1_TEK	ANGPTL1	TEK	ENSMMUG00000017553	ENSMMUG00000006080	Cerebral Cortex;;;;;;;;;;;;;Testis;	2	Cerebral Cortex;;;;;;;;;;;;;;	1
APOA1_ABCA1	APOA1	ABCA1	ENSMMUG00000044545	ENSMMUG00000020608	;;Cerebellum;;;;;;;;;;;;	1	Cerebral Cortex;;;;;;;;;;;;;;	1
APOA1_LDLR	APOA1	LDLR	ENSMMUG00000044545	ENSMMUG00000003611	;;Cerebellum;;;;;;;;;;;;	1	;;;;;;;RightVentricle;;;;;;;	1
APOA1_LRP1	APOA1	LRP1	ENSMMUG00000044545	ENSMMUG00000021782	;;Cerebellum;;;;;;;;;;;;	1	;;;;;;;RightVentricle;;;;;;;	1
TNFSF10_RIPK1	TNFSF10	RIPK1	ENSMMUG00000019302	ENSMMUG00000008485	Cerebral Cortex;;;;;;;;;;;;;;	1	Cerebral Cortex;;;;;;;;;;;;;;	1
TNFSF10_TNFRSF10B	TNFSF10	TNFRSF10B	ENSMMUG00000019302	ENSMMUG00000048076	Cerebral Cortex;;;;;;;;;;;;;;	1	Cerebral Cortex;;;;;;;;;;;;;;	1
TNFSF10_TNFRSF10C	TNFSF10	TNFRSF10C	ENSMMUG00000019302	ENSMMUG00000061712	Cerebral Cortex;;;;;;;;;;;;;;	1	Cerebral Cortex;;;;;;;;;;;;;;	1
GSTM2_RYR2	GSTM2	RYR2	ENSMMUG00000020851	ENSMMUG00000001060	;;;;;;;;Liver;;;;;;	1	Cerebral Cortex;;;;;;;;;;;;;;	1
INHA_ACVR1	INHA	ACVR1	ENSMMUG00000007483	ENSMMUG00000018497	;;Cerebellum;;;;;RightVentricle;;;;;;;	2	Cerebral Cortex;;;;;;;;;;;;;;	1
C3_ITGAM	C3	ITGAM	ENSMMUG00000008693	ENSMMUG00000044324	Cerebral Cortex;;;;;;;;;;;;;;	1	Cerebral Cortex;;;;;;;;;;;;;;	1
C3_CD46	C3	CD46	ENSMMUG00000008693	ENSMMUG00000007129	Cerebral Cortex;;;;;;;;;;;;;;	1	Cerebral Cortex;;;;;;;;;;;;;;	1
C3_GRM7	C3	GRM7	ENSMMUG00000008693	ENSMMUG00000011231	Cerebral Cortex;;;;;;;;;;;;;;	1	;;;;Intestine;;;RightVentricle;;;;;;Testis;	3
C3_ITGAX	C3	ITGAX	ENSMMUG00000008693	ENSMMUG00000014349	Cerebral Cortex;;;;;;;;;;;;;;	1	Cerebral Cortex;;;;;;;;;;;;;;	1
C3_C3AR1	C3	C3AR1	ENSMMUG00000008693	ENSMMUG00000032156	Cerebral Cortex;;;;;;;;;;;;;;	1	Cerebral Cortex;;;;;;;;;;;;;;	1
C3_ADRA2A	C3	ADRA2A	ENSMMUG00000008693	ENSMMUG00000041307	Cerebral Cortex;;;;;;;;;;;;;;	1	;;Cerebellum;;;;;RightVentricle;;;;;;;	2
C3_IFITM1	C3	IFITM1	ENSMMUG00000008693	ENSMMUG00000013257	Cerebral Cortex;;;;;;;;;;;;;;	1	Cerebral Cortex;;;;;;;;;;;;;;	1
VASP_CXCR2	VASP	CXCR2	ENSMMUG00000022938	ENSMMUG00000013400	Cerebral Cortex;;;;;;;;;;;;;;	1	Cerebral Cortex;;;;;;;;;;;;;Testis;	2
GDF1_SMAD3	GDF1	SMAD3	ENSMMUG00000023290	ENSMMUG00000015455	;;Cerebellum;;;;;RightVentricle;;;;Spleen;Stomach;;	4	;;;;;;;RightVentricle;;;;;;;	1
GDF1_ACVR1B	GDF1	ACVR1B	ENSMMUG00000023290	ENSMMUG00000046877	;;Cerebellum;;;;;RightVentricle;;;;Spleen;Stomach;;	4	;;;;;;;;;;;;Stomach;;	1
DLL4_NOTCH4	DLL4	NOTCH4	ENSMMUG00000014541	ENSMMUG00000018461	Cerebral Cortex;;Cerebellum;;;;;;;;;;;;	2	Cerebral Cortex;;;;;;;;;;;;;;	1
DLL4_NOTCH3	DLL4	NOTCH3	ENSMMUG00000014541	ENSMMUG00000013637	Cerebral Cortex;;Cerebellum;;;;;;;;;;;;	2	Cerebral Cortex;;Cerebellum;;;;;;;;;;;;	2
APOE_LRP6	APOE	LRP6	ENSMMUG00000014305	ENSMMUG00000023317	;;Cerebellum;;;;;RightVentricle;;;;;;;	2	Cerebral Cortex;;;;;;;;;;;;;;	1
APOE_VLDLR	APOE	VLDLR	ENSMMUG00000014305	ENSMMUG00000015093	;;Cerebellum;;;;;RightVentricle;;;;;;;	2	Cerebral Cortex;;;;;;;;;;Muscle;;;;	2
APOE_LDLR	APOE	LDLR	ENSMMUG00000014305	ENSMMUG00000003611	;;Cerebellum;;;;;RightVentricle;;;;;;;	2	;;;;;;;RightVentricle;;;;;;;	1
APOE_LRP5	APOE	LRP5	ENSMMUG00000014305	ENSMMUG00000031237	;;Cerebellum;;;;;RightVentricle;;;;;;;	2	Cerebral Cortex;;;;;;;;;;;;;;	1
APOE_CHRNA4	APOE	CHRNA4	ENSMMUG00000014305	ENSMMUG00000015916	;;Cerebellum;;;;;RightVentricle;;;;;;;	2	;;;;;;;RightVentricle;;;;;;;	1
APOE_LSR	APOE	LSR	ENSMMUG00000014305	ENSMMUG00000011294	;;Cerebellum;;;;;RightVentricle;;;;;;;	2	Cerebral Cortex;;;;;;;;;;;;;;	1
APOE_SORL1	APOE	SORL1	ENSMMUG00000014305	ENSMMUG00000014880	;;Cerebellum;;;;;RightVentricle;;;;;;;	2	;;;;;;;RightVentricle;;;;;;;	1
APOE_ABCA1	APOE	ABCA1	ENSMMUG00000014305	ENSMMUG00000020608	;;Cerebellum;;;;;RightVentricle;;;;;;;	2	Cerebral Cortex;;;;;;;;;;;;;;	1
APOE_LRP8	APOE	LRP8	ENSMMUG00000014305	ENSMMUG00000007612	;;Cerebellum;;;;;RightVentricle;;;;;;;	2	;;;;;;;RightVentricle;;;;;;;	1
APOE_LRP4	APOE	LRP4	ENSMMUG00000014305	ENSMMUG00000013100	;;Cerebellum;;;;;RightVentricle;;;;;;;	2	;;;;;;;RightVentricle;;;;;;;	1
NCAN_CDH2	NCAN	CDH2	ENSMMUG00000062498	ENSMMUG00000015178	;;;;;;;RightVentricle;;;;;;;	1	Cerebral Cortex;;;;;;;;;;;;;;	1
NCAN_SDC3	NCAN	SDC3	ENSMMUG00000062498	ENSMMUG00000013519	;;;;;;;RightVentricle;;;;;;;	1	;;;;;;;RightVentricle;;;;;;;	1
JAG1_CD46	JAG1	CD46	ENSMMUG00000018116	ENSMMUG00000007129	Cerebral Cortex;;;;;;;;;;;;;;	1	Cerebral Cortex;;;;;;;;;;;;;;	1
JAG1_NOTCH4	JAG1	NOTCH4	ENSMMUG00000018116	ENSMMUG00000018461	Cerebral Cortex;;;;;;;;;;;;;;	1	Cerebral Cortex;;;;;;;;;;;;;;	1
JAG1_NOTCH3	JAG1	NOTCH3	ENSMMUG00000018116	ENSMMUG00000013637	Cerebral Cortex;;;;;;;;;;;;;;	1	Cerebral Cortex;;Cerebellum;;;;;;;;;;;;	2
FST_HJV	FST	HJV	ENSMMUG00000004860	ENSMMUG00000016054	Cerebral Cortex;;;;;;;;;;;;;;	1	Cerebral Cortex;;;;;;;;;;;;;;	1
FST_BMPR1B	FST	BMPR1B	ENSMMUG00000004860	ENSMMUG00000006702	Cerebral Cortex;;;;;;;;;;;;;;	1	;;;;;;;;;Lung;;Spleen;Stomach;;	3
DSC1_DSG2	DSC1	DSG2	ENSMMUG00000011690	ENSMMUG00000021095	Cerebral Cortex;;;;;;;;;;;;;Testis;	2	Cerebral Cortex;;;;;;;;;;;;;Testis;	2
LAMC1_ITGA6	LAMC1	ITGA6	ENSMMUG00000015084	ENSMMUG00000002370	Cerebral Cortex;;;;;;;;;;;;;;	1	Cerebral Cortex;;;;;;;;;;;;;Testis;	2
LAMC1_ITGA1	LAMC1	ITGA1	ENSMMUG00000015084	ENSMMUG00000001753	Cerebral Cortex;;;;;;;;;;;;;;	1	Cerebral Cortex;;;;;;;;;;;;;;	1
LAMC1_ITGA7	LAMC1	ITGA7	ENSMMUG00000015084	ENSMMUG00000013226	Cerebral Cortex;;;;;;;;;;;;;;	1	Cerebral Cortex;;;;;;;;;;;;;;	1
LAMC1_ITGAV	LAMC1	ITGAV	ENSMMUG00000015084	ENSMMUG00000019462	Cerebral Cortex;;;;;;;;;;;;;;	1	Cerebral Cortex;;;;;;;;;;;;;;	1
LAMC1_ITGB1	LAMC1	ITGB1	ENSMMUG00000015084	ENSMMUG00000017767	Cerebral Cortex;;;;;;;;;;;;;;	1	Cerebral Cortex;;;;;;;;;;;;;Testis;	2
LAMC1_ITGA2	LAMC1	ITGA2	ENSMMUG00000015084	ENSMMUG00000020448	Cerebral Cortex;;;;;;;;;;;;;;	1	Cerebral Cortex;;;;;;;;;;;;;;	1
CFC1_SMAD3	CFC1	SMAD3	ENSMMUG00000021625	ENSMMUG00000015455	;;;;;;LeftVentricle;;;;;;;;	1	;;;;;;;RightVentricle;;;;;;;	1
CFC1_ACVR1B	CFC1	ACVR1B	ENSMMUG00000021625	ENSMMUG00000046877	;;;;;;LeftVentricle;;;;;;;;	1	;;;;;;;;;;;;Stomach;;	1
CCN3_PLXNA1	CCN3	PLXNA1	ENSMMUG00000005631	ENSMMUG00000016720	;;;;;;;RightVentricle;;;;;;;	1	;;Cerebellum;;;;;RightVentricle;;;;;;;	2
CCL21_ADRA2A	CCL21	ADRA2A	ENSMMUG00000063081	ENSMMUG00000041307	Cerebral Cortex;;;;;;;;;;;;;;	1	;;Cerebellum;;;;;RightVentricle;;;;;;;	2
CCL21_GRM7	CCL21	GRM7	ENSMMUG00000063081	ENSMMUG00000011231	Cerebral Cortex;;;;;;;;;;;;;;	1	;;;;Intestine;;;RightVentricle;;;;;;Testis;	3
TGS1_RXRA	TGS1	RXRA	ENSMMUG00000005478	ENSMMUG00000008183	Cerebral Cortex;;;;;;;;;;;;;Testis;	2	;;Cerebellum;;;;;RightVentricle;;;;;;;	2
THBS1_CD47	THBS1	CD47	ENSMMUG00000006035	ENSMMUG00000008791	Cerebral Cortex;;;;;;;;;;;;;Testis;	2	;;;;;;;;;Lung;;;;Testis;	2
THBS1_SDC1	THBS1	SDC1	ENSMMUG00000006035	ENSMMUG00000030922	Cerebral Cortex;;;;;;;;;;;;;Testis;	2	;;;;;;;;;;;;;Testis;	1
THBS1_ITGB1	THBS1	ITGB1	ENSMMUG00000006035	ENSMMUG00000017767	Cerebral Cortex;;;;;;;;;;;;;Testis;	2	Cerebral Cortex;;;;;;;;;;;;;Testis;	2
THBS1_LRP5	THBS1	LRP5	ENSMMUG00000006035	ENSMMUG00000031237	Cerebral Cortex;;;;;;;;;;;;;Testis;	2	Cerebral Cortex;;;;;;;;;;;;;;	1
THBS1_ITGB3	THBS1	ITGB3	ENSMMUG00000006035	ENSMMUG00000003289	Cerebral Cortex;;;;;;;;;;;;;Testis;	2	Cerebral Cortex;;;;;;;;;;;;;;	1
THBS1_SDC4	THBS1	SDC4	ENSMMUG00000006035	ENSMMUG00000048424	Cerebral Cortex;;;;;;;;;;;;;Testis;	2	;;;;;;;;;;;;Stomach;;	1
THBS1_ITGA6	THBS1	ITGA6	ENSMMUG00000006035	ENSMMUG00000002370	Cerebral Cortex;;;;;;;;;;;;;Testis;	2	Cerebral Cortex;;;;;;;;;;;;;Testis;	2
THBS1_CD36	THBS1	CD36	ENSMMUG00000006035	ENSMMUG00000042946	Cerebral Cortex;;;;;;;;;;;;;Testis;	2	Cerebral Cortex;;;;;;;;;;;;;;	1
COL8A1_ITGA1	COL8A1	ITGA1	ENSMMUG00000002935	ENSMMUG00000001753	Cerebral Cortex;;;;;;;;;;;;;;	1	Cerebral Cortex;;;;;;;;;;;;;;	1
COL8A1_ITGA2	COL8A1	ITGA2	ENSMMUG00000002935	ENSMMUG00000020448	Cerebral Cortex;;;;;;;;;;;;;;	1	Cerebral Cortex;;;;;;;;;;;;;;	1
VWF_SCARA5	VWF	SCARA5	ENSMMUG00000022893	ENSMMUG00000022044	Cerebral Cortex;;;;;;;;;;;;;;	1	Cerebral Cortex;;;;;;;;;;;;;;	1
VWF_ITGB3	VWF	ITGB3	ENSMMUG00000022893	ENSMMUG00000003289	Cerebral Cortex;;;;;;;;;;;;;;	1	Cerebral Cortex;;;;;;;;;;;;;;	1
VWF_SELP	VWF	SELP	ENSMMUG00000022893	ENSMMUG00000013044	Cerebral Cortex;;;;;;;;;;;;;;	1	Cerebral Cortex;;;;;;;;;;;;;;	1
SEMA7A_ITGB1	SEMA7A	ITGB1	ENSMMUG00000021825	ENSMMUG00000017767	;;Cerebellum;;;;;RightVentricle;;;;;;;	2	Cerebral Cortex;;;;;;;;;;;;;Testis;	2
SEMA7A_ITGA1	SEMA7A	ITGA1	ENSMMUG00000021825	ENSMMUG00000001753	;;Cerebellum;;;;;RightVentricle;;;;;;;	2	Cerebral Cortex;;;;;;;;;;;;;;	1
RIMS2_ABCA1	RIMS2	ABCA1	ENSMMUG00000019407	ENSMMUG00000020608	;;;;;;;RightVentricle;;;;;;;	1	Cerebral Cortex;;;;;;;;;;;;;;	1
ANOS1_FGFR1	ANOS1	FGFR1	ENSMMUG00000018191	ENSMMUG00000022478	;;;;;;;RightVentricle;;;;Spleen;;;	2	;;Cerebellum;;;;;;;;;;;;	1
IL1A_IL1R1	IL1A	IL1R1	ENSMMUG00000052787	ENSMMUG00000020737	;;;;;;;;;;;;;Testis;	1	Cerebral Cortex;;;;;;;;;;;;;;	1
IL1A_IL1RAP	IL1A	IL1RAP	ENSMMUG00000052787	ENSMMUG00000022562	;;;;;;;;;;;;;Testis;	1	;;;;;;;;;;;;;Testis;	1
CNTN3_PTPRG	CNTN3	PTPRG	ENSMMUG00000021241	ENSMMUG00000012487	;;;;;;;RightVentricle;;;;;;;	1	Cerebral Cortex;;Cerebellum;;;;;;;;;;;Testis;	3
IL7_IL7R	IL7	IL7R	ENSMMUG00000001655	ENSMMUG00000001676	Cerebral Cortex;;;;;;;;;;;;;;	1	Cerebral Cortex;;;;;;;;;;;;;;	1
IL7_IL2RG	IL7	IL2RG	ENSMMUG00000001655	ENSMMUG00000017795	Cerebral Cortex;;;;;;;;;;;;;;	1	Cerebral Cortex;;;;;;;;;;;;;;	1
LAMC2_ITGA6	LAMC2	ITGA6	ENSMMUG00000001479	ENSMMUG00000002370	Cerebral Cortex;;;;;;;;;;;;;;	1	Cerebral Cortex;;;;;;;;;;;;;Testis;	2
LAMC2_CD151	LAMC2	CD151	ENSMMUG00000001479	ENSMMUG00000062450	Cerebral Cortex;;;;;;;;;;;;;;	1	Cerebral Cortex;;Cerebellum;;;;;;;;;;;;	2
LAMC2_ITGB1	LAMC2	ITGB1	ENSMMUG00000001479	ENSMMUG00000017767	Cerebral Cortex;;;;;;;;;;;;;;	1	Cerebral Cortex;;;;;;;;;;;;;Testis;	2
LAMC2_ITGA2	LAMC2	ITGA2	ENSMMUG00000001479	ENSMMUG00000020448	Cerebral Cortex;;;;;;;;;;;;;;	1	Cerebral Cortex;;;;;;;;;;;;;;	1
NID1_ITGB1	NID1	ITGB1	ENSMMUG00000012716	ENSMMUG00000017767	Cerebral Cortex;;;;;;;;;;;;;;	1	Cerebral Cortex;;;;;;;;;;;;;Testis;	2
NID1_ITGB3	NID1	ITGB3	ENSMMUG00000012716	ENSMMUG00000003289	Cerebral Cortex;;;;;;;;;;;;;;	1	Cerebral Cortex;;;;;;;;;;;;;;	1
NID1_COL13A1	NID1	COL13A1	ENSMMUG00000012716	ENSMMUG00000005716	Cerebral Cortex;;;;;;;;;;;;;;	1	;;Cerebellum;;;;;RightVentricle;;;;;;;	2
NID1_PTPRF	NID1	PTPRF	ENSMMUG00000012716	ENSMMUG00000012477	Cerebral Cortex;;;;;;;;;;;;;;	1	;;;;;;;RightVentricle;;;;;;;	1
FGF2_SDC1	FGF2	SDC1	ENSMMUG00000007419	ENSMMUG00000030922	;;Cerebellum;;;;;;;;;;;;	1	;;;;;;;;;;;;;Testis;	1
FGF2_FGFR1	FGF2	FGFR1	ENSMMUG00000007419	ENSMMUG00000022478	;;Cerebellum;;;;;;;;;;;;	1	;;Cerebellum;;;;;;;;;;;;	1
FGF2_FGFR2	FGF2	FGFR2	ENSMMUG00000007419	ENSMMUG00000009594	;;Cerebellum;;;;;;;;;;;;	1	;;;;;;;RightVentricle;;;;;;;	1
FGF2_CD44	FGF2	CD44	ENSMMUG00000007419	ENSMMUG00000004327	;;Cerebellum;;;;;;;;;;;;	1	Cerebral Cortex;;;;;;;;;;;;;;	1
FGF2_SDC3	FGF2	SDC3	ENSMMUG00000007419	ENSMMUG00000013519	;;Cerebellum;;;;;;;;;;;;	1	;;;;;;;RightVentricle;;;;;;;	1
FGF2_SDC4	FGF2	SDC4	ENSMMUG00000007419	ENSMMUG00000048424	;;Cerebellum;;;;;;;;;;;;	1	;;;;;;;;;;;;Stomach;;	1
FGF2_FGFRL1	FGF2	FGFRL1	ENSMMUG00000007419	ENSMMUG00000032300	;;Cerebellum;;;;;;;;;;;;	1	;;Cerebellum;;;;;RightVentricle;;;;Spleen;;;	3
FGF2_FGFR4	FGF2	FGFR4	ENSMMUG00000007419	ENSMMUG00000011033	;;Cerebellum;;;;;;;;;;;;	1	Cerebral Cortex;;;;;;;;;;;;;;	1
FGF2_FGFR3	FGF2	FGFR3	ENSMMUG00000007419	ENSMMUG00000019945	;;Cerebellum;;;;;;;;;;;;	1	;;Cerebellum;;;;;RightVentricle;;;;;Stomach;;	3
FGF2_NRP1	FGF2	NRP1	ENSMMUG00000007419	ENSMMUG00000017588	;;Cerebellum;;;;;;;;;;;;	1	Cerebral Cortex;;;;;;;;;;;;;;	1
FGF10_FGFR2	FGF10	FGFR2	ENSMMUG00000047162	ENSMMUG00000009594	;;;;;;;RightVentricle;;;;;;;	1	;;;;;;;RightVentricle;;;;;;;	1
FGF10_FGFRL1	FGF10	FGFRL1	ENSMMUG00000047162	ENSMMUG00000032300	;;;;;;;RightVentricle;;;;;;;	1	;;Cerebellum;;;;;RightVentricle;;;;Spleen;;;	3
FGF10_FGFR1	FGF10	FGFR1	ENSMMUG00000047162	ENSMMUG00000022478	;;;;;;;RightVentricle;;;;;;;	1	;;Cerebellum;;;;;;;;;;;;	1
ICAM1_ITGAM	ICAM1	ITGAM	ENSMMUG00000014896	ENSMMUG00000044324	Cerebral Cortex;;;;;;;;;;;;;;	1	Cerebral Cortex;;;;;;;;;;;;;;	1
ICAM1_ITGAX	ICAM1	ITGAX	ENSMMUG00000014896	ENSMMUG00000014349	Cerebral Cortex;;;;;;;;;;;;;;	1	Cerebral Cortex;;;;;;;;;;;;;;	1
ICAM1_CAV1	ICAM1	CAV1	ENSMMUG00000014896	ENSMMUG00000014122	Cerebral Cortex;;;;;;;;;;;;;;	1	Cerebral Cortex;;;;;;;;;Lung;;;;;	2
ICAM1_IL2RA	ICAM1	IL2RA	ENSMMUG00000014896	ENSMMUG00000015151	Cerebral Cortex;;;;;;;;;;;;;;	1	;;;;;;;;;Lung;;Spleen;;;	2
ICAM1_IL2RG	ICAM1	IL2RG	ENSMMUG00000014896	ENSMMUG00000017795	Cerebral Cortex;;;;;;;;;;;;;;	1	Cerebral Cortex;;;;;;;;;;;;;;	1
OLFM2_ROBO2	OLFM2	ROBO2	ENSMMUG00000016596	ENSMMUG00000012609	;;;;;;;RightVentricle;;;;;;;	1	;;;;;;;RightVentricle;;;;;;Testis;	2
F13A1_ITGB1	F13A1	ITGB1	ENSMMUG00000001248	ENSMMUG00000017767	Cerebral Cortex;;;;;;;;;;;;;;	1	Cerebral Cortex;;;;;;;;;;;;;Testis;	2
VCAN_CD44	VCAN	CD44	ENSMMUG00000011513	ENSMMUG00000004327	Cerebral Cortex;;;;;;;;;;;;;Testis;	2	Cerebral Cortex;;;;;;;;;;;;;;	1
VCAN_ITGB1	VCAN	ITGB1	ENSMMUG00000011513	ENSMMUG00000017767	Cerebral Cortex;;;;;;;;;;;;;Testis;	2	Cerebral Cortex;;;;;;;;;;;;;Testis;	2
VCAN_TLR1	VCAN	TLR1	ENSMMUG00000011513	ENSMMUG00000016754	Cerebral Cortex;;;;;;;;;;;;;Testis;	2	;;;;;;;;;Lung;;;;Testis;	2
TNC_ITGA5	TNC	ITGA5	ENSMMUG00000003356	ENSMMUG00000003755	;;;;;;;RightVentricle;;;;;;;	1	Cerebral Cortex;;;;;;;;;;;;;;	1
TNC_SDC1	TNC	SDC1	ENSMMUG00000003356	ENSMMUG00000030922	;;;;;;;RightVentricle;;;;;;;	1	;;;;;;;;;;;;;Testis;	1
TNC_ITGB3	TNC	ITGB3	ENSMMUG00000003356	ENSMMUG00000003289	;;;;;;;RightVentricle;;;;;;;	1	Cerebral Cortex;;;;;;;;;;;;;;	1
TNC_ITGB6	TNC	ITGB6	ENSMMUG00000003356	ENSMMUG00000002678	;;;;;;;RightVentricle;;;;;;;	1	Cerebral Cortex;;;;;;;;;;Muscle;;;;	2
TNC_PTPRB	TNC	PTPRB	ENSMMUG00000003356	ENSMMUG00000011072	;;;;;;;RightVentricle;;;;;;;	1	Cerebral Cortex;;;;;;;;;;;;;;	1
TNC_ITGA8	TNC	ITGA8	ENSMMUG00000003356	ENSMMUG00000011661	;;;;;;;RightVentricle;;;;;;;	1	Cerebral Cortex;;;;;;;;;;;;;;	1
TNC_ITGA7	TNC	ITGA7	ENSMMUG00000003356	ENSMMUG00000013226	;;;;;;;RightVentricle;;;;;;;	1	Cerebral Cortex;;;;;;;;;;;;;;	1
TNC_ITGB1	TNC	ITGB1	ENSMMUG00000003356	ENSMMUG00000017767	;;;;;;;RightVentricle;;;;;;;	1	Cerebral Cortex;;;;;;;;;;;;;Testis;	2
TNC_SDC4	TNC	SDC4	ENSMMUG00000003356	ENSMMUG00000048424	;;;;;;;RightVentricle;;;;;;;	1	;;;;;;;;;;;;Stomach;;	1
TNC_ITGA2	TNC	ITGA2	ENSMMUG00000003356	ENSMMUG00000020448	;;;;;;;RightVentricle;;;;;;;	1	Cerebral Cortex;;;;;;;;;;;;;;	1
SEMA3C_PLXND1	SEMA3C	PLXND1	ENSMMUG00000011785	ENSMMUG00000012737	Cerebral Cortex;;;;;;;;;;;;;Testis;	2	Cerebral Cortex;;;;;;;;;;;;;;	1
SEMA3C_NRP1	SEMA3C	NRP1	ENSMMUG00000011785	ENSMMUG00000017588	Cerebral Cortex;;;;;;;;;;;;;Testis;	2	Cerebral Cortex;;;;;;;;;;;;;;	1
SEMA3C_NRP2	SEMA3C	NRP2	ENSMMUG00000011785	ENSMMUG00000020052	Cerebral Cortex;;;;;;;;;;;;;Testis;	2	;;;;;;;;;;;;;Testis;	1
NPTX2_NPTXR	NPTX2	NPTXR	ENSMMUG00000011970	ENSMMUG00000004869	;;Cerebellum;;;;;RightVentricle;;;;;;;	2	;;Cerebellum;;;;;RightVentricle;;;;;;;	2
GAL_ADRA2A	GAL	ADRA2A	ENSMMUG00000064140	ENSMMUG00000041307	;;;;;;;;;;;;;Testis;	1	;;Cerebellum;;;;;RightVentricle;;;;;;;	2
GAL_GRM7	GAL	GRM7	ENSMMUG00000064140	ENSMMUG00000011231	;;;;;;;;;;;;;Testis;	1	;;;;Intestine;;;RightVentricle;;;;;;Testis;	3
SLIT1_ROBO1	SLIT1	ROBO1	ENSMMUG00000010428	ENSMMUG00000002327	;;;;;;;RightVentricle;;;;;;;	1	;;;;;;;;;;;;;Testis;	1
TIMP3_CD44	TIMP3	CD44	ENSMMUG00000062825	ENSMMUG00000004327	Cerebral Cortex;;;;;;;;;;;;;;	1	Cerebral Cortex;;;;;;;;;;;;;;	1
TIMP3_MET	TIMP3	MET	ENSMMUG00000062825	ENSMMUG00000006779	Cerebral Cortex;;;;;;;;;;;;;;	1	Cerebral Cortex;;;;;;;;;;;;;;	1
TIMP3_AGTR2	TIMP3	AGTR2	ENSMMUG00000062825	ENSMMUG00000055906	Cerebral Cortex;;;;;;;;;;;;;;	1	;;;;;;;;;;;;;Testis;	1
LUM_ITGB1	LUM	ITGB1	ENSMMUG00000016995	ENSMMUG00000017767	Cerebral Cortex;;;;;;;;;;;;;;	1	Cerebral Cortex;;;;;;;;;;;;;Testis;	2
FGF7_FGFR2	FGF7	FGFR2	ENSMMUG00000009842	ENSMMUG00000009594	Cerebral Cortex;;;;;;;;;Lung;;;;Testis;	3	;;;;;;;RightVentricle;;;;;;;	1
FGF7_FGFR4	FGF7	FGFR4	ENSMMUG00000009842	ENSMMUG00000011033	Cerebral Cortex;;;;;;;;;Lung;;;;Testis;	3	Cerebral Cortex;;;;;;;;;;;;;;	1
FGF7_FGFR1	FGF7	FGFR1	ENSMMUG00000009842	ENSMMUG00000022478	Cerebral Cortex;;;;;;;;;Lung;;;;Testis;	3	;;Cerebellum;;;;;;;;;;;;	1
FGF7_FGFR3	FGF7	FGFR3	ENSMMUG00000009842	ENSMMUG00000019945	Cerebral Cortex;;;;;;;;;Lung;;;;Testis;	3	;;Cerebellum;;;;;RightVentricle;;;;;Stomach;;	3
HDC_HRH1	HDC	HRH1	ENSMMUG00000002877	ENSMMUG00000056308	;;;;;;;;Liver;;;;;Testis;	2	;;;;;;;;;;;;;Testis;	1
HDC_HRH2	HDC	HRH2	ENSMMUG00000002877	ENSMMUG00000014245	;;;;;;;;Liver;;;;;Testis;	2	Cerebral Cortex;;;;;;;;;;;;Stomach;Testis;	3
HDC_HRH3	HDC	HRH3	ENSMMUG00000002877	ENSMMUG00000050324	;;;;;;;;Liver;;;;;Testis;	2	;;;;;;;RightVentricle;;;;;;;	1
PTH2_ADCYAP1R1	PTH2	ADCYAP1R1	ENSMMUG00000014797	ENSMMUG00000005299	;;Cerebellum;;;;;;;;;;;;	1	;;;;;;;RightVentricle;;;;;;;	1
PTH2_TSHR	PTH2	TSHR	ENSMMUG00000014797	ENSMMUG00000019713	;;Cerebellum;;;;;;;;;;;;	1	;;;;;;;;;;;;;Testis;	1
PTH2_ADRB2	PTH2	ADRB2	ENSMMUG00000014797	ENSMMUG00000002214	;;Cerebellum;;;;;;;;;;;;	1	Cerebral Cortex;;;;;;;;;;;;;;	1
PTH2_VIPR1	PTH2	VIPR1	ENSMMUG00000014797	ENSMMUG00000019897	;;Cerebellum;;;;;;;;;;;;	1	;;;;;;;RightVentricle;;;;;;Testis;	2
NXPH2_NRXN1	NXPH2	NRXN1	ENSMMUG00000005176	ENSMMUG00000038179	;;;;;;;RightVentricle;;;;;;;	1	;;;;;;;RightVentricle;;;;;;;	1
MEGF10_ABCA1	MEGF10	ABCA1	ENSMMUG00000018827	ENSMMUG00000020608	;;;;;;;RightVentricle;;;;Spleen;;;	2	Cerebral Cortex;;;;;;;;;;;;;;	1
CRH_ADCYAP1R1	CRH	ADCYAP1R1	ENSMMUG00000021587	ENSMMUG00000005299	;;;;;;;RightVentricle;;;;;;;	1	;;;;;;;RightVentricle;;;;;;;	1
CRH_ADRB2	CRH	ADRB2	ENSMMUG00000021587	ENSMMUG00000002214	;;;;;;;RightVentricle;;;;;;;	1	Cerebral Cortex;;;;;;;;;;;;;;	1
CRH_VIPR1	CRH	VIPR1	ENSMMUG00000021587	ENSMMUG00000019897	;;;;;;;RightVentricle;;;;;;;	1	;;;;;;;RightVentricle;;;;;;Testis;	2
CRH_CRHR1	CRH	CRHR1	ENSMMUG00000021587	ENSMMUG00000004108	;;;;;;;RightVentricle;;;;;;;	1	;;Cerebellum;;;;;RightVentricle;;;;;;;	2
CRH_TSHR	CRH	TSHR	ENSMMUG00000021587	ENSMMUG00000019713	;;;;;;;RightVentricle;;;;;;;	1	;;;;;;;;;;;;;Testis;	1
RSPO2_LGR6	RSPO2	LGR6	ENSMMUG00000054660	ENSMMUG00000013790	;;;;;;;RightVentricle;;;;;;;	1	Cerebral Cortex;;;;;;;;;;;;;;	1
RSPO2_LGR4	RSPO2	LGR4	ENSMMUG00000054660	ENSMMUG00000023491	;;;;;;;RightVentricle;;;;;;;	1	;;Cerebellum;;;;;;;;;;;;	1
RSPO2_ZNRF3	RSPO2	ZNRF3	ENSMMUG00000054660	ENSMMUG00000000025	;;;;;;;RightVentricle;;;;;;;	1	;;;;;;;RightVentricle;;;;;;;	1
SERPING1_SELE	SERPING1	SELE	ENSMMUG00000012618	ENSMMUG00000016580	Cerebral Cortex;;;;;;;;;;;;;;	1	Cerebral Cortex;;;;;;;;Liver;;;;;Testis;	3
CTF1_IL6ST	CTF1	IL6ST	ENSMMUG00000047302	ENSMMUG00000001893	Cerebral Cortex;;;;;;;;;;;;Stomach;;	2	Cerebral Cortex;;;;;;;;;;;;;;	1
IL18_CD48	IL18	CD48	ENSMMUG00000064111	ENSMMUG00000015812	;;;;;;;;;;;;;Testis;	1	Cerebral Cortex;;;;;;;;;;;;;;	1
PIGF_FLT1	PIGF	FLT1	ENSMMUG00000005389	ENSMMUG00000021538	Cerebral Cortex;;;;;;;;;;;;;;	1	Cerebral Cortex;;;;;;;;;;;;;;	1
BMP6_HJV	BMP6	HJV	ENSMMUG00000021600	ENSMMUG00000016054	;;Cerebellum;;;;;;;;;;;;	1	Cerebral Cortex;;;;;;;;;;;;;;	1
BMP6_BMPR1A	BMP6	BMPR1A	ENSMMUG00000021600	ENSMMUG00000011852	;;Cerebellum;;;;;;;;;;;;	1	Cerebral Cortex;;Cerebellum;;;;;;;;;;;;	2
BMP6_BMPR1B	BMP6	BMPR1B	ENSMMUG00000021600	ENSMMUG00000006702	;;Cerebellum;;;;;;;;;;;;	1	;;;;;;;;;Lung;;Spleen;Stomach;;	3
SEMA3D_PLXND1	SEMA3D	PLXND1	ENSMMUG00000021730	ENSMMUG00000012737	Cerebral Cortex;;;;;;;;;;;;;;	1	Cerebral Cortex;;;;;;;;;;;;;;	1
WNT7A_LDLR	WNT7A	LDLR	ENSMMUG00000018445	ENSMMUG00000003611	;;;;;;;RightVentricle;;;;;;;	1	;;;;;;;RightVentricle;;;;;;;	1
WNT7A_RECK	WNT7A	RECK	ENSMMUG00000018445	ENSMMUG00000022613	;;;;;;;RightVentricle;;;;;;;	1	Cerebral Cortex;;;;;;;;;;;;;Testis;	2
WNT7A_FZD9	WNT7A	FZD9	ENSMMUG00000018445	ENSMMUG00000047984	;;;;;;;RightVentricle;;;;;;;	1	;;;;;;;RightVentricle;;;;;;;	1
DKK2_KREMEN2	DKK2	KREMEN2	ENSMMUG00000051654	ENSMMUG00000004212	;;;;;;;;;;;;;Testis;	1	;;;;;;;RightVentricle;;;;;;;	1
ADAMTS3_CCBE1	ADAMTS3	CCBE1	ENSMMUG00000017977	ENSMMUG00000010402	Cerebral Cortex;;;;;;;;;;;;;Testis;	2	Cerebral Cortex;;;;;;;;;;;;;;	1
GDF6_BMPR1A	GDF6	BMPR1A	ENSMMUG00000065198	ENSMMUG00000011852	Cerebral Cortex;;;;;;;;;;;;;;	1	Cerebral Cortex;;Cerebellum;;;;;;;;;;;;	2
GDF6_BMPR1B	GDF6	BMPR1B	ENSMMUG00000065198	ENSMMUG00000006702	Cerebral Cortex;;;;;;;;;;;;;;	1	;;;;;;;;;Lung;;Spleen;Stomach;;	3
SST_SSTR5	SST	SSTR5	ENSMMUG00000000850	ENSMMUG00000002896	;;;;;;;RightVentricle;;;;Spleen;;;	2	;;;;;;;RightVentricle;;;;;;;	1
SST_SSTR2	SST	SSTR2	ENSMMUG00000000850	ENSMMUG00000051322	;;;;;;;RightVentricle;;;;Spleen;;;	2	;;;;;;;RightVentricle;;;;;;;	1
SST_SSTR3	SST	SSTR3	ENSMMUG00000000850	ENSMMUG00000018853	;;;;;;;RightVentricle;;;;Spleen;;;	2	;;Cerebellum;;;;;RightVentricle;;;;;;;	2
SST_GRM7	SST	GRM7	ENSMMUG00000000850	ENSMMUG00000011231	;;;;;;;RightVentricle;;;;Spleen;;;	2	;;;;Intestine;;;RightVentricle;;;;;;Testis;	3
CALM3_KCNQ3	CALM3	KCNQ3	ENSMMUG00000017921	ENSMMUG00000000892	;;;;;;;RightVentricle;;;;;;;	1	;;;;;;;RightVentricle;;;;;;;	1
CALM3_KCNQ5	CALM3	KCNQ5	ENSMMUG00000017921	ENSMMUG00000015320	;;;;;;;RightVentricle;;;;;;;	1	;;;;;;;RightVentricle;;;;;;;	1
CALM3_ESR1	CALM3	ESR1	ENSMMUG00000017921	ENSMMUG00000019045	;;;;;;;RightVentricle;;;;;;;	1	Cerebral Cortex;;;;;;;;;;;;;;	1
CALM3_GRM7	CALM3	GRM7	ENSMMUG00000017921	ENSMMUG00000011231	;;;;;;;RightVentricle;;;;;;;	1	;;;;Intestine;;;RightVentricle;;;;;;Testis;	3
CALM3_MYLK	CALM3	MYLK	ENSMMUG00000017921	ENSMMUG00000014818	;;;;;;;RightVentricle;;;;;;;	1	;;;;;;;RightVentricle;;;;;;;	1
CALM3_PDE1A	CALM3	PDE1A	ENSMMUG00000017921	ENSMMUG00000001163	;;;;;;;RightVentricle;;;;;;;	1	Cerebral Cortex;;;;;;;;;;;;;;	1
CALM3_INSR	CALM3	INSR	ENSMMUG00000017921	ENSMMUG00000028907	;;;;;;;RightVentricle;;;;;;;	1	Cerebral Cortex;;;;;;;;;;;;;;	1
CALM3_RYR2	CALM3	RYR2	ENSMMUG00000017921	ENSMMUG00000001060	;;;;;;;RightVentricle;;;;;;;	1	Cerebral Cortex;;;;;;;;;;;;;;	1
CALM3_PDE1C	CALM3	PDE1C	ENSMMUG00000017921	ENSMMUG00000001625	;;;;;;;RightVentricle;;;;;;;	1	Cerebral Cortex;;;;;;;;;;;;;;	1
CALM3_SCN10A	CALM3	SCN10A	ENSMMUG00000017921	ENSMMUG00000015827	;;;;;;;RightVentricle;;;;;;;	1	Cerebral Cortex;;;;;;;;;;;;;Testis;	2
CALM3_GRM5	CALM3	GRM5	ENSMMUG00000017921	ENSMMUG00000010184	;;;;;;;RightVentricle;;;;;;;	1	;;;;;;;RightVentricle;;;;;;;	1
CALM3_AR	CALM3	AR	ENSMMUG00000017921	ENSMMUG00000011437	;;;;;;;RightVentricle;;;;;;;	1	Cerebral Cortex;;;;;;;;;;;;;;	1
S100A1_RYR2	S100A1	RYR2	ENSMMUG00000008145	ENSMMUG00000001060	;;;;;;;;;;Muscle;;;;	1	Cerebral Cortex;;;;;;;;;;;;;;	1
S100A1_RYR1	S100A1	RYR1	ENSMMUG00000008145	ENSMMUG00000002897	;;;;;;;;;;Muscle;;;;	1	;;Cerebellum;;;;;RightVentricle;;;;;Stomach;;	3
SCGB3A1_MARCO	SCGB3A1	MARCO	ENSMMUG00000018692	ENSMMUG00000002610	;;;;;;;;;Lung;Muscle;;;;	2	;;;;;;;;;;;Spleen;;;	1
SHANK1_ADGRB2	SHANK1	ADGRB2	ENSMMUG00000009357	ENSMMUG00000023401	;;Cerebellum;;;;;RightVentricle;;;;;;;	2	;;Cerebellum;;;;;RightVentricle;;;;;;;	2
SHANK1_ABCA1	SHANK1	ABCA1	ENSMMUG00000009357	ENSMMUG00000020608	;;Cerebellum;;;;;RightVentricle;;;;;;;	2	Cerebral Cortex;;;;;;;;;;;;;;	1
SHANK1_SSTR2	SHANK1	SSTR2	ENSMMUG00000009357	ENSMMUG00000051322	;;Cerebellum;;;;;RightVentricle;;;;;;;	2	;;;;;;;RightVentricle;;;;;;;	1
SHANK1_ADGRL2	SHANK1	ADGRL2	ENSMMUG00000009357	ENSMMUG00000002516	;;Cerebellum;;;;;RightVentricle;;;;;;;	2	Cerebral Cortex;;;;;;;;;;;;;Testis;	2
SHANK1_ADGRL1	SHANK1	ADGRL1	ENSMMUG00000009357	ENSMMUG00000014137	;;Cerebellum;;;;;RightVentricle;;;;;;;	2	;;;;;;;RightVentricle;;;;;;;	1
WNT1_RYK	WNT1	RYK	ENSMMUG00000015709	ENSMMUG00000011270	;;;;;;;RightVentricle;;;;;;;	1	Cerebral Cortex;;;;;;;;;;;;;;	1
WNT1_LRP5	WNT1	LRP5	ENSMMUG00000015709	ENSMMUG00000031237	;;;;;;;RightVentricle;;;;;;;	1	Cerebral Cortex;;;;;;;;;;;;;;	1
WNT1_FZD9	WNT1	FZD9	ENSMMUG00000015709	ENSMMUG00000047984	;;;;;;;RightVentricle;;;;;;;	1	;;;;;;;RightVentricle;;;;;;;	1
TNFSF12_TNFRSF25	TNFSF12	TNFRSF25	ENSMMUG00000006327	ENSMMUG00000023677	;;Cerebellum;;;;;RightVentricle;;;;;;;	2	;;Cerebellum;;;;;RightVentricle;;;;;;;	2
NTN3_CDON	NTN3	CDON	ENSMMUG00000057563	ENSMMUG00000007628	;;Cerebellum;;;;;RightVentricle;;;;;;;	2	Cerebral Cortex;;;;;;;;;;;;;Testis;	2
VCAM1_ITGB1	VCAM1	ITGB1	ENSMMUG00000022906	ENSMMUG00000017767	Cerebral Cortex;;;;;;;;;;;;;;	1	Cerebral Cortex;;;;;;;;;;;;;Testis;	2
VCAM1_EZR	VCAM1	EZR	ENSMMUG00000022906	ENSMMUG00000019457	Cerebral Cortex;;;;;;;;;;;;;;	1	Cerebral Cortex;;;;;;;;;;;;;Testis;	2
VCAM1_MSN	VCAM1	MSN	ENSMMUG00000022906	ENSMMUG00000015653	Cerebral Cortex;;;;;;;;;;;;;;	1	Cerebral Cortex;;;;;;;;;;;;;;	1
INHBB_SMAD3	INHBB	SMAD3	ENSMMUG00000060196	ENSMMUG00000015455	;;;;;;;;;;;;Stomach;;	1	;;;;;;;RightVentricle;;;;;;;	1
INHBB_ACVR1B	INHBB	ACVR1B	ENSMMUG00000060196	ENSMMUG00000046877	;;;;;;;;;;;;Stomach;;	1	;;;;;;;;;;;;Stomach;;	1
COL6A3_ITGB1	COL6A3	ITGB1	ENSMMUG00000014049	ENSMMUG00000017767	Cerebral Cortex;;;;;;;;;;;;;;	1	Cerebral Cortex;;;;;;;;;;;;;Testis;	2
COL6A3_ITGA2	COL6A3	ITGA2	ENSMMUG00000014049	ENSMMUG00000020448	Cerebral Cortex;;;;;;;;;;;;;;	1	Cerebral Cortex;;;;;;;;;;;;;;	1
CAMP_P2RX7	CAMP	P2RX7	ENSMMUG00000010655	ENSMMUG00000006298	Cerebral Cortex;;;;;;;;;;;;;;	1	;;;;;;;RightVentricle;;;;;;;	1
FABP5_RXRA	FABP5	RXRA	ENSMMUG00000064718	ENSMMUG00000008183	Cerebral Cortex;;;;;;;;;;;;;;	1	;;Cerebellum;;;;;RightVentricle;;;;;;;	2
SHH_SCUBE2	SHH	SCUBE2	ENSMMUG00000062128	ENSMMUG00000006692	;;;;;;;RightVentricle;;;;;Stomach;;	2	Cerebral Cortex;;;;;;;;;;;;;;	1
SHH_GPC5	SHH	GPC5	ENSMMUG00000062128	ENSMMUG00000011376	;;;;;;;RightVentricle;;;;;Stomach;;	2	;;;;;;;RightVentricle;;;;;;;	1
SHH_CDON	SHH	CDON	ENSMMUG00000062128	ENSMMUG00000007628	;;;;;;;RightVentricle;;;;;Stomach;;	2	Cerebral Cortex;;;;;;;;;;;;;Testis;	2
SHH_GAS1	SHH	GAS1	ENSMMUG00000062128	ENSMMUG00000062912	;;;;;;;RightVentricle;;;;;Stomach;;	2	;;Cerebellum;;;;;;;;;;;;	1
SHH_PTCH1	SHH	PTCH1	ENSMMUG00000062128	ENSMMUG00000002634	;;;;;;;RightVentricle;;;;;Stomach;;	2	;;;;;;;RightVentricle;;;;;;;	1
COL1A2_CD44	COL1A2	CD44	ENSMMUG00000039654	ENSMMUG00000004327	Cerebral Cortex;;Cerebellum;;;;;;;;;;;;	2	Cerebral Cortex;;;;;;;;;;;;;;	1
COL1A2_ITGB1	COL1A2	ITGB1	ENSMMUG00000039654	ENSMMUG00000017767	Cerebral Cortex;;Cerebellum;;;;;;;;;;;;	2	Cerebral Cortex;;;;;;;;;;;;;Testis;	2
COL1A2_ITGB3	COL1A2	ITGB3	ENSMMUG00000039654	ENSMMUG00000003289	Cerebral Cortex;;Cerebellum;;;;;;;;;;;;	2	Cerebral Cortex;;;;;;;;;;;;;;	1
COL1A2_CD36	COL1A2	CD36	ENSMMUG00000039654	ENSMMUG00000042946	Cerebral Cortex;;Cerebellum;;;;;;;;;;;;	2	Cerebral Cortex;;;;;;;;;;;;;;	1
COL14A1_CD44	COL14A1	CD44	ENSMMUG00000002595	ENSMMUG00000004327	Cerebral Cortex;;;;;;;;;;;;;;	1	Cerebral Cortex;;;;;;;;;;;;;;	1
COL6A2_ITGB1	COL6A2	ITGB1	ENSMMUG00000022317	ENSMMUG00000017767	Cerebral Cortex;;Cerebellum;;;;;;;;;;;;	2	Cerebral Cortex;;;;;;;;;;;;;Testis;	2
ANGPTL4_GPIHBP1	ANGPTL4	GPIHBP1	ENSMMUG00000000698	ENSMMUG00000055361	;;Cerebellum;;Intestine;;;;Liver;;;;;;	3	Cerebral Cortex;;;;;;;;;;;;;;	1
ANGPTL4_TIE1	ANGPTL4	TIE1	ENSMMUG00000000698	ENSMMUG00000010660	;;Cerebellum;;Intestine;;;;Liver;;;;;;	3	Cerebral Cortex;;;;;;;;;;;;;;	1
FADD_ABCA1	FADD	ABCA1	ENSMMUG00000054645	ENSMMUG00000020608	;;Cerebellum;;;;;;;;;;;;	1	Cerebral Cortex;;;;;;;;;;;;;;	1
FADD_TRADD	FADD	TRADD	ENSMMUG00000054645	ENSMMUG00000060314	;;Cerebellum;;;;;;;;;;;;	1	;;Cerebellum;;;;;RightVentricle;;;;;;;	2
PNOC_GRM7	PNOC	GRM7	ENSMMUG00000007479	ENSMMUG00000011231	;Cerebral CortexStem;;;;;;RightVentricle;;;;;;;	2	;;;;Intestine;;;RightVentricle;;;;;;Testis;	3
PNOC_OPRL1	PNOC	OPRL1	ENSMMUG00000007479	ENSMMUG00000043739	;Cerebral CortexStem;;;;;;RightVentricle;;;;;;;	2	;;;;Intestine;;;RightVentricle;;Lung;;Spleen;;;	4
NRTN_RET	NRTN	RET	ENSMMUG00000058031	ENSMMUG00000015400	Cerebral Cortex;;;;;;;;;;;;;;	1	Cerebral Cortex;;;;;;;;;;;;;;	1
NRTN_GFRA2	NRTN	GFRA2	ENSMMUG00000058031	ENSMMUG00000023361	Cerebral Cortex;;;;;;;;;;;;;;	1	;;;;;;;RightVentricle;;;;;;;	1
NRTN_GFRA1	NRTN	GFRA1	ENSMMUG00000058031	ENSMMUG00000020080	Cerebral Cortex;;;;;;;;;;;;;;	1	Cerebral Cortex;;;;;;;;;;;;;;	1
IGF1_INSR	IGF1	INSR	ENSMMUG00000002235	ENSMMUG00000028907	Cerebral Cortex;;;;;;;;;;;;;Testis;	2	Cerebral Cortex;;;;;;;;;;;;;;	1
IGF1_IGF2R	IGF1	IGF2R	ENSMMUG00000002235	ENSMMUG00000015658	Cerebral Cortex;;;;;;;;;;;;;Testis;	2	Cerebral Cortex;;;;;;;;;;;;;;	1
IL16_GRIN2B	IL16	GRIN2B	ENSMMUG00000011555	ENSMMUG00000019112	Cerebral Cortex;;;;;;;;;;;;;Testis;	2	;;;;;;;RightVentricle;;;;;;;	1
IL16_KCNJ4	IL16	KCNJ4	ENSMMUG00000011555	ENSMMUG00000040628	Cerebral Cortex;;;;;;;;;;;;;Testis;	2	;;;;;;;RightVentricle;;;;;;;	1
IL16_KCNA3	IL16	KCNA3	ENSMMUG00000011555	ENSMMUG00000018684	Cerebral Cortex;;;;;;;;;;;;;Testis;	2	;;;;;;;RightVentricle;;;;;;;	1
IL16_KCND2	IL16	KCND2	ENSMMUG00000011555	ENSMMUG00000023308	Cerebral Cortex;;;;;;;;;;;;;Testis;	2	;;;;;;;;;;;;;Testis;	1
IL16_GRIN2A	IL16	GRIN2A	ENSMMUG00000011555	ENSMMUG00000010142	Cerebral Cortex;;;;;;;;;;;;;Testis;	2	;;;;;;;RightVentricle;;;;;;;	1
COL3A1_DDR2	COL3A1	DDR2	ENSMMUG00000021286	ENSMMUG00000009330	Cerebral Cortex;;Cerebellum;;;;;;;;;;;;	2	Cerebral Cortex;;;;;;;;;;;;;;	1
COL3A1_ITGB1	COL3A1	ITGB1	ENSMMUG00000021286	ENSMMUG00000017767	Cerebral Cortex;;Cerebellum;;;;;;;;;;;;	2	Cerebral Cortex;;;;;;;;;;;;;Testis;	2
COL3A1_DDR1	COL3A1	DDR1	ENSMMUG00000021286	ENSMMUG00000018601	Cerebral Cortex;;Cerebellum;;;;;;;;;;;;	2	;;Cerebellum;;;;;RightVentricle;;;;;;;	2
NLGN2_NRXN1	NLGN2	NRXN1	ENSMMUG00000055083	ENSMMUG00000038179	;;;;;;;RightVentricle;;;;;;;	1	;;;;;;;RightVentricle;;;;;;;	1
NLGN2_NRXN3	NLGN2	NRXN3	ENSMMUG00000055083	ENSMMUG00000013842	;;;;;;;RightVentricle;;;;;;;	1	;;;;;;;RightVentricle;;;;;;;	1
NLGN2_MDGA1	NLGN2	MDGA1	ENSMMUG00000055083	ENSMMUG00000003725	;;;;;;;RightVentricle;;;;;;;	1	;;;;;;;RightVentricle;;;;;;;	1
CXCL10_DPP4	CXCL10	DPP4	ENSMMUG00000020903	ENSMMUG00000008387	Cerebral Cortex;;;;;;;;;Lung;;;;;	2	Cerebral Cortex;;;;;;;;;;;;;;	1
CXCL10_SDC4	CXCL10	SDC4	ENSMMUG00000020903	ENSMMUG00000048424	Cerebral Cortex;;;;;;;;;Lung;;;;;	2	;;;;;;;;;;;;Stomach;;	1
CXCL10_GRM7	CXCL10	GRM7	ENSMMUG00000020903	ENSMMUG00000011231	Cerebral Cortex;;;;;;;;;Lung;;;;;	2	;;;;Intestine;;;RightVentricle;;;;;;Testis;	3
BMP1_BMPR1A	BMP1	BMPR1A	ENSMMUG00000013031	ENSMMUG00000011852	;;Cerebellum;;;;;RightVentricle;;;;;;;	2	Cerebral Cortex;;Cerebellum;;;;;;;;;;;;	2
BMP1_BMPR1B	BMP1	BMPR1B	ENSMMUG00000013031	ENSMMUG00000006702	;;Cerebellum;;;;;RightVentricle;;;;;;;	2	;;;;;;;;;Lung;;Spleen;Stomach;;	3
FGB_ITGAM	FGB	ITGAM	ENSMMUG00000021302	ENSMMUG00000044324	;;Cerebellum;;Intestine;;;;;;;;;;	2	Cerebral Cortex;;;;;;;;;;;;;;	1
FGB_ITGB1	FGB	ITGB1	ENSMMUG00000021302	ENSMMUG00000017767	;;Cerebellum;;Intestine;;;;;;;;;;	2	Cerebral Cortex;;;;;;;;;;;;;Testis;	2
FGB_ITGB3	FGB	ITGB3	ENSMMUG00000021302	ENSMMUG00000003289	;;Cerebellum;;Intestine;;;;;;;;;;	2	Cerebral Cortex;;;;;;;;;;;;;;	1
CXCL8_SDC1	CXCL8	SDC1	ENSMMUG00000060156	ENSMMUG00000030922	Cerebral Cortex;;;;;;;;;;;;;;	1	;;;;;;;;;;;;;Testis;	1
CXCL8_SDC3	CXCL8	SDC3	ENSMMUG00000060156	ENSMMUG00000013519	Cerebral Cortex;;;;;;;;;;;;;;	1	;;;;;;;RightVentricle;;;;;;;	1
CXCL8_ACKR1	CXCL8	ACKR1	ENSMMUG00000060156	ENSMMUG00000001300	Cerebral Cortex;;;;;;;;;;;;;;	1	Cerebral Cortex;;;;;;;;;;;;;;	1
CXCL8_CXCR2	CXCL8	CXCR2	ENSMMUG00000060156	ENSMMUG00000013400	Cerebral Cortex;;;;;;;;;;;;;;	1	Cerebral Cortex;;;;;;;;;;;;;Testis;	2
CXCL8_GRM7	CXCL8	GRM7	ENSMMUG00000060156	ENSMMUG00000011231	Cerebral Cortex;;;;;;;;;;;;;;	1	;;;;Intestine;;;RightVentricle;;;;;;Testis;	3
SEMA4C_PLXNB2	SEMA4C	PLXNB2	ENSMMUG00000007596	ENSMMUG00000008331	;;Cerebellum;;;;;RightVentricle;;;;;;;	2	;;;;;;;RightVentricle;;;;;;;	1
HAS2_CD44	HAS2	CD44	ENSMMUG00000045043	ENSMMUG00000004327	Cerebral Cortex;;;;;;;;;;;;;;	1	Cerebral Cortex;;;;;;;;;;;;;;	1
NPTX1_NPTXR	NPTX1	NPTXR	ENSMMUG00000001286	ENSMMUG00000004869	;;;;;;;RightVentricle;;;;;;;	1	;;Cerebellum;;;;;RightVentricle;;;;;;;	2
RGMB_HJV	RGMB	HJV	ENSMMUG00000014086	ENSMMUG00000016054	;;;;;;;RightVentricle;;;;;Stomach;;	2	Cerebral Cortex;;;;;;;;;;;;;;	1
RGMB_BMPR1B	RGMB	BMPR1B	ENSMMUG00000014086	ENSMMUG00000006702	;;;;;;;RightVentricle;;;;;Stomach;;	2	;;;;;;;;;Lung;;Spleen;Stomach;;	3
CCL19_GRM7	CCL19	GRM7	ENSMMUG00000016531	ENSMMUG00000011231	Cerebral Cortex;;;;;;;;;;;;;Testis;	2	;;;;Intestine;;;RightVentricle;;;;;;Testis;	3
EFEMP2_PLSCR4	EFEMP2	PLSCR4	ENSMMUG00000019012	ENSMMUG00000007976	;;Cerebellum;;;;;RightVentricle;;;;;;;	2	Cerebral Cortex;;;;;;;;;Lung;;;;Testis;	3
ADAM17_ITGB1	ADAM17	ITGB1	ENSMMUG00000012921	ENSMMUG00000017767	Cerebral Cortex;;;;;;;;;;;;;;	1	Cerebral Cortex;;;;;;;;;;;;;Testis;	2
ADAM17_MET	ADAM17	MET	ENSMMUG00000012921	ENSMMUG00000006779	Cerebral Cortex;;;;;;;;;;;;;;	1	Cerebral Cortex;;;;;;;;;;;;;;	1
ADAM17_ERBB4	ADAM17	ERBB4	ENSMMUG00000012921	ENSMMUG00000001674	Cerebral Cortex;;;;;;;;;;;;;;	1	;;;;;;;;;;;;Stomach;;	1
ANGPT2_TIE1	ANGPT2	TIE1	ENSMMUG00000010139	ENSMMUG00000010660	Cerebral Cortex;;;;;;;;;;;;;Testis;	2	Cerebral Cortex;;;;;;;;;;;;;;	1
ANGPT2_TEK	ANGPT2	TEK	ENSMMUG00000010139	ENSMMUG00000006080	Cerebral Cortex;;;;;;;;;;;;;Testis;	2	Cerebral Cortex;;;;;;;;;;;;;;	1
TLN1_ITGB3	TLN1	ITGB3	ENSMMUG00000031856	ENSMMUG00000003289	Cerebral Cortex;;;;;;;;;;;;;;	1	Cerebral Cortex;;;;;;;;;;;;;;	1
TAC1_TACR2	TAC1	TACR2	ENSMMUG00000014823	ENSMMUG00000015310	;;;;;;;RightVentricle;;;;;;;	1	;;;;;;;RightVentricle;;;;;;;	1
FGF13_FGFR1	FGF13	FGFR1	ENSMMUG00000012484	ENSMMUG00000022478	;;;;;;;RightVentricle;;;;;;;	1	;;Cerebellum;;;;;;;;;;;;	1
FGF13_SCN5A	FGF13	SCN5A	ENSMMUG00000012484	ENSMMUG00000015825	;;;;;;;RightVentricle;;;;;;;	1	Cerebral Cortex;;;;;;;;;;;;;;	1
FGF13_FGFR2	FGF13	FGFR2	ENSMMUG00000012484	ENSMMUG00000009594	;;;;;;;RightVentricle;;;;;;;	1	;;;;;;;RightVentricle;;;;;;;	1
FGF13_FGFR3	FGF13	FGFR3	ENSMMUG00000012484	ENSMMUG00000019945	;;;;;;;RightVentricle;;;;;;;	1	;;Cerebellum;;;;;RightVentricle;;;;;Stomach;;	3
FGF13_SCN8A	FGF13	SCN8A	ENSMMUG00000012484	ENSMMUG00000000415	;;;;;;;RightVentricle;;;;;;;	1	;;;;;;;RightVentricle;;;;;;;	1
PENK_GRM7	PENK	GRM7	ENSMMUG00000006775	ENSMMUG00000011231	;;;;;;;RightVentricle;;;;;;;	1	;;;;Intestine;;;RightVentricle;;;;;;Testis;	3
LAMA3_ITGB1	LAMA3	ITGB1	ENSMMUG00000004321	ENSMMUG00000017767	Cerebral Cortex;;;;;;;;;;;;;;	1	Cerebral Cortex;;;;;;;;;;;;;Testis;	2
SEMA6D_PLXNA1	SEMA6D	PLXNA1	ENSMMUG00000012144	ENSMMUG00000016720	;;;;;;;;;;;;;Testis;	1	;;Cerebellum;;;;;RightVentricle;;;;;;;	2
FBN1_ITGB3	FBN1	ITGB3	ENSMMUG00000004239	ENSMMUG00000003289	Cerebral Cortex;;;;;;;;;;;;;;	1	Cerebral Cortex;;;;;;;;;;;;;;	1
FBN1_ITGB1	FBN1	ITGB1	ENSMMUG00000004239	ENSMMUG00000017767	Cerebral Cortex;;;;;;;;;;;;;;	1	Cerebral Cortex;;;;;;;;;;;;;Testis;	2
PSEN1_NOTCH4	PSEN1	NOTCH4	ENSMMUG00000010173	ENSMMUG00000018461	;;;;;;;;;;;;;Testis;	1	Cerebral Cortex;;;;;;;;;;;;;;	1
PSEN1_CD44	PSEN1	CD44	ENSMMUG00000010173	ENSMMUG00000004327	;;;;;;;;;;;;;Testis;	1	Cerebral Cortex;;;;;;;;;;;;;;	1
BGN_TLR1	BGN	TLR1	ENSMMUG00000012743	ENSMMUG00000016754	Cerebral Cortex;;;;;;;;;;;;;;	1	;;;;;;;;;Lung;;;;Testis;	2
BMP8A_BMPR1A	BMP8A	BMPR1A	ENSMMUG00000058881	ENSMMUG00000011852	;;Cerebellum;;;;;RightVentricle;;;;;;;	2	Cerebral Cortex;;Cerebellum;;;;;;;;;;;;	2
BMP8A_BMPR1B	BMP8A	BMPR1B	ENSMMUG00000058881	ENSMMUG00000006702	;;Cerebellum;;;;;RightVentricle;;;;;;;	2	;;;;;;;;;Lung;;Spleen;Stomach;;	3
JAG2_NOTCH4	JAG2	NOTCH4	ENSMMUG00000001276	ENSMMUG00000018461	;;Cerebellum;;;;;RightVentricle;;;;;Stomach;;	3	Cerebral Cortex;;;;;;;;;;;;;;	1
NXPH3_NRXN1	NXPH3	NRXN1	ENSMMUG00000003383	ENSMMUG00000038179	;;;;;;;RightVentricle;;;;;Stomach;;	2	;;;;;;;RightVentricle;;;;;;;	1
NXPH3_NRXN3	NXPH3	NRXN3	ENSMMUG00000003383	ENSMMUG00000013842	;;;;;;;RightVentricle;;;;;Stomach;;	2	;;;;;;;RightVentricle;;;;;;;	1
NPW_GRM7	NPW	GRM7	ENSMMUG00000020017	ENSMMUG00000011231	;;Cerebellum;;;;;RightVentricle;;;;;;;	2	;;;;Intestine;;;RightVentricle;;;;;;Testis;	3
CNTN2_CNTNAP2	CNTN2	CNTNAP2	ENSMMUG00000018797	ENSMMUG00000015772	;;;;;;;RightVentricle;;;Muscle;;;;	2	;;;;;;;RightVentricle;;;;;;;	1
CNTN2_NRCAM	CNTN2	NRCAM	ENSMMUG00000018797	ENSMMUG00000021293	;;;;;;;RightVentricle;;;Muscle;;;;	2	;;;;;;;RightVentricle;;;;;;Testis;	2
BCAN_NRCAM	BCAN	NRCAM	ENSMMUG00000017093	ENSMMUG00000021293	;;;;;;;RightVentricle;;;;;;;	1	;;;;;;;RightVentricle;;;;;;Testis;	2
FBLN1_ITGB1	FBLN1	ITGB1	ENSMMUG00000002424	ENSMMUG00000017767	Cerebral Cortex;;;;;;;;;;;;;;	1	Cerebral Cortex;;;;;;;;;;;;;Testis;	2
GHRL_PTGER3	GHRL	PTGER3	ENSMMUG00000065159	ENSMMUG00000017309	;;;;;;;;Liver;;;;;;	1	Cerebral Cortex;;;;;;;;;;;;;;	1
FGG_ITGB1	FGG	ITGB1	ENSMMUG00000021304	ENSMMUG00000017767	;;Cerebellum;;;;;;;;;;;;	1	Cerebral Cortex;;;;;;;;;;;;;Testis;	2
FGG_ITGB3	FGG	ITGB3	ENSMMUG00000021304	ENSMMUG00000003289	;;Cerebellum;;;;;;;;;;;;	1	Cerebral Cortex;;;;;;;;;;;;;;	1
CXCL14_CXCR4	CXCL14	CXCR4	ENSMMUG00000004771	ENSMMUG00000011918	;;;;;;;RightVentricle;;;;;;;	1	Cerebral Cortex;;;;;;;;;;;;;;	1
RTN4_TNFRSF19	RTN4	TNFRSF19	ENSMMUG00000021299	ENSMMUG00000004237	;;Cerebellum;;;;;RightVentricle;;;;;;;	2	Cerebral Cortex;;;;;;;;;;;;;;	1
RTN4_LINGO1	RTN4	LINGO1	ENSMMUG00000021299	ENSMMUG00000001782	;;Cerebellum;;;;;RightVentricle;;;;;;;	2	;;Cerebellum;;;;;RightVentricle;;;;;Stomach;;	3
NTN4_DCC	NTN4	DCC	ENSMMUG00000000521	ENSMMUG00000013999	Cerebral Cortex;;;;;;;;;;;;;Testis;	2	;;;;;;;RightVentricle;;;;;;;	1
WNT7B_FZD4	WNT7B	FZD4	ENSMMUG00000000180	ENSMMUG00000004048	;;;;;;;RightVentricle;;;;;;;	1	Cerebral Cortex;;;;;;;;;;;;;;	1
WNT7B_TMED5	WNT7B	TMED5	ENSMMUG00000000180	ENSMMUG00000045421	;;;;;;;RightVentricle;;;;;;;	1	Cerebral Cortex;;;;;;;;;Lung;;;;Testis;	3
PTN_SDC1	PTN	SDC1	ENSMMUG00000011836	ENSMMUG00000030922	;;;;Intestine;;;;;;;;;;	1	;;;;;;;;;;;;;Testis;	1
PTN_SDC3	PTN	SDC3	ENSMMUG00000011836	ENSMMUG00000013519	;;;;Intestine;;;;;;;;;;	1	;;;;;;;RightVentricle;;;;;;;	1
PTN_PTPRZ1	PTN	PTPRZ1	ENSMMUG00000011836	ENSMMUG00000012418	;;;;Intestine;;;;;;;;;;	1	;;;;;;;;;;;;;Testis;	1
SLPI_PLSCR4	SLPI	PLSCR4	ENSMMUG00000050091	ENSMMUG00000007976	Cerebral Cortex;;;;;;;;;;;;;Testis;	2	Cerebral Cortex;;;;;;;;;Lung;;;;Testis;	3
ICAM4_ITGAM	ICAM4	ITGAM	ENSMMUG00000009343	ENSMMUG00000044324	Cerebral Cortex;;;;;;;;;;;;;;	1	Cerebral Cortex;;;;;;;;;;;;;;	1
ICAM4_ITGB3	ICAM4	ITGB3	ENSMMUG00000009343	ENSMMUG00000003289	Cerebral Cortex;;;;;;;;;;;;;;	1	Cerebral Cortex;;;;;;;;;;;;;;	1
ICAM4_ITGB1	ICAM4	ITGB1	ENSMMUG00000009343	ENSMMUG00000017767	Cerebral Cortex;;;;;;;;;;;;;;	1	Cerebral Cortex;;;;;;;;;;;;;Testis;	2
FN1_ITGB3	FN1	ITGB3	ENSMMUG00000012321	ENSMMUG00000003289	Cerebral Cortex;;;;;;;;;;;;;Testis;	2	Cerebral Cortex;;;;;;;;;;;;;;	1
FN1_C5AR1	FN1	C5AR1	ENSMMUG00000012321	ENSMMUG00000009278	Cerebral Cortex;;;;;;;;;;;;;Testis;	2	;;;;;;;;;;;;;Testis;	1
FN1_ITGA6	FN1	ITGA6	ENSMMUG00000012321	ENSMMUG00000002370	Cerebral Cortex;;;;;;;;;;;;;Testis;	2	Cerebral Cortex;;;;;;;;;;;;;Testis;	2
FN1_ITGA8	FN1	ITGA8	ENSMMUG00000012321	ENSMMUG00000011661	Cerebral Cortex;;;;;;;;;;;;;Testis;	2	Cerebral Cortex;;;;;;;;;;;;;;	1
FN1_DPP4	FN1	DPP4	ENSMMUG00000012321	ENSMMUG00000008387	Cerebral Cortex;;;;;;;;;;;;;Testis;	2	Cerebral Cortex;;;;;;;;;;;;;;	1
FN1_CD44	FN1	CD44	ENSMMUG00000012321	ENSMMUG00000004327	Cerebral Cortex;;;;;;;;;;;;;Testis;	2	Cerebral Cortex;;;;;;;;;;;;;;	1
FN1_ITGB1	FN1	ITGB1	ENSMMUG00000012321	ENSMMUG00000017767	Cerebral Cortex;;;;;;;;;;;;;Testis;	2	Cerebral Cortex;;;;;;;;;;;;;Testis;	2
FN1_TMPRSS6	FN1	TMPRSS6	ENSMMUG00000012321	ENSMMUG00000000151	Cerebral Cortex;;;;;;;;;;;;;Testis;	2	Cerebral Cortex;;;;;;;;;;;;;;	1
FN1_COL13A1	FN1	COL13A1	ENSMMUG00000012321	ENSMMUG00000005716	Cerebral Cortex;;;;;;;;;;;;;Testis;	2	;;Cerebellum;;;;;RightVentricle;;;;;;;	2
FN1_TSHR	FN1	TSHR	ENSMMUG00000012321	ENSMMUG00000019713	Cerebral Cortex;;;;;;;;;;;;;Testis;	2	;;;;;;;;;;;;;Testis;	1
COL18A1_ITGB1	COL18A1	ITGB1	ENSMMUG00000004472	ENSMMUG00000017767	Cerebral Cortex;;Cerebellum;;;;;;;;;;;;	2	Cerebral Cortex;;;;;;;;;;;;;Testis;	2
COL18A1_ITGB3	COL18A1	ITGB3	ENSMMUG00000004472	ENSMMUG00000003289	Cerebral Cortex;;Cerebellum;;;;;;;;;;;;	2	Cerebral Cortex;;;;;;;;;;;;;;	1
COL9A1_ITGB1	COL9A1	ITGB1	ENSMMUG00000005577	ENSMMUG00000017767	;;Cerebellum;;;;;;;;;;;;	1	Cerebral Cortex;;;;;;;;;;;;;Testis;	2
SEMA4F_NRP2	SEMA4F	NRP2	ENSMMUG00000005149	ENSMMUG00000020052	;;;;;;;RightVentricle;;;;;;;	1	;;;;;;;;;;;;;Testis;	1
GAD1_GRM4	GAD1	GRM4	ENSMMUG00000015198	ENSMMUG00000023046	;;;;;;;RightVentricle;;;;;;Testis;	2	;;;;;;;RightVentricle;;;;;;;	1
ITIH2_FCER1A	ITIH2	FCER1A	ENSMMUG00000015954	ENSMMUG00000013428	;;;;;;;;;;;;Stomach;;	1	Cerebral Cortex;;;;;;;;;;;;;;	1
NLGN3_NRXN1	NLGN3	NRXN1	ENSMMUG00000032427	ENSMMUG00000038179	;;;;;;;RightVentricle;;;;;;;	1	;;;;;;;RightVentricle;;;;;;;	1
NLGN3_NRXN3	NLGN3	NRXN3	ENSMMUG00000032427	ENSMMUG00000013842	;;;;;;;RightVentricle;;;;;;;	1	;;;;;;;RightVentricle;;;;;;;	1
F8_LDLR	F8	LDLR	ENSMMUG00000010245	ENSMMUG00000003611	Cerebral Cortex;;;;;;;;;;;;;Testis;	2	;;;;;;;RightVentricle;;;;;;;	1
COL4A2_ITGB3	COL4A2	ITGB3	ENSMMUG00000022282	ENSMMUG00000003289	Cerebral Cortex;;Cerebellum;;;;;;;;;;;;	2	Cerebral Cortex;;;;;;;;;;;;;;	1
LAMC3_ITGA6	LAMC3	ITGA6	ENSMMUG00000002267	ENSMMUG00000002370	;;Cerebellum;;;;;RightVentricle;;;;;;;	2	Cerebral Cortex;;;;;;;;;;;;;Testis;	2
LAMC3_ITGB1	LAMC3	ITGB1	ENSMMUG00000002267	ENSMMUG00000017767	;;Cerebellum;;;;;RightVentricle;;;;;;;	2	Cerebral Cortex;;;;;;;;;;;;;Testis;	2
COL6A1_ITGB1	COL6A1	ITGB1	ENSMMUG00000000544	ENSMMUG00000017767	Cerebral Cortex;;Cerebellum;;;;;;;;;;;;	2	Cerebral Cortex;;;;;;;;;;;;;Testis;	2
COL6A1_ITGA6	COL6A1	ITGA6	ENSMMUG00000000544	ENSMMUG00000002370	Cerebral Cortex;;Cerebellum;;;;;;;;;;;;	2	Cerebral Cortex;;;;;;;;;;;;;Testis;	2
TGM2_ITGB1	TGM2	ITGB1	ENSMMUG00000018925	ENSMMUG00000017767	Cerebral Cortex;;;;;;;;;;;;;;	1	Cerebral Cortex;;;;;;;;;;;;;Testis;	2
TGM2_ITGB3	TGM2	ITGB3	ENSMMUG00000018925	ENSMMUG00000003289	Cerebral Cortex;;;;;;;;;;;;;;	1	Cerebral Cortex;;;;;;;;;;;;;;	1
TGM2_SDC4	TGM2	SDC4	ENSMMUG00000018925	ENSMMUG00000048424	Cerebral Cortex;;;;;;;;;;;;;;	1	;;;;;;;;;;;;Stomach;;	1
TGM2_ADGRG1	TGM2	ADGRG1	ENSMMUG00000018925	ENSMMUG00000015689	Cerebral Cortex;;;;;;;;;;;;;;	1	;;;;;;;RightVentricle;;;;;;;	1
THBS2_ITGB1	THBS2	ITGB1	ENSMMUG00000051514	ENSMMUG00000017767	Cerebral Cortex;;;;;;;;;;;;;;	1	Cerebral Cortex;;;;;;;;;;;;;Testis;	2
THBS2_ITGB3	THBS2	ITGB3	ENSMMUG00000051514	ENSMMUG00000003289	Cerebral Cortex;;;;;;;;;;;;;;	1	Cerebral Cortex;;;;;;;;;;;;;;	1
THBS2_NOTCH4	THBS2	NOTCH4	ENSMMUG00000051514	ENSMMUG00000018461	Cerebral Cortex;;;;;;;;;;;;;;	1	Cerebral Cortex;;;;;;;;;;;;;;	1
THBS2_ITGA6	THBS2	ITGA6	ENSMMUG00000051514	ENSMMUG00000002370	Cerebral Cortex;;;;;;;;;;;;;;	1	Cerebral Cortex;;;;;;;;;;;;;Testis;	2
THBS2_CD36	THBS2	CD36	ENSMMUG00000051514	ENSMMUG00000042946	Cerebral Cortex;;;;;;;;;;;;;;	1	Cerebral Cortex;;;;;;;;;;;;;;	1
TGFB2_ENG	TGFB2	ENG	ENSMMUG00000004071	ENSMMUG00000002248	;;;;;;;;;;;;;Testis;	1	Cerebral Cortex;;Cerebellum;;;;;;;;;;;;	2
TGFB2_TGFBR1	TGFB2	TGFBR1	ENSMMUG00000004071	ENSMMUG00000001304	;;;;;;;;;;;;;Testis;	1	Cerebral Cortex;;;;;;;;;;;;;;	1
PTGS2_ALOX5	PTGS2	ALOX5	ENSMMUG00000016857	ENSMMUG00000013434	Cerebral Cortex;;;;;;;;;;;;;;	1	;;;;;;;RightVentricle;;;;;;;	1
XCL1_ADGRV1	XCL1	ADGRV1	ENSMMUG00000060218	ENSMMUG00000018976	;;;;;;;RightVentricle;;;;;;;	1	;;;;;;LeftVentricle;;;;;;;;	1
CCN2_ITGAM	CCN2	ITGAM	ENSMMUG00000014150	ENSMMUG00000044324	Cerebral Cortex;;Cerebellum;;;;;;;;;;;;	2	Cerebral Cortex;;;;;;;;;;;;;;	1
APOA2_LDLR	APOA2	LDLR	ENSMMUG00000004516	ENSMMUG00000003611	;;Cerebellum;;;;;;;;;;;;	1	;;;;;;;RightVentricle;;;;;;;	1
SEMA4A_PLXNB2	SEMA4A	PLXNB2	ENSMMUG00000004901	ENSMMUG00000008331	;;;;;;;RightVentricle;;;;;;;	1	;;;;;;;RightVentricle;;;;;;;	1
EFNA1_EPHB6	EFNA1	EPHB6	ENSMMUG00000005350	ENSMMUG00000016218	Cerebral Cortex;;;;;;;;;;;;;;	1	;;;;;;;RightVentricle;;;;;;;	1
EFNA1_EPHA7	EFNA1	EPHA7	ENSMMUG00000005350	ENSMMUG00000014867	Cerebral Cortex;;;;;;;;;;;;;;	1	Cerebral Cortex;;;;;;;;;;;;;;	1
EFNA1_EPHA10	EFNA1	EPHA10	ENSMMUG00000005350	ENSMMUG00000022038	Cerebral Cortex;;;;;;;;;;;;;;	1	;;Cerebellum;;;;;RightVentricle;;;;;;;	2
EFNA1_EPHA5	EFNA1	EPHA5	ENSMMUG00000005350	ENSMMUG00000014468	Cerebral Cortex;;;;;;;;;;;;;;	1	;;;;;;;RightVentricle;;;;;;;	1
EFNA1_EPHB1	EFNA1	EPHB1	ENSMMUG00000005350	ENSMMUG00000021334	Cerebral Cortex;;;;;;;;;;;;;;	1	;;;;;;;RightVentricle;;;;;;;	1
EFNA1_EPHA6	EFNA1	EPHA6	ENSMMUG00000005350	ENSMMUG00000023330	Cerebral Cortex;;;;;;;;;;;;;;	1	;;;;;;;RightVentricle;;;;;;Testis;	2
EFNA3_EPHB6	EFNA3	EPHB6	ENSMMUG00000023350	ENSMMUG00000016218	;;;;;;;RightVentricle;Liver;;;;;;	2	;;;;;;;RightVentricle;;;;;;;	1
EFNA3_EPHA7	EFNA3	EPHA7	ENSMMUG00000023350	ENSMMUG00000014867	;;;;;;;RightVentricle;Liver;;;;;;	2	Cerebral Cortex;;;;;;;;;;;;;;	1
EFNA3_EPHA10	EFNA3	EPHA10	ENSMMUG00000023350	ENSMMUG00000022038	;;;;;;;RightVentricle;Liver;;;;;;	2	;;Cerebellum;;;;;RightVentricle;;;;;;;	2
EFNA3_EPHA5	EFNA3	EPHA5	ENSMMUG00000023350	ENSMMUG00000014468	;;;;;;;RightVentricle;Liver;;;;;;	2	;;;;;;;RightVentricle;;;;;;;	1
EFNA3_EPHB1	EFNA3	EPHB1	ENSMMUG00000023350	ENSMMUG00000021334	;;;;;;;RightVentricle;Liver;;;;;;	2	;;;;;;;RightVentricle;;;;;;;	1
EFNA3_EPHA6	EFNA3	EPHA6	ENSMMUG00000023350	ENSMMUG00000023330	;;;;;;;RightVentricle;Liver;;;;;;	2	;;;;;;;RightVentricle;;;;;;Testis;	2
ADAM12_ITGB1	ADAM12	ITGB1	ENSMMUG00000009661	ENSMMUG00000017767	;;;;;;;RightVentricle;;;;;;;	1	Cerebral Cortex;;;;;;;;;;;;;Testis;	2
ADAM12_SDC4	ADAM12	SDC4	ENSMMUG00000009661	ENSMMUG00000048424	;;;;;;;RightVentricle;;;;;;;	1	;;;;;;;;;;;;Stomach;;	1
NGF_SORCS2	NGF	SORCS2	ENSMMUG00000062180	ENSMMUG00000022416	Cerebral Cortex;;;;;;;;;;;;;;	1	;;Cerebellum;;;;;RightVentricle;;;;;;;	2
NGF_BEX3	NGF	BEX3	ENSMMUG00000062180	ENSMMUG00000049154	Cerebral Cortex;;;;;;;;;;;;;;	1	;;;;;;;RightVentricle;;;;;;;	1
NGF_SORCS3	NGF	SORCS3	ENSMMUG00000062180	ENSMMUG00000003610	Cerebral Cortex;;;;;;;;;;;;;;	1	;;Cerebellum;;;;;RightVentricle;;;;;;;	2
L1CAM_FGFR2	L1CAM	FGFR2	ENSMMUG00000003379	ENSMMUG00000009594	;;;;;;;RightVentricle;;;;;;;	1	;;;;;;;RightVentricle;;;;;;;	1
L1CAM_EPHB2	L1CAM	EPHB2	ENSMMUG00000003379	ENSMMUG00000023382	;;;;;;;RightVentricle;;;;;;;	1	;;;;;;;RightVentricle;;;;;;Testis;	2
COL11A1_ITGB1	COL11A1	ITGB1	ENSMMUG00000004103	ENSMMUG00000017767	;;;;;;;RightVentricle;;;;;;;	1	Cerebral Cortex;;;;;;;;;;;;;Testis;	2
COL11A1_DDR1	COL11A1	DDR1	ENSMMUG00000004103	ENSMMUG00000018601	;;;;;;;RightVentricle;;;;;;;	1	;;Cerebellum;;;;;RightVentricle;;;;;;;	2
BMP5_BMPR1A	BMP5	BMPR1A	ENSMMUG00000011858	ENSMMUG00000011852	;;;;;;;;;Lung;;;;Testis;	2	Cerebral Cortex;;Cerebellum;;;;;;;;;;;;	2
BMP5_BMPR1B	BMP5	BMPR1B	ENSMMUG00000011858	ENSMMUG00000006702	;;;;;;;;;Lung;;;;Testis;	2	;;;;;;;;;Lung;;Spleen;Stomach;;	3
ITGB3BP_ITGB3	ITGB3BP	ITGB3	ENSMMUG00000020047	ENSMMUG00000003289	Cerebral Cortex;;;;;;;;;;;;;;	1	Cerebral Cortex;;;;;;;;;;;;;;	1
ANGPTL3_ITGB3	ANGPTL3	ITGB3	ENSMMUG00000046449	ENSMMUG00000003289	Cerebral Cortex;;;;;;;;;Lung;;;;Testis;	3	Cerebral Cortex;;;;;;;;;;;;;;	1
COL5A1_ITGB1	COL5A1	ITGB1	ENSMMUG00000012147	ENSMMUG00000017767	;;Cerebellum;;;;;RightVentricle;;;;;;;	2	Cerebral Cortex;;;;;;;;;;;;;Testis;	2
COL9A2_ITGB1	COL9A2	ITGB1	ENSMMUG00000018664	ENSMMUG00000017767	;;;;;;;RightVentricle;;;;;;;	1	Cerebral Cortex;;;;;;;;;;;;;Testis;	2
PLAU_ITGAM	PLAU	ITGAM	ENSMMUG00000009906	ENSMMUG00000044324	Cerebral Cortex;;;;;;;;;;;;;;	1	Cerebral Cortex;;;;;;;;;;;;;;	1
PLAU_VLDLR	PLAU	VLDLR	ENSMMUG00000009906	ENSMMUG00000015093	Cerebral Cortex;;;;;;;;;;;;;;	1	Cerebral Cortex;;;;;;;;;;Muscle;;;;	2
PLAU_ITGB1	PLAU	ITGB1	ENSMMUG00000009906	ENSMMUG00000017767	Cerebral Cortex;;;;;;;;;;;;;;	1	Cerebral Cortex;;;;;;;;;;;;;Testis;	2
BMP8B_BMPR1B	BMP8B	BMPR1B	ENSMMUG00000058881	ENSMMUG00000006702	;;Cerebellum;;;;;RightVentricle;;;;;;;	2	;;;;;;;;;Lung;;Spleen;Stomach;;	3
COL16A1_ITGB1	COL16A1	ITGB1	ENSMMUG00000023398	ENSMMUG00000017767	;;Cerebellum;;;;;RightVentricle;;;;;;;	2	Cerebral Cortex;;;;;;;;;;;;;Testis;	2
EDA_EDA2R	EDA	EDA2R	ENSMMUG00000017753	ENSMMUG00000015031	;;Cerebellum;;;;;;;;;;;;	1	Cerebral Cortex;;;;;;;;;;;;;;	1
HSPG2_SDC1	HSPG2	SDC1	ENSMMUG00000014828	ENSMMUG00000030922	Cerebral Cortex;;Cerebellum;;;;;;;;;;;;	2	;;;;;;;;;;;;;Testis;	1
HSPG2_ITGB1	HSPG2	ITGB1	ENSMMUG00000014828	ENSMMUG00000017767	Cerebral Cortex;;Cerebellum;;;;;;;;;;;;	2	Cerebral Cortex;;;;;;;;;;;;;Testis;	2
HSPG2_COL13A1	HSPG2	COL13A1	ENSMMUG00000014828	ENSMMUG00000005716	Cerebral Cortex;;Cerebellum;;;;;;;;;;;;	2	;;Cerebellum;;;;;RightVentricle;;;;;;;	2
HSPG2_FGFR1	HSPG2	FGFR1	ENSMMUG00000014828	ENSMMUG00000022478	Cerebral Cortex;;Cerebellum;;;;;;;;;;;;	2	;;Cerebellum;;;;;;;;;;;;	1
COL5A2_ITGB1	COL5A2	ITGB1	ENSMMUG00000021290	ENSMMUG00000017767	Cerebral Cortex;;Cerebellum;;;;;;;;;;;;	2	Cerebral Cortex;;;;;;;;;;;;;Testis;	2
COL5A2_DDR1	COL5A2	DDR1	ENSMMUG00000021290	ENSMMUG00000018601	Cerebral Cortex;;Cerebellum;;;;;;;;;;;;	2	;;Cerebellum;;;;;RightVentricle;;;;;;;	2
F10_ITGAM	F10	ITGAM	ENSMMUG00000001038	ENSMMUG00000044324	Cerebral Cortex;;;;;;;;;;;;;;	1	Cerebral Cortex;;;;;;;;;;;;;;	1
COL4A1_ITGB1	COL4A1	ITGB1	ENSMMUG00000022280	ENSMMUG00000017767	Cerebral Cortex;;;;;;;;;;;;;;	1	Cerebral Cortex;;;;;;;;;;;;;Testis;	2
FGF14_FGFR2	FGF14	FGFR2	ENSMMUG00000002875	ENSMMUG00000009594	;;;;;;;RightVentricle;;;;;;;	1	;;;;;;;RightVentricle;;;;;;;	1
FGF14_FGFR1	FGF14	FGFR1	ENSMMUG00000002875	ENSMMUG00000022478	;;;;;;;RightVentricle;;;;;;;	1	;;Cerebellum;;;;;;;;;;;;	1
HLA-E_KLRC2	HLA-E	KLRC2	ENSMMUG00000055242	ENSMMUG00000050862	Cerebral Cortex;;;;;;;;;;;;;;	1	Cerebral Cortex;;;;;;;;;;;;;;	1
HLA-E_KLRD1	HLA-E	KLRD1	ENSMMUG00000055242	ENSMMUG00000018298	Cerebral Cortex;;;;;;;;;;;;;;	1	Cerebral Cortex;;;;;;;;;;;;;Testis;	2
ANXA1_DYSF	ANXA1	DYSF	ENSMMUG00000012667	ENSMMUG00000007176	Cerebral Cortex;;;;;;;;;;;;;;	1	Cerebral Cortex;;;;;;;;;;;;;;	1
AGRN_ITGB1	AGRN	ITGB1	ENSMMUG00000000838	ENSMMUG00000017767	;;Cerebellum;;;;;RightVentricle;;;;;Stomach;;	3	Cerebral Cortex;;;;;;;;;;;;;Testis;	2
AVP_ADCYAP1R1	AVP	ADCYAP1R1	ENSMMUG00000051923	ENSMMUG00000005299	;;;;;;;RightVentricle;;;;;;;	1	;;;;;;;RightVentricle;;;;;;;	1
AVP_LDLR	AVP	LDLR	ENSMMUG00000051923	ENSMMUG00000003611	;;;;;;;RightVentricle;;;;;;;	1	;;;;;;;RightVentricle;;;;;;;	1
AVP_TSHR	AVP	TSHR	ENSMMUG00000051923	ENSMMUG00000019713	;;;;;;;RightVentricle;;;;;;;	1	;;;;;;;;;;;;;Testis;	1
UCN3_CRHR1	UCN3	CRHR1	ENSMMUG00000050337	ENSMMUG00000004108	;;;;Intestine;;;;;;;;;;	1	;;Cerebellum;;;;;RightVentricle;;;;;;;	2
COL2A1_ITGB1	COL2A1	ITGB1	ENSMMUG00000011444	ENSMMUG00000017767	;;;;;;;RightVentricle;;;;;;;	1	Cerebral Cortex;;;;;;;;;;;;;Testis;	2
COL2A1_DDR1	COL2A1	DDR1	ENSMMUG00000011444	ENSMMUG00000018601	;;;;;;;RightVentricle;;;;;;;	1	;;Cerebellum;;;;;RightVentricle;;;;;;;	2
RPH3A_NRXN1	RPH3A	NRXN1	ENSMMUG00000012778	ENSMMUG00000038179	;;;;;;;RightVentricle;;;;;;Testis;	2	;;;;;;;RightVentricle;;;;;;;	1
LAMA1_ITGA6	LAMA1	ITGA6	ENSMMUG00000011408	ENSMMUG00000002370	;;;;;;;RightVentricle;;;;;Stomach;;	2	Cerebral Cortex;;;;;;;;;;;;;Testis;	2
LAMA1_ITGA7	LAMA1	ITGA7	ENSMMUG00000011408	ENSMMUG00000013226	;;;;;;;RightVentricle;;;;;Stomach;;	2	Cerebral Cortex;;;;;;;;;;;;;;	1
LAMA1_ITGB1	LAMA1	ITGB1	ENSMMUG00000011408	ENSMMUG00000017767	;;;;;;;RightVentricle;;;;;Stomach;;	2	Cerebral Cortex;;;;;;;;;;;;;Testis;	2
LAMB3_CD151	LAMB3	CD151	ENSMMUG00000016925	ENSMMUG00000062450	;;;;;;;RightVentricle;;;;;;;	1	Cerebral Cortex;;Cerebellum;;;;;;;;;;;;	2
LAMB3_ITGB1	LAMB3	ITGB1	ENSMMUG00000016925	ENSMMUG00000017767	;;;;;;;RightVentricle;;;;;;;	1	Cerebral Cortex;;;;;;;;;;;;;Testis;	2
LAMB3_ITGA6	LAMB3	ITGA6	ENSMMUG00000016925	ENSMMUG00000002370	;;;;;;;RightVentricle;;;;;;;	1	Cerebral Cortex;;;;;;;;;;;;;Testis;	2
AFDN_EPHB6	AFDN	EPHB6	ENSMMUG00000021044	ENSMMUG00000016218	Cerebral Cortex;;;;;;;;;;;;;;	1	;;;;;;;RightVentricle;;;;;;;	1
AFDN_NRXN3	AFDN	NRXN3	ENSMMUG00000021044	ENSMMUG00000013842	Cerebral Cortex;;;;;;;;;;;;;;	1	;;;;;;;RightVentricle;;;;;;;	1
AFDN_NECTIN3	AFDN	NECTIN3	ENSMMUG00000021044	ENSMMUG00000009998	Cerebral Cortex;;;;;;;;;;;;;;	1	;;;;;;;RightVentricle;;;;;;;	1
COL4A6_ITGB1	COL4A6	ITGB1	ENSMMUG00000007205	ENSMMUG00000017767	Cerebral Cortex;;;;;;;;;;;;;;	1	Cerebral Cortex;;;;;;;;;;;;;Testis;	2
LGALS9_CD44	LGALS9	CD44	ENSMMUG00000017890	ENSMMUG00000004327	Cerebral Cortex;;;;;;;;;;;;;;	1	Cerebral Cortex;;;;;;;;;;;;;;	1
LGALS9_SLC1A5	LGALS9	SLC1A5	ENSMMUG00000017890	ENSMMUG00000022163	Cerebral Cortex;;;;;;;;;;;;;;	1	Cerebral Cortex;;;;;;;;;;;;;;	1
ADM2_ADCYAP1R1	ADM2	ADCYAP1R1	ENSMMUG00000062822	ENSMMUG00000005299	;;Cerebellum;;;;;;;;;;;;	1	;;;;;;;RightVentricle;;;;;;;	1
ADM2_CALCRL	ADM2	CALCRL	ENSMMUG00000062822	ENSMMUG00000009447	;;Cerebellum;;;;;;;;;;;;	1	Cerebral Cortex;;;;;;;;;Lung;;;;;	2
ADM2_TSHR	ADM2	TSHR	ENSMMUG00000062822	ENSMMUG00000019713	;;Cerebellum;;;;;;;;;;;;	1	;;;;;;;;;;;;;Testis;	1
CXCL12_ITGB1	CXCL12	ITGB1	ENSMMUG00000012181	ENSMMUG00000017767	Cerebral Cortex;;;;;;;;;;;;;;	1	Cerebral Cortex;;;;;;;;;;;;;Testis;	2
CXCL12_CXCR4	CXCL12	CXCR4	ENSMMUG00000012181	ENSMMUG00000011918	Cerebral Cortex;;;;;;;;;;;;;;	1	Cerebral Cortex;;;;;;;;;;;;;;	1
BMP7_BMPR1B	BMP7	BMPR1B	ENSMMUG00000004074	ENSMMUG00000006702	Cerebral Cortex;;;;;;;;;;;;;Testis;	2	;;;;;;;;;Lung;;Spleen;Stomach;;	3
COL4A3_ITGB3	COL4A3	ITGB3	ENSMMUG00000013235	ENSMMUG00000003289	Cerebral Cortex;;;;;;;;;;;;Stomach;;	2	Cerebral Cortex;;;;;;;;;;;;;;	1
COL4A4_ITGB3	COL4A4	ITGB3	ENSMMUG00000013233	ENSMMUG00000003289	Cerebral Cortex;;;;;;;;;;;;Stomach;;	2	Cerebral Cortex;;;;;;;;;;;;;;	1
DSCAM_DCC	DSCAM	DCC	ENSMMUG00000005174	ENSMMUG00000013999	;;;;;;;RightVentricle;;;;;;;	1	;;;;;;;RightVentricle;;;;;;;	1
FBLN2_ITGB3	FBLN2	ITGB3	ENSMMUG00000017659	ENSMMUG00000003289	Cerebral Cortex;;Cerebellum;;;;;;;;;;;;	2	Cerebral Cortex;;;;;;;;;;;;;;	1
TF_LDLR	TF	LDLR	ENSMMUG00000008916	ENSMMUG00000003611	;;;;Intestine;;;RightVentricle;;;;;Stomach;Testis;	4	;;;;;;;RightVentricle;;;;;;;	1
TF_TFR2	TF	TFR2	ENSMMUG00000008916	ENSMMUG00000002950	;;;;Intestine;;;RightVentricle;;;;;Stomach;Testis;	4	;;;;;;;RightVentricle;;;;;Stomach;;	2
CCN1_ITGAM	CCN1	ITGAM	ENSMMUG00000013197	ENSMMUG00000044324	Cerebral Cortex;;;;;;;;;;;;;;	1	Cerebral Cortex;;;;;;;;;;;;;;	1
CCN1_ITGB3	CCN1	ITGB3	ENSMMUG00000013197	ENSMMUG00000003289	Cerebral Cortex;;;;;;;;;;;;;;	1	Cerebral Cortex;;;;;;;;;;;;;;	1
FGF16_FGFR2	FGF16	FGFR2	ENSMMUG00000011744	ENSMMUG00000009594	Cerebral Cortex;;;;;;;;;;;;;;	1	;;;;;;;RightVentricle;;;;;;;	1
LAMA2_ITGA7	LAMA2	ITGA7	ENSMMUG00000022136	ENSMMUG00000013226	Cerebral Cortex;;;;;;;;;;;;;;	1	Cerebral Cortex;;;;;;;;;;;;;;	1
HRAS_AGTR1	HRAS	AGTR1	ENSMMUG00000021659	ENSMMUG00000020680	;;Cerebellum;;;;;RightVentricle;;;;;;;	2	Cerebral Cortex;;;;;;;;;;;;;;	1
GDNF_GFRA2	GDNF	GFRA2	ENSMMUG00000018963	ENSMMUG00000023361	;;;;;;;RightVentricle;Liver;;;Spleen;;;	3	;;;;;;;RightVentricle;;;;;;;	1
C1QTNF5_MFRP	C1QTNF5	MFRP	ENSMMUG00000053088	ENSMMUG00000005485	;;Cerebellum;;;;;;;;;;;;	1	Cerebral Cortex;;;;;;;;;;;;;;	1
HSPA8_LDLR	HSPA8	LDLR	ENSMMUG00000004696	ENSMMUG00000003611	;;;;;;;;;;;;;Testis;	1	;;;;;;;RightVentricle;;;;;;;	1
ADM_ADCYAP1R1	ADM	ADCYAP1R1	ENSMMUG00000016387	ENSMMUG00000005299	Cerebral Cortex;;;;;;;;;;;;;;	1	;;;;;;;RightVentricle;;;;;;;	1
ADM_TSHR	ADM	TSHR	ENSMMUG00000016387	ENSMMUG00000019713	Cerebral Cortex;;;;;;;;;;;;;;	1	;;;;;;;;;;;;;Testis;	1
PTHLH_ADCYAP1R1	PTHLH	ADCYAP1R1	ENSMMUG00000010531	ENSMMUG00000005299	;;;;;;;RightVentricle;;;;;;Testis;	2	;;;;;;;RightVentricle;;;;;;;	1
S100A10_CFTR	S100A10	CFTR	ENSMMUG00000052533	ENSMMUG00000011269	Cerebral Cortex;;;;;;;;;;;;;;	1	Cerebral Cortex;;;;;;;;;;;;;;	1
SHANK2_CFTR	SHANK2	CFTR	ENSMMUG00000019736	ENSMMUG00000011269	;;;;;;;RightVentricle;;;;;;;	1	Cerebral Cortex;;;;;;;;;;;;;;	1
S100A4_PGLYRP1	S100A4	PGLYRP1	ENSMMUG00000010979	ENSMMUG00000008742	;;;;;;;;;;;Spleen;;;	1	;;;;;;;RightVentricle;;;;;;;	1
RTN4_RTN4R	RTN4	RTN4R	ENSMMUG00000021299	ENSMMUG00000011547	;;Cerebellum;;;;;RightVentricle;;;;;;;	2	;;Cerebellum;;;;LeftVentricle;RightVentricle;;;;;;;	3
CALM3_KCNQ1	CALM3	KCNQ1	ENSMMUG00000017921	ENSMMUG00000007742	;;;;;;;RightVentricle;;;;;;;	1	Cerebral Cortex;;;;;;;;;;;;Stomach;;	2
LTB_TNFRSF1A	LTB	TNFRSF1A	ENSMMUG00000008849	ENSMMUG00000000377	;;;;;;;RightVentricle;;;;;;;	1	Cerebral Cortex;;;;;;;;;;;;;;	1
BDNF_DRD4	BDNF	DRD4	ENSMMUG00000008634	ENSMMUG00000002658	;;;;;;;;;;Muscle;;;;	1	;;Cerebellum;;;;;RightVentricle;;;;;Stomach;;	3
LAMA3_ITGB4	LAMA3	ITGB4	ENSMMUG00000004321	ENSMMUG00000021763	Cerebral Cortex;;;;;;;;;;;;;;	1	;;;;;;;RightVentricle;;;;;;;	1
LAMA2_ITGB4	LAMA2	ITGB4	ENSMMUG00000022136	ENSMMUG00000021763	Cerebral Cortex;;;;;;;;;;;;;;	1	;;;;;;;RightVentricle;;;;;;;	1
LAMC3_ITGB4	LAMC3	ITGB4	ENSMMUG00000002267	ENSMMUG00000021763	;;Cerebellum;;;;;RightVentricle;;;;;;;	2	;;;;;;;RightVentricle;;;;;;;	1
LAMB2_ITGB4	LAMB2	ITGB4	ENSMMUG00000002952	ENSMMUG00000021763	Cerebral Cortex;;;;;;;;;;;;;;	1	;;;;;;;RightVentricle;;;;;;;	1
LAMC1_ITGB4	LAMC1	ITGB4	ENSMMUG00000015084	ENSMMUG00000021763	Cerebral Cortex;;;;;;;;;;;;;;	1	;;;;;;;RightVentricle;;;;;;;	1
LAMA1_ITGB4	LAMA1	ITGB4	ENSMMUG00000011408	ENSMMUG00000021763	;;;;;;;RightVentricle;;;;;Stomach;;	2	;;;;;;;RightVentricle;;;;;;;	1
LAMB3_ITGB4	LAMB3	ITGB4	ENSMMUG00000016925	ENSMMUG00000021763	;;;;;;;RightVentricle;;;;;;;	1	;;;;;;;RightVentricle;;;;;;;	1
LAMB1_ITGB4	LAMB1	ITGB4	ENSMMUG00000006567	ENSMMUG00000021763	Cerebral Cortex;;;;;;;;;;;;;;	1	;;;;;;;RightVentricle;;;;;;;	1
LAMC2_ITGB4	LAMC2	ITGB4	ENSMMUG00000001479	ENSMMUG00000021763	Cerebral Cortex;;;;;;;;;;;;;;	1	;;;;;;;RightVentricle;;;;;;;	1
TGFB1_TGFBR3	TGFB1	TGFBR3	ENSMMUG00000008142	ENSMMUG00000001742	;;Cerebellum;;;;;RightVentricle;;;;;;;	2	Cerebral Cortex;;;;;;;;;;;;;;	1
FGF1_TGFBR3	FGF1	TGFBR3	ENSMMUG00000057828	ENSMMUG00000001742	;;;;;;;;;;;;;Testis;	1	Cerebral Cortex;;;;;;;;;;;;;;	1
INHA_TGFBR3	INHA	TGFBR3	ENSMMUG00000007483	ENSMMUG00000001742	;;Cerebellum;;;;;RightVentricle;;;;;;;	2	Cerebral Cortex;;;;;;;;;;;;;;	1
TGFB2_TGFBR3	TGFB2	TGFBR3	ENSMMUG00000004071	ENSMMUG00000001742	;;;;;;;;;;;;;Testis;	1	Cerebral Cortex;;;;;;;;;;;;;;	1
PROC_PROCR	PROC	PROCR	ENSMMUG00000049035	ENSMMUG00000055802	;;;;;;;RightVentricle;;;;;;;	1	Cerebral Cortex;;;;;;;;;;;;;;	1
IL16_KCND1	IL16	KCND1	ENSMMUG00000011555	ENSMMUG00000004559	Cerebral Cortex;;;;;;;;;;;;;Testis;	2	;;;;;;;RightVentricle;;;;;;;	1
GHRL_MLNR	GHRL	MLNR	ENSMMUG00000065159	ENSMMUG00000056827	;;;;;;;;Liver;;;;;;	1	Cerebral Cortex;;;;;;;;;;;;;;	1
TNFSF10_TNFRSF10A	TNFSF10	TNFRSF10A	ENSMMUG00000019302	ENSMMUG00000007542	Cerebral Cortex;;;;;;;;;;;;;;	1	Cerebral Cortex;;;;;;;;;;;;;;	1
COL2A1_TNFRSF10A	COL2A1	TNFRSF10A	ENSMMUG00000011444	ENSMMUG00000007542	;;;;;;;RightVentricle;;;;;;;	1	Cerebral Cortex;;;;;;;;;;;;;;	1
RIMS1_SLC17A7	RIMS1	SLC17A7	ENSMMUG00000010345	ENSMMUG00000014800	;;;;;;;RightVentricle;;;;;;Testis;	2	;;;;;;;RightVentricle;;;;;;;	1
WNT7B_FZD10	WNT7B	FZD10	ENSMMUG00000000180	ENSMMUG00000006912	;;;;;;;RightVentricle;;;;;;;	1	;;;;;;;;;;;Spleen;;;	1
WNT7A_FZD10	WNT7A	FZD10	ENSMMUG00000018445	ENSMMUG00000006912	;;;;;;;RightVentricle;;;;;;;	1	;;;;;;;;;;;Spleen;;;	1
IL33_IL1RL1	IL33	IL1RL1	ENSMMUG00000021344	ENSMMUG00000009238	Cerebral Cortex;;;;;;;;;;;;;;	1	Cerebral Cortex;;;;;;;;;;;;;;	1
PODXL2_SELL	PODXL2	SELL	ENSMMUG00000000164	ENSMMUG00000016579	;;Cerebellum;;;;;RightVentricle;;;;;;;	2	Cerebral Cortex;;;;;;;;;;;;;;	1
VCAN_SELL	VCAN	SELL	ENSMMUG00000011513	ENSMMUG00000016579	Cerebral Cortex;;;;;;;;;;;;;Testis;	2	Cerebral Cortex;;;;;;;;;;;;;;	1
CD34_SELL	CD34	SELL	ENSMMUG00000015133	ENSMMUG00000016579	Cerebral Cortex;;;;;;;;;;;;;;	1	Cerebral Cortex;;;;;;;;;;;;;;	1
PODXL_SELL	PODXL	SELL	ENSMMUG00000018260	ENSMMUG00000016579	Cerebral Cortex;;;;;;;;;;;;;;	1	Cerebral Cortex;;;;;;;;;;;;;;	1
CALM3_SELL	CALM3	SELL	ENSMMUG00000017921	ENSMMUG00000016579	;;;;;;;RightVentricle;;;;;;;	1	Cerebral Cortex;;;;;;;;;;;;;;	1
HLA-E_KLRK1	HLA-E	KLRK1	ENSMMUG00000055242	ENSMMUG00000018305	Cerebral Cortex;;;;;;;;;;;;;;	1	Cerebral Cortex;;;;;;;;;;;;;Testis;	2
MICB_KLRK1	MICB	KLRK1	ENSMMUG00000006609	ENSMMUG00000018305	Cerebral Cortex;;;;;;;;;;;;;Testis;	2	Cerebral Cortex;;;;;;;;;;;;;Testis;	2
ULBP3_KLRK1	ULBP3	KLRK1	ENSMMUG00000047033	ENSMMUG00000018305	Cerebral Cortex;;;;;;;;;;;;;;	1	Cerebral Cortex;;;;;;;;;;;;;Testis;	2
ADM_RAMP3	ADM	RAMP3	ENSMMUG00000016387	ENSMMUG00000057810	Cerebral Cortex;;;;;;;;;;;;;;	1	Cerebral Cortex;;;;;;;;;;;;;;	1
PTH2_RAMP3	PTH2	RAMP3	ENSMMUG00000014797	ENSMMUG00000057810	;;Cerebellum;;;;;;;;;;;;	1	Cerebral Cortex;;;;;;;;;;;;;;	1
AVP_RAMP3	AVP	RAMP3	ENSMMUG00000051923	ENSMMUG00000057810	;;;;;;;RightVentricle;;;;;;;	1	Cerebral Cortex;;;;;;;;;;;;;;	1
ADM2_RAMP3	ADM2	RAMP3	ENSMMUG00000062822	ENSMMUG00000057810	;;Cerebellum;;;;;;;;;;;;	1	Cerebral Cortex;;;;;;;;;;;;;;	1
PTHLH_RAMP3	PTHLH	RAMP3	ENSMMUG00000010531	ENSMMUG00000057810	;;;;;;;RightVentricle;;;;;;Testis;	2	Cerebral Cortex;;;;;;;;;;;;;;	1
CRH_RAMP3	CRH	RAMP3	ENSMMUG00000021587	ENSMMUG00000057810	;;;;;;;RightVentricle;;;;;;;	1	Cerebral Cortex;;;;;;;;;;;;;;	1
CD55_ADGRE5	CD55	ADGRE5	ENSMMUG00000011711	ENSMMUG00000005722	Cerebral Cortex;;;;;;;;;;;;;;	1	Cerebral Cortex;;;;;;;;;;;;;Testis;	2
CALM3_PDE1B	CALM3	PDE1B	ENSMMUG00000017921	ENSMMUG00000000111	;;;;;;;RightVentricle;;;;;;;	1	;;;;;;;RightVentricle;;;;;;;	1
APOA2_LRP1	APOA2	LRP1	ENSMMUG00000004516	ENSMMUG00000021782	;;Cerebellum;;;;;;;;;;;;	1	;;;;;;;RightVentricle;;;;;;;	1
AGRN_LRP1	AGRN	LRP1	ENSMMUG00000000838	ENSMMUG00000021782	;;Cerebellum;;;;;RightVentricle;;;;;Stomach;;	3	;;;;;;;RightVentricle;;;;;;;	1
GPC3_LRP1	GPC3	LRP1	ENSMMUG00000009622	ENSMMUG00000021782	Cerebral Cortex;;;;;;;;;;;;Stomach;;	2	;;;;;;;RightVentricle;;;;;;;	1
SERPINE2_LRP1	SERPINE2	LRP1	ENSMMUG00000006161	ENSMMUG00000021782	;;;;;;;;;;;;;Testis;	1	;;;;;;;RightVentricle;;;;;;;	1
HSPG2_LRP1	HSPG2	LRP1	ENSMMUG00000014828	ENSMMUG00000021782	Cerebral Cortex;;Cerebellum;;;;;;;;;;;;	2	;;;;;;;RightVentricle;;;;;;;	1
APOE_LRP1	APOE	LRP1	ENSMMUG00000014305	ENSMMUG00000021782	;;Cerebellum;;;;;RightVentricle;;;;;;;	2	;;;;;;;RightVentricle;;;;;;;	1
PLAU_LRP1	PLAU	LRP1	ENSMMUG00000009906	ENSMMUG00000021782	Cerebral Cortex;;;;;;;;;;;;;;	1	;;;;;;;RightVentricle;;;;;;;	1
C3_LRP1	C3	LRP1	ENSMMUG00000008693	ENSMMUG00000021782	Cerebral Cortex;;;;;;;;;;;;;;	1	;;;;;;;RightVentricle;;;;;;;	1
THBS1_LRP1	THBS1	LRP1	ENSMMUG00000006035	ENSMMUG00000021782	Cerebral Cortex;;;;;;;;;;;;;Testis;	2	;;;;;;;RightVentricle;;;;;;;	1
VWF_LRP1	VWF	LRP1	ENSMMUG00000022893	ENSMMUG00000021782	Cerebral Cortex;;;;;;;;;;;;;;	1	;;;;;;;RightVentricle;;;;;;;	1
F8_LRP1	F8	LRP1	ENSMMUG00000010245	ENSMMUG00000021782	Cerebral Cortex;;;;;;;;;;;;;Testis;	2	;;;;;;;RightVentricle;;;;;;;	1
CCN2_LRP1	CCN2	LRP1	ENSMMUG00000014150	ENSMMUG00000021782	Cerebral Cortex;;Cerebellum;;;;;;;;;;;;	2	;;;;;;;RightVentricle;;;;;;;	1
COL4A3_CD93	COL4A3	CD93	ENSMMUG00000013235	ENSMMUG00000016813	Cerebral Cortex;;;;;;;;;;;;Stomach;;	2	Cerebral Cortex;;;;;;;;;;;;;;	1
COL4A6_CD93	COL4A6	CD93	ENSMMUG00000007205	ENSMMUG00000016813	Cerebral Cortex;;;;;;;;;;;;;;	1	Cerebral Cortex;;;;;;;;;;;;;;	1
COL4A2_CD93	COL4A2	CD93	ENSMMUG00000022282	ENSMMUG00000016813	Cerebral Cortex;;Cerebellum;;;;;;;;;;;;	2	Cerebral Cortex;;;;;;;;;;;;;;	1
COL4A4_CD93	COL4A4	CD93	ENSMMUG00000013233	ENSMMUG00000016813	Cerebral Cortex;;;;;;;;;;;;Stomach;;	2	Cerebral Cortex;;;;;;;;;;;;;;	1
COL1A2_CD93	COL1A2	CD93	ENSMMUG00000039654	ENSMMUG00000016813	Cerebral Cortex;;Cerebellum;;;;;;;;;;;;	2	Cerebral Cortex;;;;;;;;;;;;;;	1
COL4A1_CD93	COL4A1	CD93	ENSMMUG00000022280	ENSMMUG00000016813	Cerebral Cortex;;;;;;;;;;;;;;	1	Cerebral Cortex;;;;;;;;;;;;;;	1
CCL21_CCR7	CCL21	CCR7	ENSMMUG00000063081	ENSMMUG00000002102	Cerebral Cortex;;;;;;;;;;;;;;	1	Cerebral Cortex;;;;;;;;;;;;;;	1
CCL19_CCR7	CCL19	CCR7	ENSMMUG00000016531	ENSMMUG00000002102	Cerebral Cortex;;;;;;;;;;;;;Testis;	2	Cerebral Cortex;;;;;;;;;;;;;;	1
FADD_TRAF2	FADD	TRAF2	ENSMMUG00000054645	ENSMMUG00000011527	;;Cerebellum;;;;;;;;;;;;	1	;;Cerebellum;;;;;RightVentricle;;;;;Stomach;;	3
GAL_GALR3	GAL	GALR3	ENSMMUG00000064140	ENSMMUG00000053113	;;;;;;;;;;;;;Testis;	1	;;Cerebellum;;;;;RightVentricle;;;;;;;	2
NTNG2_LRRC4	NTNG2	LRRC4	ENSMMUG00000006923	ENSMMUG00000015436	;;Cerebellum;;;;;RightVentricle;;;;;;;	2	;;;;;;;RightVentricle;;;;;;;	1
SHH_SMO	SHH	SMO	ENSMMUG00000062128	ENSMMUG00000012110	;;;;;;;RightVentricle;;;;;Stomach;;	2	;;Cerebellum;;;;;;;;;;;;	1
CCL21_ACKR4	CCL21	ACKR4	ENSMMUG00000063081	ENSMMUG00000051713	Cerebral Cortex;;;;;;;;;;;;;;	1	Cerebral Cortex;;;;;;;;;;;;;;	1
CCL19_ACKR4	CCL19	ACKR4	ENSMMUG00000016531	ENSMMUG00000051713	Cerebral Cortex;;;;;;;;;;;;;Testis;	2	Cerebral Cortex;;;;;;;;;;;;;;	1
SST_SSTR4	SST	SSTR4	ENSMMUG00000000850	ENSMMUG00000016815	;;;;;;;RightVentricle;;;;Spleen;;;	2	;;;;;;;RightVentricle;;;;;;;	1
VEGFC_LYVE1	VEGFC	LYVE1	ENSMMUG00000003748	ENSMMUG00000015790	Cerebral Cortex;;;;;;;;;;;;;;	1	Cerebral Cortex;;;;;;;;;;;;;;	1
NGF_KIDINS220	NGF	KIDINS220	ENSMMUG00000062180	ENSMMUG00000021036	Cerebral Cortex;;;;;;;;;;;;;;	1	;;;;;;;;;;;;;Testis;	1
HDC_HRH4	HDC	HRH4	ENSMMUG00000002877	ENSMMUG00000015065	;;;;;;;;Liver;;;;;Testis;	2	Cerebral Cortex;;;;;;;;;Lung;;;;Testis;	3
DSC3_DSG1	DSC3	DSG1	ENSMMUG00000007668	ENSMMUG00000022703	;;;;;;;;;;;;;Testis;	1	;;;;;;;;;;;;;Testis;	1
DSC2_DSG1	DSC2	DSG1	ENSMMUG00000011687	ENSMMUG00000022703	Cerebral Cortex;;;;;;;;;;;;;Testis;	2	;;;;;;;;;;;;;Testis;	1
DSC1_DSG1	DSC1	DSG1	ENSMMUG00000011690	ENSMMUG00000022703	Cerebral Cortex;;;;;;;;;;;;;Testis;	2	;;;;;;;;;;;;;Testis;	1
PDGFC_PDGFRA	PDGFC	PDGFRA	ENSMMUG00000022900	ENSMMUG00000017395	Cerebral Cortex;;;;;;;;;;;;;;	1	Cerebral Cortex;;;;;;;;;;;;;;	1
PDGFD_PDGFRA	PDGFD	PDGFRA	ENSMMUG00000005353	ENSMMUG00000017395	Cerebral Cortex;;;;;;;;;;;;;Testis;	2	Cerebral Cortex;;;;;;;;;;;;;;	1
PDGFA_PDGFRA	PDGFA	PDGFRA	ENSMMUG00000004949	ENSMMUG00000017395	;;;;;;;RightVentricle;;;;;;;	1	Cerebral Cortex;;;;;;;;;;;;;;	1
EDA_EDAR	EDA	EDAR	ENSMMUG00000017753	ENSMMUG00000019574	;;Cerebellum;;;;;;;;;;;;	1	Cerebral Cortex;;;;;;;;;;;;;;	1
CCN1_TLR2	CCN1	TLR2	ENSMMUG00000013197	ENSMMUG00000015847	Cerebral Cortex;;;;;;;;;;;;;;	1	Cerebral Cortex;;;;;;;;;;;;;;	1
BGN_TLR2	BGN	TLR2	ENSMMUG00000012743	ENSMMUG00000015847	Cerebral Cortex;;;;;;;;;;;;;;	1	Cerebral Cortex;;;;;;;;;;;;;;	1
SAA1_TLR2	SAA1	TLR2	ENSMMUG00000060306	ENSMMUG00000015847	;;;;;;;RightVentricle;;;;;;;	1	Cerebral Cortex;;;;;;;;;;;;;;	1
VCAN_TLR2	VCAN	TLR2	ENSMMUG00000011513	ENSMMUG00000015847	Cerebral Cortex;;;;;;;;;;;;;Testis;	2	Cerebral Cortex;;;;;;;;;;;;;;	1
HRAS_TLR2	HRAS	TLR2	ENSMMUG00000021659	ENSMMUG00000015847	;;Cerebellum;;;;;RightVentricle;;;;;;;	2	Cerebral Cortex;;;;;;;;;;;;;;	1
L1CAM_ITGAV	L1CAM	ITGAV	ENSMMUG00000003379	ENSMMUG00000019462	;;;;;;;RightVentricle;;;;;;;	1	Cerebral Cortex;;;;;;;;;;;;;;	1
TNC_ITGAV	TNC	ITGAV	ENSMMUG00000003356	ENSMMUG00000019462	;;;;;;;RightVentricle;;;;;;;	1	Cerebral Cortex;;;;;;;;;;;;;;	1
PLAU_ITGAV	PLAU	ITGAV	ENSMMUG00000009906	ENSMMUG00000019462	Cerebral Cortex;;;;;;;;;;;;;;	1	Cerebral Cortex;;;;;;;;;;;;;;	1
COL4A6_ITGAV	COL4A6	ITGAV	ENSMMUG00000007205	ENSMMUG00000019462	Cerebral Cortex;;;;;;;;;;;;;;	1	Cerebral Cortex;;;;;;;;;;;;;;	1
NID1_ITGAV	NID1	ITGAV	ENSMMUG00000012716	ENSMMUG00000019462	Cerebral Cortex;;;;;;;;;;;;;;	1	Cerebral Cortex;;;;;;;;;;;;;;	1
ICAM4_ITGAV	ICAM4	ITGAV	ENSMMUG00000009343	ENSMMUG00000019462	Cerebral Cortex;;;;;;;;;;;;;;	1	Cerebral Cortex;;;;;;;;;;;;;;	1
COL4A4_ITGAV	COL4A4	ITGAV	ENSMMUG00000013233	ENSMMUG00000019462	Cerebral Cortex;;;;;;;;;;;;Stomach;;	2	Cerebral Cortex;;;;;;;;;;;;;;	1
CCN1_ITGAV	CCN1	ITGAV	ENSMMUG00000013197	ENSMMUG00000019462	Cerebral Cortex;;;;;;;;;;;;;;	1	Cerebral Cortex;;;;;;;;;;;;;;	1
FGG_ITGAV	FGG	ITGAV	ENSMMUG00000021304	ENSMMUG00000019462	;;Cerebellum;;;;;;;;;;;;	1	Cerebral Cortex;;;;;;;;;;;;;;	1
COL4A3_ITGAV	COL4A3	ITGAV	ENSMMUG00000013235	ENSMMUG00000019462	Cerebral Cortex;;;;;;;;;;;;Stomach;;	2	Cerebral Cortex;;;;;;;;;;;;;;	1
FGB_ITGAV	FGB	ITGAV	ENSMMUG00000021302	ENSMMUG00000019462	;;Cerebellum;;Intestine;;;;;;;;;;	2	Cerebral Cortex;;;;;;;;;;;;;;	1
FBN1_ITGAV	FBN1	ITGAV	ENSMMUG00000004239	ENSMMUG00000019462	Cerebral Cortex;;;;;;;;;;;;;;	1	Cerebral Cortex;;;;;;;;;;;;;;	1
AZGP1_ITGAV	AZGP1	ITGAV	ENSMMUG00000022504	ENSMMUG00000019462	;;;;;;;RightVentricle;;;;;;;	1	Cerebral Cortex;;;;;;;;;;;;;;	1
ADAM9_ITGAV	ADAM9	ITGAV	ENSMMUG00000006033	ENSMMUG00000019462	Cerebral Cortex;;;;;;;;;;;;;;	1	Cerebral Cortex;;;;;;;;;;;;;;	1
VEGFA_ITGAV	VEGFA	ITGAV	ENSMMUG00000004577	ENSMMUG00000019462	Cerebral Cortex;;Cerebellum;;;;;;;;;;Stomach;;	3	Cerebral Cortex;;;;;;;;;;;;;;	1
COL1A2_ITGAV	COL1A2	ITGAV	ENSMMUG00000039654	ENSMMUG00000019462	Cerebral Cortex;;Cerebellum;;;;;;;;;;;;	2	Cerebral Cortex;;;;;;;;;;;;;;	1
ANGPTL3_ITGAV	ANGPTL3	ITGAV	ENSMMUG00000046449	ENSMMUG00000019462	Cerebral Cortex;;;;;;;;;Lung;;;;Testis;	3	Cerebral Cortex;;;;;;;;;;;;;;	1
COL4A1_ITGAV	COL4A1	ITGAV	ENSMMUG00000022280	ENSMMUG00000019462	Cerebral Cortex;;;;;;;;;;;;;;	1	Cerebral Cortex;;;;;;;;;;;;;;	1
FN1_ITGAV	FN1	ITGAV	ENSMMUG00000012321	ENSMMUG00000019462	Cerebral Cortex;;;;;;;;;;;;;Testis;	2	Cerebral Cortex;;;;;;;;;;;;;;	1
CP_SLC40A1	CP	SLC40A1	ENSMMUG00000005529	ENSMMUG00000003506	Cerebral Cortex;;;;;;;;;;;;;Testis;	2	Cerebral Cortex;;;;;;;;;;;;;;	1
IGFBP4_LRP6	IGFBP4	LRP6	ENSMMUG00000009384	ENSMMUG00000023317	Cerebral Cortex;;Cerebellum;;;;;;;;;;;;	2	Cerebral Cortex;;;;;;;;;;;;;;	1
WNT1_LRP6	WNT1	LRP6	ENSMMUG00000015709	ENSMMUG00000023317	;;;;;;;RightVentricle;;;;;;;	1	Cerebral Cortex;;;;;;;;;;;;;;	1
WNT9B_LRP6	WNT9B	LRP6	ENSMMUG00000020810	ENSMMUG00000023317	Cerebral Cortex;;;;;;;;;;;;;;	1	Cerebral Cortex;;;;;;;;;;;;;;	1
CCN2_LRP6	CCN2	LRP6	ENSMMUG00000014150	ENSMMUG00000023317	Cerebral Cortex;;Cerebellum;;;;;;;;;;;;	2	Cerebral Cortex;;;;;;;;;;;;;;	1
WNT7A_LRP6	WNT7A	LRP6	ENSMMUG00000018445	ENSMMUG00000023317	;;;;;;;RightVentricle;;;;;;;	1	Cerebral Cortex;;;;;;;;;;;;;;	1
DKK2_LRP6	DKK2	LRP6	ENSMMUG00000051654	ENSMMUG00000023317	;;;;;;;;;;;;;Testis;	1	Cerebral Cortex;;;;;;;;;;;;;;	1
DSC3_DSG2	DSC3	DSG2	ENSMMUG00000007668	ENSMMUG00000021095	;;;;;;;;;;;;;Testis;	1	Cerebral Cortex;;;;;;;;;;;;;Testis;	2
DSC2_DSG2	DSC2	DSG2	ENSMMUG00000011687	ENSMMUG00000021095	Cerebral Cortex;;;;;;;;;;;;;Testis;	2	Cerebral Cortex;;;;;;;;;;;;;Testis;	2
PDGFC_PDGFRB	PDGFC	PDGFRB	ENSMMUG00000022900	ENSMMUG00000011557	Cerebral Cortex;;;;;;;;;;;;;;	1	Cerebral Cortex;;;;;;;;;;;;;;	1
PDGFD_PDGFRB	PDGFD	PDGFRB	ENSMMUG00000005353	ENSMMUG00000011557	Cerebral Cortex;;;;;;;;;;;;;Testis;	2	Cerebral Cortex;;;;;;;;;;;;;;	1
PDGFA_PDGFRB	PDGFA	PDGFRB	ENSMMUG00000004949	ENSMMUG00000011557	;;;;;;;RightVentricle;;;;;;;	1	Cerebral Cortex;;;;;;;;;;;;;;	1
PDGFC_FLT4	PDGFC	FLT4	ENSMMUG00000022900	ENSMMUG00000018693	Cerebral Cortex;;;;;;;;;;;;;;	1	Cerebral Cortex;;;;;;;;;;;;;;	1
VEGFC_FLT4	VEGFC	FLT4	ENSMMUG00000003748	ENSMMUG00000018693	Cerebral Cortex;;;;;;;;;;;;;;	1	Cerebral Cortex;;;;;;;;;;;;;;	1
COL1A2_FLT4	COL1A2	FLT4	ENSMMUG00000039654	ENSMMUG00000018693	Cerebral Cortex;;Cerebellum;;;;;;;;;;;;	2	Cerebral Cortex;;;;;;;;;;;;;;	1
FN1_FLT4	FN1	FLT4	ENSMMUG00000012321	ENSMMUG00000018693	Cerebral Cortex;;;;;;;;;;;;;Testis;	2	Cerebral Cortex;;;;;;;;;;;;;;	1
CALM3_TRPC5	CALM3	TRPC5	ENSMMUG00000017921	ENSMMUG00000010424	;;;;;;;RightVentricle;;;;;;;	1	;;;;;;;RightVentricle;;;;;Stomach;;	2
HRAS_GRIN2D	HRAS	GRIN2D	ENSMMUG00000021659	ENSMMUG00000005983	;;Cerebellum;;;;;RightVentricle;;;;;;;	2	;;Cerebellum;;;;;RightVentricle;;;;;;;	2
IL16_GRIN2D	IL16	GRIN2D	ENSMMUG00000011555	ENSMMUG00000005983	Cerebral Cortex;;;;;;;;;;;;;Testis;	2	;;Cerebellum;;;;;RightVentricle;;;;;;;	2
DLK1_NOTCH3	DLK1	NOTCH3	ENSMMUG00000020038	ENSMMUG00000013637	Cerebral Cortex;;;;;;;;;;Muscle;;;;	2	Cerebral Cortex;;Cerebellum;;;;;;;;;;;;	2
PSEN1_NOTCH3	PSEN1	NOTCH3	ENSMMUG00000010173	ENSMMUG00000013637	;;;;;;;;;;;;;Testis;	1	Cerebral Cortex;;Cerebellum;;;;;;;;;;;;	2
THBS2_NOTCH3	THBS2	NOTCH3	ENSMMUG00000051514	ENSMMUG00000013637	Cerebral Cortex;;;;;;;;;;;;;;	1	Cerebral Cortex;;Cerebellum;;;;;;;;;;;;	2
SCGB3A1_NOTCH3	SCGB3A1	NOTCH3	ENSMMUG00000018692	ENSMMUG00000013637	;;;;;;;;;Lung;Muscle;;;;	2	Cerebral Cortex;;Cerebellum;;;;;;;;;;;;	2
JAG2_NOTCH3	JAG2	NOTCH3	ENSMMUG00000001276	ENSMMUG00000013637	;;Cerebellum;;;;;RightVentricle;;;;;Stomach;;	3	Cerebral Cortex;;Cerebellum;;;;;;;;;;;;	2
CTF1_LIFR	CTF1	LIFR	ENSMMUG00000047302	ENSMMUG00000007386	Cerebral Cortex;;;;;;;;;;;;Stomach;;	2	Cerebral Cortex;;;;;;;;;;;;;;	1
BMP7_ACVR1	BMP7	ACVR1	ENSMMUG00000004074	ENSMMUG00000018497	Cerebral Cortex;;;;;;;;;;;;;Testis;	2	Cerebral Cortex;;;;;;;;;;;;;;	1
INHBB_ACVR1	INHBB	ACVR1	ENSMMUG00000060196	ENSMMUG00000018497	;;;;;;;;;;;;Stomach;;	1	Cerebral Cortex;;;;;;;;;;;;;;	1
BMP6_ACVR1	BMP6	ACVR1	ENSMMUG00000021600	ENSMMUG00000018497	;;Cerebellum;;;;;;;;;;;;	1	Cerebral Cortex;;;;;;;;;;;;;;	1
TGFB2_ACVR1	TGFB2	ACVR1	ENSMMUG00000004071	ENSMMUG00000018497	;;;;;;;;;;;;;Testis;	1	Cerebral Cortex;;;;;;;;;;;;;;	1
VCAN_SELP	VCAN	SELP	ENSMMUG00000011513	ENSMMUG00000013044	Cerebral Cortex;;;;;;;;;;;;;Testis;	2	Cerebral Cortex;;;;;;;;;;;;;;	1
CD34_SELP	CD34	SELP	ENSMMUG00000015133	ENSMMUG00000013044	Cerebral Cortex;;;;;;;;;;;;;;	1	Cerebral Cortex;;;;;;;;;;;;;;	1
SERPING1_SELP	SERPING1	SELP	ENSMMUG00000012618	ENSMMUG00000013044	Cerebral Cortex;;;;;;;;;;;;;;	1	Cerebral Cortex;;;;;;;;;;;;;;	1
GAS6_TYRO3	GAS6	TYRO3	ENSMMUG00000007428	ENSMMUG00000013803	;;Cerebellum;;;;;;;;;;;;	1	;;;;;;;RightVentricle;;;;;;;	1
PROS1_TYRO3	PROS1	TYRO3	ENSMMUG00000020334	ENSMMUG00000013803	Cerebral Cortex;;;;;;;;;;;;;;	1	;;;;;;;RightVentricle;;;;;;;	1
VEGFA_TYRO3	VEGFA	TYRO3	ENSMMUG00000004577	ENSMMUG00000013803	Cerebral Cortex;;Cerebellum;;;;;;;;;;Stomach;;	3	;;;;;;;RightVentricle;;;;;;;	1
PDGFC_KDR	PDGFC	KDR	ENSMMUG00000022900	ENSMMUG00000012669	Cerebral Cortex;;;;;;;;;;;;;;	1	Cerebral Cortex;;;;;;;;;;;;;;	1
VEGFC_KDR	VEGFC	KDR	ENSMMUG00000003748	ENSMMUG00000012669	Cerebral Cortex;;;;;;;;;;;;;;	1	Cerebral Cortex;;;;;;;;;;;;;;	1
TIMP3_KDR	TIMP3	KDR	ENSMMUG00000062825	ENSMMUG00000012669	Cerebral Cortex;;;;;;;;;;;;;;	1	Cerebral Cortex;;;;;;;;;;;;;;	1
SEMA6D_KDR	SEMA6D	KDR	ENSMMUG00000012144	ENSMMUG00000012669	;;;;;;;;;;;;;Testis;	1	Cerebral Cortex;;;;;;;;;;;;;;	1
CXCL8_KDR	CXCL8	KDR	ENSMMUG00000060156	ENSMMUG00000012669	Cerebral Cortex;;;;;;;;;;;;;;	1	Cerebral Cortex;;;;;;;;;;;;;;	1
COL18A1_KDR	COL18A1	KDR	ENSMMUG00000004472	ENSMMUG00000012669	Cerebral Cortex;;Cerebellum;;;;;;;;;;;;	2	Cerebral Cortex;;;;;;;;;;;;;;	1
VEGFA_KDR	VEGFA	KDR	ENSMMUG00000004577	ENSMMUG00000012669	Cerebral Cortex;;Cerebellum;;;;;;;;;;Stomach;;	3	Cerebral Cortex;;;;;;;;;;;;;;	1
AFDN_NECTIN1	AFDN	NECTIN1	ENSMMUG00000021044	ENSMMUG00000008274	Cerebral Cortex;;;;;;;;;;;;;;	1	;;;;;;;RightVentricle;;;;;;;	1
LAMA1_GPC1	LAMA1	GPC1	ENSMMUG00000011408	ENSMMUG00000056083	;;;;;;;RightVentricle;;;;;Stomach;;	2	;;Cerebellum;;;;;RightVentricle;;;;;;;	2
SLIT1_GPC1	SLIT1	GPC1	ENSMMUG00000010428	ENSMMUG00000056083	;;;;;;;RightVentricle;;;;;;;	1	;;Cerebellum;;;;;RightVentricle;;;;;;;	2
NRG1_GPC1	NRG1	GPC1	ENSMMUG00000000208	ENSMMUG00000056083	;;;;;;;RightVentricle;;;;;;;	1	;;Cerebellum;;;;;RightVentricle;;;;;;;	2
COL18A1_GPC1	COL18A1	GPC1	ENSMMUG00000004472	ENSMMUG00000056083	Cerebral Cortex;;Cerebellum;;;;;;;;;;;;	2	;;Cerebellum;;;;;RightVentricle;;;;;;;	2
SHH_GPC1	SHH	GPC1	ENSMMUG00000062128	ENSMMUG00000056083	;;;;;;;RightVentricle;;;;;Stomach;;	2	;;Cerebellum;;;;;RightVentricle;;;;;;;	2
VEGFA_GPC1	VEGFA	GPC1	ENSMMUG00000004577	ENSMMUG00000056083	Cerebral Cortex;;Cerebellum;;;;;;;;;;Stomach;;	3	;;Cerebellum;;;;;RightVentricle;;;;;;;	2
CD274_CD80	CD274	CD80	ENSMMUG00000012235	ENSMMUG00000016367	Cerebral Cortex;;;;;;;;;;;;;;	1	Cerebral Cortex;;;;;;;;;;;;;;	1
IL18_IL18RAP	IL18	IL18RAP	ENSMMUG00000064111	ENSMMUG00000009246	;;;;;;;;;;;;;Testis;	1	;;;;;;;;;;;;;Testis;	1
RTN4_CNTNAP1	RTN4	CNTNAP1	ENSMMUG00000021299	ENSMMUG00000006091	;;Cerebellum;;;;;RightVentricle;;;;;;;	2	;;;;;;;RightVentricle;;;;;;;	1
TNC_ITGA9	TNC	ITGA9	ENSMMUG00000003356	ENSMMUG00000021927	;;;;;;;RightVentricle;;;;;;;	1	Cerebral Cortex;;;;;;;;;;;;;;	1
VEGFC_ITGA9	VEGFC	ITGA9	ENSMMUG00000003748	ENSMMUG00000021927	Cerebral Cortex;;;;;;;;;;;;;;	1	Cerebral Cortex;;;;;;;;;;;;;;	1
F13A1_ITGA9	F13A1	ITGA9	ENSMMUG00000001248	ENSMMUG00000021927	Cerebral Cortex;;;;;;;;;;;;;;	1	Cerebral Cortex;;;;;;;;;;;;;;	1
ADAM12_ITGA9	ADAM12	ITGA9	ENSMMUG00000009661	ENSMMUG00000021927	;;;;;;;RightVentricle;;;;;;;	1	Cerebral Cortex;;;;;;;;;;;;;;	1
VCAM1_ITGA9	VCAM1	ITGA9	ENSMMUG00000022906	ENSMMUG00000021927	Cerebral Cortex;;;;;;;;;;;;;;	1	Cerebral Cortex;;;;;;;;;;;;;;	1
TGM2_ITGA9	TGM2	ITGA9	ENSMMUG00000018925	ENSMMUG00000021927	Cerebral Cortex;;;;;;;;;;;;;;	1	Cerebral Cortex;;;;;;;;;;;;;;	1
VEGFA_ITGA9	VEGFA	ITGA9	ENSMMUG00000004577	ENSMMUG00000021927	Cerebral Cortex;;Cerebellum;;;;;;;;;;Stomach;;	3	Cerebral Cortex;;;;;;;;;;;;;;	1
FN1_ITGA9	FN1	ITGA9	ENSMMUG00000012321	ENSMMUG00000021927	Cerebral Cortex;;;;;;;;;;;;;Testis;	2	Cerebral Cortex;;;;;;;;;;;;;;	1
NPPA_NPR3	NPPA	NPR3	ENSMMUG00000007834	ENSMMUG00000013366	Cerebral Cortex;;;;;;;;;;;;;;	1	Cerebral Cortex;;;;;;;;;;;;;;	1
SEMA3D_NRP1	SEMA3D	NRP1	ENSMMUG00000021730	ENSMMUG00000017588	Cerebral Cortex;;;;;;;;;;;;;;	1	Cerebral Cortex;;;;;;;;;;;;;;	1
SEMA4A_NRP1	SEMA4A	NRP1	ENSMMUG00000004901	ENSMMUG00000017588	;;;;;;;RightVentricle;;;;;;;	1	Cerebral Cortex;;;;;;;;;;;;;;	1
FGF1_NRP1	FGF1	NRP1	ENSMMUG00000057828	ENSMMUG00000017588	;;;;;;;;;;;;;Testis;	1	Cerebral Cortex;;;;;;;;;;;;;;	1
CNTN2_NRP1	CNTN2	NRP1	ENSMMUG00000018797	ENSMMUG00000017588	;;;;;;;RightVentricle;;;Muscle;;;;	2	Cerebral Cortex;;;;;;;;;;;;;;	1
VEGFA_NRP1	VEGFA	NRP1	ENSMMUG00000004577	ENSMMUG00000017588	Cerebral Cortex;;Cerebellum;;;;;;;;;;Stomach;;	3	Cerebral Cortex;;;;;;;;;;;;;;	1
FGF7_NRP1	FGF7	NRP1	ENSMMUG00000009842	ENSMMUG00000017588	Cerebral Cortex;;;;;;;;;Lung;;;;Testis;	3	Cerebral Cortex;;;;;;;;;;;;;;	1
NLGN2_NRXN2	NLGN2	NRXN2	ENSMMUG00000055083	ENSMMUG00000022595	;;;;;;;RightVentricle;;;;;;;	1	;;Cerebellum;;;;;RightVentricle;;;;;;;	2
NXPH3_NRXN2	NXPH3	NRXN2	ENSMMUG00000003383	ENSMMUG00000022595	;;;;;;;RightVentricle;;;;;Stomach;;	2	;;Cerebellum;;;;;RightVentricle;;;;;;;	2
AFDN_NRXN2	AFDN	NRXN2	ENSMMUG00000021044	ENSMMUG00000022595	Cerebral Cortex;;;;;;;;;;;;;;	1	;;Cerebellum;;;;;RightVentricle;;;;;;;	2
NLGN3_NRXN2	NLGN3	NRXN2	ENSMMUG00000032427	ENSMMUG00000022595	;;;;;;;RightVentricle;;;;;;;	1	;;Cerebellum;;;;;RightVentricle;;;;;;;	2
NCAM1_CACNA1C	NCAM1	CACNA1C	ENSMMUG00000004688	ENSMMUG00000012988	;;;;;;;;;;;;;Testis;	1	Cerebral Cortex;;;;;;;;;;;;;;	1
RIMS1_CACNA1C	RIMS1	CACNA1C	ENSMMUG00000010345	ENSMMUG00000012988	;;;;;;;RightVentricle;;;;;;Testis;	2	Cerebral Cortex;;;;;;;;;;;;;;	1
CALM3_CACNA1C	CALM3	CACNA1C	ENSMMUG00000017921	ENSMMUG00000012988	;;;;;;;RightVentricle;;;;;;;	1	Cerebral Cortex;;;;;;;;;;;;;;	1
VCAM1_ITGB7	VCAM1	ITGB7	ENSMMUG00000022906	ENSMMUG00000005245	Cerebral Cortex;;;;;;;;;;;;;;	1	Cerebral Cortex;;;;;;;;;;;;;;	1
FN1_ITGB7	FN1	ITGB7	ENSMMUG00000012321	ENSMMUG00000005245	Cerebral Cortex;;;;;;;;;;;;;Testis;	2	Cerebral Cortex;;;;;;;;;;;;;;	1
SCGB1A1_LMBR1L	SCGB1A1	LMBR1L	ENSMMUG00000031123	ENSMMUG00000012769	;;;;;;;;;Lung;;;;;	1	Cerebral Cortex;;;;;;;;;;;;;;	1
SST_SSTR1	SST	SSTR1	ENSMMUG00000000850	ENSMMUG00000039337	;;;;;;;RightVentricle;;;;Spleen;;;	2	;;;;;;;RightVentricle;;;;;;;	1
S100A4_ERBB2	S100A4	ERBB2	ENSMMUG00000010979	ENSMMUG00000001348	;;;;;;;;;;;Spleen;;;	1	Cerebral Cortex;;;;;;;;;;;;;;	1
NRG3_ERBB2	NRG3	ERBB2	ENSMMUG00000017380	ENSMMUG00000001348	;;;;;;;RightVentricle;;;;;;;	1	Cerebral Cortex;;;;;;;;;;;;;;	1
SEMA4D_ERBB2	SEMA4D	ERBB2	ENSMMUG00000008629	ENSMMUG00000001348	;;;;;;;RightVentricle;;;;;;;	1	Cerebral Cortex;;;;;;;;;;;;;;	1
NRG1_ERBB2	NRG1	ERBB2	ENSMMUG00000000208	ENSMMUG00000001348	;;;;;;;RightVentricle;;;;;;;	1	Cerebral Cortex;;;;;;;;;;;;;;	1
HLA-A_ERBB2	HLA-A	ERBB2	ENSMMUG00000056914	ENSMMUG00000001348	Cerebral Cortex;;;;;;;;;;;;Stomach;;	2	Cerebral Cortex;;;;;;;;;;;;;;	1
NRG4_ERBB2	NRG4	ERBB2	ENSMMUG00000020882	ENSMMUG00000001348	;;;;;;;;;Lung;;;;Testis;	2	Cerebral Cortex;;;;;;;;;;;;;;	1
L1CAM_ERBB2	L1CAM	ERBB2	ENSMMUG00000003379	ENSMMUG00000001348	;;;;;;;RightVentricle;;;;;;;	1	Cerebral Cortex;;;;;;;;;;;;;;	1
NRG2_ERBB2	NRG2	ERBB2	ENSMMUG00000010301	ENSMMUG00000001348	;;Cerebellum;;;;;RightVentricle;;;;;;;	2	Cerebral Cortex;;;;;;;;;;;;;;	1
CXCL9_FCGR2A	CXCL9	FCGR2A	ENSMMUG00000043801	ENSMMUG00000003775	Cerebral Cortex;;;;;;;;;Lung;;;;Testis;	3	Cerebral Cortex;;;;;;;;;;;;;;	1
CXCL12_ACKR3	CXCL12	ACKR3	ENSMMUG00000012181	ENSMMUG00000060487	Cerebral Cortex;;;;;;;;;;;;;;	1	Cerebral Cortex;;;;;;;;;;;;;;	1
EFNA3_EPHA1	EFNA3	EPHA1	ENSMMUG00000023350	ENSMMUG00000055322	;;;;;;;RightVentricle;Liver;;;;;;	2	;;Cerebellum;;;;;;;;;;;;	1
EFNA1_EPHA1	EFNA1	EPHA1	ENSMMUG00000005350	ENSMMUG00000055322	Cerebral Cortex;;;;;;;;;;;;;;	1	;;Cerebellum;;;;;;;;;;;;	1
NTF3_NTRK2	NTF3	NTRK2	ENSMMUG00000014646	ENSMMUG00000023117	Cerebral Cortex;;;;;;;;;;;;;;	1	;;;;;;;RightVentricle;;;;;;;	1
BDNF_NTRK2	BDNF	NTRK2	ENSMMUG00000008634	ENSMMUG00000023117	;;;;;;;;;;Muscle;;;;	1	;;;;;;;RightVentricle;;;;;;;	1
NTNG2_LRRC4C	NTNG2	LRRC4C	ENSMMUG00000006923	ENSMMUG00000007945	;;Cerebellum;;;;;RightVentricle;;;;;;;	2	;;;;;;;RightVentricle;;;;;;;	1
PLAU_ST14	PLAU	ST14	ENSMMUG00000009906	ENSMMUG00000018034	Cerebral Cortex;;;;;;;;;;;;;;	1	;;;;;;;;;;;;;Testis;	1
PDYN_ADRA2A	PDYN	ADRA2A	ENSMMUG00000009984	ENSMMUG00000041307	;;;;;;;RightVentricle;;;;;;;	1	;;Cerebellum;;;;;RightVentricle;;;;;;;	2
CXCL12_ADRA2A	CXCL12	ADRA2A	ENSMMUG00000012181	ENSMMUG00000041307	Cerebral Cortex;;;;;;;;;;;;;;	1	;;Cerebellum;;;;;RightVentricle;;;;;;;	2
SST_ADRA2A	SST	ADRA2A	ENSMMUG00000000850	ENSMMUG00000041307	;;;;;;;RightVentricle;;;;Spleen;;;	2	;;Cerebellum;;;;;RightVentricle;;;;;;;	2
SAA1_ADRA2A	SAA1	ADRA2A	ENSMMUG00000060306	ENSMMUG00000041307	;;;;;;;RightVentricle;;;;;;;	1	;;Cerebellum;;;;;RightVentricle;;;;;;;	2
CXCL8_ADRA2A	CXCL8	ADRA2A	ENSMMUG00000060156	ENSMMUG00000041307	Cerebral Cortex;;;;;;;;;;;;;;	1	;;Cerebellum;;;;;RightVentricle;;;;;;;	2
CXCL10_ADRA2A	CXCL10	ADRA2A	ENSMMUG00000020903	ENSMMUG00000041307	Cerebral Cortex;;;;;;;;;Lung;;;;;	2	;;Cerebellum;;;;;RightVentricle;;;;;;;	2
CCL19_ADRA2A	CCL19	ADRA2A	ENSMMUG00000016531	ENSMMUG00000041307	Cerebral Cortex;;;;;;;;;;;;;Testis;	2	;;Cerebellum;;;;;RightVentricle;;;;;;;	2
PNOC_ADRA2A	PNOC	ADRA2A	ENSMMUG00000007479	ENSMMUG00000041307	;Cerebral CortexStem;;;;;;RightVentricle;;;;;;;	2	;;Cerebellum;;;;;RightVentricle;;;;;;;	2
CXCL1_ADRA2A	CXCL1	ADRA2A	ENSMMUG00000008367	ENSMMUG00000041307	;;;;;;;;;;;Spleen;;;	1	;;Cerebellum;;;;;RightVentricle;;;;;;;	2
CXCL9_ADRA2A	CXCL9	ADRA2A	ENSMMUG00000043801	ENSMMUG00000041307	Cerebral Cortex;;;;;;;;;Lung;;;;Testis;	3	;;Cerebellum;;;;;RightVentricle;;;;;;;	2
NPW_ADRA2A	NPW	ADRA2A	ENSMMUG00000020017	ENSMMUG00000041307	;;Cerebellum;;;;;RightVentricle;;;;;;;	2	;;Cerebellum;;;;;RightVentricle;;;;;;;	2
PENK_ADRA2A	PENK	ADRA2A	ENSMMUG00000006775	ENSMMUG00000041307	;;;;;;;RightVentricle;;;;;;;	1	;;Cerebellum;;;;;RightVentricle;;;;;;;	2
ANXA1_ADRA2A	ANXA1	ADRA2A	ENSMMUG00000012667	ENSMMUG00000041307	Cerebral Cortex;;;;;;;;;;;;;;	1	;;Cerebellum;;;;;RightVentricle;;;;;;;	2
EFNA3_EPHA4	EFNA3	EPHA4	ENSMMUG00000023350	ENSMMUG00000012364	;;;;;;;RightVentricle;Liver;;;;;;	2	;;;;;;;;;;;;;Testis;	1
EFNA1_EPHA4	EFNA1	EPHA4	ENSMMUG00000005350	ENSMMUG00000012364	Cerebral Cortex;;;;;;;;;;;;;;	1	;;;;;;;;;;;;;Testis;	1
PDGFC_FLT1	PDGFC	FLT1	ENSMMUG00000022900	ENSMMUG00000021538	Cerebral Cortex;;;;;;;;;;;;;;	1	Cerebral Cortex;;;;;;;;;;;;;;	1
VEGFC_FLT1	VEGFC	FLT1	ENSMMUG00000003748	ENSMMUG00000021538	Cerebral Cortex;;;;;;;;;;;;;;	1	Cerebral Cortex;;;;;;;;;;;;;;	1
VEGFA_FLT1	VEGFA	FLT1	ENSMMUG00000004577	ENSMMUG00000021538	Cerebral Cortex;;Cerebellum;;;;;;;;;;Stomach;;	3	Cerebral Cortex;;;;;;;;;;;;;;	1
SORBS1_ITGA1	SORBS1	ITGA1	ENSMMUG00000004818	ENSMMUG00000001753	Cerebral Cortex;;;;;;;;;;;;;;	1	Cerebral Cortex;;;;;;;;;;;;;;	1
COL4A6_ITGA1	COL4A6	ITGA1	ENSMMUG00000007205	ENSMMUG00000001753	Cerebral Cortex;;;;;;;;;;;;;;	1	Cerebral Cortex;;;;;;;;;;;;;;	1
LAMA2_ITGA1	LAMA2	ITGA1	ENSMMUG00000022136	ENSMMUG00000001753	Cerebral Cortex;;;;;;;;;;;;;;	1	Cerebral Cortex;;;;;;;;;;;;;;	1
LAMA1_ITGA1	LAMA1	ITGA1	ENSMMUG00000011408	ENSMMUG00000001753	;;;;;;;RightVentricle;;;;;Stomach;;	2	Cerebral Cortex;;;;;;;;;;;;;;	1
COL6A1_ITGA1	COL6A1	ITGA1	ENSMMUG00000000544	ENSMMUG00000001753	Cerebral Cortex;;Cerebellum;;;;;;;;;;;;	2	Cerebral Cortex;;;;;;;;;;;;;;	1
COL4A4_ITGA1	COL4A4	ITGA1	ENSMMUG00000013233	ENSMMUG00000001753	Cerebral Cortex;;;;;;;;;;;;Stomach;;	2	Cerebral Cortex;;;;;;;;;;;;;;	1
COL5A1_ITGA1	COL5A1	ITGA1	ENSMMUG00000012147	ENSMMUG00000001753	;;Cerebellum;;;;;RightVentricle;;;;;;;	2	Cerebral Cortex;;;;;;;;;;;;;;	1
COL6A2_ITGA1	COL6A2	ITGA1	ENSMMUG00000022317	ENSMMUG00000001753	Cerebral Cortex;;Cerebellum;;;;;;;;;;;;	2	Cerebral Cortex;;;;;;;;;;;;;;	1
COL4A3_ITGA1	COL4A3	ITGA1	ENSMMUG00000013235	ENSMMUG00000001753	Cerebral Cortex;;;;;;;;;;;;Stomach;;	2	Cerebral Cortex;;;;;;;;;;;;;;	1
COL2A1_ITGA1	COL2A1	ITGA1	ENSMMUG00000011444	ENSMMUG00000001753	;;;;;;;RightVentricle;;;;;;;	1	Cerebral Cortex;;;;;;;;;;;;;;	1
COL6A3_ITGA1	COL6A3	ITGA1	ENSMMUG00000014049	ENSMMUG00000001753	Cerebral Cortex;;;;;;;;;;;;;;	1	Cerebral Cortex;;;;;;;;;;;;;;	1
COL5A2_ITGA1	COL5A2	ITGA1	ENSMMUG00000021290	ENSMMUG00000001753	Cerebral Cortex;;Cerebellum;;;;;;;;;;;;	2	Cerebral Cortex;;;;;;;;;;;;;;	1
COL1A2_ITGA1	COL1A2	ITGA1	ENSMMUG00000039654	ENSMMUG00000001753	Cerebral Cortex;;Cerebellum;;;;;;;;;;;;	2	Cerebral Cortex;;;;;;;;;;;;;;	1
COL4A1_ITGA1	COL4A1	ITGA1	ENSMMUG00000022280	ENSMMUG00000001753	Cerebral Cortex;;;;;;;;;;;;;;	1	Cerebral Cortex;;;;;;;;;;;;;;	1
PLA2G10_PLA2R1	PLA2G10	PLA2R1	ENSMMUG00000054410	ENSMMUG00000051450	Cerebral Cortex;;;;;;;;;;;;;;	1	Cerebral Cortex;;;;;;;;;;;;;;	1
FBN1_ITGB6	FBN1	ITGB6	ENSMMUG00000004239	ENSMMUG00000002678	Cerebral Cortex;;;;;;;;;;;;;;	1	Cerebral Cortex;;;;;;;;;;Muscle;;;;	2
FN1_ITGB6	FN1	ITGB6	ENSMMUG00000012321	ENSMMUG00000002678	Cerebral Cortex;;;;;;;;;;;;;Testis;	2	Cerebral Cortex;;;;;;;;;;Muscle;;;;	2
FYN_THY1	FYN	THY1	ENSMMUG00000017017	ENSMMUG00000008923	;;Cerebellum;;;;;RightVentricle;;;;;;;	2	;;;;;;;RightVentricle;;;;;;;	1
CALM3_ADCY8	CALM3	ADCY8	ENSMMUG00000017921	ENSMMUG00000010440	;;;;;;;RightVentricle;;;;;;;	1	;;;;;;;RightVentricle;;;;;;;	1
PENK_OGFR	PENK	OGFR	ENSMMUG00000006775	ENSMMUG00000016856	;;;;;;;RightVentricle;;;;;;;	1	;;Cerebellum;;;;;RightVentricle;;;;;Stomach;;	3
FGF14_FGFR4	FGF14	FGFR4	ENSMMUG00000002875	ENSMMUG00000011033	;;;;;;;RightVentricle;;;;;;;	1	Cerebral Cortex;;;;;;;;;;;;;;	1
FGF1_FGFR4	FGF1	FGFR4	ENSMMUG00000057828	ENSMMUG00000011033	;;;;;;;;;;;;;Testis;	1	Cerebral Cortex;;;;;;;;;;;;;;	1
FGF16_FGFR4	FGF16	FGFR4	ENSMMUG00000011744	ENSMMUG00000011033	Cerebral Cortex;;;;;;;;;;;;;;	1	Cerebral Cortex;;;;;;;;;;;;;;	1
FGF13_FGFR4	FGF13	FGFR4	ENSMMUG00000012484	ENSMMUG00000011033	;;;;;;;RightVentricle;;;;;;;	1	Cerebral Cortex;;;;;;;;;;;;;;	1
FGF12_FGFR4	FGF12	FGFR4	ENSMMUG00000000949	ENSMMUG00000011033	Cerebral Cortex;;;;;;;;;;;;;;	1	Cerebral Cortex;;;;;;;;;;;;;;	1
IL16_GRIN2C	IL16	GRIN2C	ENSMMUG00000011555	ENSMMUG00000005744	Cerebral Cortex;;;;;;;;;;;;;Testis;	2	;;Cerebellum;;;;;RightVentricle;;;;;;;	2
L1CAM_ITGA5	L1CAM	ITGA5	ENSMMUG00000003379	ENSMMUG00000003755	;;;;;;;RightVentricle;;;;;;;	1	Cerebral Cortex;;;;;;;;;;;;;;	1
PLAU_ITGA5	PLAU	ITGA5	ENSMMUG00000009906	ENSMMUG00000003755	Cerebral Cortex;;;;;;;;;;;;;;	1	Cerebral Cortex;;;;;;;;;;;;;;	1
CCN1_ITGA5	CCN1	ITGA5	ENSMMUG00000013197	ENSMMUG00000003755	Cerebral Cortex;;;;;;;;;;;;;;	1	Cerebral Cortex;;;;;;;;;;;;;;	1
FGG_ITGA5	FGG	ITGA5	ENSMMUG00000021304	ENSMMUG00000003755	;;Cerebellum;;;;;;;;;;;;	1	Cerebral Cortex;;;;;;;;;;;;;;	1
CCN2_ITGA5	CCN2	ITGA5	ENSMMUG00000014150	ENSMMUG00000003755	Cerebral Cortex;;Cerebellum;;;;;;;;;;;;	2	Cerebral Cortex;;;;;;;;;;;;;;	1
FGB_ITGA5	FGB	ITGA5	ENSMMUG00000021302	ENSMMUG00000003755	;;Cerebellum;;Intestine;;;;;;;;;;	2	Cerebral Cortex;;;;;;;;;;;;;;	1
FBN1_ITGA5	FBN1	ITGA5	ENSMMUG00000004239	ENSMMUG00000003755	Cerebral Cortex;;;;;;;;;;;;;;	1	Cerebral Cortex;;;;;;;;;;;;;;	1
ANGPT1_ITGA5	ANGPT1	ITGA5	ENSMMUG00000017745	ENSMMUG00000003755	Cerebral Cortex;;;;;;;;;;;;;;	1	Cerebral Cortex;;;;;;;;;;;;;;	1
COL18A1_ITGA5	COL18A1	ITGA5	ENSMMUG00000004472	ENSMMUG00000003755	Cerebral Cortex;;Cerebellum;;;;;;;;;;;;	2	Cerebral Cortex;;;;;;;;;;;;;;	1
ADAM17_ITGA5	ADAM17	ITGA5	ENSMMUG00000012921	ENSMMUG00000003755	Cerebral Cortex;;;;;;;;;;;;;;	1	Cerebral Cortex;;;;;;;;;;;;;;	1
ANGPTL3_ITGA5	ANGPTL3	ITGA5	ENSMMUG00000046449	ENSMMUG00000003755	Cerebral Cortex;;;;;;;;;Lung;;;;Testis;	3	Cerebral Cortex;;;;;;;;;;;;;;	1
FN1_ITGA5	FN1	ITGA5	ENSMMUG00000012321	ENSMMUG00000003755	Cerebral Cortex;;;;;;;;;;;;;Testis;	2	Cerebral Cortex;;;;;;;;;;;;;;	1
WNT7B_LRP5	WNT7B	LRP5	ENSMMUG00000000180	ENSMMUG00000031237	;;;;;;;RightVentricle;;;;;;;	1	Cerebral Cortex;;;;;;;;;;;;;;	1
PSEN1_NCSTN	PSEN1	NCSTN	ENSMMUG00000010173	ENSMMUG00000021856	;;;;;;;;;;;;;Testis;	1	Cerebral Cortex;;;;;;;;;;;;;Testis;	2
PLAU_ITGB5	PLAU	ITGB5	ENSMMUG00000009906	ENSMMUG00000014516	Cerebral Cortex;;;;;;;;;;;;;;	1	Cerebral Cortex;;;;;;;;;;;;;;	1
SORBS1_ITGB5	SORBS1	ITGB5	ENSMMUG00000004818	ENSMMUG00000014516	Cerebral Cortex;;;;;;;;;;;;;;	1	Cerebral Cortex;;;;;;;;;;;;;;	1
TLN1_ITGB5	TLN1	ITGB5	ENSMMUG00000031856	ENSMMUG00000014516	Cerebral Cortex;;;;;;;;;;;;;;	1	Cerebral Cortex;;;;;;;;;;;;;;	1
COL4A2_ITGB5	COL4A2	ITGB5	ENSMMUG00000022282	ENSMMUG00000014516	Cerebral Cortex;;Cerebellum;;;;;;;;;;;;	2	Cerebral Cortex;;;;;;;;;;;;;;	1
CCN1_ITGB5	CCN1	ITGB5	ENSMMUG00000013197	ENSMMUG00000014516	Cerebral Cortex;;;;;;;;;;;;;;	1	Cerebral Cortex;;;;;;;;;;;;;;	1
ADAM9_ITGB5	ADAM9	ITGB5	ENSMMUG00000006033	ENSMMUG00000014516	Cerebral Cortex;;;;;;;;;;;;;;	1	Cerebral Cortex;;;;;;;;;;;;;;	1
COL18A1_ITGB5	COL18A1	ITGB5	ENSMMUG00000004472	ENSMMUG00000014516	Cerebral Cortex;;Cerebellum;;;;;;;;;;;;	2	Cerebral Cortex;;;;;;;;;;;;;;	1
ITGB3BP_ITGB5	ITGB3BP	ITGB5	ENSMMUG00000020047	ENSMMUG00000014516	Cerebral Cortex;;;;;;;;;;;;;;	1	Cerebral Cortex;;;;;;;;;;;;;;	1
LTBP3_ITGB5	LTBP3	ITGB5	ENSMMUG00000023479	ENSMMUG00000014516	;;Cerebellum;;;;;RightVentricle;;;;;;;	2	Cerebral Cortex;;;;;;;;;;;;;;	1
LTBP1_ITGB5	LTBP1	ITGB5	ENSMMUG00000021436	ENSMMUG00000014516	Cerebral Cortex;;;;;;;;;;;;;;	1	Cerebral Cortex;;;;;;;;;;;;;;	1
COL4A6_ITGA2	COL4A6	ITGA2	ENSMMUG00000007205	ENSMMUG00000020448	Cerebral Cortex;;;;;;;;;;;;;;	1	Cerebral Cortex;;;;;;;;;;;;;;	1
LAMA2_ITGA2	LAMA2	ITGA2	ENSMMUG00000022136	ENSMMUG00000020448	Cerebral Cortex;;;;;;;;;;;;;;	1	Cerebral Cortex;;;;;;;;;;;;;;	1
LAMA1_ITGA2	LAMA1	ITGA2	ENSMMUG00000011408	ENSMMUG00000020448	;;;;;;;RightVentricle;;;;;Stomach;;	2	Cerebral Cortex;;;;;;;;;;;;;;	1
LAMC3_ITGA2	LAMC3	ITGA2	ENSMMUG00000002267	ENSMMUG00000020448	;;Cerebellum;;;;;RightVentricle;;;;;;;	2	Cerebral Cortex;;;;;;;;;;;;;;	1
COL6A1_ITGA2	COL6A1	ITGA2	ENSMMUG00000000544	ENSMMUG00000020448	Cerebral Cortex;;Cerebellum;;;;;;;;;;;;	2	Cerebral Cortex;;;;;;;;;;;;;;	1
COL4A4_ITGA2	COL4A4	ITGA2	ENSMMUG00000013233	ENSMMUG00000020448	Cerebral Cortex;;;;;;;;;;;;Stomach;;	2	Cerebral Cortex;;;;;;;;;;;;;;	1
COL11A1_ITGA2	COL11A1	ITGA2	ENSMMUG00000004103	ENSMMUG00000020448	;;;;;;;RightVentricle;;;;;;;	1	Cerebral Cortex;;;;;;;;;;;;;;	1
COL6A2_ITGA2	COL6A2	ITGA2	ENSMMUG00000022317	ENSMMUG00000020448	Cerebral Cortex;;Cerebellum;;;;;;;;;;;;	2	Cerebral Cortex;;;;;;;;;;;;;;	1
COL4A3_ITGA2	COL4A3	ITGA2	ENSMMUG00000013235	ENSMMUG00000020448	Cerebral Cortex;;;;;;;;;;;;Stomach;;	2	Cerebral Cortex;;;;;;;;;;;;;;	1
COL2A1_ITGA2	COL2A1	ITGA2	ENSMMUG00000011444	ENSMMUG00000020448	;;;;;;;RightVentricle;;;;;;;	1	Cerebral Cortex;;;;;;;;;;;;;;	1
HSPG2_ITGA2	HSPG2	ITGA2	ENSMMUG00000014828	ENSMMUG00000020448	Cerebral Cortex;;Cerebellum;;;;;;;;;;;;	2	Cerebral Cortex;;;;;;;;;;;;;;	1
LAMB3_ITGA2	LAMB3	ITGA2	ENSMMUG00000016925	ENSMMUG00000020448	;;;;;;;RightVentricle;;;;;;;	1	Cerebral Cortex;;;;;;;;;;;;;;	1
CHAD_ITGA2	CHAD	ITGA2	ENSMMUG00000053287	ENSMMUG00000020448	;;;;;;;RightVentricle;;;;;Stomach;;	2	Cerebral Cortex;;;;;;;;;;;;;;	1
COL1A2_ITGA2	COL1A2	ITGA2	ENSMMUG00000039654	ENSMMUG00000020448	Cerebral Cortex;;Cerebellum;;;;;;;;;;;;	2	Cerebral Cortex;;;;;;;;;;;;;;	1
COL4A1_ITGA2	COL4A1	ITGA2	ENSMMUG00000022280	ENSMMUG00000020448	Cerebral Cortex;;;;;;;;;;;;;;	1	Cerebral Cortex;;;;;;;;;;;;;;	1
FN1_ITGA2	FN1	ITGA2	ENSMMUG00000012321	ENSMMUG00000020448	Cerebral Cortex;;;;;;;;;;;;;Testis;	2	Cerebral Cortex;;;;;;;;;;;;;;	1
COL3A1_ITGA2	COL3A1	ITGA2	ENSMMUG00000021286	ENSMMUG00000020448	Cerebral Cortex;;Cerebellum;;;;;;;;;;;;	2	Cerebral Cortex;;;;;;;;;;;;;;	1
NUCB2_ERAP1	NUCB2	ERAP1	ENSMMUG00000005895	ENSMMUG00000002063	Cerebral Cortex;;;;;;;;;;;;;;	1	Cerebral Cortex;;;;;;;;;;;;;Testis;	2
CXCL12_AVPR1A	CXCL12	AVPR1A	ENSMMUG00000012181	ENSMMUG00000000549	Cerebral Cortex;;;;;;;;;;;;;;	1	Cerebral Cortex;;;;;;;;Liver;;;;;;	2
AVP_AVPR1A	AVP	AVPR1A	ENSMMUG00000051923	ENSMMUG00000000549	;;;;;;;RightVentricle;;;;;;;	1	Cerebral Cortex;;;;;;;;Liver;;;;;;	2
C4A_C3AR1	C4A	C3AR1	ENSMMUG00000059791	ENSMMUG00000032156	;;;;Intestine;;;;;;;;;;	1	Cerebral Cortex;;;;;;;;;;;;;;	1
SORBS1_INSR	SORBS1	INSR	ENSMMUG00000004818	ENSMMUG00000028907	Cerebral Cortex;;;;;;;;;;;;;;	1	Cerebral Cortex;;;;;;;;;;;;;;	1
IGF2_INSR	IGF2	INSR	ENSMMUG00000047449	ENSMMUG00000028907	;;Cerebellum;;;;;;;;Muscle;;;;	2	Cerebral Cortex;;;;;;;;;;;;;;	1
HRAS_INSR	HRAS	INSR	ENSMMUG00000021659	ENSMMUG00000028907	;;Cerebellum;;;;;RightVentricle;;;;;;;	2	Cerebral Cortex;;;;;;;;;;;;;;	1
FN1_ROBO4	FN1	ROBO4	ENSMMUG00000012321	ENSMMUG00000021578	Cerebral Cortex;;;;;;;;;;;;;Testis;	2	Cerebral Cortex;;;;;;;;;;;;;;	1
AVP_ADRB2	AVP	ADRB2	ENSMMUG00000051923	ENSMMUG00000002214	;;;;;;;RightVentricle;;;;;;;	1	Cerebral Cortex;;;;;;;;;;;;;;	1
PTHLH_ADRB2	PTHLH	ADRB2	ENSMMUG00000010531	ENSMMUG00000002214	;;;;;;;RightVentricle;;;;;;Testis;	2	Cerebral Cortex;;;;;;;;;;;;;;	1
TF_ADRB2	TF	ADRB2	ENSMMUG00000008916	ENSMMUG00000002214	;;;;Intestine;;;RightVentricle;;;;;Stomach;Testis;	4	Cerebral Cortex;;;;;;;;;;;;;;	1
HSPA8_ADRB2	HSPA8	ADRB2	ENSMMUG00000004696	ENSMMUG00000002214	;;;;;;;;;;;;;Testis;	1	Cerebral Cortex;;;;;;;;;;;;;;	1
ADM_ADRB2	ADM	ADRB2	ENSMMUG00000016387	ENSMMUG00000002214	Cerebral Cortex;;;;;;;;;;;;;;	1	Cerebral Cortex;;;;;;;;;;;;;;	1
ADM2_ADRB2	ADM2	ADRB2	ENSMMUG00000062822	ENSMMUG00000002214	;;Cerebellum;;;;;;;;;;;;	1	Cerebral Cortex;;;;;;;;;;;;;;	1
XCL1_XCR1	XCL1	XCR1	ENSMMUG00000060218	ENSMMUG00000023584	;;;;;;;RightVentricle;;;;;;;	1	;;;;;;;;;;;;;Testis;	1
XCL2_XCR1	XCL2	XCR1	ENSMMUG00000060218	ENSMMUG00000023584	;;;;;;;RightVentricle;;;;;;;	1	;;;;;;;;;;;;;Testis;	1
LGALS9_HAVCR2	LGALS9	HAVCR2	ENSMMUG00000017890	ENSMMUG00000048691	Cerebral Cortex;;;;;;;;;;;;;;	1	;;;;;;;;;;;;;Testis;	1
C4B_CD46	C4B	CD46	ENSMMUG00000059791	ENSMMUG00000007129	;;;;Intestine;;;;;;;;;;	1	Cerebral Cortex;;;;;;;;;;;;;;	1
SEMA4A_PLXND1	SEMA4A	PLXND1	ENSMMUG00000004901	ENSMMUG00000012737	;;;;;;;RightVentricle;;;;;;;	1	Cerebral Cortex;;;;;;;;;;;;;;	1
SEMA4D_MET	SEMA4D	MET	ENSMMUG00000008629	ENSMMUG00000006779	;;;;;;;RightVentricle;;;;;;;	1	Cerebral Cortex;;;;;;;;;;;;;;	1
CXCL1_CXCR2	CXCL1	CXCR2	ENSMMUG00000008367	ENSMMUG00000013400	;;;;;;;;;;;Spleen;;;	1	Cerebral Cortex;;;;;;;;;;;;;Testis;	2
CD55_ADGRE2	CD55	ADGRE2	ENSMMUG00000011711	ENSMMUG00000018932	Cerebral Cortex;;;;;;;;;;;;;;	1	Cerebral Cortex;;;;;;;;;;;;;;	1
AVP_VIPR1	AVP	VIPR1	ENSMMUG00000051923	ENSMMUG00000019897	;;;;;;;RightVentricle;;;;;;;	1	;;;;;;;RightVentricle;;;;;;Testis;	2
PTHLH_VIPR1	PTHLH	VIPR1	ENSMMUG00000010531	ENSMMUG00000019897	;;;;;;;RightVentricle;;;;;;Testis;	2	;;;;;;;RightVentricle;;;;;;Testis;	2
ADM_VIPR1	ADM	VIPR1	ENSMMUG00000016387	ENSMMUG00000019897	Cerebral Cortex;;;;;;;;;;;;;;	1	;;;;;;;RightVentricle;;;;;;Testis;	2
ADM2_VIPR1	ADM2	VIPR1	ENSMMUG00000062822	ENSMMUG00000019897	;;Cerebellum;;;;;;;;;;;;	1	;;;;;;;RightVentricle;;;;;;Testis;	2
APOD_LEPR	APOD	LEPR	ENSMMUG00000063008	ENSMMUG00000003265	Cerebral Cortex;;;;;;;;;;;;;;	1	Cerebral Cortex;;;;;;;;;;;;;Testis;	2
RTN4_RTN4RL1	RTN4	RTN4RL1	ENSMMUG00000021299	ENSMMUG00000063233	;;Cerebellum;;;;;RightVentricle;;;;;;;	2	;;Cerebellum;;;;;RightVentricle;;;;;;;	2
AFDN_EPHB3	AFDN	EPHB3	ENSMMUG00000021044	ENSMMUG00000003304	Cerebral Cortex;;;;;;;;;;;;;;	1	;;Cerebellum;;;;;RightVentricle;;;;;;;	2
NTN4_UNC5A	NTN4	UNC5A	ENSMMUG00000000521	ENSMMUG00000002649	Cerebral Cortex;;;;;;;;;;;;;Testis;	2	;;;;;;;RightVentricle;;;;;;;	1
F10_F3	F10	F3	ENSMMUG00000001038	ENSMMUG00000056548	Cerebral Cortex;;;;;;;;;;;;;;	1	Cerebral Cortex;;;;;;;;;;;;;;	1
F7_F3	F7	F3	ENSMMUG00000001036	ENSMMUG00000056548	;;;;;;;RightVentricle;;;;;;;	1	Cerebral Cortex;;;;;;;;;;;;;;	1
PTN_PTPRB	PTN	PTPRB	ENSMMUG00000011836	ENSMMUG00000011072	;;;;Intestine;;;;;;;;;;	1	Cerebral Cortex;;;;;;;;;;;;;;	1
CCK_CCKBR	CCK	CCKBR	ENSMMUG00000001077	ENSMMUG00000016884	;;;;;;;RightVentricle;;;;;;;	1	;;;;;;;RightVentricle;;;;;;;	1
BMP5_HJV	BMP5	HJV	ENSMMUG00000011858	ENSMMUG00000016054	;;;;;;;;;Lung;;;;Testis;	2	Cerebral Cortex;;;;;;;;;;;;;;	1
EFNA3_EPHA3	EFNA3	EPHA3	ENSMMUG00000023350	ENSMMUG00000008242	;;;;;;;RightVentricle;Liver;;;;;;	2	;;;;;;;;;;;;;Testis;	1
EFNA1_EPHA3	EFNA1	EPHA3	ENSMMUG00000005350	ENSMMUG00000008242	Cerebral Cortex;;;;;;;;;;;;;;	1	;;;;;;;;;;;;;Testis;	1
NRG1_MS4A4A	NRG1	MS4A4A	ENSMMUG00000000208	ENSMMUG00000020177	;;;;;;;RightVentricle;;;;;;;	1	Cerebral Cortex;;;;;;;;;;;;;;	1
CCN1_CAV1	CCN1	CAV1	ENSMMUG00000013197	ENSMMUG00000014122	Cerebral Cortex;;;;;;;;;;;;;;	1	Cerebral Cortex;;;;;;;;;Lung;;;;;	2
PTGS2_CAV1	PTGS2	CAV1	ENSMMUG00000016857	ENSMMUG00000014122	Cerebral Cortex;;;;;;;;;;;;;;	1	Cerebral Cortex;;;;;;;;;Lung;;;;;	2
HRAS_CAV1	HRAS	CAV1	ENSMMUG00000021659	ENSMMUG00000014122	;;Cerebellum;;;;;RightVentricle;;;;;;;	2	Cerebral Cortex;;;;;;;;;Lung;;;;;	2
FGF14_FGFR3	FGF14	FGFR3	ENSMMUG00000002875	ENSMMUG00000019945	;;;;;;;RightVentricle;;;;;;;	1	;;Cerebellum;;;;;RightVentricle;;;;;Stomach;;	3
FGF1_FGFR3	FGF1	FGFR3	ENSMMUG00000057828	ENSMMUG00000019945	;;;;;;;;;;;;;Testis;	1	;;Cerebellum;;;;;RightVentricle;;;;;Stomach;;	3
FGF16_FGFR3	FGF16	FGFR3	ENSMMUG00000011744	ENSMMUG00000019945	Cerebral Cortex;;;;;;;;;;;;;;	1	;;Cerebellum;;;;;RightVentricle;;;;;Stomach;;	3
FGF12_FGFR3	FGF12	FGFR3	ENSMMUG00000000949	ENSMMUG00000019945	Cerebral Cortex;;;;;;;;;;;;;;	1	;;Cerebellum;;;;;RightVentricle;;;;;Stomach;;	3
NRG1_ADGRL1	NRG1	ADGRL1	ENSMMUG00000000208	ENSMMUG00000014137	;;;;;;;RightVentricle;;;;;;;	1	;;;;;;;RightVentricle;;;;;;;	1
NPPA_NPR2	NPPA	NPR2	ENSMMUG00000007834	ENSMMUG00000016334	Cerebral Cortex;;;;;;;;;;;;;;	1	Cerebral Cortex;;;;;;;;;;;;;;	1
ADIPOQ_ADIPOR1	ADIPOQ	ADIPOR1	ENSMMUG00000002684	ENSMMUG00000007046	Cerebral Cortex;;;;Intestine;;LeftVentricle;;;;;;Stomach;;	4	Cerebral Cortex;;;;;;;;;;;;;;	1
NRG3_ERBB4	NRG3	ERBB4	ENSMMUG00000017380	ENSMMUG00000001674	;;;;;;;RightVentricle;;;;;;;	1	;;;;;;;;;;;;Stomach;;	1
NRG1_ERBB4	NRG1	ERBB4	ENSMMUG00000000208	ENSMMUG00000001674	;;;;;;;RightVentricle;;;;;;;	1	;;;;;;;;;;;;Stomach;;	1
NRG4_ERBB4	NRG4	ERBB4	ENSMMUG00000020882	ENSMMUG00000001674	;;;;;;;;;Lung;;;;Testis;	2	;;;;;;;;;;;;Stomach;;	1
NRG2_ERBB4	NRG2	ERBB4	ENSMMUG00000010301	ENSMMUG00000001674	;;Cerebellum;;;;;RightVentricle;;;;;;;	2	;;;;;;;;;;;;Stomach;;	1
CCN2_ERBB4	CCN2	ERBB4	ENSMMUG00000014150	ENSMMUG00000001674	Cerebral Cortex;;Cerebellum;;;;;;;;;;;;	2	;;;;;;;;;;;;Stomach;;	1
COL5A1_SDC3	COL5A1	SDC3	ENSMMUG00000012147	ENSMMUG00000013519	;;Cerebellum;;;;;RightVentricle;;;;;;;	2	;;;;;;;RightVentricle;;;;;;;	1
LAMA2_RPSA	LAMA2	RPSA	ENSMMUG00000022136	ENSMMUG00000022965	Cerebral Cortex;;;;;;;;;;;;;;	1	Cerebral Cortex;;;;;;;;;;;;;Testis;	2
LAMA1_RPSA	LAMA1	RPSA	ENSMMUG00000011408	ENSMMUG00000022965	;;;;;;;RightVentricle;;;;;Stomach;;	2	Cerebral Cortex;;;;;;;;;;;;;Testis;	2
LAMB2_RPSA	LAMB2	RPSA	ENSMMUG00000002952	ENSMMUG00000022965	Cerebral Cortex;;;;;;;;;;;;;;	1	Cerebral Cortex;;;;;;;;;;;;;Testis;	2
NCAM1_GFRA1	NCAM1	GFRA1	ENSMMUG00000004688	ENSMMUG00000020080	;;;;;;;;;;;;;Testis;	1	Cerebral Cortex;;;;;;;;;;;;;;	1
GDNF_GFRA1	GDNF	GFRA1	ENSMMUG00000018963	ENSMMUG00000020080	;;;;;;;RightVentricle;Liver;;;Spleen;;;	3	Cerebral Cortex;;;;;;;;;;;;;;	1
GDNF_RET	GDNF	RET	ENSMMUG00000018963	ENSMMUG00000015400	;;;;;;;RightVentricle;Liver;;;Spleen;;;	3	Cerebral Cortex;;;;;;;;;;;;;;	1
VEGFA_RET	VEGFA	RET	ENSMMUG00000004577	ENSMMUG00000015400	Cerebral Cortex;;Cerebellum;;;;;;;;;;Stomach;;	3	Cerebral Cortex;;;;;;;;;;;;;;	1
PIGA_PIGR	PIGA	PIGR	ENSMMUG00000015737	ENSMMUG00000011220	Cerebral Cortex;;;;;;;;;;;;;;	1	;;;;;;;;;;Muscle;;;;	1
PLAU_IGF2R	PLAU	IGF2R	ENSMMUG00000009906	ENSMMUG00000015658	Cerebral Cortex;;;;;;;;;;;;;;	1	Cerebral Cortex;;;;;;;;;;;;;;	1
IGF2_IGF2R	IGF2	IGF2R	ENSMMUG00000047449	ENSMMUG00000015658	;;Cerebellum;;;;;;;;Muscle;;;;	2	Cerebral Cortex;;;;;;;;;;;;;;	1
PDYN_GRM7	PDYN	GRM7	ENSMMUG00000009984	ENSMMUG00000011231	;;;;;;;RightVentricle;;;;;;;	1	;;;;Intestine;;;RightVentricle;;;;;;Testis;	3
CXCL12_GRM7	CXCL12	GRM7	ENSMMUG00000012181	ENSMMUG00000011231	Cerebral Cortex;;;;;;;;;;;;;;	1	;;;;Intestine;;;RightVentricle;;;;;;Testis;	3
SAA1_GRM7	SAA1	GRM7	ENSMMUG00000060306	ENSMMUG00000011231	;;;;;;;RightVentricle;;;;;;;	1	;;;;Intestine;;;RightVentricle;;;;;;Testis;	3
CXCL1_GRM7	CXCL1	GRM7	ENSMMUG00000008367	ENSMMUG00000011231	;;;;;;;;;;;Spleen;;;	1	;;;;Intestine;;;RightVentricle;;;;;;Testis;	3
CXCL9_GRM7	CXCL9	GRM7	ENSMMUG00000043801	ENSMMUG00000011231	Cerebral Cortex;;;;;;;;;Lung;;;;Testis;	3	;;;;Intestine;;;RightVentricle;;;;;;Testis;	3
ANXA1_GRM7	ANXA1	GRM7	ENSMMUG00000012667	ENSMMUG00000011231	Cerebral Cortex;;;;;;;;;;;;;;	1	;;;;Intestine;;;RightVentricle;;;;;;Testis;	3
EFNA3_EPHA2	EFNA3	EPHA2	ENSMMUG00000023350	ENSMMUG00000018245	;;;;;;;RightVentricle;Liver;;;;;;	2	Cerebral Cortex;;;;;;;;;;;;;;	1
EFNA1_EPHA2	EFNA1	EPHA2	ENSMMUG00000005350	ENSMMUG00000018245	Cerebral Cortex;;;;;;;;;;;;;;	1	Cerebral Cortex;;;;;;;;;;;;;;	1
SEMA4D_PLXNB1	SEMA4D	PLXNB1	ENSMMUG00000008629	ENSMMUG00000003074	;;;;;;;RightVentricle;;;;;;;	1	;;Cerebellum;;;;;RightVentricle;;;;;Stomach;;	3
SEMA4A_PLXNB1	SEMA4A	PLXNB1	ENSMMUG00000004901	ENSMMUG00000003074	;;;;;;;RightVentricle;;;;;;;	1	;;Cerebellum;;;;;RightVentricle;;;;;Stomach;;	3
TGFB2_TGFBR2	TGFB2	TGFBR2	ENSMMUG00000004071	ENSMMUG00000010031	;;;;;;;;;;;;;Testis;	1	Cerebral Cortex;;;;;;;;;;;;;;	1
S100A10_TRPV6	S100A10	TRPV6	ENSMMUG00000052533	ENSMMUG00000016219	Cerebral Cortex;;;;;;;;;;;;;;	1	;;;;;;;RightVentricle;;;;;;;	1
VEGFC_NRP2	VEGFC	NRP2	ENSMMUG00000003748	ENSMMUG00000020052	Cerebral Cortex;;;;;;;;;;;;;;	1	;;;;;;;;;;;;;Testis;	1
VEGFA_NRP2	VEGFA	NRP2	ENSMMUG00000004577	ENSMMUG00000020052	Cerebral Cortex;;Cerebellum;;;;;;;;;;Stomach;;	3	;;;;;;;;;;;;;Testis;	1
CXCL9_DPP4	CXCL9	DPP4	ENSMMUG00000043801	ENSMMUG00000008387	Cerebral Cortex;;;;;;;;;Lung;;;;Testis;	3	Cerebral Cortex;;;;;;;;;;;;;;	1
CXCL12_DPP4	CXCL12	DPP4	ENSMMUG00000012181	ENSMMUG00000008387	Cerebral Cortex;;;;;;;;;;;;;;	1	Cerebral Cortex;;;;;;;;;;;;;;	1
NTF3_NTRK3	NTF3	NTRK3	ENSMMUG00000014646	ENSMMUG00000001386	Cerebral Cortex;;;;;;;;;;;;;;	1	;;;;;;;RightVentricle;;;;;;;	1
COL4A6_CD47	COL4A6	CD47	ENSMMUG00000007205	ENSMMUG00000008791	Cerebral Cortex;;;;;;;;;;;;;;	1	;;;;;;;;;Lung;;;;Testis;	2
LGALS9_CD47	LGALS9	CD47	ENSMMUG00000017890	ENSMMUG00000008791	Cerebral Cortex;;;;;;;;;;;;;;	1	;;;;;;;;;Lung;;;;Testis;	2
COL4A4_CD47	COL4A4	CD47	ENSMMUG00000013233	ENSMMUG00000008791	Cerebral Cortex;;;;;;;;;;;;Stomach;;	2	;;;;;;;;;Lung;;;;Testis;	2
COL4A3_CD47	COL4A3	CD47	ENSMMUG00000013235	ENSMMUG00000008791	Cerebral Cortex;;;;;;;;;;;;Stomach;;	2	;;;;;;;;;Lung;;;;Testis;	2
THBS2_CD47	THBS2	CD47	ENSMMUG00000051514	ENSMMUG00000008791	Cerebral Cortex;;;;;;;;;;;;;;	1	;;;;;;;;;Lung;;;;Testis;	2
COL4A1_CD47	COL4A1	CD47	ENSMMUG00000022280	ENSMMUG00000008791	Cerebral Cortex;;;;;;;;;;;;;;	1	;;;;;;;;;Lung;;;;Testis;	2
AFDN_F11R	AFDN	F11R	ENSMMUG00000021044	ENSMMUG00000001996	Cerebral Cortex;;;;;;;;;;;;;;	1	Cerebral Cortex;;;;;;;;;;;;;;	1
CXCL1_ACKR1	CXCL1	ACKR1	ENSMMUG00000008367	ENSMMUG00000001300	;;;;;;;;;;;Spleen;;;	1	Cerebral Cortex;;;;;;;;;;;;;;	1
NPPA_NPR1	NPPA	NPR1	ENSMMUG00000007834	ENSMMUG00000008153	Cerebral Cortex;;;;;;;;;;;;;;	1	Cerebral Cortex;;Cerebellum;;;;;;;;;;;;	2
AFDN_EPHA7	AFDN	EPHA7	ENSMMUG00000021044	ENSMMUG00000014867	Cerebral Cortex;;;;;;;;;;;;;;	1	Cerebral Cortex;;;;;;;;;;;;;;	1
CD58_CD2	CD58	CD2	ENSMMUG00000008156	ENSMMUG00000052649	Cerebral Cortex;;;;;;;;;;;;;;	1	Cerebral Cortex;;;;;;;;;;;;;;	1
CD59_CD2	CD59	CD2	ENSMMUG00000055602	ENSMMUG00000052649	Cerebral Cortex;;;;;;;;;;;;;;	1	Cerebral Cortex;;;;;;;;;;;;;;	1
BMP7_BMPR1A	BMP7	BMPR1A	ENSMMUG00000004074	ENSMMUG00000011852	Cerebral Cortex;;;;;;;;;;;;;Testis;	2	Cerebral Cortex;;Cerebellum;;;;;;;;;;;;	2
BMP8B_BMPR1A	BMP8B	BMPR1A	ENSMMUG00000058881	ENSMMUG00000011852	;;Cerebellum;;;;;RightVentricle;;;;;;;	2	Cerebral Cortex;;Cerebellum;;;;;;;;;;;;	2
LTB_CD40	LTB	CD40	ENSMMUG00000008849	ENSMMUG00000003683	;;;;;;;RightVentricle;;;;;;;	1	Cerebral Cortex;;;;;;;;;;;;;;	1
ANGPTL2_TIE1	ANGPTL2	TIE1	ENSMMUG00000012161	ENSMMUG00000010660	Cerebral Cortex;;;;;;;;;;;;;;	1	Cerebral Cortex;;;;;;;;;;;;;;	1
ANGPT1_TIE1	ANGPT1	TIE1	ENSMMUG00000017745	ENSMMUG00000010660	Cerebral Cortex;;;;;;;;;;;;;;	1	Cerebral Cortex;;;;;;;;;;;;;;	1
BDNF_BEX3	BDNF	BEX3	ENSMMUG00000008634	ENSMMUG00000049154	;;;;;;;;;;Muscle;;;;	1	;;;;;;;RightVentricle;;;;;;;	1
CXCL12_SDC4	CXCL12	SDC4	ENSMMUG00000012181	ENSMMUG00000048424	Cerebral Cortex;;;;;;;;;;;;;;	1	;;;;;;;;;;;;Stomach;;	1
LAMA1_SDC4	LAMA1	SDC4	ENSMMUG00000011408	ENSMMUG00000048424	;;;;;;;RightVentricle;;;;;Stomach;;	2	;;;;;;;;;;;;Stomach;;	1
BMP7_ENG	BMP7	ENG	ENSMMUG00000004074	ENSMMUG00000002248	Cerebral Cortex;;;;;;;;;;;;;Testis;	2	Cerebral Cortex;;Cerebellum;;;;;;;;;;;;	2
VEGFA_EPHB2	VEGFA	EPHB2	ENSMMUG00000004577	ENSMMUG00000023382	Cerebral Cortex;;Cerebellum;;;;;;;;;;Stomach;;	3	;;;;;;;RightVentricle;;;;;;Testis;	2
AFDN_EPHB2	AFDN	EPHB2	ENSMMUG00000021044	ENSMMUG00000023382	Cerebral Cortex;;;;;;;;;;;;;;	1	;;;;;;;RightVentricle;;;;;;Testis;	2
GDNF_EDNRB	GDNF	EDNRB	ENSMMUG00000018963	ENSMMUG00000005131	;;;;;;;RightVentricle;Liver;;;Spleen;;;	3	Cerebral Cortex;;;;;;;;;;;;;;	1
NPNT_ITGA8	NPNT	ITGA8	ENSMMUG00000023428	ENSMMUG00000011661	Cerebral Cortex;;;;;;;;;;;;;Testis;	2	Cerebral Cortex;;;;;;;;;;;;;;	1
AGRN_LRP4	AGRN	LRP4	ENSMMUG00000000838	ENSMMUG00000013100	;;Cerebellum;;;;;RightVentricle;;;;;Stomach;;	3	;;;;;;;RightVentricle;;;;;;;	1
NRG1_LGR4	NRG1	LGR4	ENSMMUG00000000208	ENSMMUG00000023491	;;;;;;;RightVentricle;;;;;;;	1	;;Cerebellum;;;;;;;;;;;;	1
MEPE_PHEX	MEPE	PHEX	ENSMMUG00000011110	ENSMMUG00000023589	;;;;;;;;;;;;;Testis;	1	Cerebral Cortex;;;;;;;;;Lung;;;;;	2
ANGPT1_TEK	ANGPT1	TEK	ENSMMUG00000017745	ENSMMUG00000006080	Cerebral Cortex;;;;;;;;;;;;;;	1	Cerebral Cortex;;;;;;;;;;;;;;	1
COL8A2_SLC4A11	COL8A2	SLC4A11	ENSMMUG00000012031	ENSMMUG00000003633	;;Cerebellum;;;;;;;;;;;;	1	;;;;;;;;;;;;Stomach;;	1
SPTBN2_PTPRA	SPTBN2	PTPRA	ENSMMUG00000020359	ENSMMUG00000005878	;;Cerebellum;;;;;RightVentricle;;;;;;;	2	;;;;;;;;;;;;;Testis;	1
NCAM1_PTPRA	NCAM1	PTPRA	ENSMMUG00000004688	ENSMMUG00000005878	;;;;;;;;;;;;;Testis;	1	;;;;;;;;;;;;;Testis;	1
LAMA1_TMPRSS6	LAMA1	TMPRSS6	ENSMMUG00000011408	ENSMMUG00000000151	;;;;;;;RightVentricle;;;;;Stomach;;	2	Cerebral Cortex;;;;;;;;;;;;;;	1
VEGFC_ITGB1	VEGFC	ITGB1	ENSMMUG00000003748	ENSMMUG00000017767	Cerebral Cortex;;;;;;;;;;;;;;	1	Cerebral Cortex;;;;;;;;;;;;;Testis;	2
LAMA2_ITGB1	LAMA2	ITGB1	ENSMMUG00000022136	ENSMMUG00000017767	Cerebral Cortex;;;;;;;;;;;;;;	1	Cerebral Cortex;;;;;;;;;;;;;Testis;	2
LAMB2_ITGB1	LAMB2	ITGB1	ENSMMUG00000002952	ENSMMUG00000017767	Cerebral Cortex;;;;;;;;;;;;;;	1	Cerebral Cortex;;;;;;;;;;;;;Testis;	2
NPNT_ITGB1	NPNT	ITGB1	ENSMMUG00000023428	ENSMMUG00000017767	Cerebral Cortex;;;;;;;;;;;;;Testis;	2	Cerebral Cortex;;;;;;;;;;;;;Testis;	2
COL4A4_ITGB1	COL4A4	ITGB1	ENSMMUG00000013233	ENSMMUG00000017767	Cerebral Cortex;;;;;;;;;;;;Stomach;;	2	Cerebral Cortex;;;;;;;;;;;;;Testis;	2
COL4A3_ITGB1	COL4A3	ITGB1	ENSMMUG00000013235	ENSMMUG00000017767	Cerebral Cortex;;;;;;;;;;;;Stomach;;	2	Cerebral Cortex;;;;;;;;;;;;;Testis;	2
ADAM9_ITGB1	ADAM9	ITGB1	ENSMMUG00000006033	ENSMMUG00000017767	Cerebral Cortex;;;;;;;;;;;;;;	1	Cerebral Cortex;;;;;;;;;;;;;Testis;	2
CHAD_ITGB1	CHAD	ITGB1	ENSMMUG00000053287	ENSMMUG00000017767	;;;;;;;RightVentricle;;;;;Stomach;;	2	Cerebral Cortex;;;;;;;;;;;;;Testis;	2
ANGPT1_ITGB1	ANGPT1	ITGB1	ENSMMUG00000017745	ENSMMUG00000017767	Cerebral Cortex;;;;;;;;;;;;;;	1	Cerebral Cortex;;;;;;;;;;;;;Testis;	2
VEGFA_ITGB1	VEGFA	ITGB1	ENSMMUG00000004577	ENSMMUG00000017767	Cerebral Cortex;;Cerebellum;;;;;;;;;;Stomach;;	3	Cerebral Cortex;;;;;;;;;;;;;Testis;	2
FGF1_FGFRL1	FGF1	FGFRL1	ENSMMUG00000057828	ENSMMUG00000032300	;;;;;;;;;;;;;Testis;	1	;;Cerebellum;;;;;RightVentricle;;;;Spleen;;;	3
LAMA2_ITGA6	LAMA2	ITGA6	ENSMMUG00000022136	ENSMMUG00000002370	Cerebral Cortex;;;;;;;;;;;;;;	1	Cerebral Cortex;;;;;;;;;;;;;Testis;	2
ADAM9_ITGA6	ADAM9	ITGA6	ENSMMUG00000006033	ENSMMUG00000002370	Cerebral Cortex;;;;;;;;;;;;;;	1	Cerebral Cortex;;;;;;;;;;;;;Testis;	2
ADM_CALCRL	ADM	CALCRL	ENSMMUG00000016387	ENSMMUG00000009447	Cerebral Cortex;;;;;;;;;;;;;;	1	Cerebral Cortex;;;;;;;;;Lung;;;;;	2
FGF1_FGFR1	FGF1	FGFR1	ENSMMUG00000057828	ENSMMUG00000022478	;;;;;;;;;;;;;Testis;	1	;;Cerebellum;;;;;;;;;;;;	1
NCAM1_FGFR1	NCAM1	FGFR1	ENSMMUG00000004688	ENSMMUG00000022478	;;;;;;;;;;;;;Testis;	1	;;Cerebellum;;;;;;;;;;;;	1
FGF16_FGFR1	FGF16	FGFR1	ENSMMUG00000011744	ENSMMUG00000022478	Cerebral Cortex;;;;;;;;;;;;;;	1	;;Cerebellum;;;;;;;;;;;;	1
FGF12_FGFR1	FGF12	FGFR1	ENSMMUG00000000949	ENSMMUG00000022478	Cerebral Cortex;;;;;;;;;;;;;;	1	;;Cerebellum;;;;;;;;;;;;	1
PRG4_CD44	PRG4	CD44	ENSMMUG00000009076	ENSMMUG00000004327	Cerebral Cortex;;;;;;;;;;;;;;	1	Cerebral Cortex;;;;;;;;;;;;;;	1
FGF1_CD44	FGF1	CD44	ENSMMUG00000057828	ENSMMUG00000004327	;;;;;;;;;;;;;Testis;	1	Cerebral Cortex;;;;;;;;;;;;;;	1
VIM_CD44	VIM	CD44	ENSMMUG00000003193	ENSMMUG00000004327	Cerebral Cortex;;;;;;;;;;;;;;	1	Cerebral Cortex;;;;;;;;;;;;;;	1
VEGFC_CCBE1	VEGFC	CCBE1	ENSMMUG00000003748	ENSMMUG00000010402	Cerebral Cortex;;;;;;;;;;;;;;	1	Cerebral Cortex;;;;;;;;;;;;;;	1
SEMA4D_PLXNB2	SEMA4D	PLXNB2	ENSMMUG00000008629	ENSMMUG00000008331	;;;;;;;RightVentricle;;;;;;;	1	;;;;;;;RightVentricle;;;;;;;	1
FGF1_FGFR2	FGF1	FGFR2	ENSMMUG00000057828	ENSMMUG00000009594	;;;;;;;;;;;;;Testis;	1	;;;;;;;RightVentricle;;;;;;;	1
NCAM1_FGFR2	NCAM1	FGFR2	ENSMMUG00000004688	ENSMMUG00000009594	;;;;;;;;;;;;;Testis;	1	;;;;;;;RightVentricle;;;;;;;	1
FGF12_FGFR2	FGF12	FGFR2	ENSMMUG00000000949	ENSMMUG00000009594	Cerebral Cortex;;;;;;;;;;;;;;	1	;;;;;;;RightVentricle;;;;;;;	1
CXCL17_GPR35	CXCL17	GPR35	ENSMMUG00000058656	ENSMMUG00000015419	Cerebral Cortex;;;;;;;;;;;;;;	1	;;;;;;;RightVentricle;;;;;;Testis;	2
NCAM1_ROBO1	NCAM1	ROBO1	ENSMMUG00000004688	ENSMMUG00000002327	;;;;;;;;;;;;;Testis;	1	;;;;;;;;;;;;;Testis;	1
PTHLH_TSHR	PTHLH	TSHR	ENSMMUG00000010531	ENSMMUG00000019713	;;;;;;;RightVentricle;;;;;;Testis;	2	;;;;;;;;;;;;;Testis;	1
SPON2_ITGAM	SPON2	ITGAM	ENSMMUG00000020856	ENSMMUG00000044324	;;;;;;;RightVentricle;;;;;;;	1	Cerebral Cortex;;;;;;;;;;;;;;	1
VEGFA_ITGB3	VEGFA	ITGB3	ENSMMUG00000004577	ENSMMUG00000003289	Cerebral Cortex;;Cerebellum;;;;;;;;;;Stomach;;	3	Cerebral Cortex;;;;;;;;;;;;;;	1
VEGFA_GRIN2B	VEGFA	GRIN2B	ENSMMUG00000004577	ENSMMUG00000019112	Cerebral Cortex;;Cerebellum;;;;;;;;;;Stomach;;	3	;;;;;;;RightVentricle;;;;;;;	1
