# Supplementary material for: Differential transcriptomic landscapes of multiple organs from SARS-CoV-2 early infected rhesus macaques
Source: Protein Cell. 2022 Apr 4;13(12):920–39. doi: 10.1007/s13238-022-00915-5 (PMC8978510; doi:10.1007/s13238-022-00915-5)
Supplement: Supplementary file 13 — Supplementary file13 (XLSX 11 kb) [file 13238_2022_915_MOESM13_ESM.xlsx]

## Sheet: Antibodies
Supplementary Table S12. Antibodies used in this study.
Antibody	Source	Code
Anti-ACE2	abcam	ab108252
Anti-CD3	abcam	ab16669
Anti-CD68	abcam	ab125212
Anti-IFNGR1	abcam	ab134070
Anti-IFN-γ	abcam	ab218426
Anti-IL-18	abcam	ab2105
Anti-N protein	abcam	ab273434
Anti-NRP1	abacm	ab81321
Anti-Pan CK	abcam	ab86734
Anti-TNFR1	abcam	ab19139
Anti-TNF-α	abcam	ab183218
Anti-VEGFA	abcam	ab52917
