# Supplementary material for: Differential transcriptomic landscapes of multiple organs from SARS-CoV-2 early infected rhesus macaques
Source: Protein Cell. 2022 Apr 4;13(12):920–39. doi: 10.1007/s13238-022-00915-5 (PMC8978510; doi:10.1007/s13238-022-00915-5)
Supplement: Supplementary file 14 — Supplementary file14 (XLSX 9 kb) [file 13238_2022_915_MOESM14_ESM.xlsx]

## Sheet: Primers
Supplementary Table S13. Primers for RT-qPCR in this study.
Gene name	Primer sequence
NFKB1	Forward: CCTACGATGGAACCACACCC
	Reverse: CGGCCATATCTAGAGGCGTG
STAT3	Forward: AGAGTCAAGGAGACATGCAAGA
	Reverse: AGCTCCTCGTCTGTGAGAGT
VEGFA	Forward: GCTCTCTTGGGTGCATTGGA
	Reverse: AGCTGCGCTGATAGACATCC
NRP1	Forward: GCCAGAGGAGTACGATCAGC
	Reverse: CAGGTCTGCTGGTTTTGCAC
LTB	Forward：GAGGACTGGTAACGGACACC
	Reverse：AGAAACGCCTGTTCCTTCGT
TNFRSF1A	Forward: CTGACCCCATCCTTGCAACA
	Reverse: CGAATTCCTTCCAGCGCAAC
