# Supplementary material for: Differential transcriptomic landscapes of multiple organs from SARS-CoV-2 early infected rhesus macaques
Source: Protein Cell. 2022 Apr 4;13(12):920–39. doi: 10.1007/s13238-022-00915-5 (PMC8978510; doi:10.1007/s13238-022-00915-5)
Supplement: Supplementary file 15 — Supplementary file15 (XLSX 11 kb) [file 13238_2022_915_MOESM15_ESM.xlsx]

## Sheet: Sheet1
Supplementary Table S14. Source data for RT-qPCR.
Fig. 5c
NFKB1
	Mock	SARS-CoV-2
Replicate 1	0.01851	0.025984
Replicate 2	0.008275	0.031583
Replicate 3	0.018999	0.040734
S.D.	0.00605528	0.00744594
p value (Student t-test)	0.0342
Fig. 5d
STAT3
	Mock	SARS-CoV-2
Replicate 1	0.026797	0.05755
Replicate 2	0.019078	0.067929
Replicate 3	0.026968	0.048054
S.D.	0.00450674	0.00994077
p value (Student t-test)	0.006
Fig. 7e
	VEGFA				NRP1
	Mock	SARS-CoV-2 1	SARS-CoV-2 2	SARS-CoV-2 3	Mock	SARS-CoV-2 1	SARS-CoV-2 2	SARS-CoV-2 3
Replicate 1	1.01757	5.25373	7.90401	10.5491	0.899888	3.04163	2.35781	1.96041
Replicate 2	0.928002	6.20479	6.62566	11.7404	1.05948	3.73445	1.62931	1.91491
Replicate 3	1.05898	4.52757	6.15207	9.55292	1.04886	5.83689	2.43809	1.26767
S.D.	0.0669481	0.841123	0.906252	1.09517	0.0892338	1.45567	0.445587	0.387491
p value (Student t-test)		0.00598	0.003769	0.002092		0.031	0.02138	0.03972
Fig. 7f
	LTB				TNFRSF1
	Mock	SARS-CoV-2 1	SARS-CoV-2 2	SARS-CoV-2 3	Mock	SARS-CoV-2 1	SARS-CoV-2 2	SARS-CoV-2 3
Replicate 1	1.01866	118.305	201.932	105.42	1.01317	2.1593	1.29694	1.41646
Replicate 2	0.905425	122.477	187.108	117.784	1.00415	3.47202	1.54855	1.72531
Replicate 3	1.08423	118.305	162.887	112.206	0.982923	2.19914	1.56994	1.32736
S.D.	0.0904535	2.40871	19.7101	6.192	0.0155275	0.746668	0.15182	0.208845
p value (Student t-test)		6.727e-05	0.001923	0.0005186		0.03237	0.01585	0.02745
